# Supplementary material for: Indefinitely stable iron(IV) cage complexes formed in water by air oxidation
Source: Nat Commun. 2017 Jan 19;8:14099. doi: 10.1038/ncomms14099 (PMC5253674; doi:10.1038/ncomms14099)
Supplement: Supplementary Data 1 — CIF file for the structure 2 [file ncomms14099-s2.cif]

 
data_2
 
_audit_creation_method            'SHELXL-2014/7'
_shelx_SHELXL_version_number      '2014/7'
_chemical_name_systematic         ?
_chemical_name_common             ?
_chemical_melting_point           ?
_chemical_formula_moiety          
 'C12 H12 Fe N12 O6, 2(C16 H36 N), 7(C H Cl3)'
_chemical_formula_sum
 'C51 H91 Cl21 Fe N14 O6' 
_chemical_formula_weight          1796.67

loop_
 _atom_type_symbol
 _atom_type_description
 _atom_type_scat_dispersion_real
 _atom_type_scat_dispersion_imag
 _atom_type_scat_source
 'C'  'C'   0.0033   0.0016
 'International Tables Vol C Tables 4.2.6.8 and 6.1.1.4'
 'H'  'H'   0.0000   0.0000
 'International Tables Vol C Tables 4.2.6.8 and 6.1.1.4'
 'Cl'  'Cl'   0.1484   0.1585
 'International Tables Vol C Tables 4.2.6.8 and 6.1.1.4'
 'Fe'  'Fe'   0.3463   0.8444
 'International Tables Vol C Tables 4.2.6.8 and 6.1.1.4'
 'N'  'N'   0.0061   0.0033
 'International Tables Vol C Tables 4.2.6.8 and 6.1.1.4'
 'O'  'O'   0.0106   0.0060
 'International Tables Vol C Tables 4.2.6.8 and 6.1.1.4'
 
_space_group_crystal_system       triclinic
_space_group_IT_number            2
_space_group_name_H-M_alt         'P -1'
_space_group_name_Hall            '-P 1'
 
_shelx_space_group_comment
;
The symmetry employed for this shelxl refinement is uniquely defined
by the following loop, which should always be used as a source of
symmetry information in preference to the above space-group names.
They are only intended as comments.
;
 
loop_
 _space_group_symop_operation_xyz
 'x, y, z'
 '-x, -y, -z'
 
_cell_length_a                    13.1207(10)
_cell_length_b                    15.5348(11)
_cell_length_c                    22.3210(16)
_cell_angle_alpha                 72.773(4)
_cell_angle_beta                  77.360(4)
_cell_angle_gamma                 70.252(4)
_cell_volume                      4054.1(5)
_cell_formula_units_Z             2
_cell_measurement_temperature     293(2) 
_cell_measurement_reflns_used     2374
_cell_measurement_theta_min       1.48
_cell_measurement_theta_max       26.49
 
_exptl_crystal_description        block 
_exptl_crystal_colour             black 
_exptl_crystal_size_max           0.24 
_exptl_crystal_size_mid           0.16 
_exptl_crystal_size_min           0.11 
_exptl_crystal_density_diffrn     1.472          
_exptl_crystal_F_000              1852
_exptl_transmission_factor_min    ?
_exptl_transmission_factor_max    ?
_exptl_absorpt_coefficient_mu     0.929
_shelx_estimated_absorpt_T_min    ?
_shelx_estimated_absorpt_T_max    ?
_exptl_absorpt_correction_type    'multi-scan'
_exptl_absorpt_correction_T_min   0.7744 
_exptl_absorpt_correction_T_max   0.9140 
_exptl_absorpt_process_details    'SADABS v.2.10 (Sheldrick, 2003)'
_exptl_absorpt_special_details    ?
_diffrn_ambient_temperature       293(2)
_diffrn_radiation_wavelength      0.71073
_diffrn_radiation_type            MoK\a
_diffrn_radiation_source          'fine-focus sealed tube' 
_diffrn_radiation_monochromator   'horizontally mounted graphite crystal'
_diffrn_measurement_device_type   'Bruker APEXII CCD'
_diffrn_measurement_device        '95mm CCD camera on \k-goniostat'
_diffrn_detector_area_resol_mean   9
_diffrn_measurement_method        '\f scans and \w scans with \k offset'
_diffrn_reflns_number             42541
_diffrn_reflns_av_unetI/netI      0.0966
_diffrn_reflns_av_R_equivalents   0.0566
_diffrn_reflns_limit_h_min        -15
_diffrn_reflns_limit_h_max        16
_diffrn_reflns_limit_k_min        -19
_diffrn_reflns_limit_k_max        19
_diffrn_reflns_limit_l_min        -27
_diffrn_reflns_limit_l_max        27
_diffrn_reflns_theta_min          1.435
_diffrn_reflns_theta_max          26.511
_diffrn_reflns_theta_full         25.242
_diffrn_measured_fraction_theta_max   0.991
_diffrn_measured_fraction_theta_full  0.999
_diffrn_reflns_Laue_measured_fraction_max    0.991
_diffrn_reflns_Laue_measured_fraction_full   0.999
_diffrn_reflns_point_group_measured_fraction_max   0.991
_diffrn_reflns_point_group_measured_fraction_full  0.999
_reflns_number_total              16693
_reflns_number_gt                 9249
_reflns_threshold_expression      'I > 2\s(I)'
_reflns_Friedel_coverage          0.000
_reflns_Friedel_fraction_max      .
_reflns_Friedel_fraction_full     .
 
_reflns_special_details
;
 Reflections were merged by SHELXL according to the crystal
 class for the calculation of statistics and refinement.
 
 _reflns_Friedel_fraction is defined as the number of unique
 Friedel pairs measured divided by the number that would be
 possible theoretically, ignoring centric projections and
 systematic absences.
;

_computing_data_collection        'APEX2 (Bruker, 2005)'
_computing_cell_refinement        'SAINT (Bruker, 2005)'
_computing_data_reduction         'SAINT (Bruker, 2005)'
_computing_structure_solution     'SHELXS-97 (Sheldrick, 1997)'
_computing_structure_refinement 'SHELXL-2014/7 (Sheldrick, 2014)'
_computing_molecular_graphics     'PLATON (Spek, 2009)'
_computing_publication_material   'publCIF (Westrip, 2010)'
_refine_special_details           ?
_refine_ls_structure_factor_coef  Fsqd
_refine_ls_matrix_type            full
_refine_ls_weighting_scheme       calc
_refine_ls_weighting_details
'w=1/[\s^2^(Fo^2^)+(0.1422P)^2^+13.4076P] where P=(Fo^2^+2Fc^2^)/3'
_atom_sites_solution_primary      ?
_atom_sites_solution_secondary    ?
_atom_sites_solution_hydrogens    geom
_refine_ls_hydrogen_treatment     constr
_refine_ls_extinction_method      none
_refine_ls_extinction_coef        .
_refine_ls_number_reflns          16693
_refine_ls_number_parameters      861
_refine_ls_number_restraints      2
_refine_ls_R_factor_all           0.1641
_refine_ls_R_factor_gt            0.0925
_refine_ls_wR_factor_ref          0.2956
_refine_ls_wR_factor_gt           0.2475
_refine_ls_goodness_of_fit_ref    1.027
_refine_ls_restrained_S_all       1.027
_refine_ls_shift/su_max           0.000
_refine_ls_shift/su_mean          0.000
 
loop_
 _atom_site_label
 _atom_site_type_symbol
 _atom_site_fract_x
 _atom_site_fract_y
 _atom_site_fract_z
 _atom_site_U_iso_or_equiv
 _atom_site_adp_type
 _atom_site_occupancy
 _atom_site_site_symmetry_order  
 _atom_site_calc_flag
 _atom_site_refinement_flags_posn
 _atom_site_refinement_flags_adp
 _atom_site_refinement_flags_occupancy
 _atom_site_disorder_assembly
 _atom_site_disorder_group
Fe1 Fe 0.51850(6) 0.66973(6) 0.25274(4) 0.0202(2) Uani 1 1 d . . . . .
O1 O 0.5566(4) 0.8602(3) 0.0910(2) 0.0309(10) Uani 1 1 d . . . . .
O2 O 0.3677(4) 0.8048(3) 0.0978(2) 0.0400(11) Uani 1 1 d . . . . .
O3 O 0.5880(4) 0.3909(3) 0.2767(2) 0.0351(11) Uani 1 1 d . . . . .
O4 O 0.7818(4) 0.4422(3) 0.2628(2) 0.0393(11) Uani 1 1 d . . . . .
O5 O 0.3001(4) 0.7567(3) 0.3927(2) 0.0349(10) Uani 1 1 d . . . . .
O6 O 0.5043(4) 0.7860(3) 0.3928(2) 0.0367(11) Uani 1 1 d . . . . .
N1 N 0.6611(4) 0.5857(3) 0.2749(2) 0.0216(10) Uani 1 1 d . . . . .
N2 N 0.7510(4) 0.6206(3) 0.2679(2) 0.0272(11) Uani 1 1 d . . . . .
N3 N 0.6934(4) 0.7504(3) 0.1772(2) 0.0279(11) Uani 1 1 d . . . . .
N4 N 0.5955(4) 0.7308(3) 0.1762(2) 0.0237(10) Uani 1 1 d . . . . .
N5 N 0.3991(4) 0.7343(3) 0.2019(2) 0.0238(10) Uani 1 1 d . . . . .
N6 N 0.3053(4) 0.7020(4) 0.2129(2) 0.0277(11) Uani 1 1 d . . . . .
N7 N 0.4060(4) 0.5349(4) 0.2505(2) 0.0282(11) Uani 1 1 d . . . . .
N8 N 0.5090(4) 0.5514(3) 0.2439(2) 0.0247(11) Uani 1 1 d . . . . .
N9 N 0.3139(4) 0.6336(4) 0.3258(2) 0.0271(11) Uani 1 1 d . . . . .
N10 N 0.4069(4) 0.6608(3) 0.3269(2) 0.0234(10) Uani 1 1 d . . . . .
N11 N 0.5396(4) 0.7571(3) 0.2935(2) 0.0227(10) Uani 1 1 d . . . . .
N12 N 0.6399(4) 0.7774(4) 0.2840(2) 0.0279(11) Uani 1 1 d . . . . .
N13 N 0.6885(5) 0.2126(4) 0.4302(3) 0.0362(13) Uani 1 1 d . . . . .
N14 N 0.3620(4) 0.1407(4) 0.0834(3) 0.0304(12) Uani 1 1 d . . . . .
C1 C 0.7774(5) 0.6641(4) 0.2012(3) 0.0294(14) Uani 1 1 d . . . . .
H1A H 0.7878 0.6193 0.1765 0.035 Uiso 1 1 calc R U . . .
H1B H 0.8458 0.6785 0.1955 0.035 Uiso 1 1 calc R U . . .
C2 C 0.5338(5) 0.7956(4) 0.1323(3) 0.0241(12) Uani 1 1 d . . . . .
C3 C 0.4232(5) 0.7782(4) 0.1417(3) 0.0255(13) Uani 1 1 d . . . . .
C4 C 0.3409(5) 0.6056(4) 0.2029(3) 0.0307(14) Uani 1 1 d . . . . .
H4A H 0.2767 0.5877 0.2033 0.037 Uiso 1 1 calc R U . . .
H4B H 0.3835 0.6060 0.1615 0.037 Uiso 1 1 calc R U . . .
C5 C 0.5889(5) 0.4735(4) 0.2628(3) 0.0252(13) Uani 1 1 d . . . . .
C6 C 0.6906(5) 0.4982(4) 0.2665(3) 0.0272(13) Uani 1 1 d . . . . .
C7 C 0.3475(5) 0.5396(4) 0.3139(3) 0.0278(13) Uani 1 1 d . . . . .
H7A H 0.2832 0.5191 0.3198 0.033 Uiso 1 1 calc R U . . .
H7B H 0.3942 0.4961 0.3450 0.033 Uiso 1 1 calc R U . . .
C8 C 0.3845(5) 0.7260(4) 0.3596(3) 0.0274(13) Uani 1 1 d . . . . .
C9 C 0.4836(5) 0.7605(4) 0.3512(3) 0.0269(13) Uani 1 1 d . . . . .
C10 C 0.7265(5) 0.6887(4) 0.3057(3) 0.0300(14) Uani 1 1 d . . . . .
H10A H 0.7927 0.7040 0.3048 0.036 Uiso 1 1 calc R U . . .
H10B H 0.7036 0.6599 0.3493 0.036 Uiso 1 1 calc R U . . .
C11 C 0.6706(5) 0.8164(4) 0.2167(3) 0.0302(14) Uani 1 1 d . . . . .
H11A H 0.6119 0.8717 0.2016 0.036 Uiso 1 1 calc R U . . .
H11B H 0.7350 0.8364 0.2121 0.036 Uiso 1 1 calc R U . . .
C12 C 0.2493(5) 0.7014(4) 0.2771(3) 0.0286(13) Uani 1 1 d . . . . .
H12A H 0.1815 0.6867 0.2812 0.034 Uiso 1 1 calc R U . . .
H12B H 0.2311 0.7639 0.2840 0.034 Uiso 1 1 calc R U . . .
C13 C 0.4415(6) 0.3338(5) 0.2162(4) 0.0444(18) Uani 1 1 d . . . . .
H13A H 0.4568 0.3698 0.2408 0.053 Uiso 1 1 calc R U . A 1
C14 C 0.3704(7) 0.0712(6) 0.6353(4) 0.051(2) Uani 1 1 d . . . . .
H14A H 0.4003 0.1191 0.6390 0.061 Uiso 1 1 calc R U . . .
C15 C 0.1032(6) 0.8561(6) 0.1440(4) 0.053(2) Uani 1 1 d . . . . .
H15A H 0.1799 0.8192 0.1465 0.063 Uiso 1 1 calc R U . . .
C16 C 1.0311(7) 0.5361(6) 0.6796(5) 0.060(2) Uani 1 1 d . . . . .
H16A H 1.0981 0.5253 0.6968 0.072 Uiso 1 1 calc R U . . .
C17 C 0.0678(8) 0.7522(8) 0.4122(5) 0.073(3) Uani 1 1 d . . . . .
H17A H 0.1477 0.7297 0.4039 0.088 Uiso 1 1 calc R U . . .
C18 C 0.2757(7) 0.6773(7) 0.0335(5) 0.064(2) Uani 1 1 d . . . . .
H18A H 0.2783 0.7246 0.0536 0.077 Uiso 1 1 calc R U . . .
C19 C 0.9589(10) 0.4011(8) 0.1431(7) 0.103(4) Uani 1 1 d . . . . .
H19A H 0.8960 0.4160 0.1753 0.123 Uiso 1 1 calc R U . . .
C20 C 0.7661(7) 0.1534(6) 0.4804(4) 0.051(2) Uani 1 1 d . . . . .
H20A H 0.8391 0.1577 0.4624 0.062 Uiso 1 1 calc R U . . .
H20B H 0.7437 0.1819 0.5162 0.062 Uiso 1 1 calc R U . . .
C21 C 0.7722(8) 0.0532(6) 0.5041(4) 0.065(2) Uani 1 1 d . . . . .
H21A H 0.7991 0.0233 0.4689 0.078 Uiso 1 1 calc R U . . .
H21B H 0.6989 0.0483 0.5201 0.078 Uiso 1 1 calc R U . . .
C22 C 0.8423(10) 0.0008(8) 0.5543(6) 0.101(4) Uani 1 1 d . . . . .
H22A H 0.9169 -0.0001 0.5363 0.121 Uiso 1 1 calc R U . . .
H22B H 0.8210 0.0358 0.5867 0.121 Uiso 1 1 calc R U . . .
C23 C 0.8416(13) -0.0965(8) 0.5851(6) 0.122(6) Uani 1 1 d . . . . .
H23A H 0.8662 -0.1148 0.6258 0.183 Uiso 1 1 calc R U . . .
H23B H 0.8895 -0.1377 0.5594 0.183 Uiso 1 1 calc R U . . .
H23C H 0.7688 -0.1009 0.5904 0.183 Uiso 1 1 calc R U . . .
C24 C 0.7238(8) 0.1763(7) 0.3711(4) 0.060(2) Uani 1 1 d . . . . .
H24A H 0.7109 0.1153 0.3811 0.072 Uiso 1 1 calc R U . . .
H24B H 0.6765 0.2185 0.3400 0.072 Uiso 1 1 calc R U . . .
C25 C 0.8397(8) 0.1654(8) 0.3407(5) 0.074(3) Uani 1 1 d . . . . .
H25A H 0.8528 0.2264 0.3296 0.088 Uiso 1 1 calc R U . . .
H25B H 0.8876 0.1235 0.3715 0.088 Uiso 1 1 calc R U . . .
C26 C 0.8698(10) 0.1283(10) 0.2832(5) 0.100(4) Uani 1 1 d D . . . .
H26A H 0.8618 0.0654 0.2956 0.120 Uiso 0.706(17) 1 calc R U P B 1
H26B H 0.9467 0.1221 0.2689 0.120 Uiso 0.706(17) 1 calc R U P B 1
H26C H 0.8114 0.1619 0.2572 0.120 Uiso 0.294(17) 1 calc R U P B 2
H26D H 0.8701 0.0629 0.2967 0.120 Uiso 0.294(17) 1 calc R U P B 2
C27A C 0.8082(14) 0.1832(13) 0.2271(7) 0.112(6) Uani 0.706(17) 1 d D . P B 1
H27A H 0.7340 0.1812 0.2378 0.168 Uiso 0.706(17) 1 calc R U P B 1
H27B H 0.8423 0.1557 0.1917 0.168 Uiso 0.706(17) 1 calc R U P B 1
H27C H 0.8093 0.2475 0.2161 0.168 Uiso 0.706(17) 1 calc R U P B 1
C27B C 0.976(2) 0.132(3) 0.2406(19) 0.112(6) Uani 0.294(17) 1 d D . P B 2
H27D H 0.9633 0.1872 0.2064 0.168 Uiso 0.294(17) 1 calc R U P B 2
H27E H 1.0056 0.0768 0.2240 0.168 Uiso 0.294(17) 1 calc R U P B 2
H27F H 1.0276 0.1339 0.2646 0.168 Uiso 0.294(17) 1 calc R U P B 2
C28 C 0.5775(7) 0.2079(6) 0.4579(4) 0.0495(19) Uani 1 1 d . . . . .
H28A H 0.5645 0.2173 0.5003 0.059 Uiso 1 1 calc R U . . .
H28B H 0.5756 0.1445 0.4620 0.059 Uiso 1 1 calc R U . . .
C29 C 0.4834(6) 0.2762(6) 0.4233(4) 0.052(2) Uani 1 1 d . . . . .
H29A H 0.4772 0.3400 0.4238 0.062 Uiso 1 1 calc R U . . .
H29B H 0.4978 0.2723 0.3796 0.062 Uiso 1 1 calc R U . . .
C30 C 0.3788(7) 0.2550(7) 0.4532(5) 0.070(3) Uani 1 1 d . . . . .
H30A H 0.3682 0.2551 0.4976 0.084 Uiso 1 1 calc R U . . .
H30B H 0.3856 0.1918 0.4511 0.084 Uiso 1 1 calc R U . . .
C31 C 0.2762(8) 0.3226(8) 0.4242(5) 0.085(3) Uani 1 1 d . . . . .
H31A H 0.2128 0.3058 0.4487 0.128 Uiso 1 1 calc R U . . .
H31B H 0.2818 0.3183 0.3815 0.128 Uiso 1 1 calc R U . . .
H31C H 0.2698 0.3860 0.4242 0.128 Uiso 1 1 calc R U . . .
C32 C 0.6976(7) 0.3128(5) 0.4111(4) 0.0473(19) Uani 1 1 d . . . . .
H32A H 0.7728 0.3104 0.3938 0.057 Uiso 1 1 calc R U . . .
H32B H 0.6531 0.3494 0.3775 0.057 Uiso 1 1 calc R U . . .
C33 C 0.6635(6) 0.3642(5) 0.4637(4) 0.0452(18) Uani 1 1 d . . . . .
H33A H 0.5927 0.3587 0.4856 0.054 Uiso 1 1 calc R U . . .
H33B H 0.7157 0.3347 0.4939 0.054 Uiso 1 1 calc R U . . .
C34 C 0.6572(7) 0.4667(6) 0.4390(4) 0.058(2) Uani 1 1 d . . . . .
H34A H 0.7208 0.4721 0.4081 0.070 Uiso 1 1 calc R U . . .
H34B H 0.5932 0.4987 0.4173 0.070 Uiso 1 1 calc R U . . .
C35 C 0.6513(8) 0.5161(7) 0.4878(5) 0.072(3) Uani 1 1 d . . . . .
H35A H 0.6369 0.5825 0.4690 0.108 Uiso 1 1 calc R U . . .
H35B H 0.7196 0.4924 0.5046 0.108 Uiso 1 1 calc R U . . .
H35C H 0.5938 0.5053 0.5212 0.108 Uiso 1 1 calc R U . . .
C36 C 0.3326(6) 0.1081(5) 0.1540(3) 0.0387(16) Uani 1 1 d . . . . .
H36A H 0.2572 0.1425 0.1653 0.046 Uiso 1 1 calc R U . . .
H36B H 0.3776 0.1253 0.1750 0.046 Uiso 1 1 calc R U . . .
C37 C 0.3454(6) 0.0040(5) 0.1796(3) 0.0393(16) Uani 1 1 d . . . . .
H37A H 0.4219 -0.0310 0.1721 0.047 Uiso 1 1 calc R U . . .
H37B H 0.3048 -0.0150 0.1569 0.047 Uiso 1 1 calc R U . . .
C38 C 0.3053(7) -0.0213(6) 0.2502(3) 0.0489(19) Uani 1 1 d . . . . .
H38A H 0.2296 0.0155 0.2578 0.059 Uiso 1 1 calc R U . . .
H38B H 0.3080 -0.0873 0.2631 0.059 Uiso 1 1 calc R U . . .
C39 C 0.3706(8) -0.0041(7) 0.2899(4) 0.070(3) Uani 1 1 d . . . . .
H39A H 0.3453 -0.0256 0.3338 0.104 Uiso 1 1 calc R U . . .
H39B H 0.3625 0.0621 0.2803 0.104 Uiso 1 1 calc R U . . .
H39C H 0.4462 -0.0378 0.2810 0.104 Uiso 1 1 calc R U . . .
C40 C 0.4808(5) 0.0897(4) 0.0622(3) 0.0259(13) Uani 1 1 d . . . . .
H40A H 0.4870 0.0240 0.0675 0.031 Uiso 1 1 calc R U . . .
H40B H 0.4980 0.1162 0.0174 0.031 Uiso 1 1 calc R U . . .
C41 C 0.5644(5) 0.0945(5) 0.0965(3) 0.0374(16) Uani 1 1 d . . . . .
H41A H 0.5498 0.0668 0.1414 0.045 Uiso 1 1 calc R U . . .
H41B H 0.5604 0.1598 0.0912 0.045 Uiso 1 1 calc R U . . .
C42 C 0.6789(5) 0.0411(5) 0.0701(4) 0.0406(16) Uani 1 1 d . . . . .
H42A H 0.6785 -0.0209 0.0693 0.049 Uiso 1 1 calc R U . . .
H42B H 0.6963 0.0745 0.0268 0.049 Uiso 1 1 calc R U . . .
C43 C 0.7673(6) 0.0298(6) 0.1079(4) 0.055(2) Uani 1 1 d . . . . .
H43A H 0.8371 -0.0014 0.0880 0.083 Uiso 1 1 calc R U . . .
H43B H 0.7536 -0.0071 0.1500 0.083 Uiso 1 1 calc R U . . .
H43C H 0.7673 0.0908 0.1097 0.083 Uiso 1 1 calc R U . . .
C44 C 0.3443(6) 0.2466(4) 0.0681(3) 0.0365(15) Uani 1 1 d . . . . .
H44A H 0.2703 0.2758 0.0855 0.044 Uiso 1 1 calc R U . . .
H44B H 0.3935 0.2578 0.0896 0.044 Uiso 1 1 calc R U . . .
C45 C 0.3609(6) 0.2953(5) -0.0009(3) 0.0418(17) Uani 1 1 d . . . . .
H45A H 0.3205 0.2777 -0.0246 0.050 Uiso 1 1 calc R U . . .
H45B H 0.4377 0.2762 -0.0175 0.050 Uiso 1 1 calc R U . . .
C46 C 0.3212(7) 0.4015(5) -0.0084(4) 0.052(2) Uani 1 1 d . . . . .
H46A H 0.3615 0.4188 0.0155 0.063 Uiso 1 1 calc R U . . .
H46B H 0.2444 0.4203 0.0083 0.063 Uiso 1 1 calc R U . . .
C47 C 0.3372(8) 0.4527(6) -0.0780(4) 0.063(2) Uani 1 1 d . . . . .
H47A H 0.3221 0.5188 -0.0815 0.094 Uiso 1 1 calc R U . . .
H47B H 0.2883 0.4437 -0.1003 0.094 Uiso 1 1 calc R U . . .
H47C H 0.4113 0.4278 -0.0960 0.094 Uiso 1 1 calc R U . . .
C48 C 0.2915(5) 0.1176(5) 0.0479(3) 0.0319(14) Uani 1 1 d . . . . .
H48A H 0.3108 0.1407 0.0028 0.038 Uiso 1 1 calc R U . . .
H48B H 0.3083 0.0496 0.0566 0.038 Uiso 1 1 calc R U . . .
C49 C 0.1704(5) 0.1589(6) 0.0647(3) 0.0409(17) Uani 1 1 d . . . . .
H49A H 0.1545 0.2247 0.0645 0.049 Uiso 1 1 calc R U . . .
H49B H 0.1471 0.1258 0.1070 0.049 Uiso 1 1 calc R U . . .
C50 C 0.1068(6) 0.1508(6) 0.0173(4) 0.0446(18) Uani 1 1 d . . . . .
H50A H 0.1350 0.0876 0.0106 0.054 Uiso 1 1 calc R U . . .
H50B H 0.0305 0.1609 0.0350 0.054 Uiso 1 1 calc R U . . .
C51 C 0.1154(7) 0.2205(7) -0.0450(4) 0.061(2) Uani 1 1 d . . . . .
H51A H 0.0677 0.2184 -0.0712 0.091 Uiso 1 1 calc R U . . .
H51B H 0.1893 0.2052 -0.0655 0.091 Uiso 1 1 calc R U . . .
H51C H 0.0947 0.2827 -0.0382 0.091 Uiso 1 1 calc R U . . .
Cl1A Cl 0.4863(4) 0.2140(2) 0.25225(18) 0.0952(13) Uani 0.860(3) 1 d . . P C 1
Cl2A Cl 0.5113(3) 0.3552(3) 0.14022(15) 0.0921(12) Uani 0.860(3) 1 d . . P C 1
Cl3A Cl 0.3019(3) 0.3694(3) 0.2127(3) 0.1088(16) Uani 0.860(3) 1 d . . P C 1
Cl1B Cl 0.380(2) 0.2552(12) 0.2709(11) 0.0952(13) Uani 0.140(3) 1 d . . P C 2
Cl3B Cl 0.3394(17) 0.405(2) 0.1672(17) 0.1088(16) Uani 0.140(3) 1 d . . P C 2
Cl2B Cl 0.550(2) 0.2745(19) 0.1772(9) 0.0921(12) Uani 0.140(3) 1 d . . P C 2
Cl4 Cl 0.2497(2) 0.1271(3) 0.60135(19) 0.1102(11) Uani 1 1 d . . . . .
Cl5 Cl 0.4652(2) 0.00229(18) 0.58669(14) 0.0762(8) Uani 1 1 d . . . . .
Cl6 Cl 0.3392(3) 0.0044(2) 0.71034(13) 0.0930(10) Uani 1 1 d . . . . .
Cl7 Cl 0.0213(2) 0.7842(2) 0.18585(12) 0.0794(8) Uani 1 1 d . . . . .
Cl8 Cl 0.08290(17) 0.89734(16) 0.06424(11) 0.0617(6) Uani 1 1 d . . . . .
Cl9 Cl 0.0744(3) 0.9501(2) 0.17847(16) 0.1016(10) Uani 1 1 d . . . . .
Cl10 Cl 0.9523(2) 0.4695(2) 0.73384(15) 0.0878(9) Uani 1 1 d . . . . .
Cl22 Cl 0.9600(2) 0.65744(18) 0.66498(15) 0.0878(8) Uani 1 1 d . . . . .
Cl12 Cl 1.0666(3) 0.5019(2) 0.60737(15) 0.0911(8) Uani 1 1 d . . . . .
Cl13 Cl 0.0162(3) 0.6781(3) 0.39072(17) 0.1061(11) Uani 1 1 d . . . . .
Cl14 Cl 0.0272(2) 0.8647(2) 0.3687(2) 0.1279(15) Uani 1 1 d . . . . .
Cl15 Cl 0.0322(3) 0.7418(4) 0.49346(16) 0.1268(15) Uani 1 1 d . . . . .
Cl16 Cl 0.4050(2) 0.5988(2) 0.02621(14) 0.0792(8) Uani 1 1 d . . . . .
Cl17 Cl 0.1830(2) 0.6176(2) 0.08206(15) 0.0940(9) Uani 1 1 d . . . . .
Cl18 Cl 0.2324(3) 0.7341(2) -0.03943(16) 0.1043(10) Uani 1 1 d . . . . .
Cl19 Cl 1.0652(4) 0.3213(5) 0.1805(3) 0.205(3) Uani 1 1 d . . . . .
Cl20 Cl 0.9853(6) 0.5045(5) 0.0998(4) 0.247(4) Uani 1 1 d . . . . .
Cl21 Cl 0.9233(3) 0.3515(3) 0.0932(2) 0.1300(15) Uani 1 1 d . . . . .
 
loop_
 _atom_site_aniso_label
 _atom_site_aniso_U_11
 _atom_site_aniso_U_22
 _atom_site_aniso_U_33
 _atom_site_aniso_U_23
 _atom_site_aniso_U_13
 _atom_site_aniso_U_12
Fe1 0.0202(4) 0.0182(4) 0.0207(4) -0.0012(3) -0.0047(3) -0.0055(3)
O1 0.036(2) 0.021(2) 0.026(2) 0.0039(19) -0.0020(19) -0.0060(19)
O2 0.037(3) 0.046(3) 0.031(3) 0.000(2) -0.014(2) -0.007(2)
O3 0.044(3) 0.021(2) 0.043(3) -0.005(2) -0.017(2) -0.009(2)
O4 0.024(2) 0.032(3) 0.058(3) -0.015(2) -0.008(2) 0.001(2)
O5 0.030(2) 0.041(3) 0.034(3) -0.015(2) -0.001(2) -0.008(2)
O6 0.048(3) 0.045(3) 0.030(2) -0.013(2) -0.004(2) -0.027(2)
N1 0.021(2) 0.019(2) 0.023(3) 0.003(2) -0.010(2) -0.006(2)
N2 0.021(2) 0.027(3) 0.032(3) -0.002(2) -0.004(2) -0.009(2)
N3 0.023(3) 0.026(3) 0.033(3) -0.005(2) 0.000(2) -0.011(2)
N4 0.019(2) 0.022(3) 0.024(3) 0.000(2) -0.002(2) -0.003(2)
N5 0.020(2) 0.026(3) 0.022(3) 0.001(2) -0.005(2) -0.006(2)
N6 0.023(3) 0.031(3) 0.028(3) -0.003(2) -0.009(2) -0.007(2)
N7 0.030(3) 0.030(3) 0.030(3) -0.003(2) -0.008(2) -0.017(2)
N8 0.025(3) 0.023(3) 0.029(3) -0.004(2) -0.008(2) -0.010(2)
N9 0.026(3) 0.031(3) 0.026(3) -0.004(2) -0.005(2) -0.012(2)
N10 0.028(3) 0.023(3) 0.020(2) -0.001(2) -0.003(2) -0.011(2)
N11 0.020(2) 0.023(2) 0.024(3) -0.004(2) -0.001(2) -0.006(2)
N12 0.026(3) 0.030(3) 0.031(3) -0.007(2) -0.003(2) -0.014(2)
N13 0.046(3) 0.037(3) 0.031(3) -0.011(3) -0.004(3) -0.017(3)
N14 0.027(3) 0.030(3) 0.034(3) -0.013(2) -0.005(2) -0.002(2)
C1 0.020(3) 0.031(3) 0.036(4) -0.007(3) -0.002(3) -0.007(3)
C2 0.032(3) 0.019(3) 0.015(3) 0.001(2) -0.003(2) -0.005(3)
C3 0.024(3) 0.022(3) 0.026(3) 0.000(3) -0.010(3) -0.003(2)
C4 0.028(3) 0.041(4) 0.030(3) -0.004(3) -0.012(3) -0.019(3)
C5 0.033(3) 0.020(3) 0.023(3) -0.005(2) -0.005(3) -0.007(3)
C6 0.031(3) 0.027(3) 0.024(3) -0.002(3) -0.008(3) -0.010(3)
C7 0.026(3) 0.028(3) 0.030(3) 0.003(3) -0.006(3) -0.017(3)
C8 0.024(3) 0.033(3) 0.022(3) 0.001(3) -0.007(3) -0.007(3)
C9 0.031(3) 0.021(3) 0.029(3) -0.002(3) -0.005(3) -0.010(3)
C10 0.025(3) 0.029(3) 0.038(4) -0.007(3) -0.008(3) -0.010(3)
C11 0.027(3) 0.028(3) 0.036(4) -0.001(3) -0.003(3) -0.014(3)
C12 0.020(3) 0.031(3) 0.032(3) 0.001(3) -0.009(3) -0.007(3)
C13 0.058(5) 0.033(4) 0.051(5) -0.020(3) -0.016(4) -0.012(3)
C14 0.060(5) 0.053(5) 0.053(5) -0.017(4) 0.000(4) -0.034(4)
C15 0.041(4) 0.048(5) 0.068(5) 0.004(4) -0.023(4) -0.017(4)
C16 0.040(4) 0.048(5) 0.084(6) 0.001(5) -0.017(4) -0.014(4)
C17 0.048(5) 0.110(8) 0.077(7) -0.044(6) 0.022(5) -0.044(5)
C18 0.055(5) 0.061(6) 0.083(7) -0.028(5) -0.015(5) -0.012(4)
C19 0.080(8) 0.090(9) 0.151(12) -0.072(9) 0.015(8) -0.022(7)
C20 0.060(5) 0.047(5) 0.048(5) -0.017(4) -0.006(4) -0.011(4)
C21 0.077(6) 0.045(5) 0.063(6) -0.017(5) -0.004(5) -0.005(5)
C22 0.086(8) 0.078(8) 0.083(8) 0.010(6) 0.008(6) 0.008(6)
C23 0.174(14) 0.048(6) 0.090(9) -0.002(6) -0.003(9) 0.013(8)
C24 0.075(6) 0.065(6) 0.048(5) -0.025(4) 0.004(4) -0.029(5)
C25 0.075(7) 0.085(7) 0.068(6) -0.042(6) 0.005(5) -0.022(6)
C26 0.088(8) 0.146(12) 0.082(8) -0.055(8) 0.027(7) -0.056(8)
C27A 0.116(14) 0.124(15) 0.085(12) -0.047(11) 0.014(11) -0.020(12)
C27B 0.116(14) 0.124(15) 0.085(12) -0.047(11) 0.014(11) -0.020(12)
C28 0.059(5) 0.054(5) 0.041(4) -0.010(4) -0.003(4) -0.028(4)
C29 0.053(5) 0.056(5) 0.052(5) -0.004(4) -0.019(4) -0.023(4)
C30 0.062(6) 0.059(6) 0.089(7) -0.006(5) -0.012(5) -0.028(5)
C31 0.063(6) 0.104(9) 0.090(8) 0.001(7) -0.021(6) -0.040(6)
C32 0.053(5) 0.052(5) 0.044(4) -0.007(4) -0.008(4) -0.027(4)
C33 0.044(4) 0.036(4) 0.057(5) -0.017(4) 0.002(4) -0.013(3)
C34 0.055(5) 0.057(5) 0.066(6) -0.019(5) -0.006(4) -0.020(4)
C35 0.080(7) 0.056(5) 0.091(7) -0.035(5) 0.008(6) -0.031(5)
C36 0.030(3) 0.056(5) 0.030(4) -0.016(3) -0.002(3) -0.007(3)
C37 0.041(4) 0.041(4) 0.031(4) -0.004(3) -0.007(3) -0.009(3)
C38 0.048(4) 0.051(5) 0.039(4) 0.001(4) -0.006(3) -0.013(4)
C39 0.074(6) 0.071(6) 0.058(6) -0.009(5) -0.010(5) -0.018(5)
C40 0.023(3) 0.024(3) 0.030(3) -0.011(3) -0.002(2) -0.003(2)
C41 0.033(4) 0.036(4) 0.043(4) -0.014(3) -0.012(3) -0.002(3)
C42 0.033(4) 0.041(4) 0.046(4) -0.012(3) -0.002(3) -0.009(3)
C43 0.039(4) 0.056(5) 0.064(5) -0.005(4) -0.016(4) -0.010(4)
C44 0.035(4) 0.029(3) 0.044(4) -0.013(3) -0.011(3) 0.000(3)
C45 0.057(5) 0.026(3) 0.043(4) -0.004(3) -0.013(4) -0.012(3)
C46 0.061(5) 0.033(4) 0.061(5) -0.009(4) -0.012(4) -0.010(4)
C47 0.079(6) 0.034(4) 0.072(6) -0.003(4) -0.023(5) -0.013(4)
C48 0.029(3) 0.030(3) 0.038(4) -0.011(3) -0.008(3) -0.007(3)
C49 0.026(3) 0.052(4) 0.041(4) -0.012(4) -0.003(3) -0.008(3)
C50 0.028(4) 0.058(5) 0.049(4) -0.015(4) -0.001(3) -0.014(3)
C51 0.044(5) 0.084(7) 0.048(5) 0.005(5) -0.016(4) -0.023(5)
Cl1A 0.153(3) 0.0382(15) 0.109(3) 0.0015(15) -0.070(3) -0.0303(18)
Cl2A 0.125(3) 0.131(3) 0.0546(18) -0.0313(19) 0.0140(17) -0.089(3)
Cl3A 0.0424(17) 0.115(3) 0.201(5) -0.095(3) -0.011(2) -0.0185(17)
Cl1B 0.153(3) 0.0382(15) 0.109(3) 0.0015(15) -0.070(3) -0.0303(18)
Cl3B 0.0424(17) 0.115(3) 0.201(5) -0.095(3) -0.011(2) -0.0185(17)
Cl2B 0.125(3) 0.131(3) 0.0546(18) -0.0313(19) 0.0140(17) -0.089(3)
Cl4 0.0539(15) 0.131(3) 0.149(3) -0.028(2) -0.0199(17) -0.0318(17)
Cl5 0.0716(15) 0.0727(16) 0.103(2) -0.0543(15) 0.0169(14) -0.0339(13)
Cl6 0.156(3) 0.0759(17) 0.0660(16) -0.0182(14) 0.0138(17) -0.0738(19)
Cl7 0.0779(16) 0.0933(18) 0.0742(16) 0.0204(14) -0.0339(13) -0.0543(15)
Cl8 0.0464(11) 0.0657(14) 0.0617(13) 0.0057(11) -0.0131(10) -0.0164(10)
Cl9 0.130(3) 0.089(2) 0.104(2) -0.0335(18) -0.016(2) -0.047(2)
Cl10 0.0543(14) 0.0878(19) 0.113(2) -0.0014(16) -0.0048(14) -0.0344(13)
Cl22 0.0864(19) 0.0549(14) 0.106(2) -0.0091(14) -0.0344(16) 0.0042(13)
Cl12 0.0891(19) 0.095(2) 0.099(2) -0.0305(17) -0.0141(16) -0.0327(16)
Cl13 0.086(2) 0.158(3) 0.117(2) -0.073(2) 0.0286(17) -0.080(2)
Cl14 0.0541(16) 0.092(2) 0.216(4) -0.005(3) -0.025(2) -0.0168(16)
Cl15 0.092(2) 0.242(5) 0.088(2) -0.083(3) 0.0392(17) -0.096(3)
Cl16 0.0559(14) 0.0925(19) 0.0948(19) -0.0448(16) -0.0127(13) -0.0078(13)
Cl17 0.0740(17) 0.123(2) 0.087(2) -0.0122(18) -0.0075(15) -0.0445(17)
Cl18 0.107(2) 0.095(2) 0.095(2) 0.0093(18) -0.0391(19) -0.0218(19)
Cl19 0.105(3) 0.338(8) 0.186(5) -0.197(6) -0.046(3) 0.050(4)
Cl20 0.286(8) 0.182(5) 0.298(8) -0.132(6) 0.148(7) -0.153(6)
Cl21 0.089(2) 0.134(3) 0.177(4) -0.088(3) -0.047(2) 0.016(2)
 
_geom_special_details
;
 All esds (except the esd in the dihedral angle between two l.s. planes)
 are estimated using the full covariance matrix.  The cell esds are taken
 into account individually in the estimation of esds in distances, angles
 and torsion angles; correlations between esds in cell parameters are only
 used when they are defined by crystal symmetry.  An approximate (isotropic)
 treatment of cell esds is used for estimating esds involving l.s. planes.
;
 
loop_
 _geom_bond_atom_site_label_1
 _geom_bond_atom_site_label_2
 _geom_bond_distance
 _geom_bond_site_symmetry_2
 _geom_bond_publ_flag
Fe1 N4 1.942(5) . ?
Fe1 N5 1.947(5) . ?
Fe1 N8 1.953(5) . ?
Fe1 N1 1.955(5) . ?
Fe1 N10 1.961(5) . ?
Fe1 N11 1.961(5) . ?
O1 C2 1.216(7) . ?
O2 C3 1.236(7) . ?
O3 C5 1.232(7) . ?
O4 C6 1.221(7) . ?
O5 C8 1.221(7) . ?
O6 C9 1.222(7) . ?
N1 C6 1.341(8) . ?
N1 N2 1.417(6) . ?
N2 C10 1.455(8) . ?
N2 C1 1.459(8) . ?
N3 N4 1.423(6) . ?
N3 C11 1.459(8) . ?
N3 C1 1.461(8) . ?
N4 C2 1.357(7) . ?
N5 C3 1.337(7) . ?
N5 N6 1.428(6) . ?
N6 C12 1.459(8) . ?
N6 C4 1.479(8) . ?
N7 N8 1.427(6) . ?
N7 C4 1.462(8) . ?
N7 C7 1.464(8) . ?
N8 C5 1.333(8) . ?
N9 N10 1.426(6) . ?
N9 C12 1.460(8) . ?
N9 C7 1.462(8) . ?
N10 C8 1.337(8) . ?
N11 C9 1.341(8) . ?
N11 N12 1.412(6) . ?
N12 C11 1.464(8) . ?
N12 C10 1.487(8) . ?
N13 C28 1.468(9) . ?
N13 C24 1.508(9) . ?
N13 C32 1.527(9) . ?
N13 C20 1.547(10) . ?
N14 C36 1.511(8) . ?
N14 C44 1.524(8) . ?
N14 C48 1.525(8) . ?
N14 C40 1.531(7) . ?
C1 H1A 0.9700 . ?
C1 H1B 0.9700 . ?
C2 C3 1.522(8) . ?
C4 H4A 0.9700 . ?
C4 H4B 0.9700 . ?
C5 C6 1.531(8) . ?
C7 H7A 0.9700 . ?
C7 H7B 0.9700 . ?
C8 C9 1.523(8) . ?
C10 H10A 0.9700 . ?
C10 H10B 0.9700 . ?
C11 H11A 0.9700 . ?
C11 H11B 0.9700 . ?
C12 H12A 0.9700 . ?
C12 H12B 0.9700 . ?
C13 Cl2B 1.64(3) . ?
C13 Cl1B 1.73(2) . ?
C13 Cl2A 1.737(8) . ?
C13 Cl3A 1.738(8) . ?
C13 Cl1A 1.742(8) . ?
C13 Cl3B 1.77(3) . ?
C13 H13A 0.9800 . ?
C14 Cl6 1.735(8) . ?
C14 Cl4 1.745(9) . ?
C14 Cl5 1.752(8) . ?
C14 H14A 0.9800 . ?
C15 Cl7 1.741(8) . ?
C15 Cl9 1.742(9) . ?
C15 Cl8 1.752(9) . ?
C15 H15A 0.9800 . ?
C16 Cl10 1.743(9) . ?
C16 Cl12 1.763(10) . ?
C16 Cl22 1.764(9) . ?
C16 H16A 0.9800 . ?
C17 Cl14 1.695(12) . ?
C17 Cl13 1.735(10) . ?
C17 Cl15 1.743(10) . ?
C17 H17A 0.9800 . ?
C18 Cl18 1.723(10) . ?
C18 Cl16 1.730(9) . ?
C18 Cl17 1.762(10) . ?
C18 H18A 0.9800 . ?
C19 Cl19 1.706(14) . ?
C19 Cl20 1.717(14) . ?
C19 Cl21 1.741(13) . ?
C19 H19A 0.9800 . ?
C20 C21 1.469(11) . ?
C20 H20A 0.9700 . ?
C20 H20B 0.9700 . ?
C21 C22 1.473(15) . ?
C21 H21A 0.9700 . ?
C21 H21B 0.9700 . ?
C22 C23 1.466(16) . ?
C22 H22A 0.9700 . ?
C22 H22B 0.9700 . ?
C23 H23A 0.9600 . ?
C23 H23B 0.9600 . ?
C23 H23C 0.9600 . ?
C24 C25 1.499(13) . ?
C24 H24A 0.9700 . ?
C24 H24B 0.9700 . ?
C25 C26 1.482(14) . ?
C25 H25A 0.9700 . ?
C25 H25B 0.9700 . ?
C26 C27A 1.514(5) . ?
C26 C27B 1.517(5) . ?
C26 H26A 0.9700 . ?
C26 H26B 0.9700 . ?
C26 H26C 0.9700 . ?
C26 H26D 0.9700 . ?
C27A H27A 0.9600 . ?
C27A H27B 0.9600 . ?
C27A H27C 0.9600 . ?
C27B H27D 0.9600 . ?
C27B H27E 0.9600 . ?
C27B H27F 0.9600 . ?
C28 C29 1.514(11) . ?
C28 H28A 0.9700 . ?
C28 H28B 0.9700 . ?
C29 C30 1.487(11) . ?
C29 H29A 0.9700 . ?
C29 H29B 0.9700 . ?
C30 C31 1.536(13) . ?
C30 H30A 0.9700 . ?
C30 H30B 0.9700 . ?
C31 H31A 0.9600 . ?
C31 H31B 0.9600 . ?
C31 H31C 0.9600 . ?
C32 C33 1.517(10) . ?
C32 H32A 0.9700 . ?
C32 H32B 0.9700 . ?
C33 C34 1.502(11) . ?
C33 H33A 0.9700 . ?
C33 H33B 0.9700 . ?
C34 C35 1.481(12) . ?
C34 H34A 0.9700 . ?
C34 H34B 0.9700 . ?
C35 H35A 0.9600 . ?
C35 H35B 0.9600 . ?
C35 H35C 0.9600 . ?
C36 C37 1.512(10) . ?
C36 H36A 0.9700 . ?
C36 H36B 0.9700 . ?
C37 C38 1.525(10) . ?
C37 H37A 0.9700 . ?
C37 H37B 0.9700 . ?
C38 C39 1.489(12) . ?
C38 H38A 0.9700 . ?
C38 H38B 0.9700 . ?
C39 H39A 0.9600 . ?
C39 H39B 0.9600 . ?
C39 H39C 0.9600 . ?
C40 C41 1.501(8) . ?
C40 H40A 0.9700 . ?
C40 H40B 0.9700 . ?
C41 C42 1.534(9) . ?
C41 H41A 0.9700 . ?
C41 H41B 0.9700 . ?
C42 C43 1.515(10) . ?
C42 H42A 0.9700 . ?
C42 H42B 0.9700 . ?
C43 H43A 0.9600 . ?
C43 H43B 0.9600 . ?
C43 H43C 0.9600 . ?
C44 C45 1.506(10) . ?
C44 H44A 0.9700 . ?
C44 H44B 0.9700 . ?
C45 C46 1.521(10) . ?
C45 H45A 0.9700 . ?
C45 H45B 0.9700 . ?
C46 C47 1.526(12) . ?
C46 H46A 0.9700 . ?
C46 H46B 0.9700 . ?
C47 H47A 0.9600 . ?
C47 H47B 0.9600 . ?
C47 H47C 0.9600 . ?
C48 C49 1.507(9) . ?
C48 H48A 0.9700 . ?
C48 H48B 0.9700 . ?
C49 C50 1.539(10) . ?
C49 H49A 0.9700 . ?
C49 H49B 0.9700 . ?
C50 C51 1.496(11) . ?
C50 H50A 0.9700 . ?
C50 H50B 0.9700 . ?
C51 H51A 0.9600 . ?
C51 H51B 0.9600 . ?
C51 H51C 0.9600 . ?
 
loop_
 _geom_angle_atom_site_label_1
 _geom_angle_atom_site_label_2
 _geom_angle_atom_site_label_3
 _geom_angle
 _geom_angle_site_symmetry_1
 _geom_angle_site_symmetry_3
 _geom_angle_publ_flag
N4 Fe1 N5 80.0(2) . . ?
N4 Fe1 N8 110.4(2) . . ?
N5 Fe1 N8 87.5(2) . . ?
N4 Fe1 N1 87.42(19) . . ?
N5 Fe1 N1 157.9(2) . . ?
N8 Fe1 N1 79.86(19) . . ?
N4 Fe1 N10 157.1(2) . . ?
N5 Fe1 N10 87.2(2) . . ?
N8 Fe1 N10 87.7(2) . . ?
N1 Fe1 N10 110.2(2) . . ?
N4 Fe1 N11 86.5(2) . . ?
N5 Fe1 N11 109.9(2) . . ?
N8 Fe1 N11 158.0(2) . . ?
N1 Fe1 N11 87.25(19) . . ?
N10 Fe1 N11 80.05(19) . . ?
C6 N1 N2 113.3(5) . . ?
C6 N1 Fe1 117.6(4) . . ?
N2 N1 Fe1 121.5(3) . . ?
N1 N2 C10 111.0(5) . . ?
N1 N2 C1 109.1(4) . . ?
C10 N2 C1 110.1(5) . . ?
N4 N3 C11 109.6(4) . . ?
N4 N3 C1 111.0(4) . . ?
C11 N3 C1 109.8(5) . . ?
C2 N4 N3 113.2(5) . . ?
C2 N4 Fe1 117.0(4) . . ?
N3 N4 Fe1 121.4(4) . . ?
C3 N5 N6 113.8(4) . . ?
C3 N5 Fe1 117.8(4) . . ?
N6 N5 Fe1 121.6(3) . . ?
N5 N6 C12 111.1(4) . . ?
N5 N6 C4 108.6(4) . . ?
C12 N6 C4 109.7(5) . . ?
N8 N7 C4 109.7(4) . . ?
N8 N7 C7 110.0(4) . . ?
C4 N7 C7 109.7(5) . . ?
C5 N8 N7 113.5(5) . . ?
C5 N8 Fe1 117.3(4) . . ?
N7 N8 Fe1 121.3(4) . . ?
N10 N9 C12 110.4(4) . . ?
N10 N9 C7 110.7(4) . . ?
C12 N9 C7 109.6(5) . . ?
C8 N10 N9 113.3(5) . . ?
C8 N10 Fe1 115.7(4) . . ?
N9 N10 Fe1 120.8(3) . . ?
C9 N11 N12 113.6(5) . . ?
C9 N11 Fe1 116.4(4) . . ?
N12 N11 Fe1 122.3(4) . . ?
N11 N12 C11 110.5(4) . . ?
N11 N12 C10 109.0(4) . . ?
C11 N12 C10 108.5(5) . . ?
C28 N13 C24 110.4(6) . . ?
C28 N13 C32 113.0(6) . . ?
C24 N13 C32 106.5(6) . . ?
C28 N13 C20 108.2(6) . . ?
C24 N13 C20 110.9(6) . . ?
C32 N13 C20 107.8(5) . . ?
C36 N14 C44 107.4(5) . . ?
C36 N14 C48 110.5(5) . . ?
C44 N14 C48 111.0(5) . . ?
C36 N14 C40 111.0(5) . . ?
C44 N14 C40 110.5(5) . . ?
C48 N14 C40 106.5(4) . . ?
N2 C1 N3 113.4(5) . . ?
N2 C1 H1A 108.9 . . ?
N3 C1 H1A 108.9 . . ?
N2 C1 H1B 108.9 . . ?
N3 C1 H1B 108.9 . . ?
H1A C1 H1B 107.7 . . ?
O1 C2 N4 128.6(6) . . ?
O1 C2 C3 121.8(5) . . ?
N4 C2 C3 109.6(5) . . ?
O2 C3 N5 128.4(6) . . ?
O2 C3 C2 121.6(5) . . ?
N5 C3 C2 110.0(5) . . ?
N7 C4 N6 113.8(5) . . ?
N7 C4 H4A 108.8 . . ?
N6 C4 H4A 108.8 . . ?
N7 C4 H4B 108.8 . . ?
N6 C4 H4B 108.8 . . ?
H4A C4 H4B 107.7 . . ?
O3 C5 N8 128.4(6) . . ?
O3 C5 C6 120.9(5) . . ?
N8 C5 C6 110.7(5) . . ?
O4 C6 N1 128.7(5) . . ?
O4 C6 C5 121.8(5) . . ?
N1 C6 C5 109.5(5) . . ?
N9 C7 N7 113.9(5) . . ?
N9 C7 H7A 108.8 . . ?
N7 C7 H7A 108.8 . . ?
N9 C7 H7B 108.8 . . ?
N7 C7 H7B 108.8 . . ?
H7A C7 H7B 107.7 . . ?
O5 C8 N10 128.7(6) . . ?
O5 C8 C9 121.3(6) . . ?
N10 C8 C9 110.0(5) . . ?
O6 C9 N11 128.3(5) . . ?
O6 C9 C8 122.2(5) . . ?
N11 C9 C8 109.5(5) . . ?
N2 C10 N12 113.8(5) . . ?
N2 C10 H10A 108.8 . . ?
N12 C10 H10A 108.8 . . ?
N2 C10 H10B 108.8 . . ?
N12 C10 H10B 108.8 . . ?
H10A C10 H10B 107.7 . . ?
N3 C11 N12 114.0(5) . . ?
N3 C11 H11A 108.8 . . ?
N12 C11 H11A 108.8 . . ?
N3 C11 H11B 108.8 . . ?
N12 C11 H11B 108.8 . . ?
H11A C11 H11B 107.6 . . ?
N6 C12 N9 113.4(5) . . ?
N6 C12 H12A 108.9 . . ?
N9 C12 H12A 108.9 . . ?
N6 C12 H12B 108.9 . . ?
N9 C12 H12B 108.9 . . ?
H12A C12 H12B 107.7 . . ?
Cl2B C13 Cl1B 108.9(12) . . ?
Cl2A C13 Cl3A 109.7(5) . . ?
Cl2A C13 Cl1A 109.2(4) . . ?
Cl3A C13 Cl1A 110.6(5) . . ?
Cl2B C13 Cl3B 112.4(13) . . ?
Cl1B C13 Cl3B 103.8(13) . . ?
Cl2A C13 H13A 109.1 . . ?
Cl3A C13 H13A 109.1 . . ?
Cl1A C13 H13A 109.1 . . ?
Cl6 C14 Cl4 108.0(4) . . ?
Cl6 C14 Cl5 112.2(5) . . ?
Cl4 C14 Cl5 109.3(4) . . ?
Cl6 C14 H14A 109.1 . . ?
Cl4 C14 H14A 109.1 . . ?
Cl5 C14 H14A 109.1 . . ?
Cl7 C15 Cl9 109.3(5) . . ?
Cl7 C15 Cl8 111.0(4) . . ?
Cl9 C15 Cl8 110.5(4) . . ?
Cl7 C15 H15A 108.7 . . ?
Cl9 C15 H15A 108.7 . . ?
Cl8 C15 H15A 108.7 . . ?
Cl10 C16 Cl12 110.4(5) . . ?
Cl10 C16 Cl22 111.2(5) . . ?
Cl12 C16 Cl22 108.7(5) . . ?
Cl10 C16 H16A 108.8 . . ?
Cl12 C16 H16A 108.8 . . ?
Cl22 C16 H16A 108.8 . . ?
Cl14 C17 Cl13 111.8(6) . . ?
Cl14 C17 Cl15 113.3(6) . . ?
Cl13 C17 Cl15 108.6(5) . . ?
Cl14 C17 H17A 107.6 . . ?
Cl13 C17 H17A 107.6 . . ?
Cl15 C17 H17A 107.6 . . ?
Cl18 C18 Cl16 111.1(6) . . ?
Cl18 C18 Cl17 110.2(5) . . ?
Cl16 C18 Cl17 109.9(5) . . ?
Cl18 C18 H18A 108.5 . . ?
Cl16 C18 H18A 108.5 . . ?
Cl17 C18 H18A 108.5 . . ?
Cl19 C19 Cl20 113.8(8) . . ?
Cl19 C19 Cl21 109.7(6) . . ?
Cl20 C19 Cl21 108.7(9) . . ?
Cl19 C19 H19A 108.1 . . ?
Cl20 C19 H19A 108.1 . . ?
Cl21 C19 H19A 108.1 . . ?
C21 C20 N13 116.7(7) . . ?
C21 C20 H20A 108.1 . . ?
N13 C20 H20A 108.1 . . ?
C21 C20 H20B 108.1 . . ?
N13 C20 H20B 108.1 . . ?
H20A C20 H20B 107.3 . . ?
C20 C21 C22 114.8(9) . . ?
C20 C21 H21A 108.6 . . ?
C22 C21 H21A 108.6 . . ?
C20 C21 H21B 108.6 . . ?
C22 C21 H21B 108.6 . . ?
H21A C21 H21B 107.5 . . ?
C23 C22 C21 117.4(13) . . ?
C23 C22 H22A 107.9 . . ?
C21 C22 H22A 107.9 . . ?
C23 C22 H22B 107.9 . . ?
C21 C22 H22B 107.9 . . ?
H22A C22 H22B 107.2 . . ?
C22 C23 H23A 109.5 . . ?
C22 C23 H23B 109.5 . . ?
H23A C23 H23B 109.5 . . ?
C22 C23 H23C 109.5 . . ?
H23A C23 H23C 109.5 . . ?
H23B C23 H23C 109.5 . . ?
C25 C24 N13 117.7(7) . . ?
C25 C24 H24A 107.9 . . ?
N13 C24 H24A 107.9 . . ?
C25 C24 H24B 107.9 . . ?
N13 C24 H24B 107.9 . . ?
H24A C24 H24B 107.2 . . ?
C26 C25 C24 115.2(9) . . ?
C26 C25 H25A 108.5 . . ?
C24 C25 H25A 108.5 . . ?
C26 C25 H25B 108.5 . . ?
C24 C25 H25B 108.5 . . ?
H25A C25 H25B 107.5 . . ?
C25 C26 C27A 118.6(12) . . ?
C25 C26 C27B 120(2) . . ?
C25 C26 H26A 107.7 . . ?
C27A C26 H26A 107.7 . . ?
C25 C26 H26B 107.7 . . ?
C27A C26 H26B 107.7 . . ?
H26A C26 H26B 107.1 . . ?
C25 C26 H26C 107.2 . . ?
C27B C26 H26C 107.2 . . ?
C25 C26 H26D 107.2 . . ?
C27B C26 H26D 107.2 . . ?
H26C C26 H26D 106.8 . . ?
C26 C27A H27A 109.5 . . ?
C26 C27A H27B 109.5 . . ?
H27A C27A H27B 109.5 . . ?
C26 C27A H27C 109.5 . . ?
H27A C27A H27C 109.5 . . ?
H27B C27A H27C 109.5 . . ?
C26 C27B H27D 109.5 . . ?
C26 C27B H27E 109.5 . . ?
H27D C27B H27E 109.5 . . ?
C26 C27B H27F 109.5 . . ?
H27D C27B H27F 109.5 . . ?
H27E C27B H27F 109.5 . . ?
N13 C28 C29 118.0(6) . . ?
N13 C28 H28A 107.8 . . ?
C29 C28 H28A 107.8 . . ?
N13 C28 H28B 107.8 . . ?
C29 C28 H28B 107.8 . . ?
H28A C28 H28B 107.2 . . ?
C30 C29 C28 111.1(7) . . ?
C30 C29 H29A 109.4 . . ?
C28 C29 H29A 109.4 . . ?
C30 C29 H29B 109.4 . . ?
C28 C29 H29B 109.4 . . ?
H29A C29 H29B 108.0 . . ?
C29 C30 C31 115.9(8) . . ?
C29 C30 H30A 108.3 . . ?
C31 C30 H30A 108.3 . . ?
C29 C30 H30B 108.3 . . ?
C31 C30 H30B 108.3 . . ?
H30A C30 H30B 107.4 . . ?
C30 C31 H31A 109.5 . . ?
C30 C31 H31B 109.5 . . ?
H31A C31 H31B 109.5 . . ?
C30 C31 H31C 109.5 . . ?
H31A C31 H31C 109.5 . . ?
H31B C31 H31C 109.5 . . ?
C33 C32 N13 115.5(6) . . ?
C33 C32 H32A 108.4 . . ?
N13 C32 H32A 108.4 . . ?
C33 C32 H32B 108.4 . . ?
N13 C32 H32B 108.4 . . ?
H32A C32 H32B 107.5 . . ?
C34 C33 C32 112.1(7) . . ?
C34 C33 H33A 109.2 . . ?
C32 C33 H33A 109.2 . . ?
C34 C33 H33B 109.2 . . ?
C32 C33 H33B 109.2 . . ?
H33A C33 H33B 107.9 . . ?
C35 C34 C33 115.1(8) . . ?
C35 C34 H34A 108.5 . . ?
C33 C34 H34A 108.5 . . ?
C35 C34 H34B 108.5 . . ?
C33 C34 H34B 108.5 . . ?
H34A C34 H34B 107.5 . . ?
C34 C35 H35A 109.5 . . ?
C34 C35 H35B 109.5 . . ?
H35A C35 H35B 109.5 . . ?
C34 C35 H35C 109.5 . . ?
H35A C35 H35C 109.5 . . ?
H35B C35 H35C 109.5 . . ?
N14 C36 C37 116.1(5) . . ?
N14 C36 H36A 108.2 . . ?
C37 C36 H36A 108.2 . . ?
N14 C36 H36B 108.2 . . ?
C37 C36 H36B 108.2 . . ?
H36A C36 H36B 107.4 . . ?
C36 C37 C38 112.6(6) . . ?
C36 C37 H37A 109.1 . . ?
C38 C37 H37A 109.1 . . ?
C36 C37 H37B 109.1 . . ?
C38 C37 H37B 109.1 . . ?
H37A C37 H37B 107.8 . . ?
C39 C38 C37 113.1(7) . . ?
C39 C38 H38A 109.0 . . ?
C37 C38 H38A 109.0 . . ?
C39 C38 H38B 109.0 . . ?
C37 C38 H38B 109.0 . . ?
H38A C38 H38B 107.8 . . ?
C38 C39 H39A 109.5 . . ?
C38 C39 H39B 109.5 . . ?
H39A C39 H39B 109.5 . . ?
C38 C39 H39C 109.5 . . ?
H39A C39 H39C 109.5 . . ?
H39B C39 H39C 109.5 . . ?
C41 C40 N14 115.6(5) . . ?
C41 C40 H40A 108.4 . . ?
N14 C40 H40A 108.4 . . ?
C41 C40 H40B 108.4 . . ?
N14 C40 H40B 108.4 . . ?
H40A C40 H40B 107.4 . . ?
C40 C41 C42 109.6(5) . . ?
C40 C41 H41A 109.8 . . ?
C42 C41 H41A 109.8 . . ?
C40 C41 H41B 109.8 . . ?
C42 C41 H41B 109.8 . . ?
H41A C41 H41B 108.2 . . ?
C43 C42 C41 113.5(6) . . ?
C43 C42 H42A 108.9 . . ?
C41 C42 H42A 108.9 . . ?
C43 C42 H42B 108.9 . . ?
C41 C42 H42B 108.9 . . ?
H42A C42 H42B 107.7 . . ?
C42 C43 H43A 109.5 . . ?
C42 C43 H43B 109.5 . . ?
H43A C43 H43B 109.5 . . ?
C42 C43 H43C 109.5 . . ?
H43A C43 H43C 109.5 . . ?
H43B C43 H43C 109.5 . . ?
C45 C44 N14 116.3(5) . . ?
C45 C44 H44A 108.2 . . ?
N14 C44 H44A 108.2 . . ?
C45 C44 H44B 108.2 . . ?
N14 C44 H44B 108.2 . . ?
H44A C44 H44B 107.4 . . ?
C44 C45 C46 109.3(6) . . ?
C44 C45 H45A 109.8 . . ?
C46 C45 H45A 109.8 . . ?
C44 C45 H45B 109.8 . . ?
C46 C45 H45B 109.8 . . ?
H45A C45 H45B 108.3 . . ?
C45 C46 C47 110.4(7) . . ?
C45 C46 H46A 109.6 . . ?
C47 C46 H46A 109.6 . . ?
C45 C46 H46B 109.6 . . ?
C47 C46 H46B 109.6 . . ?
H46A C46 H46B 108.1 . . ?
C46 C47 H47A 109.5 . . ?
C46 C47 H47B 109.5 . . ?
H47A C47 H47B 109.5 . . ?
C46 C47 H47C 109.5 . . ?
H47A C47 H47C 109.5 . . ?
H47B C47 H47C 109.5 . . ?
C49 C48 N14 114.2(5) . . ?
C49 C48 H48A 108.7 . . ?
N14 C48 H48A 108.7 . . ?
C49 C48 H48B 108.7 . . ?
N14 C48 H48B 108.7 . . ?
H48A C48 H48B 107.6 . . ?
C48 C49 C50 110.6(6) . . ?
C48 C49 H49A 109.5 . . ?
C50 C49 H49A 109.5 . . ?
C48 C49 H49B 109.5 . . ?
C50 C49 H49B 109.5 . . ?
H49A C49 H49B 108.1 . . ?
C51 C50 C49 112.3(6) . . ?
C51 C50 H50A 109.2 . . ?
C49 C50 H50A 109.2 . . ?
C51 C50 H50B 109.2 . . ?
C49 C50 H50B 109.2 . . ?
H50A C50 H50B 107.9 . . ?
C50 C51 H51A 109.5 . . ?
C50 C51 H51B 109.5 . . ?
H51A C51 H51B 109.5 . . ?
C50 C51 H51C 109.5 . . ?
H51A C51 H51C 109.5 . . ?
H51B C51 H51C 109.5 . . ?
 
loop_
 _geom_torsion_atom_site_label_1
 _geom_torsion_atom_site_label_2
 _geom_torsion_atom_site_label_3
 _geom_torsion_atom_site_label_4
 _geom_torsion
 _geom_torsion_site_symmetry_1
 _geom_torsion_site_symmetry_2
 _geom_torsion_site_symmetry_3
 _geom_torsion_site_symmetry_4
 _geom_torsion_publ_flag
C6 N1 N2 C10 -151.7(5) . . . . ?
Fe1 N1 N2 C10 59.6(6) . . . . ?
C6 N1 N2 C1 86.7(6) . . . . ?
Fe1 N1 N2 C1 -62.0(5) . . . . ?
C11 N3 N4 C2 84.5(6) . . . . ?
C1 N3 N4 C2 -154.0(5) . . . . ?
C11 N3 N4 Fe1 -62.7(5) . . . . ?
C1 N3 N4 Fe1 58.7(6) . . . . ?
C3 N5 N6 C12 -150.0(5) . . . . ?
Fe1 N5 N6 C12 59.5(6) . . . . ?
C3 N5 N6 C4 89.2(6) . . . . ?
Fe1 N5 N6 C4 -61.3(5) . . . . ?
C4 N7 N8 C5 -151.5(5) . . . . ?
C7 N7 N8 C5 87.8(6) . . . . ?
C4 N7 N8 Fe1 60.3(6) . . . . ?
C7 N7 N8 Fe1 -60.4(6) . . . . ?
C12 N9 N10 C8 82.0(6) . . . . ?
C7 N9 N10 C8 -156.4(5) . . . . ?
C12 N9 N10 Fe1 -61.7(6) . . . . ?
C7 N9 N10 Fe1 59.8(5) . . . . ?
C9 N11 N12 C11 -153.0(5) . . . . ?
Fe1 N11 N12 C11 58.7(6) . . . . ?
C9 N11 N12 C10 87.9(6) . . . . ?
Fe1 N11 N12 C10 -60.4(6) . . . . ?
N1 N2 C1 N3 67.9(6) . . . . ?
C10 N2 C1 N3 -54.2(6) . . . . ?
N4 N3 C1 N2 -66.9(6) . . . . ?
C11 N3 C1 N2 54.4(6) . . . . ?
N3 N4 C2 O1 8.3(9) . . . . ?
Fe1 N4 C2 O1 157.1(5) . . . . ?
N3 N4 C2 C3 -170.8(4) . . . . ?
Fe1 N4 C2 C3 -22.0(6) . . . . ?
N6 N5 C3 O2 10.7(9) . . . . ?
Fe1 N5 C3 O2 162.4(5) . . . . ?
N6 N5 C3 C2 -170.7(4) . . . . ?
Fe1 N5 C3 C2 -19.0(6) . . . . ?
O1 C2 C3 O2 25.2(9) . . . . ?
N4 C2 C3 O2 -155.6(6) . . . . ?
O1 C2 C3 N5 -153.5(6) . . . . ?
N4 C2 C3 N5 25.7(7) . . . . ?
N8 N7 C4 N6 -68.0(6) . . . . ?
C7 N7 C4 N6 52.9(6) . . . . ?
N5 N6 C4 N7 68.1(6) . . . . ?
C12 N6 C4 N7 -53.5(6) . . . . ?
N7 N8 C5 O3 10.4(9) . . . . ?
Fe1 N8 C5 O3 160.0(5) . . . . ?
N7 N8 C5 C6 -169.0(5) . . . . ?
Fe1 N8 C5 C6 -19.5(6) . . . . ?
N2 N1 C6 O4 11.3(9) . . . . ?
Fe1 N1 C6 O4 161.4(5) . . . . ?
N2 N1 C6 C5 -169.6(4) . . . . ?
Fe1 N1 C6 C5 -19.6(6) . . . . ?
O3 C5 C6 O4 24.2(9) . . . . ?
N8 C5 C6 O4 -156.3(6) . . . . ?
O3 C5 C6 N1 -154.9(6) . . . . ?
N8 C5 C6 N1 24.6(7) . . . . ?
N10 N9 C7 N7 -67.1(6) . . . . ?
C12 N9 C7 N7 54.9(6) . . . . ?
N8 N7 C7 N9 66.9(6) . . . . ?
C4 N7 C7 N9 -53.8(6) . . . . ?
N9 N10 C8 O5 8.0(9) . . . . ?
Fe1 N10 C8 O5 153.7(5) . . . . ?
N9 N10 C8 C9 -172.5(4) . . . . ?
Fe1 N10 C8 C9 -26.8(6) . . . . ?
N12 N11 C9 O6 6.6(9) . . . . ?
Fe1 N11 C9 O6 156.8(5) . . . . ?
N12 N11 C9 C8 -173.1(5) . . . . ?
Fe1 N11 C9 C8 -22.8(6) . . . . ?
O5 C8 C9 O6 31.5(9) . . . . ?
N10 C8 C9 O6 -148.1(6) . . . . ?
O5 C8 C9 N11 -148.9(6) . . . . ?
N10 C8 C9 N11 31.6(7) . . . . ?
N1 N2 C10 N12 -66.8(6) . . . . ?
C1 N2 C10 N12 54.1(6) . . . . ?
N11 N12 C10 N2 66.5(6) . . . . ?
C11 N12 C10 N2 -53.8(6) . . . . ?
N4 N3 C11 N12 66.9(6) . . . . ?
C1 N3 C11 N12 -55.3(6) . . . . ?
N11 N12 C11 N3 -65.1(6) . . . . ?
C10 N12 C11 N3 54.4(6) . . . . ?
N5 N6 C12 N9 -65.6(6) . . . . ?
C4 N6 C12 N9 54.5(6) . . . . ?
N10 N9 C12 N6 66.9(6) . . . . ?
C7 N9 C12 N6 -55.3(6) . . . . ?
C28 N13 C20 C21 59.2(9) . . . . ?
C24 N13 C20 C21 -62.1(9) . . . . ?
C32 N13 C20 C21 -178.3(7) . . . . ?
N13 C20 C21 C22 -176.7(8) . . . . ?
C20 C21 C22 C23 172.9(10) . . . . ?
C28 N13 C24 C25 -173.1(8) . . . . ?
C32 N13 C24 C25 63.9(10) . . . . ?
C20 N13 C24 C25 -53.1(10) . . . . ?
N13 C24 C25 C26 179.3(9) . . . . ?
C24 C25 C26 C27A 59.8(17) . . . . ?
C24 C25 C26 C27B 168(2) . . . . ?
C24 N13 C28 C29 -71.0(9) . . . . ?
C32 N13 C28 C29 48.2(9) . . . . ?
C20 N13 C28 C29 167.4(6) . . . . ?
N13 C28 C29 C30 173.4(7) . . . . ?
C28 C29 C30 C31 177.2(8) . . . . ?
C28 N13 C32 C33 57.4(8) . . . . ?
C24 N13 C32 C33 178.8(7) . . . . ?
C20 N13 C32 C33 -62.1(8) . . . . ?
N13 C32 C33 C34 -170.5(6) . . . . ?
C32 C33 C34 C35 -165.6(8) . . . . ?
C44 N14 C36 C37 -179.5(5) . . . . ?
C48 N14 C36 C37 59.4(7) . . . . ?
C40 N14 C36 C37 -58.5(7) . . . . ?
N14 C36 C37 C38 -175.3(6) . . . . ?
C36 C37 C38 C39 -64.8(9) . . . . ?
C36 N14 C40 C41 -53.6(7) . . . . ?
C44 N14 C40 C41 65.5(7) . . . . ?
C48 N14 C40 C41 -173.9(5) . . . . ?
N14 C40 C41 C42 -179.7(5) . . . . ?
C40 C41 C42 C43 -171.6(6) . . . . ?
C36 N14 C44 C45 -175.6(6) . . . . ?
C48 N14 C44 C45 -54.8(7) . . . . ?
C40 N14 C44 C45 63.1(7) . . . . ?
N14 C44 C45 C46 170.3(6) . . . . ?
C44 C45 C46 C47 179.9(7) . . . . ?
C36 N14 C48 C49 57.0(7) . . . . ?
C44 N14 C48 C49 -62.0(7) . . . . ?
C40 N14 C48 C49 177.6(5) . . . . ?
N14 C48 C49 C50 167.7(6) . . . . ?
C48 C49 C50 C51 -74.7(8) . . . . ?
 
_refine_diff_density_max    1.322
_refine_diff_density_min   -0.991
_refine_diff_density_rms    0.122

_shelx_res_file
;

    2.res created by SHELXL-2014/7


TITL 116 in P-1
CELL  0.71073   13.1207   15.5348   22.3210    72.773    77.360    70.252
ZERR  2           0.0010    0.0011    0.0016     0.004     0.004     0.004
LATT 1
SFAC C  H  CL FE N  O
UNIT 102  182  42  2  28  12
L.S. 30
BOND $H
eadp c27a c27b
omit 3  -2   1
omit 3  -1   1
omit 0   3   1
omit 1   1   2
omit 3   1   1
omit 0   0   1
FMAP 2
PLAN 20
CONF
ACTA
dfix 1.52 0.005 c26 c27a c26 c27b
eadp cl1a cl1b
eadp cl2a cl2b
eadp cl3a cl3b
temp 25
WGHT    0.142200   13.407599
FVAR       0.10497   0.70613   0.86043
FE1   4    0.518505    0.669732    0.252739    11.00000    0.02023    0.01822 =
         0.02072   -0.00119   -0.00467   -0.00548
O1    6    0.556586    0.860159    0.091047    11.00000    0.03623    0.02102 =
         0.02607    0.00388   -0.00202   -0.00600
O2    6    0.367715    0.804752    0.097845    11.00000    0.03700    0.04578 =
         0.03129    0.00041   -0.01373   -0.00741
O3    6    0.587966    0.390882    0.276707    11.00000    0.04370    0.02132 =
         0.04321   -0.00468   -0.01734   -0.00874
O4    6    0.781754    0.442180    0.262807    11.00000    0.02439    0.03176 =
         0.05822   -0.01499   -0.00814    0.00133
O5    6    0.300133    0.756726    0.392651    11.00000    0.02979    0.04138 =
         0.03360   -0.01462   -0.00077   -0.00794
O6    6    0.504320    0.785957    0.392809    11.00000    0.04809    0.04461 =
         0.02966   -0.01311   -0.00359   -0.02658
N1    5    0.661118    0.585744    0.274903    11.00000    0.02106    0.01912 =
         0.02280    0.00252   -0.00955   -0.00582
N2    5    0.750950    0.620609    0.267889    11.00000    0.02060    0.02715 =
         0.03220   -0.00238   -0.00415   -0.00857
N3    5    0.693396    0.750445    0.177192    11.00000    0.02348    0.02625 =
         0.03333   -0.00479   -0.00004   -0.01089
N4    5    0.595494    0.730763    0.176177    11.00000    0.01912    0.02156 =
         0.02406   -0.00003   -0.00169   -0.00328
N5    5    0.399137    0.734312    0.201873    11.00000    0.01973    0.02589 =
         0.02232    0.00058   -0.00495   -0.00647
N6    5    0.305311    0.702032    0.212857    11.00000    0.02349    0.03063 =
         0.02848   -0.00287   -0.00943   -0.00727
N7    5    0.406002    0.534901    0.250538    11.00000    0.02988    0.03001 =
         0.03014   -0.00325   -0.00798   -0.01664
N8    5    0.508979    0.551402    0.243867    11.00000    0.02478    0.02325 =
         0.02858   -0.00365   -0.00808   -0.00969
N9    5    0.313901    0.633612    0.325785    11.00000    0.02617    0.03055 =
         0.02626   -0.00350   -0.00522   -0.01214
N10   5    0.406861    0.660816    0.326891    11.00000    0.02768    0.02264 =
         0.02009   -0.00139   -0.00281   -0.01127
N11   5    0.539637    0.757124    0.293529    11.00000    0.01966    0.02272 =
         0.02398   -0.00430   -0.00132   -0.00624
N12   5    0.639950    0.777419    0.283982    11.00000    0.02645    0.02996 =
         0.03126   -0.00699   -0.00349   -0.01372
N13   5    0.688458    0.212617    0.430248    11.00000    0.04577    0.03692 =
         0.03092   -0.01060   -0.00429   -0.01689
N14   5    0.362033    0.140689    0.083373    11.00000    0.02708    0.03016 =
         0.03366   -0.01333   -0.00550   -0.00212
C1    1    0.777403    0.664144    0.201222    11.00000    0.02039    0.03056 =
         0.03571   -0.00718   -0.00182   -0.00729
AFIX  23
H1A   2    0.787820    0.619273    0.176457    11.00000   -1.20000
H1B   2    0.845826    0.678540    0.195502    11.00000   -1.20000
AFIX   0
C2    1    0.533764    0.795593    0.132321    11.00000    0.03192    0.01904 =
         0.01541    0.00134   -0.00334   -0.00452
C3    1    0.423248    0.778230    0.141684    11.00000    0.02448    0.02176 =
         0.02630   -0.00032   -0.00960   -0.00266
C4    1    0.340857    0.605641    0.202938    11.00000    0.02830    0.04091 =
         0.03042   -0.00407   -0.01202   -0.01856
AFIX  23
H4A   2    0.276736    0.587659    0.203258    11.00000   -1.20000
H4B   2    0.383485    0.606040    0.161501    11.00000   -1.20000
AFIX   0
C5    1    0.588925    0.473533    0.262773    11.00000    0.03320    0.01994 =
         0.02252   -0.00501   -0.00466   -0.00738
C6    1    0.690567    0.498166    0.266512    11.00000    0.03099    0.02728 =
         0.02380   -0.00237   -0.00760   -0.01002
C7    1    0.347548    0.539649    0.313926    11.00000    0.02630    0.02830 =
         0.03021    0.00321   -0.00568   -0.01733
AFIX  23
H7A   2    0.283168    0.519141    0.319797    11.00000   -1.20000
H7B   2    0.394179    0.496093    0.344988    11.00000   -1.20000
AFIX   0
C8    1    0.384489    0.726003    0.359581    11.00000    0.02365    0.03300 =
         0.02171    0.00068   -0.00719   -0.00707
C9    1    0.483649    0.760527    0.351158    11.00000    0.03083    0.02084 =
         0.02887   -0.00183   -0.00484   -0.01044
C10   1    0.726496    0.688690    0.305731    11.00000    0.02468    0.02934 =
         0.03839   -0.00670   -0.00783   -0.00987
AFIX  23
H10A  2    0.792725    0.704015    0.304773    11.00000   -1.20000
H10B  2    0.703648    0.659887    0.349293    11.00000   -1.20000
AFIX   0
C11   1    0.670635    0.816350    0.216739    11.00000    0.02678    0.02807 =
         0.03597   -0.00142   -0.00331   -0.01420
AFIX  23
H11A  2    0.611927    0.871704    0.201623    11.00000   -1.20000
H11B  2    0.734981    0.836422    0.212054    11.00000   -1.20000
AFIX   0
C12   1    0.249335    0.701386    0.277067    11.00000    0.02043    0.03051 =
         0.03190    0.00063   -0.00926   -0.00699
AFIX  23
H12A  2    0.181488    0.686739    0.281248    11.00000   -1.20000
H12B  2    0.231129    0.763948    0.283960    11.00000   -1.20000
AFIX   0
C13   1    0.441455    0.333774    0.216185    11.00000    0.05797    0.03340 =
         0.05141   -0.01952   -0.01557   -0.01212
AFIX  13
H13A  2    0.456762    0.369760    0.240788    11.00000   -1.20000
AFIX   0
C14   1    0.370406    0.071244    0.635316    11.00000    0.05977    0.05271 =
         0.05329   -0.01738   -0.00044   -0.03407
AFIX  13
H14A  2    0.400278    0.119117    0.638978    11.00000   -1.20000
AFIX   0
C15   1    0.103230    0.856121    0.144002    11.00000    0.04083    0.04778 =
         0.06803    0.00427   -0.02275   -0.01683
AFIX  13
H15A  2    0.179935    0.819236    0.146531    11.00000   -1.20000
AFIX   0
C16   1    1.031059    0.536058    0.679579    11.00000    0.03983    0.04842 =
         0.08414    0.00091   -0.01721   -0.01378
AFIX  13
H16A  2    1.098090    0.525305    0.696825    11.00000   -1.20000
AFIX   0
C17   1    0.067822    0.752216    0.412225    11.00000    0.04821    0.10988 =
         0.07735   -0.04408    0.02178   -0.04447
AFIX  13
H17A  2    0.147679    0.729744    0.403853    11.00000   -1.20000
AFIX   0
C18   1    0.275711    0.677336    0.033544    11.00000    0.05457    0.06130 =
         0.08299   -0.02756   -0.01498   -0.01216
AFIX  13
H18A  2    0.278255    0.724648    0.053622    11.00000   -1.20000
AFIX   0
C19   1    0.958854    0.401084    0.143109    11.00000    0.07976    0.09031 =
         0.15090   -0.07216    0.01494   -0.02222
AFIX  13
H19A  2    0.896039    0.416043    0.175320    11.00000   -1.20000
AFIX   0
C20   1    0.766146    0.153407    0.480379    11.00000    0.05984    0.04681 =
         0.04762   -0.01677   -0.00594   -0.01148
AFIX  23
H20A  2    0.839092    0.157712    0.462391    11.00000   -1.20000
H20B  2    0.743722    0.181919    0.516203    11.00000   -1.20000
AFIX   0
C21   1    0.772166    0.053179    0.504064    11.00000    0.07710    0.04519 =
         0.06315   -0.01736   -0.00352   -0.00493
AFIX  23
H21A  2    0.799120    0.023311    0.468870    11.00000   -1.20000
H21B  2    0.698904    0.048280    0.520146    11.00000   -1.20000
AFIX   0
C22   1    0.842314    0.000773    0.554280    11.00000    0.08632    0.07787 =
         0.08258    0.00997    0.00788    0.00843
AFIX  23
H22A  2    0.916899   -0.000147    0.536310    11.00000   -1.20000
H22B  2    0.821004    0.035838    0.586708    11.00000   -1.20000
AFIX   0
C23   1    0.841640   -0.096542    0.585119    11.00000    0.17397    0.04821 =
         0.08954   -0.00191   -0.00277    0.01342
AFIX 137
H23A  2    0.866169   -0.114772    0.625782    11.00000   -1.50000
H23B  2    0.889517   -0.137696    0.559381    11.00000   -1.50000
H23C  2    0.768792   -0.100881    0.590387    11.00000   -1.50000
AFIX   0
C24   1    0.723759    0.176290    0.371066    11.00000    0.07469    0.06536 =
         0.04822   -0.02496    0.00393   -0.02919
AFIX  23
H24A  2    0.710949    0.115323    0.381096    11.00000   -1.20000
H24B  2    0.676498    0.218520    0.339953    11.00000   -1.20000
AFIX   0
C25   1    0.839697    0.165421    0.340651    11.00000    0.07495    0.08535 =
         0.06804   -0.04204    0.00516   -0.02183
AFIX  23
H25A  2    0.852818    0.226395    0.329587    11.00000   -1.20000
H25B  2    0.887625    0.123472    0.371494    11.00000   -1.20000
AFIX   0
C26   1    0.869796    0.128326    0.283184    11.00000    0.08834    0.14635 =
         0.08153   -0.05517    0.02651   -0.05606
AFIX  23
PART   1
H26A  2    0.861787    0.065359    0.295550    21.00000   -1.20000
H26B  2    0.946709    0.122058    0.268862    21.00000   -1.20000
AFIX  23
PART   2
H26C  2    0.811352    0.161870    0.257225   -21.00000   -1.20000
H26D  2    0.870056    0.062887    0.296655   -21.00000   -1.20000
AFIX   0
PART   1
C27A  1    0.808217    0.183201    0.227085    21.00000    0.11551    0.12357 =
         0.08509   -0.04651    0.01355   -0.01964
AFIX 137
H27A  2    0.733970    0.181168    0.237836    21.00000   -1.50000
H27B  2    0.842314    0.155719    0.191718    21.00000   -1.50000
H27C  2    0.809325    0.247509    0.216133    21.00000   -1.50000
AFIX   0
PART   2
C27B  1    0.976361    0.131884    0.240624   -21.00000    0.11551    0.12357 =
         0.08509   -0.04651    0.01355   -0.01964
AFIX 137
H27D  2    0.963342    0.187213    0.206355   -21.00000   -1.50000
H27E  2    1.005553    0.076793    0.223985   -21.00000   -1.50000
H27F  2    1.027640    0.133899    0.264594   -21.00000   -1.50000
AFIX   0
PART   0
C28   1    0.577542    0.207919    0.457898    11.00000    0.05897    0.05398 =
         0.04150   -0.01029   -0.00294   -0.02753
AFIX  23
H28A  2    0.564541    0.217341    0.500302    11.00000   -1.20000
H28B  2    0.575613    0.144525    0.462044    11.00000   -1.20000
AFIX   0
C29   1    0.483378    0.276208    0.423340    11.00000    0.05338    0.05560 =
         0.05231   -0.00446   -0.01905   -0.02327
AFIX  23
H29A  2    0.477212    0.340013    0.423824    11.00000   -1.20000
H29B  2    0.497758    0.272260    0.379569    11.00000   -1.20000
AFIX   0
C30   1    0.378792    0.254982    0.453250    11.00000    0.06196    0.05944 =
         0.08946   -0.00607   -0.01187   -0.02762
AFIX  23
H30A  2    0.368169    0.255056    0.497630    11.00000   -1.20000
H30B  2    0.385590    0.191770    0.451134    11.00000   -1.20000
AFIX   0
C31   1    0.276183    0.322630    0.424184    11.00000    0.06281    0.10357 =
         0.09050    0.00071   -0.02100   -0.03957
AFIX 137
H31A  2    0.212799    0.305833    0.448664    11.00000   -1.50000
H31B  2    0.281810    0.318313    0.381495    11.00000   -1.50000
H31C  2    0.269822    0.386016    0.424230    11.00000   -1.50000
AFIX   0
C32   1    0.697624    0.312844    0.411088    11.00000    0.05264    0.05226 =
         0.04433   -0.00722   -0.00830   -0.02723
AFIX  23
H32A  2    0.772843    0.310434    0.393841    11.00000   -1.20000
H32B  2    0.653050    0.349406    0.377532    11.00000   -1.20000
AFIX   0
C33   1    0.663524    0.364241    0.463682    11.00000    0.04417    0.03617 =
         0.05667   -0.01745    0.00198   -0.01339
AFIX  23
H33A  2    0.592710    0.358674    0.485643    11.00000   -1.20000
H33B  2    0.715689    0.334719    0.493916    11.00000   -1.20000
AFIX   0
C34   1    0.657167    0.466718    0.439047    11.00000    0.05505    0.05747 =
         0.06643   -0.01881   -0.00559   -0.01952
AFIX  23
H34A  2    0.720803    0.472072    0.408137    11.00000   -1.20000
H34B  2    0.593210    0.498683    0.417275    11.00000   -1.20000
AFIX   0
C35   1    0.651344    0.516055    0.487764    11.00000    0.08000    0.05619 =
         0.09077   -0.03538    0.00801   -0.03146
AFIX 137
H35A  2    0.636856    0.582451    0.469045    11.00000   -1.50000
H35B  2    0.719627    0.492440    0.504578    11.00000   -1.50000
H35C  2    0.593775    0.505253    0.521248    11.00000   -1.50000
AFIX   0
C36   1    0.332600    0.108139    0.153981    11.00000    0.02969    0.05576 =
         0.02965   -0.01643   -0.00216   -0.00727
AFIX  23
H36A  2    0.257207    0.142480    0.165313    11.00000   -1.20000
H36B  2    0.377618    0.125262    0.174992    11.00000   -1.20000
AFIX   0
C37   1    0.345417    0.003959    0.179621    11.00000    0.04080    0.04079 =
         0.03146   -0.00370   -0.00657   -0.00925
AFIX  23
H37A  2    0.421865   -0.030963    0.172147    11.00000   -1.20000
H37B  2    0.304797   -0.015005    0.156900    11.00000   -1.20000
AFIX   0
C38   1    0.305256   -0.021307    0.250233    11.00000    0.04803    0.05061 =
         0.03908    0.00051   -0.00588   -0.01298
AFIX  23
H38A  2    0.229634    0.015540    0.257819    11.00000   -1.20000
H38B  2    0.307982   -0.087327    0.263072    11.00000   -1.20000
AFIX   0
C39   1    0.370628   -0.004118    0.289855    11.00000    0.07443    0.07061 =
         0.05765   -0.00943   -0.00961   -0.01815
AFIX 137
H39A  2    0.345314   -0.025601    0.333782    11.00000   -1.50000
H39B  2    0.362494    0.062120    0.280346    11.00000   -1.50000
H39C  2    0.446235   -0.037788    0.280991    11.00000   -1.50000
AFIX   0
C40   1    0.480775    0.089740    0.062219    11.00000    0.02348    0.02365 =
         0.02992   -0.01057   -0.00204   -0.00333
AFIX  23
H40A  2    0.487041    0.023958    0.067523    11.00000   -1.20000
H40B  2    0.498045    0.116227    0.017415    11.00000   -1.20000
AFIX   0
C41   1    0.564428    0.094534    0.096520    11.00000    0.03268    0.03609 =
         0.04338   -0.01419   -0.01179   -0.00200
AFIX  23
H41A  2    0.549834    0.066774    0.141367    11.00000   -1.20000
H41B  2    0.560392    0.159820    0.091234    11.00000   -1.20000
AFIX   0
C42   1    0.678908    0.041071    0.070054    11.00000    0.03263    0.04126 =
         0.04587   -0.01196   -0.00172   -0.00915
AFIX  23
H42A  2    0.678451   -0.020902    0.069286    11.00000   -1.20000
H42B  2    0.696299    0.074466    0.026781    11.00000   -1.20000
AFIX   0
C43   1    0.767320    0.029805    0.107906    11.00000    0.03922    0.05642 =
         0.06357   -0.00453   -0.01557   -0.00962
AFIX 137
H43A  2    0.837116   -0.001446    0.087965    11.00000   -1.50000
H43B  2    0.753554   -0.007064    0.150038    11.00000   -1.50000
H43C  2    0.767327    0.090785    0.109705    11.00000   -1.50000
AFIX   0
C44   1    0.344273    0.246603    0.068101    11.00000    0.03530    0.02880 =
         0.04362   -0.01331   -0.01062    0.00008
AFIX  23
H44A  2    0.270324    0.275841    0.085543    11.00000   -1.20000
H44B  2    0.393514    0.257830    0.089646    11.00000   -1.20000
AFIX   0
C45   1    0.360898    0.295333   -0.000935    11.00000    0.05693    0.02572 =
         0.04347   -0.00445   -0.01318   -0.01239
AFIX  23
H45A  2    0.320539    0.277685   -0.024600    11.00000   -1.20000
H45B  2    0.437743    0.276199   -0.017483    11.00000   -1.20000
AFIX   0
C46   1    0.321191    0.401503   -0.008390    11.00000    0.06086    0.03254 =
         0.06083   -0.00888   -0.01177   -0.01043
AFIX  23
H46A  2    0.361466    0.418835    0.015508    11.00000   -1.20000
H46B  2    0.244400    0.420335    0.008326    11.00000   -1.20000
AFIX   0
C47   1    0.337214    0.452677   -0.077986    11.00000    0.07858    0.03396 =
         0.07220   -0.00290   -0.02268   -0.01282
AFIX 137
H47A  2    0.322137    0.518771   -0.081469    11.00000   -1.50000
H47B  2    0.288330    0.443662   -0.100323    11.00000   -1.50000
H47C  2    0.411256    0.427798   -0.095955    11.00000   -1.50000
AFIX   0
C48   1    0.291523    0.117602    0.047861    11.00000    0.02906    0.03031 =
         0.03849   -0.01093   -0.00799   -0.00690
AFIX  23
H48A  2    0.310801    0.140699    0.002792    11.00000   -1.20000
H48B  2    0.308269    0.049647    0.056571    11.00000   -1.20000
AFIX   0
C49   1    0.170356    0.158889    0.064722    11.00000    0.02645    0.05248 =
         0.04070   -0.01157   -0.00294   -0.00836
AFIX  23
H49A  2    0.154451    0.224662    0.064494    11.00000   -1.20000
H49B  2    0.147127    0.125778    0.107010    11.00000   -1.20000
AFIX   0
C50   1    0.106848    0.150816    0.017271    11.00000    0.02770    0.05835 =
         0.04851   -0.01511   -0.00113   -0.01403
AFIX  23
H50A  2    0.135006    0.087598    0.010575    11.00000   -1.20000
H50B  2    0.030537    0.160927    0.034998    11.00000   -1.20000
AFIX   0
C51   1    0.115414    0.220530   -0.044985    11.00000    0.04446    0.08387 =
         0.04840    0.00517   -0.01642   -0.02333
AFIX 137
H51A  2    0.067672    0.218425   -0.071205    11.00000   -1.50000
H51B  2    0.189331    0.205190   -0.065531    11.00000   -1.50000
H51C  2    0.094734    0.282702   -0.038161    11.00000   -1.50000
AFIX   0
PART   1
CL1A  3    0.486292    0.214027    0.252247    31.00000    0.15335    0.03824 =
         0.10885    0.00150   -0.07046   -0.03033
CL2A  3    0.511339    0.355171    0.140217    31.00000    0.12547    0.13050 =
         0.05459   -0.03131    0.01402   -0.08911
CL3A  3    0.301870    0.369400    0.212661    31.00000    0.04239    0.11500 =
         0.20134   -0.09461   -0.01091   -0.01854
PART   2
CL1B  3    0.379724    0.255201    0.270940   -31.00000    0.15335    0.03824 =
         0.10885    0.00150   -0.07046   -0.03033
CL3B  3    0.339369    0.405474    0.167167   -31.00000    0.04239    0.11500 =
         0.20134   -0.09461   -0.01091   -0.01854
CL2B  3    0.550448    0.274491    0.177196   -31.00000    0.12547    0.13050 =
         0.05459   -0.03131    0.01402   -0.08911
PART   0
CL4   3    0.249667    0.127092    0.601353    11.00000    0.05388    0.13080 =
         0.14877   -0.02796   -0.01987   -0.03179
CL5   3    0.465249    0.002290    0.586694    11.00000    0.07165    0.07270 =
         0.10286   -0.05433    0.01689   -0.03393
CL6   3    0.339178    0.004368    0.710343    11.00000    0.15551    0.07588 =
         0.06600   -0.01817    0.01376   -0.07385
CL7   3    0.021261    0.784178    0.185849    11.00000    0.07789    0.09326 =
         0.07425    0.02039   -0.03386   -0.05432
CL8   3    0.082900    0.897338    0.064238    11.00000    0.04636    0.06571 =
         0.06168    0.00569   -0.01308   -0.01645
CL9   3    0.074376    0.950148    0.178470    11.00000    0.13031    0.08936 =
         0.10448   -0.03348   -0.01625   -0.04743
CL10  3    0.952258    0.469493    0.733844    11.00000    0.05433    0.08780 =
         0.11322   -0.00143   -0.00475   -0.03440
CL22  3    0.959983    0.657437    0.664985    11.00000    0.08639    0.05490 =
         0.10594   -0.00908   -0.03436    0.00417
CL12  3    1.066602    0.501927    0.607368    11.00000    0.08912    0.09515 =
         0.09917   -0.03054   -0.01406   -0.03269
CL13  3    0.016196    0.678145    0.390718    11.00000    0.08615    0.15756 =
         0.11677   -0.07333    0.02860   -0.08049
CL14  3    0.027162    0.864655    0.368652    11.00000    0.05411    0.09167 =
         0.21560   -0.00476   -0.02485   -0.01680
CL15  3    0.032247    0.741830    0.493465    11.00000    0.09162    0.24208 =
         0.08832   -0.08278    0.03923   -0.09629
CL16  3    0.404996    0.598775    0.026206    11.00000    0.05587    0.09246 =
         0.09477   -0.04478   -0.01272   -0.00776
CL17  3    0.182968    0.617592    0.082061    11.00000    0.07398    0.12267 =
         0.08722   -0.01217   -0.00750   -0.04450
CL18  3    0.232428    0.734121   -0.039429    11.00000    0.10680    0.09538 =
         0.09513    0.00927   -0.03908   -0.02180
CL19  3    1.065212    0.321304    0.180543    11.00000    0.10477    0.33826 =
         0.18625   -0.19730   -0.04557    0.05030
CL20  3    0.985288    0.504525    0.099772    11.00000    0.28607    0.18227 =
         0.29773   -0.13196    0.14829   -0.15344
CL21  3    0.923301    0.351533    0.093194    11.00000    0.08946    0.13402 =
         0.17695   -0.08778   -0.04749    0.01624
HKLF 4

REM  116 in P-1
REM R1 =  0.0925 for    9248 Fo > 4sig(Fo)  and  0.1641 for all   16693 data
REM    861 parameters refined using      2 restraints

END

WGHT      0.1422     13.4075

REM Highest difference peak  1.322,  deepest hole -0.991,  1-sigma level  0.122
Q1    1   0.9336  0.6681  0.7170  11.00000  0.05    1.32
Q2    1   0.4311 -0.0328  0.7017  11.00000  0.05    1.12
Q3    1   0.2414  0.0854  0.6469  11.00000  0.05    1.07
Q4    1   0.4066  0.4130  0.1418  11.00000  0.05    1.01
Q5    1   0.0790  0.7403  0.1541  11.00000  0.05    0.97
Q6    1   0.3411  0.2912  0.2520  11.00000  0.05    0.81
Q7    1   0.6668  0.2726  0.4777  11.00000  0.05    0.80
Q8    1   0.9565  0.5214  0.7811  11.00000  0.05    0.76
Q9    1   0.5830  0.2346  0.4031  11.00000  0.05    0.74
Q10   1   0.5790  0.6761  0.1806  11.00000  0.05    0.73
Q11   1   0.4644  0.6661  0.3227  11.00000  0.05    0.71
Q12   1   0.4682  0.6851  0.2594  11.00000  0.05    0.70
Q13   1   0.7652  0.2138  0.3814  11.00000  0.05    0.66
Q14   1   1.0008  0.4914  0.6546  11.00000  0.05    0.65
Q15   1   0.0413  0.6695  0.4988  11.00000  0.05    0.61
Q16   1  -0.0028  0.6664  0.5720  11.00000  0.05    0.60
Q17   1   0.4911  0.6736  0.2688  11.00000  0.05    0.60
Q18   1   0.1003  0.9480  0.0817  11.00000  0.05    0.59
Q19   1   0.0354  0.8443  0.1957  11.00000  0.05    0.58
Q20   1   0.6401  0.4318  0.4868  11.00000  0.05    0.57
;
_shelx_res_checksum   26542

_shelx_hkl_file
;
  -1   0   0  274.71    9.55
  -1   0   0  254.07    9.38
   1   0   0  277.38    8.99
   1   0   0  278.44    9.39
   1   0   0  255.00    9.54
  -2   0   0  338.46   11.46
  -2   0   0  335.00   11.66
   2   0   0  322.41   11.46
   2   0   0  314.42   10.94
   2   0   0  317.83   11.65
  -3   0   0  663.04   23.62
  -3   0   0  670.98   23.22
   3   0   0  665.11   23.23
   3   0   0  657.74   22.22
   3   0   0  657.24   23.63
  -4   0   0  150.42    5.58
  -4   0   0  149.64    5.70
   4   0   0  153.48    5.73
   4   0   0  153.34    5.62
   4   0   0  152.68    5.26
  -5   0   0   53.66    2.36
   5   0   0   52.75    2.40
   5   0   0   57.75    2.09
   5   0   0   52.38    2.33
  -6   0   0   28.72    1.53
   6   0   0   25.02    1.54
   6   0   0   26.43    1.27
   6   0   0   27.62    1.61
  -7   0   0   61.54    2.78
   7   0   0   59.10    2.41
   7   0   0   62.96    2.81
   7   0   0   61.82    2.88
  -8   0   0    5.58    0.93
   8   0   0    6.31    1.11
   8   0   0    3.82    0.95
   8   0   0    6.23    0.76
  -9   0   0    5.52    1.00
   9   0   0    4.55    1.04
   9   0   0    7.68    0.85
   9   0   0    5.79    1.19
 -10   0   0    1.58    0.90
  10   0   0    2.51    0.75
  10   0   0    1.83    1.10
  10   0   0    2.43    1.04
  11   0   0   17.84    1.91
  11   0   0   15.61    1.77
  11   0   0   18.39    1.41
  12   0   0    5.43    1.41
  12   0   0    4.37    1.41
  12   0   0    5.68    0.98
  13   0   0    3.82    1.48
  13   0   0    0.74    0.88
  13   0   0    0.60    1.24
  14   0   0    5.64    1.69
  14   0   0    4.70    1.53
  15   0   0    5.25    1.75
  15   0   0    0.57    1.45
  15  -1   0    4.96    1.80
  15  -1   0    1.04    1.55
  14  -1   0    4.61    1.63
  14  -1   0    2.66    1.58
  13  -1   0    3.55    1.44
  13  -1   0    1.03    1.38
  12  -1   0    1.53    0.80
  12  -1   0    5.12    1.38
  12  -1   0    2.19    1.30
  11  -1   0   15.45    1.27
  11  -1   0   15.84    1.77
  11  -1   0   16.08    1.83
  10  -1   0   36.67    2.40
  10  -1   0   40.98    1.90
  10  -1   0   38.08    2.40
 -10   1   0   36.25    2.18
   9  -1   0   86.34    3.23
   9  -1   0   79.02    3.72
   9  -1   0   82.75    3.85
  -9   1   0   79.68    3.65
   8  -1   0   19.08    1.11
   8  -1   0   17.63    1.64
   8  -1   0   17.56    1.52
  -8   1   0   19.28    1.39
   7  -1   0   12.88    0.86
   7  -1   0   11.51    1.16
   7  -1   0   14.33    1.33
  -7   1   0   14.41    1.13
   6  -1   0   63.98    2.85
   6  -1   0   62.42    2.76
   6  -1   0   62.35    2.41
  -6   1   0   66.03    2.77
   5  -1   0   49.07    2.17
   5  -1   0   45.62    1.81
   5  -1   0   45.92    2.10
  -5   1   0   47.66    2.08
   4  -1   0   48.97    1.81
   4  -1   0   48.19    2.07
   4  -1   0   47.82    2.11
  -4   1   0   48.58    2.06
  -4   1   0   48.15    2.04
  -4   1   0   50.00    2.13
   3  -1   0  226.25    7.77
   3  -1   0  235.01    8.23
   3  -1   0  226.78    8.37
  -3   1   0  227.59    8.20
  -3   1   0  234.54    8.36
  -3   1   0  229.02    8.66
   2  -1   0  319.16   10.91
   2  -1   0  332.36   11.65
   2  -1   0  326.39   11.45
  -2   1   0  325.24   11.64
  -2   1   0  318.46   12.12
  -2   1   0  329.11   11.45
   1  -1   0   48.23    1.83
   1  -1   0   50.00    1.82
   1  -1   0   47.86    1.78
  -1   1   0   49.95    1.81
  -1   1   0   46.60    1.83
  -1   1   0   46.87    1.78
   0  -1   0   70.22    2.48
   0  -1   0   68.43    2.52
  -1  -1   0   20.46    0.75
  -1  -1   0   19.60    0.81
  -1  -1   0   19.54    0.78
   1   1   0   19.70    0.78
   1   1   0   19.54    0.81
   1   1   0   19.66    0.74
  -2  -1   0    1.74    0.25
  -2  -1   0    2.10    0.24
  -2  -1   0    2.10    0.32
   2   1   0    1.43    0.27
   2   1   0    1.77    0.28
   2   1   0    1.87    0.23
  -3  -1   0   47.32    1.93
  -3  -1   0   48.59    1.79
  -3  -1   0   47.37    2.01
   3   1   0   49.02    1.79
   3   1   0   46.07    1.91
   3   1   0   48.12    2.00
  -4  -1   0    0.38    0.34
  -4  -1   0    0.35    0.39
   4   1   0    0.86    0.36
   4   1   0    0.46    0.44
   4   1   0    0.62    0.43
  -5  -1   0   -0.09    0.41
  -5  -1   0    0.11    0.33
   5   1   0    0.00    0.33
   5   1   0    0.24    0.45
   5   1   0   -0.03    0.52
  -6  -1   0   63.31    2.51
   6   1   0   63.00    2.50
   6   1   0   64.52    2.80
   6   1   0   68.24    2.89
  -7  -1   0    0.22    0.59
   7   1   0    1.22    0.71
   7   1   0    0.25    0.61
   7   1   0   -0.44    0.43
  -8  -1   0  118.50    4.91
   8   1   0  112.84    4.31
   8   1   0  113.71    4.75
   8   1   0  118.82    4.89
  -9  -1   0    0.26    0.75
   9   1   0    0.63    0.91
   9   1   0    0.60    0.62
   9   1   0    1.45    0.79
  10   1   0    6.75    1.29
  10   1   0    7.02    0.95
  10   1   0    4.41    1.15
  11   1   0   19.40    1.39
  11   1   0   16.84    1.88
  11   1   0   16.01    1.77
  12   1   0    0.08    1.17
  12   1   0    1.57    1.11
  12   1   0    2.16    0.87
  13   1   0    4.00    0.97
  13   1   0    3.84    1.46
  13   1   0    4.82    1.39
  14   1   0    3.17    1.59
  14   1   0    3.33    1.05
  14   1   0    6.48    1.61
  15   1   0    2.74    1.59
  15   1   0    0.90    1.51
  14  -2   0    2.51    1.50
  14  -2   0    1.49    1.56
  13  -2   0    2.97    1.42
  13  -2   0   -1.15    1.18
  12  -2   0    3.15    1.33
  12  -2   0    0.22    1.21
  11  -2   0    5.39    0.86
  11  -2   0    5.87    1.41
  11  -2   0    5.08    1.31
  10  -2   0    1.76    0.70
  10  -2   0    3.16    1.21
  10  -2   0    1.78    1.09
 -10   2   0    2.28    0.81
   9  -2   0   -0.49    0.88
   9  -2   0   -0.90    0.53
   9  -2   0   -0.04    0.96
  -9   2   0   -0.29    0.68
   8  -2   0    4.48    1.05
   8  -2   0    3.43    0.95
   8  -2   0    4.19    0.66
  -8   2   0    4.50    0.78
   7  -2   0   35.62    1.96
   7  -2   0   30.44    1.47
   7  -2   0   35.51    1.92
  -7   2   0   33.75    1.71
   6  -2   0    1.51    0.73
   6  -2   0    0.50    0.57
   6  -2   0    0.35    0.40
  -6   2   0    1.27    0.50
   5  -2   0   23.95    1.32
   5  -2   0   22.37    0.98
   5  -2   0   19.52    1.29
  -5   2   0   22.67    1.16
   4  -2   0  219.76    7.35
   4  -2   0  212.49    8.00
   4  -2   0  220.32    7.87
  -4   2   0  213.78    7.84
  -4   2   0  216.18    8.19
   3  -2   0   19.50    1.05
   3  -2   0   18.43    0.77
   3  -2   0   17.67    1.04
  -3   2   0   18.14    0.98
  -3   2   0   19.51    0.89
  -3   2   0   18.23    1.03
   2  -2   0  189.71    7.17
   2  -2   0  191.16    6.97
   2  -2   0  192.23    6.86
  -2   2   0  195.22    6.86
  -2   2   0  189.37    7.17
  -2   2   0  193.91    6.97
   1  -2   0  160.48    5.74
   1  -2   0  159.53    5.83
   1  -2   0  160.55    6.02
  -1   2   0  158.32    5.74
  -1   2   0  167.59    5.83
   0  -2   0  254.37    9.01
   0  -2   0  251.67    9.00
   0  -2   0  240.43    8.47
   0  -2   0  256.86    8.86
   0   2   0  262.15    8.87
   0   2   0  246.62    8.47
  -1  -2   0   21.42    0.88
  -1  -2   0   23.15    0.92
  -1  -2   0   22.36    0.95
   1   2   0   22.08    0.96
   1   2   0   22.37    0.88
   1   2   0   22.11    0.92
  -2  -2   0    6.09    0.50
  -2  -2   0    7.04    0.51
  -2  -2   0    8.64    0.48
   2   2   0    7.61    0.55
   2   2   0    7.80    0.45
   2   2   0    6.49    0.49
  -3  -2   0   28.91    1.21
  -3  -2   0   27.93    1.35
  -3  -2   0   29.20    1.30
   3   2   0   27.92    1.36
   3   2   0   28.67    1.30
   3   2   0   29.06    1.21
  -4  -2   0    7.75    0.62
  -4  -2   0    8.22    0.71
   4   2   0    8.35    0.74
   4   2   0    8.43    0.81
   4   2   0    7.87    0.63
  -5  -2   0   46.73    2.07
  -5  -2   0   45.88    1.90
   5   2   0   47.84    2.19
   5   2   0   45.95    2.05
   5   2   0   46.81    1.90
   6   2   0   28.94    1.61
   6   2   0   26.94    1.41
   6   2   0   29.44    1.67
   7   2   0    0.42    0.72
   7   2   0    0.67    0.67
   7   2   0    1.22    0.50
  -8  -2   0   65.65    2.99
   8   2   0   63.34    2.95
   8   2   0   59.88    2.94
   8   2   0   60.55    2.59
  -9  -2   0   13.61    1.33
   9   2   0   12.03    1.36
   9   2   0   14.79    1.20
   9   2   0   11.20    1.44
  10   2   0   15.21    1.70
  10   2   0   14.65    1.55
  10   2   0   16.52    1.27
  11   2   0    2.48    1.18
  11   2   0    3.37    1.12
  11   2   0    2.53    0.82
  12   2   0    0.04    1.16
  12   2   0   -0.73    0.76
  12   2   0    1.74    1.13
  13   2   0    2.04    1.33
  13   2   0    2.46    1.31
  13   2   0    0.51    0.82
  14   2   0    0.31    1.34
  14   2   0    1.00    1.38
  14   2   0   -0.03    0.97
  15   2   0    7.42    1.80
  15   2   0    8.72    1.79
  14  -3   0    2.85    1.55
  14  -3   0    3.37    1.63
  13  -3   0    0.50    1.50
  13  -3   0    1.97    1.45
  12  -3   0   -0.40    1.14
  12  -3   0    0.57    1.25
  11  -3   0   -1.04    1.05
  11  -3   0    1.40    1.15
  10  -3   0    2.45    1.19
  10  -3   0    6.02    0.76
  10  -3   0    3.93    1.19
   9  -3   0   -0.28    0.98
   9  -3   0    0.45    0.95
   9  -3   0   -1.18    0.53
  -9   3   0   -0.55    0.66
   8  -3   0    1.11    0.50
   8  -3   0    1.46    1.04
   8  -3   0    1.56    0.85
  -8   3   0    1.40    0.66
   7  -3   0    2.52    0.95
   7  -3   0    1.52    0.48
   7  -3   0    3.04    0.83
  -7   3   0    2.73    0.61
   6  -3   0    1.50    0.37
   6  -3   0    1.81    0.66
   6  -3   0    1.29    0.72
  -6   3   0    1.77    0.48
   5  -3   0   34.65    1.37
   5  -3   0   35.36    1.79
   5  -3   0   36.16    1.76
  -5   3   0   36.65    1.59
   4  -3   0   46.48    2.03
   4  -3   0   47.50    2.09
   4  -3   0   45.64    1.68
  -4   3   0   46.70    1.90
   3  -3   0  222.80    8.02
   3  -3   0  212.74    7.88
  -3   3   0  228.69    7.90
  -3   3   0  217.89    8.00
  -3   3   0  211.28    8.18
   2  -3   0   40.21    1.70
   2  -3   0   38.72    1.66
   2  -3   0   39.91    1.58
  -2   3   0   41.47    1.68
  -2   3   0   39.88    1.68
   1  -3   0  183.43    6.61
   1  -3   0  181.39    6.24
   1  -3   0  184.35    6.72
  -1   3   0  180.22    6.61
  -1   3   0  194.62    6.73
   0  -3   0   82.62    3.12
   0  -3   0   82.62    3.06
   0  -3   0   82.30    3.11
   0  -3   0   80.11    2.88
   0   3   0   80.30    2.88
   0   3   0   89.80    3.09
  -1  -3   0  186.15    6.39
  -1  -3   0  181.18    6.51
  -1  -3   0  178.88    6.11
   1   3   0  182.22    6.39
   1   3   0  172.10    6.50
   1   3   0  172.20    6.11
  -2  -3   0    0.21    0.23
  -2  -3   0   -0.06    0.31
  -2  -3   0    0.05    0.28
   2   3   0    0.09    0.28
   2   3   0    0.86    0.28
   2   3   0   -0.05    0.29
  -3  -3   0  138.82    5.17
  -3  -3   0  136.86    4.80
  -3  -3   0  138.53    5.02
   3   3   0  134.98    5.16
   3   3   0  136.82    4.81
   3   3   0  133.38    5.00
  -4  -3   0   15.86    0.94
  -4  -3   0   16.31    1.03
   4   3   0   15.79    1.04
   4   3   0   17.57    0.95
   4   3   0   15.96    0.97
  -5  -3   0   46.77    1.92
   5   3   0   45.12    2.10
   5   3   0   48.28    1.96
   5   3   0   46.78    2.16
   6   3   0   25.93    1.63
   6   3   0   26.07    1.30
   6   3   0   25.96    1.53
   7   3   0    8.32    1.04
   7   3   0    7.48    0.81
   7   3   0    7.22    0.95
   8   3   0   14.74    1.37
   8   3   0   16.42    1.51
   8   3   0   14.76    1.15
   9   3   0   29.02    2.05
   9   3   0   33.16    2.01
   9   3   0   28.11    1.71
  10   3   0    1.78    0.95
  10   3   0    2.02    0.79
  10   3   0    0.72    1.05
  11   3   0    2.65    0.85
  11   3   0    1.56    1.20
  11   3   0    2.53    1.10
  12   3   0   -0.16    0.78
  12   3   0    1.27    1.08
  12   3   0   -1.05    1.09
  13   3   0    2.97    1.33
  13   3   0    4.58    1.05
  13   3   0    4.69    1.46
  14   3   0    2.30    1.46
  14   3   0    2.07    1.00
  14   3   0    2.79    1.48
  15   3   0    4.76    1.20
  15   3   0   10.08    1.81
  15   3   0    6.88    1.74
  13  -4   0    1.25    1.50
  13  -4   0    1.28    1.40
  12  -4   0    5.05    1.53
  12  -4   0    7.11    1.64
  11  -4   0   -0.35    1.21
  11  -4   0   -0.10    1.15
  10  -4   0    0.92    1.07
  10  -4   0    0.64    1.04
   9  -4   0    6.24    1.30
   9  -4   0    6.11    0.66
   9  -4   0    3.83    1.15
   8  -4   0    5.87    0.65
   8  -4   0    9.02    1.32
   8  -4   0    5.68    1.15
  -8   4   0    6.63    0.78
   7  -4   0    0.00    0.83
   7  -4   0    0.23    0.77
   7  -4   0    0.86    0.38
  -7   4   0   -0.55    0.49
   6  -4   0   25.67    1.61
   6  -4   0   26.93    1.69
   6  -4   0   26.33    1.11
  -6   4   0   26.84    1.29
   5  -4   0   23.48    1.46
   5  -4   0   24.03    1.40
   5  -4   0   23.51    0.95
  -5   4   0   23.12    1.11
   4  -4   0   18.41    0.78
   4  -4   0   19.49    1.23
   4  -4   0   21.56    1.26
   3  -4   0   77.63    3.06
   3  -4   0   76.86    3.12
  -3   4   0   73.44    3.08
  -3   4   0   83.57    3.10
   2  -4   0   10.07    0.58
   2  -4   0   11.07    0.83
   2  -4   0   10.14    0.81
  -2   4   0    9.53    0.76
  -2   4   0   10.38    0.83
   1  -4   0   29.23    1.37
   1  -4   0   33.08    1.40
   1  -4   0   28.79    1.15
  -1   4   0   29.33    1.36
  -1   4   0   30.91    1.37
   0  -4   0   45.00    1.85
   0  -4   0   47.18    1.89
   0  -4   0   45.88    1.70
   0  -4   0   46.96    1.90
   0   4   0   44.11    1.71
  -1  -4   0  103.38    3.57
  -1  -4   0   92.61    3.35
  -1  -4   0   96.73    3.61
   1   4   0   91.84    3.36
   1   4   0   90.76    3.60
   1   4   0   92.65    3.54
  -2  -4   0   82.23    3.02
  -2  -4   0   78.90    3.09
  -2  -4   0   81.64    2.87
   2   4   0   78.80    2.88
   2   4   0   73.84    3.07
   2   4   0   75.99    3.00
  -3  -4   0   39.66    1.67
  -3  -4   0   36.06    1.53
   3   4   0   35.45    1.54
   3   4   0   35.42    1.60
   3   4   0   35.41    1.71
  -4  -4   0   16.52    1.09
  -4  -4   0   16.25    1.04
   4   4   0   19.64    1.22
   4   4   0   19.13    1.05
   4   4   0   17.36    1.08
   5   4   0    3.88    0.64
   5   4   0    2.92    0.54
   5   4   0    4.55    0.75
   6   4   0    0.63    0.47
   6   4   0    0.32    0.61
   6   4   0   -0.48    0.54
   7   4   0   22.68    1.51
   7   4   0   21.59    1.57
   7   4   0   20.36    1.30
   8   4   0   11.77    1.31
   8   4   0   11.83    1.23
   8   4   0   14.76    1.15
   9   4   0    6.64    1.26
   9   4   0    7.68    0.98
   9   4   0    8.46    1.19
  10   4   0    0.61    0.75
  10   4   0    0.69    0.90
  10   4   0    0.73    0.93
  11   4   0   19.57    2.02
  11   4   0   20.06    1.49
  11   4   0   20.57    1.89
  12   4   0    5.01    1.29
  12   4   0    4.37    1.03
  12   4   0    5.75    1.43
  13   4   0    0.02    0.91
  13   4   0    0.56    1.19
  13   4   0    1.68    1.29
  14   4   0    6.54    1.24
  14   4   0    6.88    1.60
  14   4   0    8.62    1.77
  15   4   0    4.46    1.58
  15   4   0   -0.90    1.32
  15   4   0    2.68    1.10
  16   4   0    2.36    1.56
  13  -5   0    2.90    1.47
  13  -5   0    2.98    1.56
  12  -5   0    6.54    1.69
  12  -5   0    6.56    1.59
  11  -5   0   -0.98    1.13
  11  -5   0    2.67    1.35
  10  -5   0    0.33    1.15
  10  -5   0   -0.65    1.13
   9  -5   0    1.88    1.10
   9  -5   0    2.27    1.05
   8  -5   0    0.50    1.01
   8  -5   0    0.09    0.98
   8  -5   0    0.11    0.37
   7  -5   0    0.69    0.91
   7  -5   0    0.21    0.86
   6  -5   0   17.47    1.40
   6  -5   0   19.61    1.53
   5  -5   0   40.86    2.07
   5  -5   0   40.66    2.07
   4  -5   0   23.10    1.39
   4  -5   0   24.85    1.38
   3  -5   0    0.82    0.55
   3  -5   0    1.86    0.55
   2  -5   0   27.66    1.09
   2  -5   0   28.74    1.43
   2  -5   0   26.47    1.24
   2  -5   0   29.83    1.42
  -2   5   0   29.13    1.39
  -2   5   0   27.40    1.38
   1  -5   0  420.21   14.91
   1  -5   0  403.39   13.92
   1  -5   0  396.69   14.65
  -1   5   0  413.43   14.66
  -1   5   0  434.31   14.90
   0  -5   0    4.27    0.54
   0  -5   0    3.74    0.41
   0  -5   0    3.29    0.53
   0  -5   0    5.52    0.59
   0  -5   0    2.71    0.52
  -1  -5   0   27.73    1.40
  -1  -5   0   29.82    1.37
  -1  -5   0   29.90    1.24
   1   5   0   29.32    1.25
   1   5   0   27.58    1.37
  -2  -5   0    6.08    0.65
  -2  -5   0    5.32    0.66
  -2  -5   0    6.16    0.57
   2   5   0    8.65    0.68
   2   5   0    5.53    0.68
   2   5   0    6.34    0.64
  -3  -5   0   19.52    1.13
  -3  -5   0   17.16    1.00
   3   5   0   19.31    1.09
   3   5   0   21.10    1.13
   3   5   0   19.66    1.15
  -4  -5   0   12.12    0.95
   4   5   0   11.90    0.96
   4   5   0   10.71    0.90
   4   5   0   12.14    0.92
   5   5   0  204.48    7.61
   5   5   0  208.39    7.32
   5   5   0  207.10    7.86
   6   5   0  105.66    4.12
   6   5   0  109.46    4.51
   6   5   0  114.12    4.37
   7   5   0    3.47    0.77
   7   5   0    1.68    0.72
   8   5   0    0.53    0.77
   8   5   0    0.27    0.70
   8   5   0    0.30    0.58
   9   5   0   14.67    1.61
   9   5   0   15.52    1.22
   9   5   0   16.57    1.51
  10   5   0    1.81    1.00
  10   5   0    0.67    1.03
  10   5   0    1.85    0.81
  11   5   0   -0.45    1.10
  11   5   0   -1.01    0.94
  11   5   0    0.15    0.82
  12   5   0    6.06    1.36
  12   5   0    3.88    1.26
  12   5   0    3.33    0.98
  13   5   0   -0.30    1.13
  13   5   0    1.14    1.19
  13   5   0    1.40    0.91
  14   5   0    0.88    1.32
  14   5   0    1.69    1.32
  14   5   0    1.06    1.01
  15   5   0   -1.06    1.27
  15   5   0    1.87    1.10
  15   5   0   -0.18    1.36
  16   5   0    7.01    1.74
  16   5   0    2.62    1.16
  16   5   0    4.87    1.70
  12  -6   0    2.83    1.49
  12  -6   0    2.28    1.41
  11  -6   0    2.11    1.37
  11  -6   0    2.73    1.41
  10  -6   0    1.01    1.18
  10  -6   0   -0.52    1.12
   9  -6   0    1.50    1.07
   9  -6   0    2.07    1.08
   8  -6   0    1.25    0.99
   8  -6   0    0.38    1.00
   7  -6   0    0.33    0.84
   7  -6   0    0.57    0.94
   6  -6   0   11.47    1.28
   6  -6   0   14.55    1.36
   5  -6   0    4.71    0.87
   5  -6   0    3.78    0.87
   4  -6   0   57.98    2.60
   4  -6   0   58.94    2.61
   3  -6   0    3.14    0.64
   3  -6   0    2.98    0.30
   3  -6   0    2.56    0.35
   3  -6   0    2.24    0.60
   2  -6   0   76.73    3.09
   2  -6   0   75.09    2.99
   2  -6   0   76.23    3.06
   2  -6   0   73.56    2.67
   1  -6   0    0.01    0.29
   1  -6   0    0.46    0.47
   1  -6   0   -0.14    0.42
   1  -6   0    0.38    0.46
  -1   6   0    0.78    0.46
   0  -6   0  110.47    4.11
   0  -6   0  108.94    3.80
   0  -6   0  103.45    4.08
   0  -6   0  107.82    4.14
   0  -6   0  103.41    4.15
  -1  -6   0   61.79    2.51
  -1  -6   0   60.37    2.34
  -1  -6   0   60.35    2.54
   1   6   0   62.75    2.59
   1   6   0   60.81    2.36
  -2  -6   0    1.69    0.41
  -2  -6   0    0.63    0.49
   2   6   0    0.11    0.49
   2   6   0    0.38    0.47
   2   6   0    1.45    0.44
  -3  -6   0    1.32    0.51
   3   6   0    1.13    0.48
   3   6   0    1.36    0.56
   3   6   0    1.52    0.48
   4   6   0   19.39    1.17
   4   6   0   15.94    1.16
   4   6   0   17.43    1.12
   5   6   0   49.03    2.14
   5   6   0   51.88    2.26
   5   6   0   48.19    2.40
   6   6   0   15.64    1.23
   6   6   0   17.04    1.30
   6   6   0   16.12    1.21
   7   6   0    0.08    0.62
   7   6   0   -0.48    0.74
   7   6   0   -0.50    0.56
   8   6   0    1.25    0.81
   8   6   0   -0.69    0.65
   8   6   0    0.39    0.73
   9   6   0    6.45    0.99
   9   6   0    4.04    1.07
   9   6   0    6.20    1.09
  10   6   0    7.69    1.41
  10   6   0    9.61    1.17
  10   6   0    8.83    1.32
  11   6   0   -0.79    1.04
  11   6   0    0.66    0.84
  11   6   0   -0.23    0.96
  12   6   0    0.42    1.07
  12   6   0    0.88    0.87
  12   6   0    0.93    1.16
  13   6   0    1.56    1.24
  13   6   0    2.79    1.32
  13   6   0    0.59    0.90
  14   6   0    0.32    1.00
  14   6   0    0.66    1.28
  14   6   0    2.10    1.38
  15   6   0    0.59    1.08
  15   6   0   -0.42    1.31
  15   6   0    0.34    1.43
  16   6   0    0.54    1.11
  16   6   0    0.71    1.47
  16   6   0    0.53    1.49
  12  -7   0    2.06    1.47
  11  -7   0    3.29    1.45
  11  -7   0    0.12    1.24
  10  -7   0    8.44    1.53
  10  -7   0    6.60    1.55
   9  -7   0    5.35    1.30
   9  -7   0   -0.18    1.15
   8  -7   0   -0.61    0.91
   8  -7   0   -0.29    0.96
   7  -7   0    3.75    1.08
   7  -7   0    4.60    1.12
   6  -7   0    1.51    0.90
   6  -7   0    2.19    0.96
   5  -7   0   40.19    2.12
   5  -7   0   39.77    2.14
   4  -7   0   30.96    1.79
   4  -7   0   29.96    1.70
   3  -7   0   25.57    1.51
   3  -7   0   25.07    1.02
   3  -7   0   27.20    1.49
   3  -7   0   23.45    1.15
   2  -7   0   33.99    1.67
   2  -7   0   31.05    1.46
   2  -7   0   31.28    1.29
   2  -7   0   30.01    1.63
   1  -7   0   35.61    1.73
   1  -7   0   34.48    1.74
   1  -7   0   34.20    1.43
   0  -7   0   17.54    1.00
   0  -7   0   19.78    1.22
   0  -7   0   18.94    1.19
  -1  -7   0    8.57    0.72
  -1  -7   0    8.75    0.85
  -1  -7   0    9.46    0.91
  -1  -7   0    9.91    0.87
   1   7   0   10.19    0.94
   1   7   0    9.81    0.78
  -2  -7   0  202.81    7.15
   2   7   0  202.94    7.51
   2   7   0  208.44    7.19
   2   7   0  202.79    7.68
   3   7   0   15.27    1.04
   3   7   0   15.44    1.15
   3   7   0   13.23    1.08
   4   7   0    2.75    0.67
   4   7   0    3.38    0.62
   4   7   0    1.99    0.70
   5   7   0    9.59    0.92
   5   7   0    7.31    0.88
   5   7   0    7.60    0.96
   6   7   0    3.51    0.72
   6   7   0    3.01    0.71
   6   7   0    4.09    0.85
   7   7   0   -0.51    0.57
   7   7   0    0.64    0.72
   7   7   0   -0.31    0.64
   8   7   0   21.56    1.47
   8   7   0   20.03    1.61
   8   7   0   19.59    1.54
   9   7   0    9.24    1.22
   9   7   0    7.92    1.07
   9   7   0    7.66    1.33
  10   7   0    0.42    0.95
  10   7   0    0.88    1.07
  10   7   0    0.19    0.83
  11   7   0    0.41    0.86
  11   7   0   -0.69    1.04
  11   7   0   -0.46    0.98
  12   7   0    0.38    0.87
  12   7   0   -0.97    1.07
  12   7   0    0.65    1.13
  13   7   0    4.42    1.47
  13   7   0    5.97    1.43
  13   7   0    3.29    1.08
  14   7   0   -0.33    0.96
  14   7   0    0.36    1.31
  14   7   0   -0.92    1.24
  15   7   0    1.07    1.11
  15   7   0   -0.46    1.34
  15   7   0   -0.32    1.37
  16   7   0    2.28    1.57
  11  -8   0    6.35    1.67
  10  -8   0    1.00    1.32
  10  -8   0    0.25    1.16
   9  -8   0    3.20    1.34
   9  -8   0    4.35    1.31
   8  -8   0    0.75    1.07
   8  -8   0    1.43    1.12
   7  -8   0    0.48    0.89
   7  -8   0    1.51    0.95
   6  -8   0    1.07    0.93
   6  -8   0   -0.56    0.84
   5  -8   0    0.79    0.88
   5  -8   0    1.99    0.89
   4  -8   0   -0.63    0.75
   4  -8   0   -1.01    0.70
   3  -8   0   37.47    1.61
   3  -8   0   38.66    2.01
   3  -8   0   37.46    1.96
   3  -8   0   34.95    1.44
   2  -8   0    5.23    0.61
   2  -8   0    6.19    0.52
   2  -8   0    5.71    0.83
   2  -8   0    6.37    0.87
   1  -8   0    3.81    0.73
   1  -8   0    3.69    0.46
   1  -8   0    2.84    0.68
   0  -8   0   94.78    3.92
   0  -8   0   92.81    3.82
   0  -8   0  100.45    3.53
  -1  -8   0    1.65    0.59
  -1  -8   0    1.48    0.59
  -1  -8   0    1.54    0.45
   2   8   0    7.92    0.94
   2   8   0    8.56    0.82
   3   8   0    6.22    0.83
   3   8   0    6.15    0.77
   3   8   0    6.51    0.89
   4   8   0   56.72    2.73
   4   8   0   58.95    2.59
   4   8   0   60.23    2.48
   5   8   0    4.97    0.74
   5   8   0    4.37    0.77
   5   8   0    4.47    0.90
   6   8   0    7.17    0.89
   6   8   0    8.44    0.98
   6   8   0    9.66    1.20
   7   8   0    0.12    0.66
   7   8   0    1.44    0.90
   7   8   0    1.14    0.71
   8   8   0   32.68    1.80
   8   8   0   29.74    1.89
   8   8   0   27.24    1.95
   9   8   0   13.62    1.45
   9   8   0   13.40    1.34
   9   8   0   13.83    1.64
  10   8   0   12.98    1.52
  10   8   0   13.60    1.36
  10   8   0   12.89    1.63
  11   8   0    3.60    1.29
  11   8   0    3.60    1.18
  11   8   0    5.20    1.09
  12   8   0    4.92    1.28
  12   8   0    5.87    1.17
  12   8   0    6.60    1.48
  13   8   0    1.83    1.27
  13   8   0    1.77    1.30
  13   8   0    3.31    1.09
  14   8   0    7.91    1.41
  14   8   0    3.89    1.44
  14   8   0    5.66    1.64
  15   8   0    0.09    1.33
  15   8   0    0.09    1.21
  15   8   0   -0.55    0.99
  11  -9   0   -0.27    1.37
  10  -9   0    0.28    1.33
   9  -9   0    0.44    1.27
   9  -9   0   -0.13    1.07
   8  -9   0    2.32    1.22
   8  -9   0    3.05    1.21
   7  -9   0    8.63    1.33
   7  -9   0   12.30    1.46
   6  -9   0    7.79    1.24
   6  -9   0    5.93    1.17
   5  -9   0   17.71    1.56
   5  -9   0   17.10    1.53
   4  -9   0   18.97    1.56
   4  -9   0   15.67    1.43
   3  -9   0   21.15    0.96
   3  -9   0   18.04    1.45
   3  -9   0   18.25    1.08
   3  -9   0   19.40    1.42
   2  -9   0   42.74    2.02
   2  -9   0   44.60    2.24
   2  -9   0   44.26    1.79
   2  -9   0   47.82    2.31
   1  -9   0   29.06    1.64
   1  -9   0   29.05    1.34
   1  -9   0   28.15    1.64
   0  -9   0   73.99    2.74
   0  -9   0   72.16    3.10
   0  -9   0   66.59    3.01
  -1  -9   0   23.33    1.51
  -1  -9   0   23.87    1.51
  -2  -9   0  136.98    5.38
   2   9   0  146.43    5.55
   2   9   0  134.42    5.09
   3   9   0    4.61    0.86
   3   9   0    6.27    0.80
   3   9   0    4.64    0.86
   4   9   0   94.58    3.92
   4   9   0   95.80    3.76
   4   9   0   96.06    4.08
   5   9   0   32.26    1.88
   5   9   0   36.74    1.87
   5   9   0   35.02    2.03
   6   9   0   80.40    3.34
   6   9   0   71.02    3.45
   6   9   0   74.97    3.18
   7   9   0    0.73    0.90
   7   9   0   -0.58    0.71
   7   9   0   -1.33    0.68
   8   9   0    8.02    1.16
   8   9   0    8.05    1.31
   8   9   0    6.27    1.02
   9   9   0    5.18    1.14
   9   9   0    5.33    1.01
   9   9   0    5.93    1.22
  10   9   0   -0.24    0.90
  10   9   0   -1.58    0.94
  10   9   0    0.86    0.88
  11   9   0    0.13    0.79
  11   9   0    0.36    1.11
  11   9   0   -0.51    0.95
  12   9   0    2.72    1.23
  12   9   0    4.88    1.32
  12   9   0    3.35    1.02
  13   9   0    0.12    0.89
  13   9   0    0.01    1.20
  13   9   0    0.36    1.18
  14   9   0    1.09    1.33
  14   9   0    3.39    1.22
  14   9   0    0.91    1.32
  15   9   0   -1.75    1.25
  15   9   0    0.55    1.12
  15   9   0    1.99    1.46
  10 -10   0    1.72    1.48
   9 -10   0    0.34    1.25
   8 -10   0    4.68    1.29
   7 -10   0    4.84    1.32
   7 -10   0    6.30    1.27
   6 -10   0    0.24    0.98
   6 -10   0    0.86    0.99
   5 -10   0    1.39    0.94
   5 -10   0    0.12    0.90
   4 -10   0    9.45    1.28
   4 -10   0   11.34    1.32
   3 -10   0   10.81    1.25
   3 -10   0   11.74    1.22
   3 -10   0   10.78    0.74
   3 -10   0    7.39    0.78
   2 -10   0    9.53    1.13
   2 -10   0    7.99    0.82
   2 -10   0    7.18    0.70
   2 -10   0    8.39    1.10
   1 -10   0    0.60    0.68
   1 -10   0    1.58    0.80
   1 -10   0    2.01    0.51
   0 -10   0   -0.03    0.68
   0 -10   0    0.79    0.68
  -1 -10   0   33.56    1.88
  -1 -10   0   33.51    1.83
  -2 -10   0    0.11    0.69
  -2 -10   0    0.87    0.71
   2  10   0    1.44    0.74
   3  10   0    0.89    0.65
   3  10   0    0.05    0.74
   4  10   0    0.51    0.70
   4  10   0   -0.63    0.67
   4  10   0    0.73    0.79
   5  10   0    4.65    0.93
   5  10   0    3.98    0.86
   5  10   0    4.34    0.98
   6  10   0    5.99    1.03
   6  10   0    7.49    1.22
   6  10   0    6.63    1.06
   7  10   0   -0.28    0.77
   7  10   0   -0.79    0.75
   7  10   0   -0.68    0.88
   8  10   0    8.96    1.23
   8  10   0    8.54    1.16
   8  10   0    8.75    1.40
   9  10   0    0.05    0.85
   9  10   0   -1.25    0.82
   9  10   0   -0.47    0.99
  10  10   0   10.86    1.44
  10  10   0    9.06    1.51
  10  10   0   11.52    1.33
  11  10   0   11.38    1.71
  11  10   0   12.01    1.56
  11  10   0    9.78    1.41
  12  10   0    9.13    1.56
  12  10   0    8.06    1.33
  12  10   0    9.39    1.62
  13  10   0    0.25    1.27
  13  10   0    1.48    0.97
  13  10   0   -0.41    1.17
  14  10   0   14.20    2.09
  14  10   0   10.97    1.58
  14  10   0   11.65    1.84
  15  10   0    4.22    1.64
  15  10   0    1.08    1.41
  15  10   0    0.60    1.20
   9 -11   0   -1.50    1.26
   8 -11   0    0.47    1.20
   7 -11   0    4.22    1.25
   6 -11   0    0.55    1.02
   6 -11   0    1.78    1.11
   5 -11   0   -0.88    0.86
   5 -11   0   -0.14    0.89
   4 -11   0    3.88    1.09
   4 -11   0    5.16    1.12
   3 -11   0   12.70    1.37
   3 -11   0   10.84    1.34
   3 -11   0    9.79    0.84
   2 -11   0   -0.21    0.63
   2 -11   0    3.32    0.99
   2 -11   0    1.93    0.90
   1 -11   0    4.56    0.96
   1 -11   0    5.72    1.01
   0 -11   0    5.73    0.99
   0 -11   0    5.71    1.03
  -1 -11   0    0.75    0.75
  -1 -11   0    0.73    0.80
  -2 -11   0   24.94    1.70
  -2 -11   0   28.92    1.78
  -3 -11   0   23.07    1.57
   3  11   0   21.49    1.63
   3  11   0   22.76    1.46
   4  11   0   12.45    1.42
   4  11   0   14.98    1.28
   4  11   0   11.73    1.27
   5  11   0    3.18    0.97
   5  11   0    2.89    0.89
   5  11   0    2.05    0.82
   6  11   0    1.72    0.99
   6  11   0    1.30    0.83
   6  11   0    1.61    0.79
   7  11   0    0.34    0.80
   7  11   0    0.50    0.98
   7  11   0    0.17    0.83
   8  11   0    0.11    0.84
   8  11   0    0.13    0.79
   8  11   0    0.30    1.02
   9  11   0    0.75    0.94
   9  11   0    0.18    0.99
   9  11   0    2.29    1.00
  10  11   0    1.33    1.00
  10  11   0    1.31    1.14
  10  11   0   -0.09    0.89
  11  11   0   -0.99    0.80
  11  11   0    0.55    1.05
  11  11   0   -0.94    1.02
  12  11   0   -0.36    1.07
  12  11   0   -0.11    1.16
  12  11   0    0.95    1.07
  13  11   0    1.57    1.36
  13  11   0   -0.58    1.12
  13  11   0    2.10    1.13
  14  11   0   -0.55    1.14
  14  11   0    1.81    1.42
  14  11   0   -0.41    1.02
  15  11   0   -1.01    1.43
  15  11   0   -0.28    1.32
  15  11   0   -0.97    1.10
   8 -12   0    3.67    1.43
   7 -12   0    1.22    1.15
   6 -12   0    2.33    1.22
   5 -12   0   -0.30    0.95
   5 -12   0   -0.15    1.02
   4 -12   0    1.59    1.00
   4 -12   0    1.75    1.03
   3 -12   0    0.94    0.94
   3 -12   0    1.13    0.93
   2 -12   0    4.28    0.75
   2 -12   0    5.37    1.09
   2 -12   0    3.94    1.02
   1 -12   0    4.01    1.00
   1 -12   0    2.54    0.97
   0 -12   0    2.83    0.95
   0 -12   0    3.28    0.99
  -1 -12   0    1.24    0.83
  -1 -12   0    0.44    0.84
  -2 -12   0    4.02    1.00
  -2 -12   0    4.33    0.98
  -3 -12   0    4.02    0.98
  -3 -12   0    6.21    1.08
   3  12   0    4.66    1.03
   4  12   0    1.30    0.77
   4  12   0    1.39    0.96
   5  12   0    6.09    1.18
   5  12   0    6.36    1.08
   5  12   0    5.55    1.02
   6  12   0   -0.05    0.79
   6  12   0    0.79    0.87
   6  12   0   -0.11    0.92
   7  12   0    8.30    1.40
   7  12   0   11.75    1.30
   7  12   0   10.30    1.35
   8  12   0    9.26    1.27
   8  12   0   13.51    1.47
   8  12   0    9.19    1.50
   9  12   0    0.20    1.02
   9  12   0    1.02    0.94
   9  12   0    0.45    1.04
  10  12   0    7.29    1.29
  10  12   0    6.97    1.39
  10  12   0    7.23    1.51
  11  12   0   -0.44    0.96
  11  12   0    1.84    1.15
  11  12   0    0.43    1.07
  12  12   0    0.46    1.27
  12  12   0   -1.21    1.06
  12  12   0   -0.88    0.90
  13  12   0    1.66    1.37
  13  12   0   -1.47    1.13
  13  12   0    1.28    1.14
  14  12   0    1.68    1.43
  14  12   0    0.46    1.42
  14  12   0    1.05    1.19
   7 -13   0    9.36    1.66
   6 -13   0    0.27    1.17
   5 -13   0   -1.24    1.05
   4 -13   0   -1.30    0.97
   3 -13   0    0.25    0.95
   3 -13   0    0.33    0.99
   2 -13   0   -0.50    0.88
   2 -13   0    0.70    0.94
   1 -13   0    1.03    0.93
   1 -13   0    1.28    0.95
   0 -13   0    0.59    0.82
   0 -13   0    0.39    0.88
  -1 -13   0    7.79    1.18
  -1 -13   0    6.60    1.09
  -2 -13   0    0.74    0.80
  -2 -13   0    0.01    0.82
  -3 -13   0    0.31    0.82
  -3 -13   0    0.02    0.76
  -4 -13   0    2.48    0.94
   4  13   0    1.21    0.90
   5  13   0    0.30    0.77
   5  13   0    0.41    0.85
   5  13   0   -1.30    0.89
   6  13   0    8.09    1.20
   6  13   0    9.61    1.26
   6  13   0    7.70    1.35
   7  13   0    6.18    1.17
   7  13   0    5.42    1.29
   7  13   0    5.77    1.16
   8  13   0    6.52    1.25
   8  13   0    5.33    1.30
   8  13   0    3.71    1.11
   9  13   0   -0.29    0.96
   9  13   0   -2.75    0.80
   9  13   0   -1.31    0.98
  10  13   0    6.51    1.50
  10  13   0    6.71    1.31
  10  13   0    6.96    1.32
  11  13   0   -0.28    1.06
  11  13   0    1.62    1.09
  11  13   0    1.08    1.21
  12  13   0    1.61    1.38
  12  13   0    0.20    1.16
  12  13   0   -1.88    1.02
  13  13   0   10.38    1.60
  13  13   0   12.70    1.99
  13  13   0   12.64    1.83
  14  13   0   -1.15    1.28
  14  13   0   -1.30    1.31
  14  13   0    0.80    1.20
   6 -14   0    2.01    1.33
   5 -14   0    2.76    1.27
   4 -14   0    0.06    1.10
   3 -14   0   -2.15    0.96
   2 -14   0   -1.09    0.88
   2 -14   0    0.53    1.02
   1 -14   0    0.24    0.92
   1 -14   0   -1.34    0.88
   0 -14   0    0.76    0.95
   0 -14   0   -0.09    0.81
  -1 -14   0   -0.38    0.83
  -1 -14   0    0.80    0.83
  -2 -14   0    0.41    0.86
  -2 -14   0    0.42    0.80
  -3 -14   0    1.55    0.92
  -3 -14   0    1.97    0.94
  -4 -14   0    2.47    0.95
  -4 -14   0    0.40    0.83
   4  14   0    2.69    1.05
  -5 -14   0    1.05    0.97
   5  14   0    0.41    0.94
   6  14   0    0.23    1.04
   6  14   0    0.95    0.89
   6  14   0   -0.22    0.83
   7  14   0    2.68    1.16
   7  14   0    2.35    1.04
   7  14   0    3.91    1.08
   8  14   0    1.16    1.16
   8  14   0    0.54    0.98
   8  14   0   -0.35    0.96
   9  14   0    2.92    1.14
   9  14   0    2.45    1.17
   9  14   0    5.22    1.41
  10  14   0    0.03    1.14
  10  14   0    1.66    1.08
  10  14   0   -0.04    0.99
  11  14   0    1.82    1.20
  11  14   0    3.33    1.18
  11  14   0    0.91    1.32
  12  14   0    1.86    1.39
  12  14   0    0.87    1.13
  12  14   0   -0.07    1.18
  13  14   0    1.01    1.23
  13  14   0    1.64    1.48
  13  14   0    1.18    1.28
   5 -15   0   -0.33    1.23
   4 -15   0    1.98    1.23
   3 -15   0    1.10    1.19
   2 -15   0   19.27    1.86
   1 -15   0    7.59    1.38
   1 -15   0    9.13    1.41
   0 -15   0   18.40    1.69
   0 -15   0   11.05    1.50
  -1 -15   0   10.42    1.40
  -1 -15   0   12.77    1.51
  -2 -15   0    7.88    1.29
  -2 -15   0    5.30    1.15
  -3 -15   0    2.69    1.05
  -3 -15   0    1.80    0.99
  -4 -15   0   -1.41    0.89
  -4 -15   0    1.01    0.99
  -5 -15   0    4.87    1.17
  -5 -15   0    5.49    1.31
   5  15   0    7.46    1.39
   6  15   0    0.14    1.01
   7  15   0    3.14    1.09
   7  15   0    5.09    1.36
   8  15   0   11.02    1.73
   8  15   0   10.88    1.57
   8  15   0    9.28    1.48
   9  15   0   -0.90    1.02
   9  15   0    0.76    1.07
   9  15   0    0.91    1.25
  10  15   0   -1.47    1.11
  10  15   0   -1.98    0.96
  10  15   0    0.83    1.29
  11  15   0    0.33    1.38
  11  15   0    0.74    1.18
  11  15   0    0.35    1.16
  12  15   0    1.85    1.26
  12  15   0    1.43    1.36
  12  15   0    0.99    1.41
   3 -16   0    1.55    1.25
   2 -16   0    6.46    1.39
   1 -16   0    2.22    1.14
   0 -16   0    2.14    1.14
  -1 -16   0    0.44    1.08
  -1 -16   0   -0.82    0.92
  -2 -16   0    9.87    1.42
  -2 -16   0    4.95    1.22
  -3 -16   0   -0.29    1.00
  -3 -16   0   -1.19    0.91
  -4 -16   0    0.81    1.06
  -4 -16   0    0.31    1.02
  -5 -16   0    9.54    1.54
  -5 -16   0    9.68    1.45
   5  16   0   10.31    1.61
  -6 -16   0   12.90    1.64
   6  16   0   11.29    1.71
   7  16   0    1.90    1.29
   8  16   0    6.15    1.33
   8  16   0    3.44    1.40
   9  16   0   -1.39    1.01
   9  16   0   -0.07    1.04
   9  16   0    0.12    1.17
  10  16   0    2.94    1.30
  10  16   0    2.31    1.25
  10  16   0    2.08    1.38
  11  16   0    0.16    1.34
  11  16   0    1.26    1.24
  11  16   0   -3.01    1.12
   1 -17   0    3.01    1.27
   0 -17   0    1.62    1.20
  -1 -17   0    1.01    1.08
  -2 -17   0   -0.43    1.05
  -2 -17   0    0.31    0.98
  -3 -17   0    3.39    1.17
  -3 -17   0    2.12    1.16
  -4 -17   0    7.50    1.40
  -4 -17   0    4.76    1.30
  -5 -17   0    0.24    1.04
  -5 -17   0    0.67    1.09
  -6 -17   0    1.40    1.22
  -6 -17   0   -0.22    1.02
   6  17   0    1.13    1.19
  -7 -17   0    0.97    1.24
   7  17   0    1.31    1.26
   8  17   0    5.87    1.60
   9  17   0    1.28    1.19
   9  17   0    1.67    1.35
  10  17   0    6.33    1.48
  10  17   0   10.04    1.83
  -1 -18   0    1.69    1.24
  -2 -18   0    3.34    1.24
  -3 -18   0    3.75    1.25
  -4 -18   0   -0.08    1.07
  -4 -18   0   -1.14    0.99
  -5 -18   0   -1.46    1.05
  -5 -18   0   -1.48    0.99
  -6 -18   0    0.12    1.10
  -6 -18   0   -0.17    1.15
  -7 -18   0    3.46    1.27
  -7 -18   0    2.18    1.27
   7  18   0    0.41    1.26
  -8 -18   0    2.34    1.27
   8  18   0    2.82    1.37
   7  18  -1   -1.05    1.20
  -7 -18   1    1.84    1.26
  -7 -18   1    0.44    1.18
  -6 -18   1    0.38    1.18
  -6 -18   1    0.72    1.09
  -5 -18   1   -0.13    1.09
  -5 -18   1   -0.10    1.10
  -4 -18   1    0.34    1.14
  -3 -18   1    0.14    1.14
  -2 -18   1    1.28    1.23
   9  17  -1    0.69    1.20
   9  17  -1    0.39    1.31
   8  17  -1    1.20    1.35
   7  17  -1    4.44    1.43
  -7 -17   1    3.98    1.37
   6  17  -1    0.47    1.19
  -6 -17   1    2.98    1.23
  -6 -17   1    1.01    1.18
  -5 -17   1    1.19    1.10
  -5 -17   1    1.84    1.10
  -4 -17   1    2.96    1.21
  -4 -17   1    1.82    1.11
  -3 -17   1   -0.11    0.95
  -3 -17   1    0.79    1.09
  -2 -17   1   -0.14    1.10
  -1 -17   1    1.14    1.16
   0 -17   1   -0.72    1.11
   1 -17   1   -0.32    1.17
  11  16  -1    1.24    1.41
  11  16  -1    0.48    1.24
  10  16  -1    3.54    1.48
  10  16  -1    1.81    1.27
   9  16  -1    1.70    1.32
   9  16  -1    1.41    1.21
   8  16  -1    2.38    1.31
   8  16  -1    0.42    1.10
   7  16  -1   -0.67    1.15
   6  16  -1    0.00    1.18
  -6 -16   1    1.68    1.12
   5  16  -1    2.68    1.19
  -5 -16   1   -0.18    1.11
  -5 -16   1   -0.34    1.01
  -4 -16   1    0.72    1.08
  -4 -16   1    2.53    1.12
  -3 -16   1   -0.02    0.98
  -3 -16   1    0.23    1.00
  -2 -16   1    3.04    1.18
  -2 -16   1    2.98    1.14
  -1 -16   1    3.03    1.16
   0 -16   1   10.09    1.51
   1 -16   1    3.93    1.31
   2 -16   1    5.00    1.39
   3 -16   1    6.56    1.53
  12  15  -1    4.34    1.41
  12  15  -1    3.60    1.43
  12  15  -1    3.88    1.60
  11  15  -1    1.78    1.32
  11  15  -1    2.59    1.46
  11  15  -1   -1.77    1.06
  10  15  -1    1.76    1.38
  10  15  -1    1.23    1.20
  10  15  -1    1.31    1.22
   9  15  -1    2.47    1.31
   9  15  -1    0.93    1.13
   8  15  -1    7.76    1.44
   8  15  -1    6.78    1.47
   7  15  -1    1.25    1.13
   7  15  -1    1.42    1.13
   6  15  -1    4.56    1.26
  -6 -15   1    2.75    1.23
   5  15  -1    5.39    1.32
  -5 -15   1    7.14    1.29
  -4 -15   1   11.23    1.50
  -4 -15   1   15.25    1.65
  -3 -15   1    2.27    1.02
  -3 -15   1    2.98    1.08
  -2 -15   1    0.23    0.99
  -2 -15   1    0.07    0.86
  -1 -15   1    2.82    1.11
  -1 -15   1    1.81    1.03
   0 -15   1    0.85    0.97
   0 -15   1    1.65    1.10
   1 -15   1    3.44    1.20
   2 -15   1    0.36    1.12
   3 -15   1    0.62    1.11
   4 -15   1   -0.44    1.16
   5 -15   1   -0.31    1.24
  13  14  -1   -0.53    1.10
  13  14  -1    2.66    1.50
  13  14  -1    0.59    1.30
  12  14  -1    0.11    1.34
  12  14  -1   -0.13    1.26
  12  14  -1    1.84    1.26
  11  14  -1    4.78    1.55
  11  14  -1    4.95    1.35
  11  14  -1    3.40    1.38
  10  14  -1   -0.31    1.08
  10  14  -1    2.61    1.16
  10  14  -1    1.55    1.26
   9  14  -1    1.92    1.22
   9  14  -1    0.52    1.03
   9  14  -1   -0.57    0.96
   8  14  -1   12.36    1.56
   8  14  -1   12.63    1.77
   8  14  -1   13.13    1.56
   7  14  -1    3.02    1.06
   7  14  -1    0.69    1.09
   6  14  -1    2.20    1.10
   6  14  -1    2.66    1.06
   5  14  -1   14.78    1.66
  -5 -14   1   14.74    1.63
   4  14  -1    4.81    1.13
  -4 -14   1    1.81    0.99
  -4 -14   1    3.57    1.06
  -3 -14   1    1.88    0.93
  -3 -14   1    3.10    0.99
  -2 -14   1    3.23    1.00
  -2 -14   1    3.71    1.06
  -1 -14   1    1.59    1.00
  -1 -14   1    2.39    0.95
   0 -14   1    0.06    0.94
   0 -14   1    0.00    0.80
   1 -14   1   -0.11    0.91
   1 -14   1    0.67    1.01
   2 -14   1    3.83    1.18
   3 -14   1    2.89    1.21
   4 -14   1    0.66    1.16
   5 -14   1    0.69    1.23
   6 -14   1    0.54    1.21
  13  13  -1    4.56    1.48
  13  13  -1    4.93    1.59
  13  13  -1    2.83    1.31
  12  13  -1   -1.92    1.20
  12  13  -1   -1.21    1.23
  12  13  -1   -0.46    0.98
  11  13  -1    0.17    1.25
  11  13  -1    1.17    1.07
  11  13  -1    1.59    1.23
  10  13  -1   -0.84    0.86
  10  13  -1    0.89    1.18
  10  13  -1   -0.74    1.03
   9  13  -1   -0.40    0.97
   9  13  -1   -1.04    0.93
   9  13  -1   -0.62    1.07
   8  13  -1    5.00    1.30
   8  13  -1    3.70    1.10
   8  13  -1    4.68    1.16
   7  13  -1    9.25    1.51
   7  13  -1    9.47    1.36
   7  13  -1   11.38    1.38
   6  13  -1    8.83    1.39
   6  13  -1    9.80    1.27
   6  13  -1    8.48    1.34
   5  13  -1   20.09    1.65
   5  13  -1   19.44    1.82
   4  13  -1    8.59    1.33
  -4 -13   1   11.88    1.42
   3  13  -1    3.50    1.00
  -3 -13   1    5.92    1.06
  -3 -13   1    2.53    0.94
  -2 -13   1    1.85    0.83
  -2 -13   1    0.50    0.90
  -1 -13   1   21.36    1.61
  -1 -13   1   23.40    1.73
   0 -13   1    9.28    1.31
   0 -13   1    7.75    1.16
   1 -13   1    3.43    0.96
   1 -13   1    2.07    1.04
   2 -13   1    0.36    0.90
   2 -13   1    0.57    0.87
   3 -13   1    2.28    1.08
   3 -13   1    0.12    0.96
   4 -13   1    4.48    1.23
   5 -13   1    5.83    1.37
   6 -13   1   -1.02    1.15
   7 -13   1    1.52    1.34
  14  12  -1    3.52    1.28
  14  12  -1    6.53    1.72
  14  12  -1    5.44    1.66
  13  12  -1    6.28    1.57
  13  12  -1    8.19    1.74
  13  12  -1   10.17    1.52
  12  12  -1    1.91    1.27
  12  12  -1    3.45    1.24
  12  12  -1    4.89    1.56
  11  12  -1    4.99    1.25
  11  12  -1    6.58    1.37
  11  12  -1    6.36    1.55
  10  12  -1    1.37    1.02
  10  12  -1    0.54    1.16
  10  12  -1    0.85    1.05
   9  12  -1    1.05    0.95
   9  12  -1    0.35    1.07
   9  12  -1    0.81    1.00
   8  12  -1    4.89    1.14
   8  12  -1    3.97    1.24
   8  12  -1    4.06    1.08
   7  12  -1   24.16    1.80
   7  12  -1   25.69    1.85
   7  12  -1   21.07    2.03
   6  12  -1    5.47    1.07
   6  12  -1    4.92    1.10
   6  12  -1    2.60    1.10
   5  12  -1   -0.12    0.80
   5  12  -1    0.46    0.79
   5  12  -1   -0.45    0.83
   4  12  -1    8.20    1.29
  -4 -12   1    8.27    1.21
   3  12  -1    0.02    0.84
  -3 -12   1   -2.02    0.75
  -2 -12   1    7.16    1.11
  -2 -12   1    6.69    1.14
  -1 -12   1    0.29    0.77
  -1 -12   1   -0.25    0.83
   0 -12   1    0.62    0.90
   0 -12   1    1.22    0.84
   1 -12   1    6.12    1.15
   1 -12   1    3.93    0.97
   2 -12   1    7.88    1.24
   2 -12   1    6.64    1.15
   3 -12   1   -0.51    0.88
   3 -12   1   -0.64    0.86
   4 -12   1    5.73    1.25
   4 -12   1    3.86    1.10
   5 -12   1    1.33    1.12
   6 -12   1    2.36    1.23
   7 -12   1    0.58    1.16
   8 -12   1    0.45    1.29
  14  11  -1    2.04    1.15
  14  11  -1    0.33    1.29
  14  11  -1    1.51    1.40
  13  11  -1    2.83    1.35
  13  11  -1    1.34    1.31
  13  11  -1    1.06    1.04
  12  11  -1    0.95    1.02
  12  11  -1   -0.61    1.20
  12  11  -1   -2.34    1.03
  11  11  -1    2.37    1.30
  11  11  -1    0.70    0.99
  11  11  -1    1.75    1.14
  10  11  -1    0.24    1.13
  10  11  -1    1.27    0.96
  10  11  -1   -0.19    0.97
   9  11  -1    3.87    1.32
   9  11  -1    5.00    1.11
   9  11  -1    4.94    1.17
   8  11  -1   -1.53    0.94
   8  11  -1   -0.64    0.82
   8  11  -1   -0.85    0.83
   7  11  -1    2.16    0.87
   7  11  -1    2.12    1.00
   7  11  -1    2.99    1.10
   6  11  -1   -0.67    0.76
   6  11  -1   -0.59    0.88
   6  11  -1   -0.13    0.81
   5  11  -1   13.44    1.32
   5  11  -1   14.80    1.41
   5  11  -1   13.41    1.53
   4  11  -1    2.11    0.91
   4  11  -1    3.64    0.93
   4  11  -1    2.29    0.83
   3  11  -1   15.99    1.39
  -3 -11   1   17.12    1.46
   2  11  -1    2.59    0.88
  -2 -11   1    1.18    0.79
  -2 -11   1    0.94    0.81
  -1 -11   1    4.15    0.89
  -1 -11   1    3.12    0.90
   0 -11   1    0.21    0.70
   0 -11   1   -1.66    0.75
   1 -11   1   29.12    1.94
   1 -11   1   29.72    1.81
   2 -11   1    9.26    1.20
   2 -11   1    9.73    1.29
   3 -11   1   13.14    1.40
   3 -11   1   15.28    1.50
   4 -11   1    8.43    1.29
   4 -11   1    8.05    1.20
   5 -11   1    0.17    0.96
   5 -11   1    0.25    0.93
   6 -11   1    2.24    1.14
   7 -11   1    1.26    1.16
   8 -11   1    2.53    1.32
   9 -11   1    1.25    1.37
  15  10  -1    2.24    1.18
  15  10  -1    4.15    1.66
  15  10  -1    2.15    1.51
  14  10  -1    4.31    1.26
  14  10  -1    3.36    1.53
  14  10  -1    2.25    1.52
  13  10  -1    1.53    1.07
  13  10  -1    0.20    1.20
  13  10  -1    0.98    1.32
  12  10  -1    1.02    1.18
  12  10  -1    2.66    1.02
  12  10  -1    1.75    1.36
  11  10  -1   -0.04    1.12
  11  10  -1   -0.40    1.02
  11  10  -1    0.24    0.94
  10  10  -1    1.94    1.09
  10  10  -1    3.45    0.99
  10  10  -1    4.38    1.29
   9  10  -1    0.98    1.07
   9  10  -1    1.09    0.96
   9  10  -1    1.23    0.83
   8  10  -1    7.79    1.22
   8  10  -1    9.13    1.22
   8  10  -1    8.59    1.41
   7  10  -1   -0.43    0.78
   7  10  -1    0.51    0.75
   7  10  -1   -1.13    0.87
   6  10  -1   21.97    1.58
   6  10  -1   19.17    1.69
   6  10  -1   21.83    1.63
   5  10  -1   27.88    1.65
   5  10  -1   26.99    1.83
   5  10  -1   25.95    1.84
   4  10  -1   36.87    2.03
   4  10  -1   37.42    2.07
   4  10  -1   31.02    1.86
   3  10  -1    1.44    0.76
   2  10  -1    3.09    0.83
  -2 -10   1    4.29    0.83
  -1 -10   1    6.98    0.95
  -1 -10   1    5.55    0.94
   0 -10   1    5.37    0.89
   0 -10   1    7.77    1.04
   1 -10   1   15.61    1.39
   1 -10   1   15.18    1.28
   2 -10   1    6.89    1.05
   2 -10   1    4.94    0.67
   2 -10   1    6.56    1.02
   3 -10   1   33.79    1.98
   3 -10   1   32.71    1.97
   4 -10   1    3.11    0.96
   4 -10   1    3.48    0.99
   5 -10   1    9.30    1.30
   5 -10   1    7.00    1.14
   6 -10   1    1.98    0.98
   6 -10   1    0.47    1.03
   7 -10   1   -1.17    0.91
   7 -10   1   -0.08    1.03
   8 -10   1   -1.12    1.15
   9 -10   1    1.23    1.25
  10 -10   1   -0.03    1.41
  15   9  -1    2.27    1.44
  15   9  -1    1.73    1.19
  15   9  -1    0.54    1.33
  14   9  -1   11.98    1.95
  14   9  -1   10.87    1.53
  14   9  -1   16.01    2.04
  13   9  -1   -0.98    1.09
  13   9  -1    0.42    0.98
  13   9  -1   -0.29    1.25
  12   9  -1    1.55    1.03
  12   9  -1    5.47    1.36
  12   9  -1    5.01    1.49
  11   9  -1    0.82    0.89
  11   9  -1   -0.87    0.94
  11   9  -1   -0.11    1.04
  10   9  -1    5.91    1.22
  10   9  -1    6.46    1.40
  10   9  -1    4.59    1.14
   9   9  -1    1.71    1.01
   9   9  -1    2.48    0.93
   9   9  -1    2.14    1.04
   8   9  -1   52.85    2.62
   8   9  -1   49.19    2.53
   8   9  -1   44.60    2.65
   7   9  -1   28.26    1.74
   7   9  -1   31.54    1.89
   7   9  -1   25.75    1.95
   6   9  -1    3.94    0.89
   6   9  -1    3.41    0.81
   6   9  -1    3.71    0.99
   5   9  -1   -0.84    0.63
   5   9  -1   -1.06    0.69
   5   9  -1    0.05    0.73
   4   9  -1    2.27    0.69
   4   9  -1    1.72    0.78
   4   9  -1    2.56    0.76
   3   9  -1   -1.20    0.55
   3   9  -1    0.37    0.65
   3   9  -1   -0.92    0.61
   2   9  -1    3.52    0.76
  -2  -9   1    2.88    0.72
  -1  -9   1    2.64    0.72
  -1  -9   1    4.50    0.81
   0  -9   1   18.28    1.37
   0  -9   1   15.78    1.23
   1  -9   1   14.33    1.27
   1  -9   1   14.44    1.12
   1  -9   1   13.42    0.93
   2  -9   1   11.16    1.21
   2  -9   1   12.85    1.16
   2  -9   1   12.53    0.89
   3  -9   1    2.32    0.48
   3  -9   1    2.05    0.80
   3  -9   1    2.79    0.88
   4  -9   1    5.62    0.50
   4  -9   1    6.12    1.03
   4  -9   1    3.95    1.02
   5  -9   1    9.31    1.27
   5  -9   1    6.60    1.12
   6  -9   1    8.06    1.19
   6  -9   1    7.07    1.20
   7  -9   1    1.12    0.96
   7  -9   1    0.63    1.05
   8  -9   1    2.17    1.17
   8  -9   1    2.19    1.07
   9  -9   1    4.57    1.46
  10  -9   1    3.37    1.51
  11  -9   1   11.35    1.90
  15   8  -1    1.63    1.40
  15   8  -1    1.62    1.08
  15   8  -1   -0.50    1.33
  14   8  -1    0.76    1.09
  14   8  -1    0.37    1.32
  14   8  -1    0.64    1.30
  13   8  -1    0.48    1.15
  13   8  -1    0.06    1.20
  13   8  -1   -1.05    0.83
  12   8  -1    4.02    1.42
  12   8  -1    4.45    1.30
  12   8  -1    2.56    1.05
  11   8  -1   10.71    1.57
  11   8  -1   10.48    1.51
  11   8  -1    9.74    1.26
  10   8  -1    8.58    1.31
  10   8  -1    7.49    1.20
  10   8  -1    7.63    1.47
   9   8  -1    2.18    1.14
   9   8  -1    1.22    0.94
   9   8  -1    2.80    0.86
   8   8  -1    1.83    0.94
   8   8  -1    2.91    0.91
   8   8  -1    2.17    0.78
   7   8  -1    6.69    1.12
   7   8  -1    6.66    1.04
   7   8  -1    7.44    1.02
   6   8  -1   -0.69    0.65
   6   8  -1    0.02    0.65
   6   8  -1   -0.27    0.57
   5   8  -1   -0.06    0.59
   5   8  -1    1.07    0.63
   5   8  -1    0.41    0.70
   4   8  -1    4.01    0.76
   4   8  -1    3.80    0.85
   4   8  -1    4.59    0.75
   3   8  -1   55.27    2.37
   3   8  -1   59.05    2.58
   3   8  -1   52.02    2.53
   2   8  -1   10.51    1.00
  -2  -8   1   10.49    1.00
  -1  -8   1    4.68    0.74
  -1  -8   1    3.06    0.69
   0  -8   1    0.59    0.56
   0  -8   1    1.01    0.46
   0  -8   1    0.35    0.56
   1  -8   1    5.39    0.58
   1  -8   1    5.52    0.82
   1  -8   1    7.36    0.86
   2  -8   1   10.41    0.77
   2  -8   1   12.93    1.07
   2  -8   1    9.73    1.05
   3  -8   1   -0.75    0.63
   3  -8   1    0.90    0.37
   3  -8   1    0.12    0.65
   4  -8   1    5.30    0.99
   4  -8   1    5.80    0.50
   4  -8   1    5.21    0.92
   5  -8   1    7.60    1.09
   5  -8   1   10.41    1.24
   6  -8   1    2.98    0.97
   6  -8   1    4.05    1.08
   7  -8   1    8.80    1.27
   7  -8   1    9.43    1.37
   8  -8   1    7.08    1.23
   8  -8   1    7.12    1.32
   9  -8   1    0.33    1.04
   9  -8   1   -0.06    1.13
  10  -8   1    1.76    1.35
  11  -8   1    6.36    1.70
  15   7  -1    0.11    1.33
  15   7  -1    0.83    1.49
  15   7  -1    1.50    1.12
  14   7  -1    0.43    1.28
  14   7  -1   -0.11    0.99
  14   7  -1   -0.26    1.31
  13   7  -1    1.24    1.28
  13   7  -1   -0.38    0.96
  13   7  -1   -0.90    1.14
  12   7  -1    1.26    0.94
  12   7  -1    0.87    1.19
  12   7  -1   -0.22    1.05
  11   7  -1    8.86    1.53
  11   7  -1    6.67    1.08
  11   7  -1    6.46    1.32
  10   7  -1    5.97    1.26
  10   7  -1    4.13    1.01
  10   7  -1    5.50    1.20
   9   7  -1    9.09    1.26
   9   7  -1   10.23    1.17
   9   7  -1    7.29    1.34
   8   7  -1   22.63    1.50
   8   7  -1   16.27    1.67
   8   7  -1   19.12    1.56
   7   7  -1    1.93    0.78
   7   7  -1    2.93    0.75
   7   7  -1    3.80    0.98
   6   7  -1   53.57    2.74
   6   7  -1   57.27    2.46
   6   7  -1   56.81    2.60
   5   7  -1    0.45    0.57
   5   7  -1    0.08    0.59
   5   7  -1    0.10    0.56
   4   7  -1    2.13    0.61
   4   7  -1    1.85    0.68
   4   7  -1    1.73    0.65
   3   7  -1   15.55    1.07
   3   7  -1   12.90    1.10
   3   7  -1   13.39    1.12
   2   7  -1  174.93    6.46
   2   7  -1  192.70    6.85
   2   7  -1  180.35    6.91
  -1  -7   1   10.17    0.95
  -1  -7   1   11.30    0.89
   0  -7   1    5.32    0.73
   0  -7   1    2.92    0.62
   1  -7   1   15.96    1.24
   1  -7   1   17.84    0.94
   1  -7   1   16.99    1.13
   2  -7   1   12.92    0.79
   2  -7   1   12.45    1.02
   2  -7   1   13.27    1.09
   3  -7   1   36.05    1.78
   3  -7   1   34.24    1.87
   3  -7   1   35.44    1.42
   4  -7   1   56.22    2.57
   4  -7   1   56.12    2.61
   4  -7   1   58.13    2.10
   5  -7   1   24.70    1.04
   5  -7   1   28.54    1.68
   5  -7   1   26.51    1.67
   6  -7   1    1.23    0.86
   6  -7   1    1.06    0.87
   7  -7   1    1.87    1.00
   7  -7   1    0.92    0.90
   8  -7   1    2.31    0.99
   8  -7   1    1.16    0.97
   9  -7   1   -1.03    1.11
   9  -7   1    0.53    1.01
  10  -7   1    2.58    1.20
  10  -7   1    1.11    1.24
  11  -7   1    1.45    1.44
  11  -7   1    2.19    1.30
  12  -7   1    1.33    1.46
  15   6  -1    9.73    1.83
  15   6  -1   10.72    2.02
  15   6  -1    7.91    1.42
  14   6  -1    2.32    1.12
  14   6  -1    2.80    1.43
  14   6  -1    3.63    1.58
  13   6  -1    7.68    1.53
  13   6  -1    8.33    1.30
  13   6  -1    7.75    1.66
  12   6  -1   10.70    1.36
  12   6  -1    9.31    1.55
  12   6  -1    9.83    1.55
  11   6  -1    0.23    1.04
  11   6  -1    0.73    0.86
  11   6  -1   -0.27    1.04
  10   6  -1   22.27    1.52
  10   6  -1   21.48    1.91
  10   6  -1   21.38    1.78
   9   6  -1    7.98    1.08
   9   6  -1    9.24    1.26
   9   6  -1    8.36    1.30
   8   6  -1   80.06    3.79
   8   6  -1   80.43    3.59
   8   6  -1   84.44    3.41
   7   6  -1    2.26    0.74
   7   6  -1    1.53    0.67
   7   6  -1    1.94    0.81
   6   6  -1   95.29    3.76
   6   6  -1   96.51    3.96
   6   6  -1  100.14    4.18
   5   6  -1   16.84    1.17
   5   6  -1   14.86    1.29
   5   6  -1   17.23    1.21
   4   6  -1   25.26    1.33
   4   6  -1   25.19    1.44
   4   6  -1   27.93    1.56
   3   6  -1   13.74    1.10
   3   6  -1   13.80    0.92
   3   6  -1   13.51    1.06
   2   6  -1    8.60    0.73
   2   6  -1    8.28    0.83
   2   6  -1    7.38    0.78
  -2  -6   1    8.19    0.70
  -2  -6   1    6.17    0.76
  -1  -6   1   10.25    0.84
  -1  -6   1   10.99    0.82
  -1  -6   1   10.43    0.88
  -1  -6   1    9.28    0.86
   0  -6   1   23.05    1.28
   0  -6   1   26.15    1.37
   0  -6   1   27.17    1.19
   0  -6   1   26.13    1.37
   0  -6   1   25.34    1.29
   1  -6   1    4.88    0.67
   1  -6   1    6.31    0.53
   1  -6   1    6.08    0.64
   1  -6   1    4.51    0.66
  -2   6  -1   16.98    1.05
   2  -6   1   16.33    1.20
   2  -6   1   14.06    1.04
   2  -6   1   16.82    0.83
   3  -6   1   44.65    2.05
   3  -6   1   45.77    2.13
   4  -6   1    1.44    0.63
   4  -6   1    1.70    0.64
   5  -6   1    0.14    0.73
   5  -6   1   -0.06    0.69
   6  -6   1   51.98    2.58
   6  -6   1   51.36    2.61
   7  -6   1   -0.52    0.89
   7  -6   1    0.63    0.85
   8  -6   1   12.29    1.46
   8  -6   1    9.40    1.35
   9  -6   1    2.01    1.21
   9  -6   1    5.15    1.18
  10  -6   1    4.12    1.29
  10  -6   1    3.06    1.27
  11  -6   1    0.79    1.30
  11  -6   1    2.90    1.30
  12  -6   1   10.06    1.77
  12  -6   1    7.47    1.77
  13  -6   1    3.22    1.59
  15   5  -1    4.00    1.66
  15   5  -1    2.09    1.13
  15   5  -1    2.21    1.52
  14   5  -1   -0.73    1.24
  14   5  -1    0.28    0.97
  14   5  -1    0.07    1.33
  13   5  -1    2.37    1.01
  13   5  -1    3.00    1.26
  13   5  -1    0.50    1.24
  12   5  -1    0.62    1.17
  12   5  -1    0.04    1.04
  12   5  -1    0.40    0.86
  11   5  -1    0.55    1.02
  11   5  -1    2.45    0.92
  11   5  -1    0.81    1.12
  10   5  -1    0.10    0.89
  10   5  -1   -0.37    0.73
  10   5  -1    0.00    1.05
   9   5  -1    3.02    1.09
   9   5  -1    2.35    0.92
   9   5  -1    2.12    0.78
   8   5  -1   25.68    1.59
   8   5  -1   28.14    1.78
   8   5  -1   27.98    1.93
   7   5  -1    1.90    0.66
   7   5  -1   -0.08    0.77
   7   5  -1    1.96    0.65
   6   5  -1    0.41    0.62
   6   5  -1   -0.99    0.53
   6   5  -1    0.08    0.62
   5   5  -1   66.92    2.95
   5   5  -1   65.51    2.65
   5   5  -1   64.73    2.80
   4   5  -1    2.93    0.70
   4   5  -1    2.92    0.55
   4   5  -1    3.71    0.61
   3   5  -1   19.44    1.15
   3   5  -1   18.14    1.20
   3   5  -1   19.42    1.12
  -3  -5   1   20.18    1.19
  -3  -5   1   18.20    1.09
   2   5  -1   73.29    2.94
   2   5  -1   72.46    2.76
   2   5  -1   72.69    2.98
  -2  -5   1   73.91    2.97
  -2  -5   1   74.28    2.94
  -2  -5   1   75.04    2.78
   1   5  -1    0.04    0.29
   1   5  -1    0.38    0.37
  -1  -5   1    0.04    0.33
  -1  -5   1   -0.08    0.39
  -1  -5   1    0.65    0.45
   0  -5   1   33.30    1.62
   0  -5   1   40.69    1.52
   0  -5   1   38.40    1.63
   0  -5   1   34.28    1.67
   0  -5   1   38.34    1.71
  -1   5  -1   12.94    0.92
   1  -5   1   11.97    0.71
   1  -5   1   12.93    0.82
   1  -5   1   13.27    0.92
   1  -5   1   10.65    0.83
  -2   5  -1    6.41    0.64
  -2   5  -1    5.79    0.68
   2  -5   1    7.09    0.66
   2  -5   1    6.33    0.71
  -3   5  -1    1.87    0.51
   3  -5   1    3.40    0.61
   3  -5   1    2.40    0.56
   4  -5   1   77.43    3.25
   4  -5   1   80.92    3.26
   5  -5   1   47.15    2.21
   5  -5   1   43.46    2.14
   6  -5   1   10.17    1.15
   6  -5   1    9.72    1.14
   6  -5   1    9.43    0.62
   7  -5   1   -0.74    0.74
   7  -5   1    0.70    0.36
   7  -5   1   -0.62    0.81
   8  -5   1   12.63    1.50
   8  -5   1   15.64    1.55
   8  -5   1   14.32    0.84
   9  -5   1   -0.07    0.97
   9  -5   1    1.16    1.01
  10  -5   1    0.46    1.08
  10  -5   1   -0.55    1.03
  11  -5   1    7.35    1.52
  11  -5   1    6.03    1.46
  12  -5   1    0.69    1.27
  12  -5   1   -0.50    1.34
  13  -5   1    1.80    1.46
  13  -5   1    1.54    1.32
  15   4  -1    0.27    1.38
  15   4  -1    0.27    1.41
  15   4  -1   -1.15    0.97
  14   4  -1    2.68    1.08
  14   4  -1    3.80    1.49
  14   4  -1    6.61    1.67
  13   4  -1    3.60    1.06
  13   4  -1    4.50    1.40
  13   4  -1    3.65    1.42
  12   4  -1    1.43    1.12
  12   4  -1    0.43    0.80
  12   4  -1   -0.93    1.07
  11   4  -1   16.86    1.45
  11   4  -1   14.45    1.81
  11   4  -1   14.33    1.67
  10   4  -1   41.36    2.56
  10   4  -1   43.49    2.40
  10   4  -1   43.91    2.19
   9   4  -1   49.23    2.62
   9   4  -1   46.97    2.78
   9   4  -1   53.51    2.39
   8   4  -1    1.98    0.70
   8   4  -1    1.60    0.94
   8   4  -1    2.35    0.82
   7   4  -1    0.85    0.68
   7   4  -1    0.59    0.70
   7   4  -1    0.85    0.59
   6   4  -1    1.37    0.55
   6   4  -1    2.63    0.66
   6   4  -1    1.06    0.73
   5   4  -1  165.12    6.42
   5   4  -1  175.47    6.17
   5   4  -1  177.41    6.65
   4   4  -1    1.62    0.53
   4   4  -1    1.59    0.50
   4   4  -1    2.61    0.50
  -4  -4   1    1.78    0.45
  -4  -4   1    1.40    0.51
   3   4  -1  138.93    5.47
   3   4  -1  138.75    5.33
   3   4  -1  148.24    5.13
  -3  -4   1  150.84    5.13
  -3  -4   1  144.06    5.35
   2   4  -1    1.54    0.45
   2   4  -1    2.05    0.41
   2   4  -1    1.31    0.43
  -2  -4   1    1.06    0.42
  -2  -4   1    1.39    0.38
  -2  -4   1    2.11    0.46
   1   4  -1  195.07    7.74
   1   4  -1  211.85    7.68
   1   4  -1  213.45    7.32
  -1  -4   1  220.69    7.68
  -1  -4   1  224.18    7.32
  -1  -4   1  212.23    7.75
   0   4  -1  217.86    7.85
   0  -4   1  215.88    7.39
   0  -4   1  214.08    7.79
   0  -4   1  211.83    7.77
   0  -4   1  214.95    7.85
   0  -4   1  223.55    7.85
  -1   4  -1   11.68    0.76
  -1   4  -1   14.69    0.86
   1  -4   1   13.00    0.75
   1  -4   1   11.86    0.76
   1  -4   1   13.74    0.86
  -2   4  -1   76.22    2.99
  -2   4  -1   80.17    3.06
   2  -4   1   75.73    2.99
   2  -4   1   78.17    3.04
  -3   4  -1  104.86    3.87
  -3   4  -1  102.00    3.91
   3  -4   1  101.57    3.88
   3  -4   1   95.10    3.87
   4  -4   1    8.64    0.83
   4  -4   1    7.05    0.77
   5  -4   1   -0.15    0.58
   5  -4   1    0.59    0.30
   5  -4   1    1.25    0.60
   6  -4   1    5.02    0.88
   6  -4   1    4.57    0.85
   6  -4   1    4.28    0.45
  -7   4  -1   15.37    0.95
   7  -4   1   17.73    0.90
   7  -4   1   16.63    1.45
   7  -4   1   15.53    1.42
  -8   4  -1    5.28    0.66
   8  -4   1    5.86    0.62
   8  -4   1    5.91    1.17
   8  -4   1    5.04    1.10
   9  -4   1    2.01    1.12
   9  -4   1    1.40    0.53
   9  -4   1    1.67    1.04
  10  -4   1    6.65    1.35
  10  -4   1    4.93    1.28
  11  -4   1    0.57    1.19
  11  -4   1    1.14    1.16
  12  -4   1    0.98    1.29
  12  -4   1    0.30    1.26
  13  -4   1    4.67    1.70
  13  -4   1    5.48    1.57
  14  -4   1   -0.07    1.37
  15   3  -1    4.19    1.21
  15   3  -1    6.54    1.78
  14   3  -1    7.22    1.69
  14   3  -1   10.51    1.86
  14   3  -1    6.51    1.25
  13   3  -1   -0.56    1.20
  13   3  -1    1.29    0.91
  13   3  -1    0.91    1.21
  12   3  -1    2.26    0.85
  12   3  -1    1.28    1.25
  12   3  -1    1.03    1.11
  11   3  -1   29.92    2.22
  11   3  -1   29.66    2.15
  11   3  -1   30.40    1.79
  10   3  -1   12.80    1.47
  10   3  -1   11.90    1.52
  10   3  -1   11.49    1.21
   9   3  -1   87.64    4.10
   9   3  -1   89.49    3.98
   9   3  -1   92.95    3.64
   8   3  -1   22.83    1.40
   8   3  -1   22.59    1.66
   8   3  -1   22.44    1.77
  -8  -3   1   23.02    1.69
   7   3  -1    0.49    0.52
   7   3  -1   -0.07    0.64
   7   3  -1    1.61    0.73
   6   3  -1    2.11    0.56
   6   3  -1    1.18    0.62
   6   3  -1    3.25    0.83
   5   3  -1    1.09    0.53
   5   3  -1    1.74    0.50
   5   3  -1    1.67    0.66
   4   3  -1  120.08    4.40
   4   3  -1  118.57    4.18
   4   3  -1  118.04    4.54
  -4  -3   1  105.48    4.13
  -4  -3   1  115.40    4.38
   3   3  -1   30.41    1.31
   3   3  -1   30.11    1.40
   3   3  -1   28.79    1.47
  -3  -3   1   31.84    1.50
  -3  -3   1   29.09    1.41
  -3  -3   1   30.46    1.30
   2   3  -1    1.71    0.40
   2   3  -1    2.72    0.40
   2   3  -1    1.74    0.42
  -2  -3   1    2.08    0.40
  -2  -3   1    1.89    0.34
  -2  -3   1    2.54    0.48
   1   3  -1  107.45    3.80
   1   3  -1  106.59    4.02
   1   3  -1  110.29    4.00
  -1  -3   1  105.74    3.79
  -1  -3   1  107.17    4.02
  -1  -3   1  112.95    4.00
   0   3  -1   30.01    1.27
   0  -3   1   30.38    1.27
   0  -3   1   31.83    1.21
   0  -3   1   31.27    1.33
  -1   3  -1  206.71    7.39
  -1   3  -1  202.32    7.35
   1  -3   1  201.13    7.35
   1  -3   1  210.23    7.40
  -2   3  -1   80.78    3.08
  -2   3  -1   84.70    3.05
   2  -3   1   75.96    3.07
   2  -3   1   79.85    3.05
  -3   3  -1   15.23    0.90
  -3   3  -1   15.62    0.97
   3  -3   1   14.04    0.96
   3  -3   1   12.83    0.87
  -4   3  -1   25.33    1.31
   4  -3   1   24.27    1.31
   4  -3   1   25.33    1.35
  -5   3  -1    3.36    0.40
   5  -3   1    3.22    0.39
   5  -3   1    3.72    0.66
   5  -3   1    2.81    0.68
   6  -3   1   10.20    1.05
   6  -3   1    7.74    0.97
   6  -3   1   10.09    0.68
  -7   3  -1    7.09    0.71
   7  -3   1    7.98    1.06
   7  -3   1    8.54    1.11
   7  -3   1    7.08    0.65
  -8   3  -1   23.85    1.40
   8  -3   1   25.66    1.88
   8  -3   1   23.87    1.74
   8  -3   1   24.96    1.25
  -9   3  -1   30.54    1.68
   9  -3   1   28.80    1.48
   9  -3   1   30.44    2.11
   9  -3   1   30.40    2.05
  10  -3   1   -1.42    0.95
  10  -3   1    1.85    1.11
  10  -3   1    0.90    0.59
  11  -3   1    0.08    1.04
  11  -3   1    0.37    1.16
  12  -3   1    2.99    1.30
  12  -3   1    0.82    1.20
  13  -3   1    6.56    1.62
  13  -3   1    4.78    1.58
  14  -3   1   -0.98    1.34
  14  -3   1   -0.76    1.39
  15   2  -1   -0.77    1.42
  15   2  -1    0.50    1.41
  14   2  -1    4.27    1.56
  14   2  -1    0.42    1.43
  14   2  -1    0.98    1.00
  13   2  -1    1.80    1.43
  13   2  -1    1.59    0.94
  13   2  -1    1.81    1.26
  12   2  -1    3.60    1.23
  12   2  -1   -0.30    1.18
  12   2  -1    0.42    0.82
  11   2  -1   19.98    1.90
  11   2  -1   19.59    2.06
  11   2  -1   19.36    1.47
  10   2  -1    2.62    1.13
  10   2  -1    2.59    0.92
  10   2  -1    0.73    0.77
   9   2  -1    7.24    0.90
   9   2  -1    7.44    1.28
   9   2  -1    5.91    1.12
   8   2  -1    3.06    0.73
   8   2  -1    5.04    0.96
   8   2  -1    4.41    1.04
  -8  -2   1    4.55    0.91
   7   2  -1    1.17    0.50
   7   2  -1   -0.24    0.61
   7   2  -1    0.37    0.73
  -7  -2   1   -0.28    0.58
   6   2  -1   46.08    2.14
   6   2  -1   43.88    2.16
   6   2  -1   41.62    1.87
   5   2  -1    8.77    0.85
   5   2  -1   11.26    0.80
   5   2  -1    9.46    0.93
  -5  -2   1   11.09    0.79
   4   2  -1  119.49    4.12
   4   2  -1  113.36    4.48
   4   2  -1  107.57    4.32
  -4  -2   1  120.03    4.12
  -4  -2   1  113.62    4.35
   3   2  -1   12.93    0.73
   3   2  -1   10.55    0.79
   3   2  -1   11.54    0.89
  -3  -2   1   12.33    0.72
  -3  -2   1   10.44    0.77
  -3  -2   1   10.12    0.81
   2   2  -1    7.28    0.46
   2   2  -1    5.82    0.49
   2   2  -1    6.70    0.56
  -2  -2   1    5.29    0.47
  -2  -2   1    6.68    0.45
  -2  -2   1    6.57    0.51
   1   2  -1  163.97    5.80
   1   2  -1  172.16    6.07
   1   2  -1  169.67    6.15
  -1  -2   1  175.23    6.07
  -1  -2   1  174.51    6.15
  -1  -2   1  164.25    5.80
   0   2  -1   -0.09    0.19
   0   2  -1   -0.21    0.14
   0  -2   1    0.32    0.15
   0  -2   1    0.15    0.20
  -1   2  -1   13.55    0.67
  -1   2  -1   13.29    0.59
   1  -2   1   11.94    0.58
   1  -2   1   11.84    0.66
  -2   2  -1   37.54    1.54
  -2   2  -1   38.75    1.59
   2  -2   1   37.37    1.55
   2  -2   1   40.30    1.60
  -3   2  -1   16.65    0.94
  -3   2  -1   14.86    0.89
  -3   2  -1   16.41    0.73
   3  -2   1   16.68    0.96
   3  -2   1   16.39    0.96
  -4   2  -1    7.14    0.68
  -4   2  -1    8.68    0.73
  -4   2  -1    6.97    0.56
   4  -2   1    6.38    0.55
   4  -2   1    8.54    0.75
   4  -2   1    8.40    0.75
  -5   2  -1    9.46    0.68
   5  -2   1    7.16    0.77
   5  -2   1    5.97    0.75
  -6   2  -1   91.67    3.67
   6  -2   1   97.54    3.81
   6  -2   1   87.57    3.72
   6  -2   1   89.49    3.31
  -7   2  -1   13.16    1.00
   7  -2   1   10.47    1.13
   7  -2   1   12.20    1.23
   7  -2   1   10.65    0.85
  -8   2  -1   47.45    2.25
   8  -2   1   47.81    2.51
   8  -2   1   48.11    2.00
   8  -2   1   45.23    2.45
  -9   2  -1    5.48    0.84
   9  -2   1    5.71    0.75
   9  -2   1    5.86    1.18
   9  -2   1    4.79    1.21
 -10   2  -1   13.56    1.21
  10  -2   1   10.69    1.47
  10  -2   1   12.47    1.06
  10  -2   1   13.86    1.61
  11  -2   1    1.58    1.15
  11  -2   1    2.27    1.12
  11  -2   1   -0.82    0.65
  12  -2   1    4.97    1.40
  12  -2   1    4.65    1.44
  13  -2   1    0.68    1.28
  13  -2   1   -2.75    1.18
  14  -2   1    0.27    1.50
  14  -2   1    1.79    1.44
  15   1  -1    3.62    1.66
  15   1  -1    1.69    1.47
  14   1  -1    1.95    1.38
  14   1  -1    3.08    1.60
  13   1  -1    0.73    1.37
  13   1  -1    3.68    1.38
  13   1  -1    1.34    0.88
  12   1  -1    2.54    0.90
  12   1  -1    3.48    1.40
  12   1  -1    4.38    1.27
  11   1  -1    0.15    1.08
  11   1  -1    0.57    1.08
  11   1  -1   -0.04    0.74
  10   1  -1   42.34    2.02
  10   1  -1   35.45    2.39
  10   1  -1   40.61    2.41
   9   1  -1    1.94    0.69
   9   1  -1    2.69    0.95
   9   1  -1    1.70    1.00
  -9  -1   1    3.05    0.91
   8   1  -1  119.63    4.88
   8   1  -1  117.94    5.01
   8   1  -1  112.88    4.41
  -8  -1   1  124.95    5.07
   7   1  -1   76.01    2.84
   7   1  -1   65.94    3.18
   7   1  -1   71.98    3.15
  -7  -1   1   73.00    3.23
   6   1  -1    0.78    0.68
   6   1  -1   -0.17    0.46
   6   1  -1   -0.16    0.57
  -6  -1   1   -0.78    0.39
  -6  -1   1    0.47    0.55
   5   1  -1    7.96    0.66
   5   1  -1    8.16    0.83
   5   1  -1    8.98    0.95
  -5  -1   1    7.52    0.79
  -5  -1   1    8.14    0.66
   4   1  -1  247.62    8.46
   4   1  -1  248.65    9.10
   4   1  -1  243.29    8.90
  -4  -1   1  239.21    9.44
  -4  -1   1  246.49    8.89
  -4  -1   1  255.08    8.46
   3   1  -1    1.10    0.46
   3   1  -1    0.63    0.38
   3   1  -1    0.98    0.31
  -3  -1   1    0.68    0.37
  -3  -1   1    1.05    0.45
  -3  -1   1    1.29    0.31
   2   1  -1  115.52    3.90
   2   1  -1  111.96    4.17
   2   1  -1  115.78    4.09
  -2  -1   1  112.41    4.17
  -2  -1   1  107.81    3.88
  -2  -1   1  110.29    4.07
   1   1  -1   12.31    0.54
   1   1  -1   11.70    0.55
   1   1  -1   13.02    0.58
  -1  -1   1   13.01    0.58
  -1  -1   1   10.39    0.54
  -1  -1   1   11.53    0.53
   0   1  -1  269.62    9.59
   0  -1   1  265.53   10.08
   0  -1   1  276.40    9.59
  -1   1  -1  225.93    7.92
  -1   1  -1  225.26    7.98
   1  -1   1  227.72    7.92
   1  -1   1  219.98    7.98
  -2   1  -1  110.73    3.99
  -2   1  -1  108.57    3.97
   2  -1   1  106.20    3.99
   2  -1   1  111.26    3.98
  -3   1  -1   17.86    0.97
   3  -1   1   20.20    1.02
  -4   1  -1   14.38    0.94
  -4   1  -1   14.94    0.99
   4  -1   1   14.18    0.94
   4  -1   1   15.84    0.98
   4  -1   1   13.76    0.76
  -5   1  -1  101.61    3.89
   5  -1   1   96.43    3.83
   5  -1   1   94.53    3.86
   5  -1   1   96.94    3.49
  -6   1  -1   30.36    1.53
   6  -1   1   32.26    1.72
   6  -1   1   30.55    1.34
   6  -1   1   28.91    1.64
  -7   1  -1   19.44    1.27
   7  -1   1   19.45    1.42
   7  -1   1   20.89    1.11
   7  -1   1   19.71    1.44
  -8   1  -1    1.33    0.66
   8  -1   1    0.14    0.52
   8  -1   1    1.51    0.86
   8  -1   1    1.63    0.84
  -9   1  -1    2.68    0.78
   9  -1   1    1.55    0.63
   9  -1   1    1.19    1.00
   9  -1   1    2.74    1.01
 -10   1  -1    3.73    0.89
  10  -1   1    2.79    1.13
  10  -1   1    3.54    1.21
  10  -1   1    4.54    0.82
  11  -1   1    1.99    1.12
  11  -1   1    1.45    0.77
  11  -1   1    0.60    1.05
  12  -1   1    2.43    1.27
  12  -1   1    0.21    0.72
  12  -1   1    3.51    1.30
  13  -1   1    1.63    1.36
  13  -1   1    3.44    1.41
  14  -1   1    8.95    1.84
  14  -1   1    7.91    1.76
  15  -1   1    7.77    1.92
  15  -1   1    7.12    1.76
  15   0  -1    3.65    1.64
  15   0  -1    2.82    1.59
  14   0  -1    5.72    1.77
  14   0  -1    5.73    1.59
  13   0  -1    1.68    0.95
  13   0  -1    2.04    1.29
  13   0  -1    0.48    1.29
  12   0  -1   12.09    1.84
  12   0  -1   15.37    1.32
  12   0  -1   12.10    1.71
  11   0  -1   -0.10    1.03
  11   0  -1    2.72    1.26
  11   0  -1   -0.49    0.76
  10   0  -1   12.78    1.55
  10   0  -1   12.48    1.64
  10   0  -1   12.89    1.12
 -10   0   1   11.60    1.32
   9   0  -1    5.12    0.77
   9   0  -1    3.49    1.05
   9   0  -1    5.41    1.19
  -9   0   1    4.88    0.94
   8   0  -1   26.57    1.84
   8   0  -1   27.44    1.89
   8   0  -1   32.88    1.56
  -8   0   1   31.44    1.85
   7   0  -1    0.89    0.48
   7   0  -1    0.97    0.68
   7   0  -1    1.34    0.79
  -7   0   1   -0.02    0.59
  -7   0   1    0.20    0.25
   6   0  -1   18.40    1.38
   6   0  -1   17.69    1.28
   6   0  -1   18.72    1.02
  -6   0   1   18.54    1.26
   5   0  -1   14.63    0.82
   5   0  -1   11.85    1.02
   5   0  -1   12.73    1.08
  -5   0   1   13.48    1.01
   4   0  -1   14.81    0.80
   4   0  -1   15.67    1.03
   4   0  -1   15.91    1.09
  -4   0   1   17.57    1.01
  -4   0   1   12.87    0.95
   3   0  -1   15.88    1.01
   3   0  -1   16.84    0.94
   3   0  -1   16.57    0.78
  -3   0   1   17.31    0.98
  -3   0   1   16.25    1.01
  -3   0   1   17.44    0.92
   2   0  -1   16.20    0.65
   2   0  -1   15.04    0.79
   2   0  -1   14.81    0.77
   2   0  -1   15.36    0.75
  -2   0   1   15.77    0.75
  -2   0   1   16.02    0.79
  -2   0   1   14.18    0.75
   1   0  -1    4.66    0.31
   1   0  -1    4.72    0.32
   1   0  -1    4.79    0.26
   1   0  -1    5.34    0.34
  -1   0   1    4.91    0.31
  -1   0   1    5.10    0.33
  -1   0   1    4.53    0.33
   0   0  -1   -0.42    0.01
   0   0  -1   -0.40    0.01
   0   0  -1   -0.40    0.02
   0   0   1   -0.41    0.01
   0   0   1   -0.38    0.02
   0   0   1   -0.38    0.02
  -1   0  -1    0.02    0.08
  -1   0  -1    0.09    0.10
   1   0   1    0.06    0.09
   1   0   1    0.00    0.10
  -2   0  -1   49.33    1.86
  -2   0  -1   48.68    1.83
   2   0   1   47.08    1.83
   2   0   1   48.44    1.72
   2   0   1   47.06    1.85
  -3   0  -1  287.99   10.39
  -3   0  -1  294.56   10.57
   3   0   1  285.81    9.92
   3   0   1  303.25   10.59
   3   0   1  295.64   10.42
  -4   0  -1  770.01   28.56
  -4   0  -1  800.80   28.10
   4   0   1  806.61   28.60
   4   0   1  820.39   26.91
   4   0   1  810.94   28.13
   5   0   1    0.51    0.36
   5   0   1    0.04    0.45
   5   0   1    0.17    0.54
   6   0   1  154.40    6.09
   6   0   1  160.20    5.58
   6   0   1  160.16    6.01
  -7   0  -1   16.37    1.18
   7   0   1   18.28    1.03
   7   0   1   16.90    1.34
   7   0   1   14.69    1.30
  -8   0  -1  139.31    5.68
   8   0   1  137.66    5.64
   8   0   1  140.08    5.07
   8   0   1  139.35    5.57
  -9   0  -1   25.81    1.71
   9   0   1   21.91    1.78
   9   0   1   25.46    1.82
   9   0   1   26.04    1.42
 -10   0  -1    0.72    0.80
  10   0   1    1.19    0.68
  10   0   1    1.15    0.96
  10   0   1    0.63    1.03
 -11   0  -1    1.36    0.92
  11   0   1    2.94    1.14
  11   0   1    2.08    0.81
  11   0   1    1.44    1.15
  12   0   1    1.11    0.76
  12   0   1    2.08    1.24
  12   0   1    0.67    1.13
  13   0   1    1.19    1.36
  13   0   1   -0.87    1.16
  13   0   1    0.06    0.83
  14   0   1    3.17    1.59
  14   0   1    4.29    1.55
  15   0   1    3.61    1.61
  15   0   1    4.82    1.61
  15  -1  -1    4.51    1.77
  14  -1  -1    1.70    1.43
  14  -1  -1    0.12    1.45
  13  -1  -1    1.04    1.29
  13  -1  -1    1.44    1.46
  12  -1  -1    0.26    1.15
  12  -1  -1    0.65    0.79
  12  -1  -1    2.01    1.31
  11  -1  -1    7.42    1.01
  11  -1  -1    9.27    1.50
  11  -1  -1   10.21    1.62
  10  -1  -1    7.61    1.34
  10  -1  -1    7.82    1.41
  10  -1  -1    7.45    0.91
 -10   1   1    5.71    1.02
   9  -1  -1    2.61    0.71
   9  -1  -1    3.02    1.15
   9  -1  -1    4.02    1.07
  -9   1   1    3.84    0.86
   8  -1  -1   -0.01    0.52
   8  -1  -1    0.90    0.94
   8  -1  -1   -0.20    0.75
  -8   1   1    0.22    0.64
   7  -1  -1    7.17    0.67
   7  -1  -1    7.19    1.08
   7  -1  -1    7.43    0.95
  -7   1   1    6.07    0.66
  -7   1   1    7.96    0.88
   6  -1  -1   -0.68    0.65
   6  -1  -1   -0.44    0.51
   6  -1  -1   -0.84    0.35
  -6   1   1   -0.75    0.49
  -6   1   1   -0.48    0.35
   5  -1  -1   26.87    1.54
   5  -1  -1   27.08    1.19
   5  -1  -1   29.04    1.48
  -5   1   1   27.26    1.21
  -5   1   1   27.06    1.41
   4  -1  -1   55.09    1.98
   4  -1  -1   53.40    2.25
   4  -1  -1   50.54    2.32
  -4   1   1   56.62    2.30
  -4   1   1   52.94    2.20
  -4   1   1   52.98    1.99
   3  -1  -1  241.34    8.60
   3  -1  -1  240.91    8.13
   3  -1  -1  236.38    9.09
   3  -1  -1  240.97    8.79
  -3   1   1  235.74    8.57
  -3   1   1  246.54    9.10
  -3   1   1  235.59    8.76
  -3   1   1  245.56    8.13
   2  -1  -1   30.23    1.09
   2  -1  -1   30.87    1.30
   2  -1  -1   31.29    1.25
   2  -1  -1   30.91    1.32
  -2   1   1   30.24    1.30
  -2   1   1   29.71    1.09
  -2   1   1   30.02    1.23
  -2   1   1   29.58    1.29
   1  -1  -1    1.05    0.22
   1  -1  -1    1.02    0.25
  -1   1   1    0.92    0.23
  -1   1   1    0.74    0.21
   0  -1  -1  199.53    7.69
   0   1   1  212.24    7.35
  -1  -1  -1   67.19    2.45
  -1  -1  -1   70.31    2.55
  -1  -1  -1   75.98    2.63
   1   1   1   68.03    2.46
   1   1   1   76.59    2.63
   1   1   1   70.40    2.55
  -2  -1  -1   33.93    1.30
  -2  -1  -1   36.35    1.39
  -2  -1  -1   33.30    1.42
   2   1   1   36.57    1.32
   2   1   1   35.51    1.43
   2   1   1   35.74    1.38
  -3  -1  -1  134.39    4.44
  -3  -1  -1  129.97    4.66
  -3  -1  -1  121.37    4.75
   3   1   1  125.07    4.65
   3   1   1  131.22    4.43
   3   1   1  122.38    4.75
  -4  -1  -1   70.47    2.55
  -4  -1  -1   70.10    2.73
  -4  -1  -1   65.79    2.78
   4   1   1   71.11    2.75
   4   1   1   65.13    2.79
   4   1   1   69.77    2.54
  -5  -1  -1    3.74    0.57
  -5  -1  -1    3.95    0.50
   5   1   1    3.45    0.47
   5   1   1    3.35    0.60
   5   1   1    3.37    0.66
  -6  -1  -1    4.95    0.65
   6   1   1    6.86    0.67
   6   1   1    7.18    0.89
   6   1   1    6.32    0.81
   7   1   1   59.52    2.76
   7   1   1   57.60    2.37
   7   1   1   61.56    2.73
   8   1   1   15.45    1.15
   8   1   1   19.61    1.53
   8   1   1   20.68    1.54
  -9  -1  -1    0.41    0.75
   9   1   1   -0.51    0.77
   9   1   1    0.13    0.59
   9   1   1   -0.18    0.84
 -10  -1  -1    0.67    0.80
  10   1   1   -0.52    0.67
  10   1   1   -0.34    0.98
  10   1   1    0.32    0.93
  11   1   1    3.58    1.16
  11   1   1    4.31    0.89
  11   1   1    5.56    1.33
  12   1   1    4.80    0.94
  12   1   1    3.94    1.29
  12   1   1    5.19    1.37
  13   1   1    0.42    1.27
  13   1   1    0.17    1.22
  13   1   1   -0.26    0.80
  14   1   1    1.35    1.39
  14   1   1    0.03    1.28
  14   1   1    1.17    0.92
  15   1   1    0.31    1.48
  15   1   1    6.11    1.69
  14  -2  -1    2.78    1.57
  14  -2  -1    6.10    1.73
  13  -2  -1    1.64    1.40
  13  -2  -1    3.21    1.48
  12  -2  -1    3.28    1.38
  12  -2  -1    1.35    1.36
  11  -2  -1   -0.15    1.06
  11  -2  -1    2.19    0.78
  11  -2  -1    2.23    1.26
  10  -2  -1    3.39    1.25
  10  -2  -1    1.10    1.00
  10  -2  -1    1.12    0.67
 -10   2   1    1.54    0.83
   9  -2  -1   -0.55    0.55
   9  -2  -1    1.09    0.91
   9  -2  -1   -0.72    1.03
  -9   2   1   -0.56    0.69
   8  -2  -1    8.59    0.79
   8  -2  -1   10.93    1.36
   8  -2  -1    8.62    1.15
  -8   2   1    7.41    0.95
   7  -2  -1   22.84    1.56
   7  -2  -1   26.01    1.78
   7  -2  -1   21.61    1.17
  -7   2   1   22.40    1.39
   6  -2  -1   57.22    2.70
   6  -2  -1   57.65    2.20
   6  -2  -1   58.93    2.60
  -6   2   1   57.99    2.56
   5  -2  -1    2.26    0.34
   5  -2  -1    2.08    0.55
   5  -2  -1    1.45    0.63
  -5   2   1    1.95    0.48
   4  -2  -1    3.17    0.65
   4  -2  -1    3.03    0.56
   4  -2  -1    3.90    0.35
  -4   2   1    3.79    0.49
  -4   2   1    3.74    0.54
   3  -2  -1  109.67    4.21
   3  -2  -1  107.82    4.04
   3  -2  -1  107.68    3.70
   3  -2  -1  112.58    4.18
  -3   2   1  109.43    4.02
  -3   2   1  105.82    4.14
  -3   2   1  107.68    4.20
   2  -2  -1  317.51   11.05
   2  -2  -1  312.52   11.28
   2  -2  -1  312.75   11.71
  -2   2   1  320.47   11.28
  -2   2   1  309.88   11.71
  -2   2   1  304.96   11.03
   1  -2  -1  187.98    6.71
   1  -2  -1  195.41    6.89
   1  -2  -1  190.43    7.14
  -1   2   1  187.52    7.13
  -1   2   1  188.91    6.88
   0  -2  -1    1.21    0.24
   0  -2  -1    0.99    0.14
   0  -2  -1    0.85    0.16
   0   2   1    0.95    0.22
   0   2   1    1.09    0.15
  -1  -2  -1  225.06    7.91
  -1  -2  -1  217.91    7.60
  -1  -2  -1  234.12    8.11
   1   2   1  217.16    7.61
   1   2   1  228.54    7.91
   1   2   1  228.80    8.10
  -2  -2  -1   78.02    2.64
  -2  -2  -1   74.45    2.74
  -2  -2  -1   73.81    2.83
   2   2   1   71.28    2.82
   2   2   1   73.39    2.63
   2   2   1   74.60    2.74
  -3  -2  -1  308.97   11.00
  -3  -2  -1  299.06   10.53
  -3  -2  -1  328.09   11.24
   3   2   1  316.31   11.23
   3   2   1  298.36   10.54
   3   2   1  312.48   11.01
  -4  -2  -1  242.42    8.62
  -4  -2  -1  236.88    8.22
   4   2   1  240.42    8.80
   4   2   1  243.89    8.23
   4   2   1  233.27    8.61
  -5  -2  -1   -0.41    0.36
  -5  -2  -1   -0.17    0.37
   5   2   1    0.05    0.38
   5   2   1   -0.30    0.46
   5   2   1   -0.56    0.46
   6   2   1    0.58    0.54
   6   2   1    0.02    0.43
   6   2   1    0.52    0.60
   7   2   1    0.27    0.62
   7   2   1    1.36    0.73
   7   2   1    0.70    0.47
   8   2   1   12.57    1.30
   8   2   1    8.41    1.09
   8   2   1   10.45    0.96
   9   2   1    0.28    0.91
   9   2   1    1.90    0.71
   9   2   1    0.95    0.82
  10   2   1   29.44    2.11
  10   2   1   28.68    1.66
  10   2   1   27.40    1.98
  11   2   1    4.00    1.19
  11   2   1    4.77    0.94
  11   2   1    3.71    1.21
  12   2   1    1.12    1.13
  12   2   1    0.27    0.79
  12   2   1    0.88    1.16
  13   2   1    2.08    1.28
  13   2   1    1.18    0.89
  13   2   1    2.06    1.26
  14   2   1    7.23    1.66
  14   2   1    8.66    1.25
  14   2   1    6.31    1.64
  15   2   1    3.03    1.52
  15   2   1    6.26    1.65
  14  -3  -1    2.23    1.54
  14  -3  -1    4.61    1.70
  13  -3  -1    7.65    1.73
  13  -3  -1   11.92    1.95
  12  -3  -1   12.30    1.82
  12  -3  -1    7.11    1.67
  11  -3  -1    2.14    1.23
  11  -3  -1    2.35    1.36
  10  -3  -1    1.30    0.59
  10  -3  -1   -0.04    1.11
  10  -3  -1   -1.39    1.00
   9  -3  -1    7.07    1.26
   9  -3  -1    7.80    0.80
   9  -3  -1    6.80    1.39
  -9   3   1    6.29    0.95
   8  -3  -1    1.20    0.89
   8  -3  -1    1.75    1.03
   8  -3  -1    0.50    0.48
  -8   3   1    1.16    0.66
   7  -3  -1   21.15    1.62
   7  -3  -1   20.32    1.54
   7  -3  -1   20.01    1.06
  -7   3   1   24.40    1.36
   6  -3  -1   10.34    1.13
   6  -3  -1    9.66    0.66
   6  -3  -1   10.12    1.03
  -6   3   1    9.80    0.90
   5  -3  -1   28.58    1.61
   5  -3  -1   23.20    1.04
   5  -3  -1   26.62    1.50
  -5   3   1   25.99    1.30
   4  -3  -1   11.78    0.57
   4  -3  -1   14.22    1.02
   4  -3  -1   13.00    0.78
   4  -3  -1   11.77    0.94
  -4   3   1   12.33    0.88
  -4   3   1   13.04    0.80
   3  -3  -1   78.30    3.19
   3  -3  -1   83.77    3.16
   3  -3  -1   80.08    3.09
  -3   3   1   80.20    3.14
  -3   3   1   79.73    3.07
  -3   3   1   77.28    3.18
   2  -3  -1  123.42    4.55
   2  -3  -1  121.40    4.41
   2  -3  -1  118.35    4.59
  -2   3   1  118.10    4.59
  -2   3   1  121.45    4.52
  -2   3   1  119.93    4.40
   1  -3  -1   54.26    2.14
   1  -3  -1   53.71    2.12
   1  -3  -1   52.96    2.03
   1  -3  -1   55.37    1.82
  -1   3   1   46.55    2.00
  -1   3   1   55.26    2.13
   0  -3  -1   85.34    3.24
   0  -3  -1   77.31    3.11
   0  -3  -1   83.33    3.24
   0  -3  -1   88.36    2.95
   0   3   1   89.73    2.96
   0   3   1   90.05    3.25
  -1  -3  -1    0.35    0.22
  -1  -3  -1    0.73    0.20
  -1  -3  -1    0.29    0.25
   1   3   1    0.36    0.22
   1   3   1    1.05    0.22
   1   3   1    0.17    0.25
  -2  -3  -1   17.19    0.91
  -2  -3  -1   16.41    0.80
  -2  -3  -1   16.77    0.79
   2   3   1   16.53    0.79
   2   3   1   16.27    0.90
   2   3   1   17.14    0.80
  -3  -3  -1   46.25    1.76
  -3  -3  -1   45.33    1.96
  -3  -3  -1   45.28    1.85
   3   3   1   46.59    1.87
   3   3   1   47.51    1.79
   3   3   1   39.68    1.90
  -4  -3  -1   14.62    0.95
  -4  -3  -1   14.82    0.87
   4   3   1   16.39    1.06
   4   3   1   14.50    0.95
   4   3   1   13.83    0.82
  -5  -3  -1    0.35    0.37
  -5  -3  -1    0.03    0.42
   5   3   1   -0.12    0.52
   5   3   1    0.72    0.36
   5   3   1   -0.17    0.44
   6   3   1   18.98    1.11
   6   3   1   18.42    1.28
   6   3   1   18.02    1.31
   7   3   1   74.40    3.32
   7   3   1   78.53    3.01
   7   3   1   74.34    3.26
   8   3   1   10.95    1.02
   8   3   1   13.97    1.38
   8   3   1   12.23    1.23
   9   3   1   -0.40    0.87
   9   3   1   -0.43    0.62
   9   3   1   -0.14    0.79
  10   3   1   36.48    2.30
  10   3   1   40.06    2.44
  10   3   1   39.63    2.01
  11   3   1   -1.13    0.69
  11   3   1    1.09    1.01
  11   3   1    0.95    1.07
  12   3   1    5.47    1.02
  12   3   1    5.34    1.36
  12   3   1    3.89    1.27
  13   3   1    2.31    1.28
  13   3   1    2.69    1.25
  13   3   1    1.74    0.92
  14   3   1    4.13    1.11
  14   3   1    5.26    1.56
  14   3   1    3.54    1.44
  15   3   1    7.81    1.76
  15   3   1    5.39    1.18
  15   3   1    3.21    1.51
  16   3   1    0.63    1.43
  13  -4  -1   -0.65    1.33
  13  -4  -1    0.93    1.43
  12  -4  -1   -0.90    1.31
  12  -4  -1    0.94    1.38
  11  -4  -1    3.90    1.44
  11  -4  -1    2.81    1.28
  10  -4  -1   -0.84    1.00
  10  -4  -1   -1.06    0.99
   9  -4  -1   11.81    1.56
   9  -4  -1   10.28    0.84
   9  -4  -1    8.32    1.34
   8  -4  -1   40.22    2.29
   8  -4  -1   39.32    1.65
   8  -4  -1   41.28    2.46
  -8   4   1   38.92    2.01
   7  -4  -1    5.52    1.10
   7  -4  -1    4.52    0.48
   7  -4  -1    2.76    0.93
  -7   4   1    4.93    0.72
   6  -4  -1    6.09    0.50
   6  -4  -1    5.03    0.88
   6  -4  -1    7.23    1.05
  -6   4   1    6.68    0.70
   5  -4  -1   19.28    1.24
   5  -4  -1   17.92    1.29
  -5   4   1   18.83    1.03
   4  -4  -1    0.26    0.56
   4  -4  -1    1.38    0.53
   4  -4  -1    1.08    0.40
  -4   4   1    1.80    0.37
   3  -4  -1    3.45    0.43
   3  -4  -1    4.28    0.57
   3  -4  -1    3.85    0.65
  -3   4   1    4.16    0.53
  -3   4   1    4.54    0.43
   2  -4  -1  178.68    6.61
   2  -4  -1  178.85    6.74
   2  -4  -1  178.53    6.44
  -2   4   1  174.98    6.43
  -2   4   1  177.79    6.59
   1  -4  -1   20.20    1.10
   1  -4  -1   20.09    1.04
   1  -4  -1   25.35    0.85
  -1   4   1   21.19    1.13
  -1   4   1   19.80    1.03
   0  -4  -1  188.16    6.80
   0  -4  -1  185.67    6.46
   0  -4  -1  195.91    6.99
   0  -4  -1  196.69    6.98
   0   4   1  185.21    6.46
  -1  -4  -1  289.87    9.76
  -1  -4  -1  274.89    9.98
  -1  -4  -1  269.82    9.34
   1   4   1  269.19    9.98
   1   4   1  279.04    9.76
   1   4   1  268.63    9.35
  -2  -4  -1  181.95    6.30
  -2  -4  -1  189.23    6.56
  -2  -4  -1  184.85    6.75
   2   4   1  183.85    6.55
   2   4   1  182.59    6.30
   2   4   1  171.85    6.73
  -3  -4  -1    9.98    0.75
  -3  -4  -1    9.98    0.67
   3   4   1   10.43    0.74
   3   4   1    9.61    0.84
   3   4   1   10.60    0.73
  -4  -4  -1  277.82    9.89
  -4  -4  -1  280.87    9.49
   4   4   1  277.35   10.14
   4   4   1  271.85    9.88
   4   4   1  267.32    9.47
   5   4   1   25.16    1.48
   5   4   1   24.77    1.28
   5   4   1   24.67    1.36
   6   4   1  110.31    4.47
   6   4   1  109.38    4.31
   6   4   1  107.40    4.05
   7   4   1  103.64    4.37
   7   4   1  104.25    4.22
   7   4   1  103.44    3.96
   8   4   1   13.91    1.29
   8   4   1   11.92    1.36
   8   4   1   13.81    1.13
   9   4   1    9.66    1.19
   9   4   1    9.18    1.03
   9   4   1    7.57    1.21
  10   4   1    3.78    0.89
  10   4   1    4.34    1.17
  10   4   1    4.19    1.08
  11   4   1    8.21    1.07
  11   4   1    6.51    1.41
  11   4   1    5.15    1.21
  12   4   1    4.41    1.27
  12   4   1    4.36    1.29
  12   4   1    3.06    0.93
  13   4   1   -0.24    1.12
  13   4   1   -0.31    0.83
  13   4   1   -0.30    1.10
  14   4   1    2.00    1.33
  14   4   1    2.08    1.33
  14   4   1    1.34    1.01
  15   4   1   -0.62    1.35
  15   4   1    1.21    1.41
  15   4   1    0.79    1.00
  16   4   1    3.97    1.64
  16   4   1    2.21    1.09
  16   4   1    0.15    1.50
  13  -5  -1   -1.94    1.26
  13  -5  -1   -0.87    1.41
  12  -5  -1    1.12    1.43
  12  -5  -1    4.05    1.51
  11  -5  -1   -0.54    1.19
  11  -5  -1    0.75    1.31
  10  -5  -1    2.68    1.32
  10  -5  -1    5.08    1.31
   9  -5  -1   10.85    1.55
   9  -5  -1    9.06    1.40
   8  -5  -1    4.93    1.21
   8  -5  -1    5.30    1.20
  -8   5   1    5.49    0.72
   7  -5  -1    5.34    1.05
   7  -5  -1    7.26    1.22
  -7   5   1    3.80    0.62
   6  -5  -1    6.12    1.04
   6  -5  -1    6.61    0.99
  -6   5   1    5.95    0.63
   5  -5  -1    8.55    1.04
   5  -5  -1    7.28    0.90
   4  -5  -1   29.88    1.34
   4  -5  -1   29.76    1.60
   4  -5  -1   29.32    1.60
   3  -5  -1   60.43    2.61
   3  -5  -1   56.84    2.47
   3  -5  -1   60.42    2.43
  -3   5   1   63.35    2.52
   2  -5  -1   15.95    0.95
   2  -5  -1   19.55    0.72
   2  -5  -1   17.88    1.17
   2  -5  -1   18.51    1.07
  -2   5   1   19.76    1.08
   1  -5  -1   21.49    1.15
   1  -5  -1   16.66    1.02
   1  -5  -1   19.02    0.80
  -1   5   1   17.83    1.04
  -1   5   1   20.10    1.11
   0  -5  -1  131.40    4.57
   0  -5  -1  132.65    4.86
   0  -5  -1  130.64    5.01
   0  -5  -1  132.32    4.99
   0   5   1  133.53    4.58
  -1  -5  -1  121.55    4.51
  -1  -5  -1  123.92    4.37
  -1  -5  -1  112.40    4.12
   1   5   1  117.86    4.50
   1   5   1  112.94    4.13
  -2  -5  -1    2.13    0.40
  -2  -5  -1    1.22    0.48
  -2  -5  -1    1.18    0.42
   2   5   1    1.34    0.43
   2   5   1    2.56    0.43
   2   5   1    0.99    0.44
  -3  -5  -1  251.49    8.78
  -3  -5  -1  241.46    8.42
   3   5   1  239.36    8.43
   3   5   1  239.11    9.02
   3   5   1  247.96    8.77
  -4  -5  -1   80.76    3.20
  -4  -5  -1   77.30    3.06
   4   5   1   83.14    3.19
   4   5   1   79.56    3.08
   4   5   1   83.96    3.37
   5   5   1    1.35    0.52
   5   5   1    0.80    0.56
   5   5   1    0.32    0.48
   6   5   1    5.70    0.78
   6   5   1    4.89    0.75
   6   5   1    6.55    0.95
   7   5   1    1.80    0.67
   7   5   1    0.08    0.56
   7   5   1    0.65    0.66
   8   5   1   17.17    1.42
   8   5   1   18.63    1.31
   8   5   1   16.71    1.57
   9   5   1   18.44    1.80
   9   5   1   21.63    1.71
   9   5   1   24.89    1.54
  10   5   1    6.70    1.25
  10   5   1    8.43    1.40
  10   5   1    9.65    1.12
  11   5   1    5.65    1.26
  11   5   1    5.38    1.36
  11   5   1    7.06    1.08
  12   5   1   -0.47    1.03
  12   5   1    0.93    1.13
  12   5   1   -0.28    0.80
  13   5   1    2.19    1.27
  13   5   1    1.77    1.25
  13   5   1    0.92    0.93
  14   5   1    0.03    0.98
  14   5   1    1.39    1.36
  14   5   1    1.65    1.35
  15   5   1    2.87    1.51
  15   5   1   -0.66    1.31
  15   5   1    1.01    1.00
  16   5   1    3.61    1.22
  16   5   1    4.92    1.73
  16   5   1    2.27    1.57
  12  -6  -1    2.90    1.53
  12  -6  -1   -1.21    1.35
  11  -6  -1    2.64    1.40
  11  -6  -1    2.55    1.41
  10  -6  -1    3.50    1.29
  10  -6  -1    1.62    1.24
   9  -6  -1   -1.77    0.91
   9  -6  -1   -1.34    0.93
   8  -6  -1    5.77    1.27
   8  -6  -1    5.43    1.21
   7  -6  -1   16.17    1.55
   7  -6  -1   17.33    1.65
   6  -6  -1    6.13    1.11
   6  -6  -1    6.05    0.99
   5  -6  -1   -0.09    0.72
   5  -6  -1   -0.05    0.68
   4  -6  -1    7.94    0.95
   4  -6  -1    6.49    0.85
   4  -6  -1    6.46    0.54
   3  -6  -1   37.12    1.78
   3  -6  -1   38.41    1.66
   3  -6  -1   38.04    1.91
   2  -6  -1    4.47    0.53
   2  -6  -1    4.85    0.40
   2  -6  -1    4.79    0.72
   2  -6  -1    3.99    0.63
  -2   6   1    4.72    0.63
   1  -6  -1    1.08    0.54
   1  -6  -1    2.32    0.51
   1  -6  -1    1.87    0.31
  -1   6   1    2.32    0.50
   0  -6  -1  106.43    3.98
   0  -6  -1  101.73    3.68
   0  -6  -1  107.33    3.97
   0  -6  -1  104.03    4.10
   0   6   1  103.28    3.71
  -1  -6  -1   63.36    2.43
  -1  -6  -1   69.19    2.63
  -1  -6  -1   64.46    2.73
  -1  -6  -1   63.39    2.58
   1   6   1   65.32    2.45
   1   6   1   63.74    2.70
  -2  -6  -1   30.64    1.35
  -2  -6  -1   28.97    1.46
   2   6   1   30.90    1.47
   2   6   1   30.34    1.59
   2   6   1   30.19    1.37
  -3  -6  -1   33.47    1.52
  -3  -6  -1   35.16    1.63
   3   6   1   33.04    1.54
   3   6   1   32.71    1.71
   3   6   1   34.20    1.58
  -4  -6  -1   19.85    1.17
   4   6   1   18.47    1.14
   4   6   1   17.56    1.20
   4   6   1   19.51    1.19
   5   6   1    3.42    0.64
   5   6   1    2.69    0.77
   5   6   1    2.94    0.65
   6   6   1   36.79    2.02
   6   6   1   34.87    1.77
   6   6   1   35.50    1.82
   7   6   1   12.53    1.36
   7   6   1   14.23    1.21
   7   6   1   18.08    1.30
   8   6   1    0.69    0.86
   8   6   1    0.42    0.71
   8   6   1    1.65    0.72
   9   6   1   31.38    2.01
   9   6   1   29.35    2.17
   9   6   1   34.59    1.87
  10   6   1   27.68    1.74
  10   6   1   25.95    1.93
  10   6   1   23.34    2.05
  11   6   1   23.37    2.05
  11   6   1   21.71    1.91
  11   6   1   23.02    1.58
  12   6   1   11.20    1.35
  12   6   1   11.76    1.71
  12   6   1   11.42    1.55
  13   6   1    2.53    1.26
  13   6   1    3.77    1.41
  13   6   1    3.27    1.05
  14   6   1    2.44    1.32
  14   6   1    3.15    1.45
  14   6   1   -0.04    0.95
  15   6   1    1.39    1.43
  15   6   1    0.92    1.08
  15   6   1    1.78    1.41
  16   6   1   -0.35    1.40
  16   6   1   -0.07    1.05
  16   6   1   -0.04    1.38
  12  -7  -1    1.27    1.41
  12  -7  -1    0.48    1.37
  11  -7  -1    4.31    1.49
  11  -7  -1    4.21    1.46
  10  -7  -1    1.07    1.23
  10  -7  -1    0.66    1.20
   9  -7  -1   -0.74    1.04
   9  -7  -1   -0.39    1.13
   8  -7  -1   -0.35    0.97
   8  -7  -1    0.65    1.00
   7  -7  -1   11.72    1.41
   7  -7  -1   13.92    1.56
   6  -7  -1   16.26    1.56
   6  -7  -1   17.12    1.49
   5  -7  -1    6.32    1.06
   5  -7  -1    6.73    1.00
   4  -7  -1   14.62    1.30
   4  -7  -1   15.15    0.81
   4  -7  -1   13.34    1.19
   3  -7  -1   10.87    0.78
   3  -7  -1    8.75    1.03
   3  -7  -1   10.65    0.96
   2  -7  -1    6.26    0.65
   2  -7  -1    7.17    0.77
   2  -7  -1    6.42    0.49
   2  -7  -1    6.25    0.83
   1  -7  -1   34.80    1.70
   1  -7  -1   31.21    1.31
   1  -7  -1   31.18    1.58
   0  -7  -1   16.37    1.08
   0  -7  -1   16.37    1.15
   0  -7  -1   16.27    0.87
   0  -7  -1   14.22    1.06
  -1  -7  -1   94.74    3.76
  -1  -7  -1   97.35    3.63
  -1  -7  -1   94.11    3.62
  -1  -7  -1   88.06    3.37
   1   7   1   89.44    3.40
  -2  -7  -1    9.84    0.76
  -2  -7  -1    4.62    0.66
   2   7   1    5.49    0.79
   2   7   1    6.50    0.66
   2   7   1    6.46    0.72
  -3  -7  -1    3.32    0.64
   3   7   1    3.07    0.62
   3   7   1    3.70    0.61
   3   7   1    3.65    0.71
   4   7   1    3.89    0.66
   4   7   1    4.26    0.67
   4   7   1    3.09    0.69
   5   7   1    5.85    0.91
   5   7   1    5.69    0.77
   5   7   1    4.73    0.74
   6   7   1    3.69    0.75
   6   7   1    4.23    0.84
   6   7   1    4.06    0.70
   7   7   1    7.27    1.15
   7   7   1    7.36    0.89
   7   7   1    6.17    0.90
   8   7   1    4.78    0.92
   8   7   1    4.33    1.07
   8   7   1    4.81    0.85
   9   7   1    3.64    0.86
   9   7   1    3.47    1.11
   9   7   1    4.74    1.02
  10   7   1   13.50    1.29
  10   7   1   13.42    1.65
  10   7   1   11.16    1.42
  11   7   1    1.83    0.91
  11   7   1    2.71    1.12
  11   7   1    1.57    1.12
  12   7   1   -0.11    0.97
  12   7   1    2.54    1.12
  12   7   1   -1.82    0.81
  13   7   1    9.14    1.69
  13   7   1    9.92    1.58
  13   7   1    8.20    1.29
  14   7   1    1.64    1.39
  14   7   1    3.28    1.12
  14   7   1   -0.34    1.24
  15   7   1    0.21    1.01
  15   7   1    0.96    1.39
  15   7   1   -1.28    1.23
  16   7   1   -0.81    1.03
  16   7   1    1.98    1.44
  16   7   1   -1.34    1.37
  11  -8  -1    1.74    1.36
  11  -8  -1    0.20    1.34
  10  -8  -1    1.29    1.25
  10  -8  -1    2.11    1.39
   9  -8  -1    1.35    1.19
   9  -8  -1    3.11    1.27
   8  -8  -1    8.10    1.38
   8  -8  -1    7.39    1.34
   7  -8  -1    8.45    1.34
   7  -8  -1    9.41    1.28
   6  -8  -1    3.25    0.98
   6  -8  -1    2.71    1.04
   5  -8  -1   -0.67    0.82
   5  -8  -1   -1.15    0.78
   4  -8  -1    1.44    0.76
   4  -8  -1    3.29    0.90
   3  -8  -1    7.88    0.69
   3  -8  -1    8.21    1.05
   3  -8  -1    6.69    0.94
   2  -8  -1    9.83    0.63
   2  -8  -1   10.90    1.09
   2  -8  -1   10.91    1.00
   2  -8  -1    9.30    0.84
   1  -8  -1   15.37    1.20
   1  -8  -1   16.30    0.85
   1  -8  -1   14.76    1.15
   0  -8  -1    4.59    0.52
   0  -8  -1    4.03    0.72
   0  -8  -1    4.46    0.67
  -1  -8  -1    4.05    0.75
  -1  -8  -1    5.11    0.71
  -1  -8  -1    5.03    0.57
   1   8   1    5.65    0.63
   2   8   1   45.59    1.96
   2   8   1   46.70    2.22
   3   8   1    5.25    0.84
   3   8   1    3.78    0.67
   3   8   1    4.43    0.71
   4   8   1    6.74    0.77
   4   8   1    6.69    0.81
   4   8   1    6.68    0.93
   5   8   1    8.11    1.07
   5   8   1    8.65    0.95
   5   8   1    9.16    0.94
   6   8   1    6.35    1.03
   7   8   1    0.77    0.63
   7   8   1    2.26    0.77
   7   8   1    1.82    0.89
   8   8   1    3.74    0.96
   8   8   1    4.22    0.89
   8   8   1    5.80    1.10
   9   8   1    1.08    0.88
   9   8   1    3.14    0.90
   9   8   1    1.30    1.02
  10   8   1   34.04    2.24
  10   8   1   41.73    2.19
  10   8   1   34.67    2.34
  11   8   1    0.99    0.88
  11   8   1    0.08    1.03
  11   8   1    0.80    1.00
  12   8   1   -0.07    0.92
  12   8   1   -0.15    1.12
  12   8   1   -0.17    1.01
  13   8   1    1.04    1.24
  13   8   1   -0.90    0.84
  13   8   1   -0.30    1.14
  14   8   1   -0.82    0.94
  14   8   1    0.61    1.29
  14   8   1   -0.34    1.22
  15   8   1    3.52    1.50
  15   8   1    4.44    1.66
  15   8   1    4.21    1.29
  16   8   1    1.24    1.56
  16   8   1   -0.28    1.34
  11  -9  -1    3.44    1.52
  10  -9  -1    4.13    1.52
   9  -9  -1    1.15    1.16
   9  -9  -1    0.84    1.21
   8  -9  -1    7.31    1.42
   8  -9  -1   11.27    1.59
   7  -9  -1    1.18    1.03
   7  -9  -1    1.46    1.06
   6  -9  -1   -2.16    0.84
   6  -9  -1    0.62    0.84
   5  -9  -1    3.94    1.01
   5  -9  -1    3.34    1.08
   4  -9  -1    6.83    1.06
   4  -9  -1    7.85    1.17
   3  -9  -1    5.74    0.48
   3  -9  -1    7.69    1.08
   3  -9  -1    5.79    0.69
   3  -9  -1    6.57    0.97
   2  -9  -1    0.46    0.72
   2  -9  -1    0.40    0.36
   2  -9  -1    1.22    0.68
   2  -9  -1   -0.44    0.52
   1  -9  -1    7.59    1.00
   1  -9  -1    7.96    0.92
   1  -9  -1    8.74    0.67
   0  -9  -1   12.67    1.19
   0  -9  -1   11.39    0.86
   0  -9  -1   10.63    1.02
  -1  -9  -1   -0.29    0.55
  -1  -9  -1   -0.41    0.64
   1   9   1    0.63    0.48
  -2  -9  -1    3.93    0.84
  -2  -9  -1    5.06    0.77
   2   9   1    5.46    0.89
   2   9   1    3.91    0.70
   3   9   1   28.49    1.68
   3   9   1   26.64    1.46
   3   9   1   27.03    1.59
   4   9   1   38.23    2.06
   4   9   1   36.47    1.82
   4   9   1   36.15    1.88
   5   9   1    8.12    0.93
   5   9   1    6.88    0.93
   5   9   1    6.77    1.06
   6   9   1   83.40    3.54
   6   9   1   90.33    3.69
   6   9   1   88.44    3.94
   7   9   1    0.84    0.75
   7   9   1    1.37    0.77
   7   9   1    1.35    0.90
   8   9   1  119.45    4.87
   8   9   1  119.22    4.74
   8   9   1  116.86    5.13
   9   9   1    0.61    0.82
   9   9   1    0.46    1.01
   9   9   1    1.62    0.89
  10   9   1   29.67    2.14
  10   9   1   29.76    2.26
  10   9   1   30.40    1.90
  11   9   1    0.78    1.10
  11   9   1   -0.86    0.95
  11   9   1   -0.79    0.73
  12   9   1   20.46    2.22
  12   9   1   23.25    1.73
  12   9   1   22.13    2.04
  13   9   1    5.47    1.40
  13   9   1    3.10    1.38
  13   9   1    4.06    1.12
  14   9   1    2.29    1.37
  14   9   1    3.51    1.47
  14   9   1    3.82    1.23
  15   9   1    2.40    1.50
  15   9   1    0.18    1.07
  15   9   1   -2.13    1.27
  10 -10  -1    0.90    1.31
   9 -10  -1   -0.20    1.25
   8 -10  -1    0.31    1.16
   8 -10  -1   -0.25    1.10
   7 -10  -1   -0.64    1.07
   7 -10  -1    0.74    1.02
   6 -10  -1   -0.06    0.95
   6 -10  -1   -0.23    0.95
   5 -10  -1    0.87    0.86
   5 -10  -1    1.74    0.96
   4 -10  -1    0.95    0.96
   4 -10  -1    0.54    0.80
   3 -10  -1    9.36    1.27
   3 -10  -1    5.21    0.76
   3 -10  -1    8.71    1.11
   3 -10  -1    7.82    0.58
   2 -10  -1   12.99    1.23
   2 -10  -1   11.03    0.98
   2 -10  -1   11.11    0.81
   2 -10  -1   12.54    1.32
   1 -10  -1    9.76    0.82
   1 -10  -1   11.32    1.11
   1 -10  -1   11.59    1.23
   0 -10  -1   17.81    1.07
   0 -10  -1   17.26    1.37
   0 -10  -1   16.20    1.31
  -1 -10  -1    1.73    0.71
  -1 -10  -1    2.05    0.74
  -2 -10  -1   11.46    1.10
  -2 -10  -1   11.24    1.19
   2  10   1   12.02    1.01
   2  10   1   11.09    1.22
   3  10   1   18.67    1.51
   3  10   1   21.22    1.32
   4  10   1   91.55    3.90
   4  10   1   85.03    3.66
   4  10   1   87.20    3.55
   5  10   1    2.69    0.93
   5  10   1    3.39    0.83
   5  10   1    3.22    0.87
   6  10   1   25.28    1.69
   6  10   1   21.10    1.73
   6  10   1   20.09    1.53
   7  10   1    1.04    0.91
   7  10   1    1.26    0.72
   7  10   1    1.20    0.78
   8  10   1   23.95    2.01
   8  10   1   28.94    1.84
   8  10   1   26.34    1.80
   9  10   1    1.08    0.90
   9  10   1    2.79    1.12
   9  10   1    2.00    0.92
  10  10   1    7.18    1.17
  10  10   1    6.30    1.45
  10  10   1    6.42    1.22
  11  10   1    3.70    1.29
  11  10   1    6.69    1.27
  11  10   1    3.41    1.10
  12  10   1    0.04    0.92
  12  10   1    1.43    1.10
  12  10   1   -0.77    1.10
  13  10   1    1.49    1.28
  13  10   1   -0.44    1.19
  13  10   1    0.48    1.01
  14  10   1    3.56    1.48
  14  10   1    1.04    1.11
  14  10   1    0.53    1.29
  15  10   1    1.91    1.53
  15  10   1    2.42    1.21
  15  10   1    2.17    1.50
   9 -11  -1    2.17    1.40
   8 -11  -1   -0.06    1.19
   7 -11  -1    1.66    1.17
   7 -11  -1   -0.50    1.09
   6 -11  -1    6.44    1.30
   6 -11  -1    6.96    1.34
   5 -11  -1   -0.24    0.89
   5 -11  -1   -0.47    0.93
   4 -11  -1    4.69    1.13
   4 -11  -1    5.65    1.09
   3 -11  -1   11.54    1.39
   3 -11  -1    9.59    0.90
   3 -11  -1   11.60    1.28
   2 -11  -1   14.77    1.23
   2 -11  -1   17.30    1.47
   2 -11  -1   15.42    1.53
   1 -11  -1   34.15    2.05
   1 -11  -1   33.43    1.63
   1 -11  -1   37.54    2.04
   0 -11  -1    1.37    0.81
   0 -11  -1   -0.39    0.72
  -1 -11  -1   52.69    2.73
  -1 -11  -1   58.48    2.65
  -2 -11  -1   -0.88    0.71
  -2 -11  -1   -0.41    0.68
  -3 -11  -1    8.23    1.05
   3  11   1    6.53    0.93
   3  11   1    5.69    1.06
   4  11   1    1.00    0.88
   4  11   1    0.63    0.73
   4  11   1    0.65    0.69
   5  11   1   11.15    1.20
   5  11   1   11.09    1.37
   5  11   1   11.05    1.18
   6  11   1   -1.21    0.73
   6  11   1   -0.79    0.84
   6  11   1   -0.67    0.77
   7  11   1    0.89    0.82
   7  11   1    1.08    0.86
   7  11   1    0.50    0.99
   8  11   1   -0.09    0.83
   8  11   1    0.47    0.84
   8  11   1   -0.35    0.99
   9  11   1   -0.99    0.98
   9  11   1   -1.39    0.87
   9  11   1   -0.89    0.84
  10  11   1   -1.24    0.95
  10  11   1   -0.64    0.84
  10  11   1   -0.17    1.03
  11  11   1    0.66    1.01
  11  11   1    0.08    1.11
  11  11   1   -0.02    0.83
  12  11   1   14.93    1.98
  12  11   1   14.70    1.79
  12  11   1   14.68    1.67
  13  11   1    2.90    1.19
  13  11   1    3.83    1.33
  13  11   1    1.78    1.35
  14  11   1    1.62    1.32
  14  11   1    2.72    1.22
  14  11   1    3.39    1.46
  15  11   1    1.15    1.31
  15  11   1   -0.71    1.33
  15  11   1   -1.03    1.07
   8 -12  -1    5.27    1.45
   7 -12  -1    3.32    1.29
   6 -12  -1    0.83    1.13
   6 -12  -1   -1.34    1.04
   5 -12  -1   -1.82    0.90
   5 -12  -1   -0.70    0.98
   4 -12  -1    8.32    1.36
   4 -12  -1    9.37    1.32
   3 -12  -1    0.18    0.97
   3 -12  -1    0.79    0.92
   2 -12  -1    4.14    1.02
   2 -12  -1    2.43    1.03
   2 -12  -1    2.99    0.75
   1 -12  -1   17.60    1.58
   1 -12  -1   26.06    1.74
   0 -12  -1   15.93    1.51
   0 -12  -1   15.03    1.42
  -1 -12  -1    0.09    0.80
  -1 -12  -1   -1.05    0.73
  -2 -12  -1    2.80    0.94
  -2 -12  -1    1.89    0.84
  -3 -12  -1    3.23    0.89
  -3 -12  -1    3.36    0.97
   3  12   1    3.37    0.82
   3  12   1    3.54    1.02
   4  12   1    0.90    0.89
   4  12   1    2.01    0.80
   5  12   1   15.11    1.36
   5  12   1   10.51    1.48
   5  12   1   15.71    1.42
   6  12   1    9.89    1.38
   6  12   1    8.32    1.18
   6  12   1    7.03    1.10
   7  12   1   44.00    2.40
   7  12   1   45.17    2.68
   7  12   1   44.62    2.41
   8  12   1   12.60    1.44
   8  12   1   12.88    1.66
   8  12   1   14.31    1.44
   9  12   1    2.68    1.07
   9  12   1    7.12    1.42
   9  12   1    5.75    1.19
  10  12   1    1.33    1.00
  10  12   1   -0.14    0.98
  10  12   1    0.45    0.94
  11  12   1   -0.03    1.18
  11  12   1   -1.09    1.06
  11  12   1   -0.89    0.92
  12  12   1    0.00    1.19
  12  12   1    0.59    1.07
  12  12   1   -0.43    1.15
  13  12   1   -0.30    0.97
  13  12   1    4.04    1.49
  13  12   1    0.71    1.22
  14  12   1   -1.83    0.97
  14  12   1    1.58    1.34
  14  12   1   -2.02    1.18
   7 -13  -1    0.22    1.21
   6 -13  -1   -0.88    1.10
   5 -13  -1    4.85    1.29
   4 -13  -1    2.80    1.16
   4 -13  -1    2.18    1.08
   3 -13  -1   10.29    1.45
   3 -13  -1    9.92    1.37
   2 -13  -1    7.23    1.18
   2 -13  -1    5.80    1.21
   1 -13  -1    6.51    0.95
   1 -13  -1    5.34    1.10
   1 -13  -1    5.52    1.15
   0 -13  -1   -1.08    0.81
   0 -13  -1   -0.10    0.83
  -1 -13  -1    1.03    0.85
  -1 -13  -1    1.85    0.88
  -2 -13  -1    0.68    0.81
  -2 -13  -1   -0.29    0.78
  -3 -13  -1    0.02    0.80
  -3 -13  -1   -0.43    0.76
  -4 -13  -1    0.60    0.81
  -4 -13  -1    0.10    0.84
   4  13   1   -0.61    0.79
   4  13   1   -0.07    0.73
   5  13   1    5.09    1.02
   5  13   1    4.83    1.17
   5  13   1    6.73    1.06
   6  13   1   11.67    1.33
   6  13   1   11.16    1.50
   6  13   1   10.80    1.28
   7  13   1   16.04    1.81
   7  13   1   20.12    1.70
   7  13   1   16.59    1.57
   8  13   1   -0.82    0.83
   8  13   1   -0.26    0.92
   8  13   1    0.85    1.06
   9  13   1    1.09    1.02
   9  13   1    3.98    1.13
   9  13   1    0.87    1.12
  10  13   1    1.71    1.05
  10  13   1    1.42    1.05
  10  13   1    0.17    1.16
  11  13   1    5.67    1.38
  11  13   1    7.82    1.40
  11  13   1    7.23    1.58
  12  13   1    0.43    0.97
  12  13   1    2.23    1.34
  12  13   1   -0.52    1.16
  13  13   1    6.42    1.43
  13  13   1    6.29    1.65
  13  13   1    5.20    1.46
  14  13   1    2.29    1.51
  14  13   1   -0.61    1.37
  14  13   1    0.52    1.14
   6 -14  -1    1.99    1.25
   5 -14  -1   -1.82    1.03
   4 -14  -1   -1.24    1.02
   3 -14  -1    0.11    1.00
   3 -14  -1   -2.32    1.02
   2 -14  -1    1.72    1.01
   2 -14  -1    1.40    1.10
   1 -14  -1    5.61    1.23
   1 -14  -1    2.80    1.03
   0 -14  -1    3.87    1.05
   0 -14  -1    4.13    1.06
  -1 -14  -1    0.10    0.85
  -1 -14  -1    1.00    0.85
  -2 -14  -1    0.57    0.86
  -2 -14  -1    0.41    0.85
  -3 -14  -1    3.12    1.07
  -3 -14  -1    4.14    0.96
  -4 -14  -1    0.32    0.93
  -4 -14  -1    0.72    0.80
   4  14   1    0.99    0.94
  -5 -14  -1   -1.16    0.80
   5  14   1    0.93    0.95
   5  14   1   -0.13    0.80
   6  14   1    2.61    0.95
   6  14   1    2.46    0.99
   6  14   1    3.68    1.20
   7  14   1    6.37    1.17
   7  14   1    8.70    1.44
   7  14   1    4.37    1.13
   8  14   1    3.82    1.25
   8  14   1   -1.07    0.92
   8  14   1    0.65    1.00
   9  14   1    0.93    1.13
   9  14   1    0.43    1.00
   9  14   1    1.71    1.00
  10  14   1    0.77    1.22
  10  14   1   -1.78    1.03
  10  14   1   -0.30    0.99
  11  14   1   -0.21    1.13
  11  14   1   -1.18    1.19
  11  14   1    0.41    1.03
  12  14   1    0.54    1.23
  12  14   1    1.93    1.19
  12  14   1    0.46    1.24
  13  14   1    7.03    1.74
  13  14   1    6.86    1.64
  13  14   1    5.68    1.40
   5 -15  -1    0.05    1.19
   4 -15  -1    2.63    1.25
   3 -15  -1    1.95    1.17
   2 -15  -1    1.11    1.08
   1 -15  -1   -1.00    1.07
   1 -15  -1    0.65    1.01
   0 -15  -1    3.11    1.06
   0 -15  -1    2.27    1.04
  -1 -15  -1   -0.61    0.87
  -1 -15  -1   -0.01    0.90
  -2 -15  -1   11.62    1.47
  -2 -15  -1   14.21    1.49
  -3 -15  -1    2.43    1.01
  -3 -15  -1    1.68    1.01
  -4 -15  -1    5.47    1.24
  -4 -15  -1    5.07    1.15
  -5 -15  -1    8.05    1.44
  -5 -15  -1    9.30    1.35
   5  15   1   10.86    1.53
   6  15   1   17.49    1.69
   6  15   1   20.56    2.03
   7  15   1   18.11    1.73
   7  15   1   18.95    2.01
   7  15   1   16.83    1.70
   8  15   1    7.16    1.26
   8  15   1    8.14    1.52
   8  15   1    5.32    1.26
   9  15   1    1.50    1.13
   9  15   1    4.07    1.37
   9  15   1    3.07    1.14
  10  15   1   -1.16    1.06
  10  15   1    0.93    1.28
  10  15   1   -0.79    1.07
  11  15   1    2.82    1.34
  11  15   1    1.21    1.22
  11  15   1    2.52    1.44
  12  15   1   11.90    1.84
  12  15   1    8.79    1.62
  12  15   1    9.50    1.66
  13  15   1    1.17    1.27
  13  15   1    5.17    1.70
  13  15   1    2.23    1.34
   3 -16  -1    0.39    1.16
   2 -16  -1    1.16    1.17
   1 -16  -1    7.75    1.42
   0 -16  -1    0.38    1.06
   0 -16  -1   -1.21    0.99
  -1 -16  -1    1.40    1.05
  -1 -16  -1   -0.02    1.00
  -2 -16  -1   -0.62    0.92
  -2 -16  -1    0.69    0.99
  -3 -16  -1    3.26    1.09
  -3 -16  -1    1.92    1.07
  -4 -16  -1    1.75    1.02
  -4 -16  -1    0.75    1.02
  -5 -16  -1    1.18    1.15
  -5 -16  -1   -0.75    0.97
  -6 -16  -1    7.41    1.50
  -6 -16  -1    7.80    1.39
   6  16   1    7.84    1.48
   7  16   1    1.26    1.05
   7  16   1    1.72    1.19
   8  16   1    4.77    1.33
   8  16   1    5.02    1.21
   8  16   1    6.30    1.54
   9  16   1   -0.77    1.06
   9  16   1   -0.03    1.19
   9  16   1   -0.27    1.01
  10  16   1   -1.53    1.14
  10  16   1    2.14    1.33
  10  16   1    1.39    1.25
  11  16   1    1.47    1.24
  11  16   1    1.13    1.26
  11  16   1    1.77    1.41
  12  16   1   -0.54    1.19
  12  16   1    0.12    1.22
  12  16   1   -0.42    1.27
   2 -17  -1    1.05    1.24
   1 -17  -1    4.89    1.31
   0 -17  -1   -0.82    1.09
  -1 -17  -1    2.47    1.11
  -1 -17  -1    0.73    1.13
  -2 -17  -1    1.63    1.09
  -2 -17  -1    1.85    1.17
  -3 -17  -1    0.10    1.03
  -3 -17  -1    1.27    1.08
  -4 -17  -1    0.78    1.04
  -4 -17  -1    0.88    1.07
  -5 -17  -1    8.14    1.42
  -5 -17  -1    7.75    1.52
  -6 -17  -1    0.00    1.17
  -6 -17  -1    0.74    1.09
   6  17   1    2.59    1.27
  -7 -17  -1    0.54    1.04
   7  17   1    1.43    1.26
   8  17   1    4.17    1.23
   8  17   1    4.83    1.56
   9  17   1   -0.37    1.21
   9  17   1   -1.33    0.98
   9  17   1    1.06    1.19
  10  17   1   -0.04    1.36
  10  17   1    0.20    1.16
  10  17   1    0.51    1.21
  -1 -18  -1    0.83    1.14
  -2 -18  -1    1.28    1.22
  -3 -18  -1    1.07    1.14
  -3 -18  -1    0.54    1.08
  -4 -18  -1   -0.48    1.04
  -4 -18  -1    3.97    1.20
  -5 -18  -1   -1.12    0.97
  -5 -18  -1   -0.04    1.12
  -6 -18  -1    0.06    1.06
  -6 -18  -1    1.69    1.26
  -7 -18  -1   -1.57    1.06
  -7 -18  -1    0.79    1.27
   7  18   1    2.70    1.38
  -8 -18  -1    3.01    1.32
   8  18   1    5.30    1.46
   9  18   1    3.84    1.63
  -6 -18   2    3.20    1.27
  -6 -18   2    3.19    1.31
  -5 -18   2    1.92    1.22
  -4 -18   2    0.08    1.17
  -3 -18   2    1.94    1.26
   9  17  -2    0.19    1.16
   9  17  -2    3.29    1.45
   8  17  -2    3.12    1.45
   7  17  -2    0.98    1.21
  -7 -17   2    0.55    1.32
   6  17  -2    0.14    1.16
  -6 -17   2    0.08    1.18
  -6 -17   2    2.88    1.22
  -5 -17   2    4.48    1.28
  -5 -17   2    4.08    1.29
  -4 -17   2    8.41    1.52
  -4 -17   2    4.33    1.23
  -3 -17   2    0.56    1.18
  -2 -17   2    0.96    1.14
  -1 -17   2   -2.33    1.08
   0 -17   2    3.04    1.34
   1 -17   2   -0.74    1.16
  11  16  -2   -1.51    1.30
  10  16  -2   11.05    1.91
  10  16  -2    9.56    1.71
   9  16  -2    0.94    1.27
   9  16  -2   -0.67    1.17
   8  16  -2    1.22    1.21
   8  16  -2    1.05    1.12
   7  16  -2   -0.14    1.19
  -7 -16   2   -0.28    1.08
   6  16  -2    1.17    1.22
  -6 -16   2    1.93    1.24
   5  16  -2   10.75    1.60
  -5 -16   2    9.81    1.51
  -5 -16   2    8.09    1.45
  -4 -16   2    0.52    1.10
  -4 -16   2    1.24    1.09
  -3 -16   2    2.44    1.22
  -3 -16   2   -1.20    0.85
  -2 -16   2    1.51    1.04
  -2 -16   2    1.15    1.08
  -1 -16   2    2.90    1.24
   0 -16   2    2.48    1.21
   1 -16   2    1.55    1.23
   2 -16   2    3.76    1.32
   3 -16   2   -0.83    1.11
  12  15  -2    0.50    1.25
  12  15  -2    0.13    1.37
  11  15  -2   -0.11    1.35
  11  15  -2    0.63    1.31
  10  15  -2    0.30    1.25
  10  15  -2   -0.61    1.14
   9  15  -2    1.15    1.27
   9  15  -2   -1.05    0.99
   8  15  -2    4.17    1.29
   8  15  -2    5.06    1.40
   7  15  -2    0.19    1.10
   7  15  -2    0.42    1.12
   6  15  -2   -0.12    1.07
  -6 -15   2   -0.19    1.01
   5  15  -2    7.08    1.38
  -5 -15   2    4.58    1.31
   4  15  -2    1.57    1.04
  -4 -15   2   -0.75    1.03
  -4 -15   2   -0.40    0.93
  -3 -15   2    0.28    0.94
  -3 -15   2   -1.18    0.83
  -2 -15   2   27.48    2.08
  -2 -15   2   21.16    1.74
  -1 -15   2   -0.29    0.99
  -1 -15   2    0.76    0.93
   0 -15   2    7.18    1.39
   1 -15   2    3.33    1.24
   2 -15   2    5.04    1.34
   3 -15   2    5.73    1.42
   4 -15   2    1.04    1.33
  13  14  -2    1.05    1.47
  13  14  -2   -0.67    1.30
  12  14  -2    1.47    1.41
  12  14  -2    0.54    1.37
  12  14  -2   -0.58    1.03
  11  14  -2    3.87    1.38
  11  14  -2    3.51    1.50
  11  14  -2    1.47    1.16
  10  14  -2   -1.47    1.12
  10  14  -2    0.29    1.24
   9  14  -2    0.58    1.17
   9  14  -2    1.87    1.26
   8  14  -2    0.59    1.11
   8  14  -2    0.77    1.03
   7  14  -2    2.04    1.05
   7  14  -2    1.80    1.11
   6  14  -2   -1.50    0.94
   6  14  -2    0.59    0.90
   5  14  -2    3.45    1.14
  -5 -14   2    3.45    1.11
   4  14  -2    5.49    1.18
  -4 -14   2    4.98    1.19
  -3 -14   2    4.60    1.04
  -3 -14   2    2.70    1.05
  -2 -14   2    5.67    1.24
  -2 -14   2    5.88    1.12
  -1 -14   2    3.82    0.98
  -1 -14   2    3.21    1.14
   0 -14   2    5.19    1.05
   0 -14   2    3.07    1.17
   1 -14   2    4.55    1.25
   2 -14   2    6.93    1.32
   3 -14   2   -0.38    1.10
   4 -14   2   -0.01    1.21
   5 -14   2    2.89    1.35
   6 -14   2    0.65    1.31
  13  13  -2    6.55    1.71
  13  13  -2    6.94    1.74
  13  13  -2    5.59    1.37
  12  13  -2    0.52    1.28
  12  13  -2    1.27    1.19
  12  13  -2    1.96    1.41
  11  13  -2    7.69    1.47
  11  13  -2    8.04    1.70
  11  13  -2    6.28    1.49
  10  13  -2    0.20    1.07
  10  13  -2    0.76    1.04
  10  13  -2    1.50    1.26
   9  13  -2   17.63    2.01
   9  13  -2   17.51    1.76
   9  13  -2   18.44    1.89
   8  13  -2   10.05    1.37
   8  13  -2   13.46    1.61
   8  13  -2   10.91    1.66
   7  13  -2   11.24    1.55
   7  13  -2   11.06    1.46
   6  13  -2   -0.61    0.95
   6  13  -2    0.07    0.96
   5  13  -2    4.13    1.11
   4  13  -2    1.14    0.88
  -4 -13   2    0.65    0.92
   3  13  -2    0.76    0.86
  -3 -13   2    2.01    0.88
  -3 -13   2    1.77    0.95
  -2 -13   2    1.08    0.92
  -2 -13   2    1.95    0.83
  -1 -13   2    0.56    0.96
  -1 -13   2   -0.83    0.75
   0 -13   2    0.17    0.80
   0 -13   2    0.07    0.94
   1 -13   2   12.00    1.36
   1 -13   2   14.01    1.54
   2 -13   2    3.81    1.17
   2 -13   2    2.78    1.00
   3 -13   2    5.91    1.33
   4 -13   2   -0.93    1.11
   5 -13   2    6.62    1.38
   6 -13   2    1.77    1.34
   7 -13   2    0.15    1.26
  14  12  -2    1.97    1.47
  14  12  -2    2.03    1.54
  14  12  -2    1.10    1.20
  13  12  -2    2.83    1.46
  13  12  -2   -0.77    1.05
  13  12  -2    2.98    1.41
  12  12  -2   -0.96    1.04
  12  12  -2   -0.24    1.21
  12  12  -2    1.50    1.39
  11  12  -2   12.31    1.84
  11  12  -2   10.06    1.44
  11  12  -2   12.95    1.74
  10  12  -2    1.32    0.97
  10  12  -2    3.15    1.20
  10  12  -2    0.44    1.13
   9  12  -2    0.50    1.11
   9  12  -2    0.35    0.97
   9  12  -2    2.52    1.03
   8  12  -2   11.72    1.63
   8  12  -2   12.60    1.42
   8  12  -2   12.30    1.53
   7  12  -2   12.16    1.45
   7  12  -2   16.73    1.64
   7  12  -2   12.38    1.60
   6  12  -2   11.14    1.49
   6  12  -2   11.51    1.39
   5  12  -2    0.89    0.92
   5  12  -2    2.54    0.95
   4  12  -2    7.42    1.22
  -4 -12   2    8.64    1.29
   3  12  -2    6.30    1.12
  -3 -12   2    7.36    1.15
  -2 -12   2    0.62    0.77
  -2 -12   2    0.18    0.85
  -1 -12   2    6.02    1.00
  -1 -12   2    3.01    1.01
   0 -12   2    1.77    0.85
   0 -12   2    0.92    0.96
   1 -12   2    3.10    1.04
   1 -12   2    3.48    0.94
   2 -12   2    1.26    0.89
   2 -12   2    2.37    1.03
   3 -12   2    4.37    1.18
   3 -12   2    3.13    0.96
   4 -12   2    1.13    1.03
   5 -12   2    2.78    1.20
   6 -12   2    5.29    1.40
   7 -12   2    2.17    1.25
   8 -12   2    1.25    1.37
  14  11  -2    2.78    1.50
  14  11  -2    1.32    1.46
  14  11  -2    3.38    1.26
  13  11  -2    0.30    1.20
  13  11  -2    0.02    1.04
  13  11  -2   -0.95    1.31
  12  11  -2    1.17    1.29
  12  11  -2    2.58    1.08
  12  11  -2    5.41    1.55
  11  11  -2   -0.10    1.06
  11  11  -2    0.40    1.18
  11  11  -2   -0.53    0.96
  10  11  -2    2.95    1.14
  10  11  -2    2.22    1.09
  10  11  -2    2.14    1.21
   9  11  -2    2.08    1.08
   9  11  -2    0.22    0.94
   9  11  -2    2.02    1.07
   8  11  -2    1.79    1.10
   8  11  -2    2.39    1.06
   8  11  -2    2.29    1.01
   7  11  -2    2.56    1.22
   7  11  -2    4.46    1.03
   7  11  -2    4.47    1.13
   6  11  -2    0.45    0.93
   6  11  -2   -0.09    0.92
   6  11  -2    0.28    0.82
   5  11  -2   30.29    2.08
   5  11  -2   31.31    1.99
   4  11  -2    8.42    1.16
   4  11  -2    7.40    1.18
   3  11  -2   31.82    1.96
  -3 -11   2   35.83    2.16
  -2 -11   2   17.59    1.38
  -2 -11   2   15.55    1.49
  -1 -11   2    6.43    0.96
  -1 -11   2    6.64    1.14
   0 -11   2    0.80    0.74
   0 -11   2   -0.68    0.86
   1 -11   2    9.04    1.10
   1 -11   2    8.77    1.00
   1 -11   2    8.36    1.28
   2 -11   2    0.50    0.83
   2 -11   2    0.84    0.91
   3 -11   2   -1.27    0.75
   3 -11   2    2.29    1.02
   4 -11   2   10.64    1.26
   4 -11   2   12.08    1.47
   5 -11   2   -0.16    0.95
   6 -11   2   -1.26    0.99
   7 -11   2   -0.80    1.09
   8 -11   2    1.95    1.35
   9 -11   2   -1.58    1.28
  15  10  -2    6.59    1.80
  15  10  -2    6.52    1.49
  15  10  -2    7.40    1.76
  14  10  -2    5.42    1.36
  14  10  -2    4.86    1.57
  14  10  -2    1.42    1.44
  13  10  -2    3.93    1.41
  13  10  -2    1.97    1.19
  13  10  -2    1.60    1.35
  12  10  -2    7.65    1.35
  12  10  -2    6.03    1.44
  12  10  -2    4.46    1.51
  11  10  -2   -0.57    1.07
  11  10  -2    2.56    1.28
  11  10  -2    1.86    1.06
  10  10  -2    1.04    0.90
  10  10  -2    0.57    1.14
  10  10  -2    1.37    1.06
   9  10  -2    4.74    1.30
   9  10  -2    5.75    1.16
   9  10  -2    6.26    1.29
   8  10  -2    4.78    1.08
   8  10  -2    3.82    1.20
   8  10  -2    4.80    1.15
   7  10  -2   19.32    1.66
   7  10  -2   18.64    1.82
   7  10  -2   19.03    1.62
   6  10  -2    1.35    0.89
   6  10  -2    1.96    0.85
   6  10  -2    1.87    0.96
   5  10  -2    9.23    1.14
   5  10  -2    8.69    1.18
   5  10  -2   11.09    1.32
   4  10  -2   11.52    1.25
   4  10  -2    9.85    1.25
   3  10  -2   11.25    1.22
  -3 -10   2   10.40    1.17
   2  10  -2   -0.14    0.50
  -2 -10   2   -0.73    0.65
  -1 -10   2   13.75    1.21
  -1 -10   2   15.10    1.34
   0 -10   2   12.04    1.29
   0 -10   2   13.15    1.15
   1 -10   2   20.83    1.61
   1 -10   2   21.54    1.42
   2 -10   2   67.82    2.90
   2 -10   2   66.68    3.15
   2 -10   2   67.44    3.04
   3 -10   2   53.30    2.68
   3 -10   2   50.42    2.52
   4 -10   2    0.97    0.83
   4 -10   2    3.08    1.01
   5 -10   2    3.60    1.07
   5 -10   2    2.25    0.91
   6 -10   2    0.40    0.85
   6 -10   2    1.05    0.99
   7 -10   2   10.22    1.54
   8 -10   2   -0.94    1.21
   9 -10   2    5.01    1.43
  10 -10   2    2.76    1.46
  15   9  -2    2.69    1.48
  15   9  -2    0.87    1.11
  15   9  -2    1.81    1.38
  14   9  -2    3.39    1.27
  14   9  -2    2.17    1.45
  14   9  -2    0.84    1.39
  13   9  -2    4.16    1.40
  13   9  -2    4.43    1.22
  13   9  -2    5.72    1.57
  12   9  -2   -0.78    0.92
  12   9  -2   -0.23    1.20
  12   9  -2   -0.35    1.12
  11   9  -2    0.58    0.91
  11   9  -2   -0.33    1.02
  11   9  -2    0.91    1.16
  10   9  -2    3.47    1.23
  10   9  -2    2.41    1.14
  10   9  -2    2.36    1.01
   9   9  -2    1.05    0.88
   9   9  -2    3.67    1.11
   9   9  -2    2.95    1.19
   8   9  -2   26.63    1.72
   8   9  -2   24.91    1.93
   8   9  -2   26.71    1.91
   7   9  -2   23.11    1.68
   7   9  -2   18.38    1.78
   7   9  -2   18.76    1.57
   6   9  -2   38.62    2.04
   6   9  -2   35.95    2.26
   6   9  -2   43.62    2.23
   5   9  -2    7.56    1.04
   5   9  -2    8.32    1.09
   5   9  -2    8.59    1.17
   4   9  -2    7.60    0.98
   4   9  -2    7.55    1.02
   4   9  -2    8.62    1.14
   3   9  -2    1.63    0.74
   3   9  -2    1.49    0.74
   2   9  -2   54.79    2.53
  -2  -9   2   55.85    2.59
   1   9  -2    5.77    0.83
  -1  -9   2    5.69    0.83
  -1  -9   2    6.69    0.93
   0  -9   2    8.38    0.91
   0  -9   2    6.28    0.93
   1  -9   2   12.43    1.23
   1  -9   2   13.53    1.10
   2  -9   2   19.12    1.58
   2  -9   2   20.41    1.16
   2  -9   2   22.56    1.43
   2  -9   2   19.90    1.22
   3  -9   2   82.65    3.59
   3  -9   2   80.26    3.01
   3  -9   2   78.01    3.40
   4  -9   2    9.78    1.11
   4  -9   2   10.45    1.28
   5  -9   2    3.45    1.01
   5  -9   2    2.45    0.87
   6  -9   2    1.47    1.02
   6  -9   2   -0.79    0.79
   7  -9   2    5.85    1.14
   7  -9   2    7.28    1.36
   8  -9   2    0.59    1.12
   9  -9   2   -1.04    1.20
  10  -9   2    0.13    1.42
  11  -9   2    3.56    1.54
  15   8  -2    0.42    1.12
  15   8  -2    3.62    1.60
  15   8  -2    1.03    1.40
  14   8  -2    5.94    1.58
  14   8  -2    3.63    1.23
  14   8  -2    3.94    1.55
  13   8  -2    1.39    1.33
  13   8  -2    2.91    1.07
  13   8  -2    3.54    1.35
  12   8  -2    2.21    1.20
  12   8  -2    1.63    1.28
  12   8  -2   -0.05    0.92
  11   8  -2    3.53    1.22
  11   8  -2    3.28    1.01
  11   8  -2    1.32    1.20
  10   8  -2    1.25    1.04
  10   8  -2    0.24    1.09
  10   8  -2    2.78    0.97
   9   8  -2    1.49    0.99
   9   8  -2    1.25    1.08
   9   8  -2    0.21    0.86
   8   8  -2    4.23    1.01
   8   8  -2    5.65    1.03
   8   8  -2    4.83    1.10
   7   8  -2   17.15    1.29
   7   8  -2   12.31    1.42
   7   8  -2   13.89    1.35
   6   8  -2   25.19    1.70
   6   8  -2   27.72    1.57
   6   8  -2   24.63    1.78
   5   8  -2    1.01    0.68
   5   8  -2    0.84    0.71
   5   8  -2    0.52    0.65
   4   8  -2   14.31    1.17
   4   8  -2   14.16    1.23
   4   8  -2   14.25    1.25
   3   8  -2   15.52    1.27
   3   8  -2   16.54    1.21
   2   8  -2   10.73    0.99
  -2  -8   2    9.70    1.01
   1   8  -2   37.66    1.88
  -1  -8   2   41.54    2.06
   0  -8   2   18.98    1.18
   0  -8   2   20.54    1.37
   1  -8   2   37.38    1.79
   1  -8   2   36.18    1.60
   1  -8   2   34.00    1.88
   2  -8   2    2.11    0.50
   2  -8   2    2.01    0.72
   2  -8   2    2.66    0.65
   2  -8   2    1.66    0.45
   3  -8   2   -1.06    0.70
   3  -8   2   -0.25    0.58
   3  -8   2   -0.64    0.37
   4  -8   2   24.37    1.17
   4  -8   2   21.72    1.50
   4  -8   2   27.86    1.79
   5  -8   2    2.46    0.87
   5  -8   2    4.33    1.03
   5  -8   2    3.25    0.47
   6  -8   2    2.93    1.00
   6  -8   2    1.51    0.86
   7  -8   2    0.91    0.92
   7  -8   2   -0.04    0.83
   8  -8   2    0.58    0.96
   8  -8   2    0.53    1.03
   9  -8   2    0.26    1.15
  10  -8   2   10.99    1.78
  11  -8   2    0.17    1.43
  15   7  -2   -0.57    1.33
  15   7  -2    0.86    1.07
  15   7  -2   -0.14    1.45
  14   7  -2   10.47    1.48
  14   7  -2    7.89    1.67
  14   7  -2    7.48    1.80
  13   7  -2    4.84    1.45
  13   7  -2    3.79    1.19
  13   7  -2    4.26    1.41
  12   7  -2    4.61    1.43
  12   7  -2    2.38    1.04
  12   7  -2    3.20    1.35
  11   7  -2    4.99    1.28
  11   7  -2    6.31    1.43
  11   7  -2    6.80    1.14
  10   7  -2   -0.99    0.79
  10   7  -2    0.01    1.04
  10   7  -2    0.13    0.94
   9   7  -2    7.55    1.15
   9   7  -2    7.23    1.28
   9   7  -2    7.57    1.11
   8   7  -2   21.27    1.78
   8   7  -2   17.72    1.61
   8   7  -2   20.99    1.51
   7   7  -2    5.78    1.12
   7   7  -2    5.83    0.92
   7   7  -2    5.72    0.95
   6   7  -2   71.77    3.16
   6   7  -2   70.89    3.30
   6   7  -2   71.74    3.03
   5   7  -2    0.95    0.55
   5   7  -2    1.35    0.67
   5   7  -2    0.52    0.70
   4   7  -2    0.90    0.63
   4   7  -2    0.39    0.61
   4   7  -2    0.20    0.54
   3   7  -2  120.71    4.65
   3   7  -2  113.60    4.68
   3   7  -2  119.61    4.42
   2   7  -2   24.71    1.47
   2   7  -2   21.94    1.32
   1   7  -2    7.65    0.79
  -1  -7   2    8.69    0.94
   0  -7   2    2.35    0.58
   0  -7   2    2.87    0.69
   0  -7   2    3.98    0.52
   0  -7   2    3.56    0.59
   1  -7   2    0.22    0.55
   1  -7   2    1.53    0.42
   1  -7   2    0.04    0.49
   1  -7   2    0.44    0.43
   2  -7   2   43.49    1.89
   2  -7   2   41.12    1.89
   2  -7   2   41.36    1.70
   2  -7   2   42.31    2.05
   2  -7   2   40.70    1.80
   3  -7   2    4.09    0.68
   3  -7   2    3.05    0.46
   3  -7   2    2.97    0.76
   4  -7   2    1.51    0.64
   4  -7   2    1.92    0.75
   5  -7   2    0.66    0.85
   5  -7   2    0.56    0.75
   6  -7   2   13.11    1.27
   6  -7   2   11.53    1.35
   7  -7   2    2.78    0.96
   7  -7   2    2.58    1.01
   8  -7   2   11.64    1.39
   8  -7   2   10.84    1.43
   9  -7   2   12.87    1.65
   9  -7   2   10.43    1.46
  10  -7   2    7.01    1.32
  10  -7   2   10.78    1.68
  11  -7   2   -0.58    1.36
  12  -7   2    3.05    1.57
  15   6  -2    1.35    1.15
  15   6  -2    2.77    1.61
  15   6  -2    6.15    1.65
  14   6  -2    0.56    1.34
  14   6  -2   -0.84    1.27
  14   6  -2    0.76    1.04
  13   6  -2   -1.26    1.12
  13   6  -2    0.47    1.27
  13   6  -2    1.09    0.97
  12   6  -2    3.01    1.03
  12   6  -2    3.63    1.33
  12   6  -2    3.07    1.27
  11   6  -2   -0.18    1.07
  11   6  -2   -0.62    0.78
  11   6  -2    0.66    0.99
  10   6  -2    0.73    0.85
  10   6  -2   -0.22    0.95
  10   6  -2    0.76    0.84
   9   6  -2   -0.13    0.86
   9   6  -2   -0.54    0.71
   9   6  -2   -0.73    0.84
   8   6  -2    1.76    0.85
   8   6  -2    1.43    0.70
   8   6  -2    3.75    1.08
   7   6  -2    2.20    0.90
   7   6  -2    2.05    0.64
   7   6  -2    1.26    0.75
   6   6  -2   19.70    1.52
   6   6  -2   20.35    1.40
   6   6  -2   18.38    1.25
   5   6  -2   46.02    2.07
   5   6  -2   42.81    2.23
   5   6  -2   43.68    2.13
   4   6  -2   13.56    1.04
   4   6  -2   11.45    1.11
   4   6  -2   12.96    1.10
   3   6  -2   56.94    2.55
   3   6  -2   56.63    2.51
   3   6  -2   58.35    2.38
   2   6  -2   78.86    3.17
   2   6  -2   75.19    3.17
  -1  -6   2   54.73    2.36
  -1  -6   2   57.21    2.48
  -1  -6   2   58.56    2.27
   0  -6   2  140.43    5.42
   0  -6   2  143.34    5.38
   0  -6   2  140.83    5.06
   0  -6   2  148.08    5.37
   1  -6   2  129.98    5.01
   1  -6   2  133.10    4.70
   1  -6   2  136.01    4.99
   1  -6   2  131.85    5.07
   2  -6   2   11.51    1.01
   2  -6   2   11.54    0.74
   2  -6   2   12.99    0.90
   2  -6   2   12.25    0.85
  -3   6  -2    1.18    0.48
   3  -6   2    1.64    0.62
   3  -6   2    1.74    0.52
   4  -6   2   10.79    0.95
   4  -6   2   10.53    1.07
   5  -6   2    1.96    0.71
   5  -6   2    2.12    0.77
   6  -6   2    1.22    0.87
   6  -6   2    0.39    0.75
   7  -6   2    1.54    0.91
   7  -6   2    0.65    0.85
   7  -6   2    0.22    0.38
   8  -6   2    1.98    1.00
   8  -6   2   -0.23    0.92
   9  -6   2    0.82    0.96
   9  -6   2    3.37    1.18
  10  -6   2   -1.16    0.98
  10  -6   2    1.25    1.19
  11  -6   2    0.54    1.36
  11  -6   2    1.84    1.23
  12  -6   2    1.87    1.47
  15   5  -2    0.68    1.45
  15   5  -2   -0.54    1.04
  15   5  -2    0.37    1.36
  14   5  -2    1.55    1.33
  14   5  -2    0.73    0.99
  14   5  -2    0.21    1.34
  13   5  -2    1.38    1.21
  13   5  -2    0.67    1.24
  13   5  -2   -1.19    0.84
  12   5  -2    3.68    1.24
  12   5  -2    3.56    1.26
  12   5  -2    4.42    1.04
  11   5  -2   -0.16    1.10
  11   5  -2    0.75    1.02
  11   5  -2    1.52    0.86
  10   5  -2   14.41    1.77
  10   5  -2   13.67    1.57
  10   5  -2   12.48    1.30
   9   5  -2   -1.01    0.92
   9   5  -2    0.63    0.71
   9   5  -2    0.76    0.77
   8   5  -2   -0.64    0.89
   8   5  -2    2.40    0.69
   8   5  -2    2.36    0.84
   7   5  -2   12.81    1.04
   7   5  -2   10.79    1.27
   7   5  -2   11.77    1.18
   6   5  -2    1.33    0.78
   6   5  -2    1.31    0.65
   6   5  -2    1.33    0.62
   5   5  -2   15.78    1.33
   5   5  -2   20.22    1.30
   4   5  -2   89.16    3.69
   4   5  -2   90.20    3.45
   4   5  -2   91.34    3.62
   3   5  -2  117.12    4.37
   3   5  -2  123.70    4.60
   3   5  -2  118.97    4.67
   2   5  -2   62.24    2.60
   2   5  -2   61.90    2.59
   2   5  -2   60.29    2.44
  -2  -5   2   61.96    2.43
  -2  -5   2   62.83    2.61
  -2  -5   2   63.63    2.57
  -1  -5   2   12.44    0.85
  -1  -5   2    9.87    0.91
  -1  -5   2   15.24    0.90
   0   5  -2   48.95    2.03
   0  -5   2   48.62    2.15
   0  -5   2   50.65    1.95
   0  -5   2   50.69    2.02
   0  -5   2   46.51    2.12
  -1   5  -2    3.46    0.59
   1  -5   2    4.03    0.51
   1  -5   2    4.86    0.50
   1  -5   2    3.54    0.61
  -2   5  -2   22.75    1.12
   2  -5   2   21.89    1.12
   2  -5   2   22.97    1.01
   2  -5   2   21.12    1.32
  -3   5  -2   36.98    1.64
   3  -5   2   36.24    1.66
   3  -5   2   36.80    1.80
  -4   5  -2   44.24    1.93
   4  -5   2   41.69    1.94
   4  -5   2   43.09    2.06
   5  -5   2   34.09    1.76
   5  -5   2   34.45    1.84
   6  -5   2    0.14    0.74
   6  -5   2    1.24    0.80
   6  -5   2    0.25    0.38
   7  -5   2    1.19    0.89
   7  -5   2    0.11    0.86
   7  -5   2    1.53    0.45
   8  -5   2    6.30    1.18
   8  -5   2    6.66    0.62
   8  -5   2    5.13    1.14
   9  -5   2    3.15    1.11
   9  -5   2    3.32    1.14
  10  -5   2    7.94    1.50
  10  -5   2    8.49    1.39
  11  -5   2   -0.32    1.20
  11  -5   2    2.48    1.22
  12  -5   2   14.12    1.84
  12  -5   2   13.65    2.00
  13  -5   2   -0.17    1.45
  15   4  -2    6.14    1.63
  15   4  -2    5.96    1.77
  15   4  -2    3.02    1.19
  14   4  -2    3.84    1.13
  14   4  -2    2.00    1.47
  14   4  -2    2.12    1.44
  13   4  -2    0.19    1.24
  13   4  -2    1.93    1.38
  13   4  -2   -1.28    0.85
  12   4  -2   -1.99    0.96
  12   4  -2    1.13    0.84
  12   4  -2   -1.49    1.11
  11   4  -2    4.18    0.98
  11   4  -2    4.27    1.35
  11   4  -2    3.42    1.21
  10   4  -2    2.28    1.02
  10   4  -2    1.17    1.15
  10   4  -2    1.96    0.87
   9   4  -2   48.90    2.32
   9   4  -2   45.46    2.53
   9   4  -2   48.22    2.76
   8   4  -2    9.32    0.97
   8   4  -2    8.27    1.12
   8   4  -2    7.95    1.28
   7   4  -2  114.83    4.71
   7   4  -2  116.20    4.90
   7   4  -2  115.21    4.42
  -7  -4   2  119.21    5.04
   6   4  -2   40.79    2.07
   6   4  -2   40.89    2.15
   6   4  -2   43.12    1.93
   5   4  -2  202.61    7.57
   5   4  -2  196.49    7.02
   5   4  -2  194.01    7.33
   4   4  -2   54.82    2.37
   4   4  -2   55.72    2.43
   4   4  -2   53.54    2.22
   3   4  -2  121.81    4.76
   3   4  -2  120.22    4.67
   3   4  -2  122.76    4.46
  -3  -4   2  125.58    4.47
  -3  -4   2  127.12    4.69
   2   4  -2   41.20    1.98
   2   4  -2   46.46    2.00
   2   4  -2   46.85    1.88
  -2  -4   2   47.65    1.87
  -2  -4   2   46.46    2.02
  -2  -4   2   45.84    1.98
   1   4  -2   23.82    1.26
  -1  -4   2   24.51    1.15
  -1  -4   2   25.05    1.12
  -1  -4   2   21.07    1.22
   0   4  -2   19.28    0.98
   0  -4   2   19.53    0.97
   0  -4   2   19.71    1.17
   0  -4   2   21.91    1.16
   0  -4   2   21.89    0.99
  -1   4  -2    0.72    0.45
   1  -4   2    0.04    0.32
   1  -4   2    0.00    0.29
   1  -4   2    0.95    0.47
  -2   4  -2   62.51    2.55
  -2   4  -2   63.91    2.41
   2  -4   2   61.55    2.55
   2  -4   2   59.23    2.40
  -3   4  -2  126.40    4.68
   3  -4   2  121.89    4.68
   3  -4   2  128.31    4.77
  -4   4  -2    5.21    0.62
   4  -4   2    5.60    0.73
   4  -4   2    5.65    0.68
   5  -4   2   79.91    3.32
   5  -4   2   78.39    3.24
   6  -4   2    1.43    0.73
   6  -4   2    2.36    0.44
   6  -4   2    2.35    0.76
   7  -4   2   34.03    1.98
   7  -4   2   32.59    1.45
   7  -4   2   33.44    1.92
   8  -4   2    2.27    0.95
   8  -4   2    2.83    0.54
   8  -4   2    2.26    0.98
   9  -4   2   -0.91    0.91
   9  -4   2    1.25    0.51
   9  -4   2   -0.83    0.91
  10  -4   2    4.94    1.27
  10  -4   2    5.08    1.21
  11  -4   2    0.23    1.25
  11  -4   2    1.71    1.12
  12  -4   2    0.36    1.17
  12  -4   2    0.50    1.26
  13  -4   2    2.01    1.32
  13  -4   2    1.81    1.51
  14  -4   2    3.29    1.72
  15   3  -2    2.88    1.64
  15   3  -2    0.46    1.39
  15   3  -2   -0.93    0.99
  14   3  -2    5.18    1.62
  14   3  -2    2.12    1.06
  14   3  -2    3.36    1.46
  13   3  -2   -0.27    1.28
  13   3  -2    0.73    0.91
  13   3  -2    2.60    1.37
  12   3  -2    0.25    0.79
  12   3  -2   -1.59    1.01
  12   3  -2   -1.13    1.11
  11   3  -2    5.32    1.40
  11   3  -2    2.92    0.92
  11   3  -2    4.04    1.18
  10   3  -2   10.28    1.55
  10   3  -2   10.45    1.15
  10   3  -2   10.75    1.43
   9   3  -2    4.23    1.01
   9   3  -2    5.93    1.20
   9   3  -2    3.80    0.85
   8   3  -2    6.94    1.05
   8   3  -2    7.38    0.90
   8   3  -2    5.14    1.13
   7   3  -2   31.36    1.83
   7   3  -2   29.07    1.91
   7   3  -2   33.07    1.60
  -7  -3   2   31.08    1.89
   6   3  -2   10.23    1.13
   6   3  -2    6.88    0.89
   6   3  -2    8.94    0.83
  -6  -3   2    8.40    0.99
   5   3  -2    1.06    0.60
   5   3  -2    1.39    0.50
   4   3  -2    4.95    0.67
   4   3  -2    5.48    0.59
   4   3  -2    6.13    0.80
  -4  -3   2    5.53    0.61
  -4  -3   2    5.11    0.67
   3   3  -2    9.23    0.79
  -3  -3   2    8.30    0.65
  -3  -3   2    7.60    0.68
   2   3  -2   24.13    1.25
   2   3  -2   27.45    1.32
   2   3  -2   28.82    1.24
  -2  -3   2   27.90    1.32
  -2  -3   2   28.73    1.32
  -2  -3   2   28.63    1.20
   1   3  -2   80.11    3.08
  -1  -3   2   80.56    3.05
  -1  -3   2   81.53    2.90
  -1  -3   2   78.59    3.07
   0   3  -2   21.59    0.98
   0  -3   2   22.40    0.99
   0  -3   2   26.04    1.10
   0  -3   2   20.81    1.09
   0  -3   2   21.66    1.10
  -1   3  -2  139.78    5.12
   1  -3   2  135.90    5.29
   1  -3   2  141.13    5.05
   1  -3   2  146.57    5.06
   1  -3   2  134.31    5.11
  -2   3  -2   20.87    0.97
  -2   3  -2   22.20    1.14
   2  -3   2   20.65    1.13
   2  -3   2   22.23    0.99
  -3   3  -2   68.24    2.63
  -3   3  -2   69.63    2.74
   3  -3   2   67.97    2.73
   3  -3   2   65.84    2.63
  -4   3  -2   17.85    1.02
   4  -3   2   19.00    1.08
   4  -3   2   20.32    1.18
   5  -3   2  103.46    3.98
   5  -3   2   98.74    4.01
  -6   3  -2   25.10    1.20
   6  -3   2   26.43    1.21
   6  -3   2   26.96    1.58
   6  -3   2   26.49    1.57
  -7   3  -2    6.36    0.62
   7  -3   2    7.68    1.05
   7  -3   2    7.27    1.02
   7  -3   2    7.34    0.66
  -8   3  -2    0.98    0.53
   8  -3   2   -0.26    0.85
   8  -3   2    0.71    0.85
   8  -3   2    0.59    0.50
  -9   3  -2    7.22    0.80
   9  -3   2    6.39    0.76
   9  -3   2    5.71    1.19
   9  -3   2    8.20    1.30
  10  -3   2   -1.12    0.92
  10  -3   2   -0.41    0.89
  10  -3   2    0.88    0.56
  11  -3   2    2.00    1.15
  11  -3   2    2.08    1.29
  12  -3   2    1.45    1.32
  12  -3   2    4.54    1.36
  13  -3   2    4.94    1.45
  13  -3   2    5.56    1.66
  14  -3   2    0.21    1.30
  14  -3   2    0.29    1.46
  15   2  -2   -2.45    1.34
  15   2  -2    1.25    1.45
  14   2  -2   -1.18    0.96
  14   2  -2    1.06    1.43
  14   2  -2    0.82    1.31
  13   2  -2    1.28    0.94
  13   2  -2    1.31    1.28
  13   2  -2    0.39    1.34
  12   2  -2   -0.49    0.79
  12   2  -2    0.34    1.22
  12   2  -2   -0.22    1.07
  11   2  -2    0.05    0.79
  11   2  -2    0.19    1.05
  11   2  -2    0.56    1.20
  10   2  -2   -0.12    1.05
  10   2  -2   -0.19    0.70
  10   2  -2    1.38    0.99
   9   2  -2   14.78    1.69
   9   2  -2   19.98    1.63
   9   2  -2   15.92    1.30
   8   2  -2   -0.04    0.63
   8   2  -2    0.61    0.77
   8   2  -2    0.25    0.88
  -8  -2   2    0.88    0.77
   7   2  -2    0.36    0.66
   7   2  -2    1.43    0.55
   7   2  -2    0.94    0.71
  -7  -2   2    0.89    0.68
   6   2  -2   61.82    2.46
   6   2  -2   59.10    2.65
   6   2  -2   57.54    2.81
  -6  -2   2   63.90    2.86
   5   2  -2   31.31    1.63
   5   2  -2   33.09    1.45
   5   2  -2   28.55    1.70
  -5  -2   2   32.69    1.72
  -5  -2   2   29.70    1.43
   4   2  -2  110.47    3.87
   4   2  -2  109.93    4.23
   4   2  -2  105.19    4.07
  -4  -2   2  109.45    4.08
  -4  -2   2  108.67    4.35
  -4  -2   2   95.32    3.81
   3   2  -2   11.41    0.67
   3   2  -2   10.50    0.89
   3   2  -2   10.30    0.72
  -3  -2   2    8.82    0.65
  -3  -2   2   13.27    0.91
  -3  -2   2   10.00    0.81
  -3  -2   2   11.75    0.90
   2   2  -2  138.38    4.99
   2   2  -2  118.68    4.85
  -2  -2   2  138.89    4.89
  -2  -2   2  138.25    4.68
  -2  -2   2  135.47    4.97
   1   2  -2  240.02    9.44
   1   2  -2  264.12    9.34
  -1  -2   2  274.57    9.46
  -1  -2   2  261.60    9.94
  -1  -2   2  266.45    8.94
  -1  -2   2  273.27    9.35
   0   2  -2   30.46    1.17
   0  -2   2   30.05    1.17
   0  -2   2   30.13    1.29
   0  -2   2   29.58    1.27
   0  -2   2   29.90    1.27
  -1   2  -2   99.42    3.63
   1  -2   2   98.98    3.63
   1  -2   2   98.66    3.53
   1  -2   2   95.97    3.72
  -2   2  -2    9.54    0.51
  -2   2  -2    7.45    0.65
   2  -2   2    8.97    0.55
   2  -2   2    7.24    0.65
  -3   2  -2  117.91    4.43
  -3   2  -2  119.45    4.39
   3  -2   2  114.37    4.39
   3  -2   2  123.19    4.45
  -4   2  -2   37.67    1.66
  -4   2  -2   35.77    1.57
  -4   2  -2   33.63    1.45
   4  -2   2   37.07    1.68
   4  -2   2   34.01    1.59
  -5   2  -2    7.10    0.60
   5  -2   2    6.25    0.76
   5  -2   2    7.63    0.79
   5  -2   2    8.40    0.68
  -6   2  -2    7.52    0.65
   6  -2   2    7.91    0.91
   6  -2   2    7.65    0.67
   6  -2   2    6.57    0.87
  -7   2  -2   14.23    0.96
   7  -2   2   13.14    1.25
   7  -2   2   13.28    1.23
   7  -2   2   10.38    0.89
  -8   2  -2   23.94    1.40
   8  -2   2   22.27    1.25
   8  -2   2   23.54    1.72
   8  -2   2   24.58    1.65
  -9   2  -2    1.64    0.69
   9  -2   2    1.77    0.99
   9  -2   2    2.81    0.63
   9  -2   2    1.56    0.96
  10  -2   2    2.68    0.70
  10  -2   2    2.70    1.06
  10  -2   2    2.21    1.13
  11  -2   2   -0.23    0.67
  11  -2   2    0.64    1.08
  11  -2   2    0.97    1.11
  12  -2   2    2.84    1.30
  12  -2   2    2.03    1.24
  13  -2   2    1.42    1.25
  13  -2   2   -0.40    1.37
  14  -2   2    7.27    1.81
  14  -2   2    6.17    1.60
  15   1  -2    0.97    1.52
  15   1  -2    0.70    1.40
  14   1  -2    0.98    1.33
  14   1  -2    0.02    1.43
  13   1  -2    4.53    1.42
  13   1  -2    3.41    1.02
  13   1  -2    4.41    1.54
  12   1  -2    2.77    1.38
  12   1  -2    6.81    1.44
  12   1  -2    4.69    1.00
  11   1  -2    2.59    1.25
  11   1  -2    1.78    1.09
  11   1  -2    2.00    0.84
  10   1  -2   10.67    1.59
  10   1  -2   13.43    1.20
  10   1  -2   12.73    1.54
   9   1  -2    3.23    0.71
   9   1  -2    2.41    0.97
   9   1  -2    3.10    1.12
  -9  -1   2    2.24    0.89
   8   1  -2    7.18    0.90
   8   1  -2   10.44    1.35
   8   1  -2    7.84    1.13
  -8  -1   2    8.50    1.11
   7   1  -2    0.15    0.47
   7   1  -2    0.28    0.63
   7   1  -2    0.21    0.76
  -7  -1   2    0.52    0.63
   6   1  -2    2.71    0.57
   6   1  -2    1.45    0.65
   6   1  -2    2.04    0.71
  -6  -1   2    1.87    0.53
  -6  -1   2    2.52    0.67
   5   1  -2   21.82    1.46
   5   1  -2   23.24    1.16
   5   1  -2   23.15    1.37
  -5  -1   2   27.44    1.49
  -5  -1   2   24.41    1.17
   4   1  -2  534.90   19.15
   4   1  -2  529.57   18.77
   4   1  -2  526.78   17.94
  -4  -1   2  527.64   18.76
  -4  -1   2  532.63   20.00
  -4  -1   2  534.86   17.94
   3   1  -2    8.83    0.71
   3   1  -2    7.15    0.73
   3   1  -2    8.02    0.57
  -3  -1   2    7.65    0.58
  -3  -1   2    7.12    0.71
  -3  -1   2    6.55    0.60
  -3  -1   2    6.78    0.68
   2   1  -2   21.16    1.04
   2   1  -2   19.79    1.03
   2   1  -2   21.58    0.91
   2   1  -2   19.56    0.94
  -2  -1   2   21.32    0.98
  -2  -1   2   20.73    0.99
  -2  -1   2   22.04    0.91
  -2  -1   2   21.37    1.07
   1   1  -2   43.33    1.62
   1   1  -2   43.58    1.73
   1   1  -2   34.30    1.56
  -1  -1   2   42.49    1.72
  -1  -1   2   44.03    1.61
  -1  -1   2   39.73    1.59
   0   1  -2  322.12   12.71
   0   1  -2  353.49   12.08
   0  -1   2  350.65   11.96
   0  -1   2  338.37   11.95
   0  -1   2  331.18   12.72
   0  -1   2  346.09   12.08
  -1   1  -2  215.03    7.53
  -1   1  -2  208.71    7.94
   1  -1   2  212.70    7.53
   1  -1   2  213.16    7.94
  -2   1  -2  137.04    4.90
  -2   1  -2  133.70    4.87
   2  -1   2  137.89    4.90
   2  -1   2  132.70    4.88
  -3   1  -2   96.44    3.69
  -3   1  -2   97.96    3.69
   3  -1   2  100.55    3.71
   3  -1   2  100.19    3.70
  -4   1  -2   83.54    3.24
  -4   1  -2   79.60    3.20
   4  -1   2   85.65    3.26
   4  -1   2   83.67    3.25
   5  -1   2  211.28    7.75
   5  -1   2  216.89    7.29
   5  -1   2  204.97    7.82
   6  -1   2    0.76    0.40
   6  -1   2    0.74    0.62
   6  -1   2    2.23    0.65
  -7   1  -2   42.06    2.04
   7  -1   2   45.26    2.22
   7  -1   2   43.94    1.85
   7  -1   2   43.35    2.20
  -8   1  -2   60.43    2.71
   8  -1   2   58.36    2.87
   8  -1   2   60.45    2.42
   8  -1   2   60.15    2.88
  -9   1  -2   15.98    1.25
   9  -1   2   15.49    1.51
   9  -1   2   13.02    1.08
   9  -1   2   13.85    1.50
 -10   1  -2    7.93    1.02
  10  -1   2    8.45    1.31
  10  -1   2    8.25    0.92
  10  -1   2    8.87    1.36
  11  -1   2    4.23    1.26
  11  -1   2    7.01    1.34
  11  -1   2    7.41    0.97
  12  -1   2   10.35    1.61
  12  -1   2    9.66    1.54
  12  -1   2    7.34    1.01
  13  -1   2   -0.09    1.22
  13  -1   2    1.07    1.34
  14  -1   2    2.03    1.39
  14  -1   2    3.35    1.54
  15  -1   2    7.63    1.72
  15  -1   2    5.44    1.77
  15   0  -2    1.77    1.59
  15   0  -2    3.46    1.50
  14   0  -2   -0.26    1.32
  14   0  -2    2.43    1.58
  13   0  -2   -0.81    0.86
  13   0  -2   -1.13    1.26
  13   0  -2    2.27    1.45
  12   0  -2    4.40    1.34
  12   0  -2    2.76    1.46
  12   0  -2    2.71    0.91
  11   0  -2    0.21    1.03
  11   0  -2    1.46    1.24
  11   0  -2   -1.34    0.71
  10   0  -2   20.91    1.84
  10   0  -2   22.85    1.43
  10   0  -2   19.58    2.03
   9   0  -2    0.50    0.88
   9   0  -2    1.08    0.63
   9   0  -2    1.16    1.04
  -9   0   2    1.53    0.84
   8   0  -2    7.12    1.18
   8   0  -2   11.16    1.22
   8   0  -2    8.31    0.84
  -8   0   2    7.45    1.03
   7   0  -2   -0.93    0.74
   7   0  -2   -0.53    0.62
   7   0  -2    0.58    0.46
  -7   0   2   -0.39    0.60
   6   0  -2   28.36    1.64
   6   0  -2   26.67    1.65
   6   0  -2   29.16    1.35
  -6   0   2   31.69    1.68
   5   0  -2    1.11    0.41
   5   0  -2    0.70    0.55
   5   0  -2    1.04    0.63
  -5   0   2    0.98    0.54
  -5   0   2    0.06    0.16
   4   0  -2    8.42    0.77
   4   0  -2   10.23    0.66
   4   0  -2    6.34    0.82
  -4   0   2    9.28    0.83
  -4   0   2    9.60    0.81
   3   0  -2    2.18    0.57
   3   0  -2    1.85    0.48
   3   0  -2    2.44    0.44
   3   0  -2    2.55    0.35
  -3   0   2    1.49    0.26
  -3   0   2    2.32    0.51
  -3   0   2    2.57    0.48
  -3   0   2    2.68    0.43
   2   0  -2  184.64    6.35
   2   0  -2  181.91    6.50
   2   0  -2  183.63    6.05
   2   0  -2  174.24    6.77
  -2   0   2  181.99    6.77
  -2   0   2  182.32    6.49
  -2   0   2  152.68    6.02
  -2   0   2  177.88    6.33
   1   0  -2  548.15   20.50
   1   0  -2  527.15   19.18
   1   0  -2  529.52   19.54
  -1   0   2  572.51   19.19
  -1   0   2  542.39   20.50
  -1   0   2  579.23   19.55
   0   0   2  292.83    9.41
   0   0   2  236.30    9.25
  -1   0  -2    0.35    0.12
  -1   0  -2    0.35    0.14
   1   0   2    0.29    0.17
   1   0   2    0.22    0.14
   1   0   2    0.33    0.11
  -2   0  -2   46.64    1.79
  -2   0  -2   46.70    1.79
   2   0   2   46.74    1.80
   2   0   2   47.63    1.80
  -3   0  -2   26.95    1.21
  -3   0  -2   26.96    1.19
   3   0   2   25.01    1.18
   3   0   2   25.36    1.18
  -4   0  -2  121.01    4.68
  -4   0  -2  130.23    4.78
   4   0   2  126.95    4.78
   4   0   2  127.66    4.46
   4   0   2  127.29    4.73
   5   0   2   71.47    3.00
   5   0   2   71.46    2.96
   5   0   2   75.46    2.73
   6   0   2   15.05    0.93
   6   0   2   14.19    1.14
   6   0   2   14.80    1.11
   7   0   2   16.93    1.34
   7   0   2   18.32    1.07
   7   0   2   19.07    1.33
   8   0   2   10.32    1.22
   8   0   2   11.08    0.96
   8   0   2   13.31    1.30
  -9   0  -2   12.91    1.21
   9   0   2   11.79    1.36
   9   0   2   12.72    1.04
   9   0   2   12.09    1.40
 -10   0  -2    5.73    1.02
  10   0   2    4.99    1.17
  10   0   2    6.71    0.89
  10   0   2    5.01    1.18
 -11   0  -2   42.48    2.37
  11   0   2   39.52    2.54
  11   0   2   40.33    2.55
  11   0   2   41.62    2.08
  12   0   2   -0.77    1.03
  12   0   2   -0.83    1.06
  12   0   2   -0.07    0.77
  13   0   2   -1.04    1.12
  13   0   2    0.81    0.82
  13   0   2    0.61    1.27
  14   0   2    2.94    1.51
  14   0   2    3.33    1.47
  15   0   2    2.39    1.49
  15   0   2    5.05    1.73
  14  -1  -2    0.84    1.40
  14  -1  -2   -0.06    1.47
  13  -1  -2    0.00    1.23
  13  -1  -2    0.82    1.40
  12  -1  -2    0.74    1.26
  12  -1  -2    2.47    1.28
  12  -1  -2    1.13    0.85
  11  -1  -2    7.48    1.01
  11  -1  -2    6.79    1.51
  11  -1  -2    5.77    1.32
  10  -1  -2    2.55    0.79
  10  -1  -2    4.02    1.29
  10  -1  -2    3.83    1.15
 -10   1   2    1.91    0.96
   9  -1  -2    1.50    1.07
   9  -1  -2    0.75    0.96
   9  -1  -2   -0.56    0.61
  -9   1   2    1.94    0.80
   8  -1  -2    5.05    0.99
   8  -1  -2    5.75    0.73
   8  -1  -2    6.66    1.24
  -8   1   2    5.07    0.92
   7  -1  -2   11.44    1.15
   7  -1  -2   12.02    1.32
   7  -1  -2   12.48    0.87
  -7   1   2   14.04    1.21
  -7   1   2   13.44    0.95
   6  -1  -2   10.61    1.15
   6  -1  -2   10.20    0.76
   6  -1  -2    9.08    0.97
  -6   1   2   10.19    0.75
  -6   1   2   12.63    1.02
   5  -1  -2   33.91    1.44
   5  -1  -2   35.82    1.73
   5  -1  -2   35.43    1.84
  -5   1   2   34.90    1.73
  -5   1   2   35.21    1.45
   4  -1  -2    8.75    0.89
   4  -1  -2    9.86    0.85
   4  -1  -2   10.82    0.85
   4  -1  -2    9.63    0.63
  -4   1   2    9.43    0.80
  -4   1   2    9.83    0.63
  -4   1   2   10.74    0.85
   3  -1  -2   18.53    1.04
   3  -1  -2   16.48    0.79
   3  -1  -2   19.30    1.00
   3  -1  -2   19.11    1.13
  -3   1   2   18.70    1.07
  -3   1   2   19.07    0.81
  -3   1   2   19.05    0.96
  -3   1   2   17.46    1.03
   2  -1  -2    3.16    0.43
   2  -1  -2    4.01    0.48
   2  -1  -2    4.11    0.39
  -2   1   2    4.13    0.38
  -2   1   2    3.00    0.42
  -2   1   2    3.63    0.28
  -2   1   2    4.20    0.45
   1  -1  -2   15.57    0.60
   1  -1  -2   13.67    0.70
   1  -1  -2   11.73    0.68
  -1   1   2   12.36    0.68
  -1   1   2   11.92    0.67
   0   1   2  130.39    4.52
   0   1   2  117.97    4.72
  -1  -1  -2    6.97    0.32
  -1  -1  -2    6.78    0.39
   1   1   2    6.28    0.38
   1   1   2    6.68    0.32
  -2  -1  -2    3.30    0.30
  -2  -1  -2    3.85    0.35
   2   1   2    3.26    0.31
   2   1   2    3.56    0.35
  -3  -1  -2  237.97    8.35
  -3  -1  -2  227.18    8.18
   3   1   2  226.03    8.19
   3   1   2  231.02    8.34
   3   1   2  226.26    7.84
  -4  -1  -2    4.69    0.62
  -4  -1  -2    5.65    0.58
   4   1   2    5.77    0.62
   4   1   2    5.39    0.65
   4   1   2    5.59    0.53
  -5  -1  -2   33.85    1.57
   5   1   2   35.12    1.66
   5   1   2   35.01    1.48
   5   1   2   32.34    1.65
   6   1   2   19.00    1.27
   6   1   2   17.63    1.09
   6   1   2   19.99    1.28
   7   1   2   66.11    2.57
   7   1   2   62.87    2.84
   7   1   2   61.78    2.87
   8   1   2   10.04    0.95
   8   1   2   11.73    1.21
   8   1   2   13.71    1.34
   9   1   2    3.75    0.74
   9   1   2    3.23    0.97
   9   1   2    2.20    0.96
 -10  -1  -2    3.94    0.92
  10   1   2    2.83    0.79
  10   1   2    1.02    1.04
  10   1   2    3.82    1.11
  11   1   2    2.09    1.12
  11   1   2    2.84    1.17
  11   1   2    2.76    0.82
  12   1   2   11.64    1.65
  12   1   2    9.43    1.14
  12   1   2   10.96    1.57
  13   1   2   -0.59    0.78
  13   1   2    0.06    1.17
  13   1   2   -2.26    1.10
  14   1   2    1.96    1.39
  14   1   2    0.86    1.39
  14   1   2    1.54    0.96
  15   1   2   -1.13    1.21
  15   1   2    1.01    1.51
  14  -2  -2    2.38    1.50
  14  -2  -2    2.09    1.58
  13  -2  -2   20.51    2.42
  13  -2  -2   24.90    2.39
  12  -2  -2    2.57    1.42
  12  -2  -2    4.15    1.40
  11  -2  -2   28.33    2.35
  11  -2  -2   28.60    1.59
  11  -2  -2   24.02    2.09
  10  -2  -2    2.66    0.73
  10  -2  -2    2.91    1.14
  10  -2  -2    3.84    1.31
 -10   2   2    1.75    0.86
   9  -2  -2    2.67    1.21
   9  -2  -2    3.65    1.09
   9  -2  -2    1.07    0.65
  -9   2   2    3.04    0.85
   8  -2  -2    6.43    1.09
   8  -2  -2    5.55    0.69
   8  -2  -2    7.04    1.26
  -8   2   2    5.76    0.90
   7  -2  -2   19.02    1.55
   7  -2  -2   18.35    1.42
   7  -2  -2   13.59    1.02
  -7   2   2   18.91    1.31
   6  -2  -2   23.42    1.44
   6  -2  -2   24.58    1.68
   6  -2  -2   20.86    1.11
  -6   2   2   22.89    1.38
  -6   2   2   23.12    1.10
   5  -2  -2    0.28    0.29
   5  -2  -2    0.50    0.64
   5  -2  -2   -0.09    0.48
  -5   2   2   -0.12    0.47
  -5   2   2   -0.21    0.28
   4  -2  -2    4.57    0.71
   4  -2  -2    3.40    0.56
   4  -2  -2    4.35    0.58
   4  -2  -2    3.43    0.35
  -4   2   2    3.16    0.50
  -4   2   2    3.21    0.34
  -4   2   2    3.36    0.51
   3  -2  -2    4.76    0.54
   3  -2  -2    5.13    0.68
   3  -2  -2    4.71    0.54
  -3   2   2    5.68    0.38
  -3   2   2    4.68    0.53
  -3   2   2    4.40    0.60
   2  -2  -2  402.39   14.14
   2  -2  -2  407.19   15.08
   2  -2  -2  397.23   14.47
  -2   2   2  402.49   14.13
  -2   2   2  408.48   15.07
  -2   2   2  395.06   14.46
  -2   2   2  403.55   13.46
   1  -2  -2   46.39    1.89
   1  -2  -2   51.17    1.75
   1  -2  -2   45.44    1.91
  -1   2   2   47.27    1.91
  -1   2   2   43.23    1.88
   0  -2  -2    0.33    0.20
   0  -2  -2    0.25    0.21
   0  -2  -2   -0.04    0.10
   0   2   2    0.19    0.21
   0   2   2    0.11    0.10
  -1  -2  -2  143.30    5.20
  -1  -2  -2  153.24    5.40
   1   2   2  153.53    5.40
   1   2   2  146.90    5.20
   1   2   2  143.26    5.04
  -2  -2  -2   48.11    1.97
  -2  -2  -2   48.63    1.88
  -2  -2  -2   51.99    1.84
   2   2   2   52.08    1.99
   2   2   2   49.27    1.84
   2   2   2   47.32    1.88
  -3  -2  -2  625.25   22.59
  -3  -2  -2  630.50   21.69
  -3  -2  -2  669.53   23.02
   3   2   2  644.55   21.70
   3   2   2  659.54   23.02
   3   2   2  641.47   22.60
  -4  -2  -2    4.96    0.52
  -4  -2  -2    5.53    0.57
  -4  -2  -2    5.61    0.66
   4   2   2    5.15    0.64
   4   2   2    5.33    0.59
   4   2   2    5.93    0.55
  -5  -2  -2  404.54   14.28
  -5  -2  -2  391.03   13.66
   5   2   2  409.59   14.57
   5   2   2  398.73   14.30
   5   2   2  401.01   13.66
   6   2   2   10.46    0.97
   6   2   2   10.32    0.96
   6   2   2   10.22    0.82
   7   2   2   21.19    1.44
   7   2   2   17.07    1.30
   7   2   2   22.16    1.22
   8   2   2    3.02    0.88
   8   2   2    2.44    0.81
   8   2   2    0.57    0.62
   9   2   2    4.90    0.84
   9   2   2    6.58    1.07
   9   2   2    5.61    1.02
  10   2   2   55.31    2.97
  10   2   2   60.01    2.65
  10   2   2   61.64    3.10
  11   2   2    3.45    1.24
  11   2   2    1.68    1.07
  11   2   2    3.01    0.88
  12   2   2   12.72    1.70
  12   2   2   11.05    1.64
  12   2   2   17.16    1.39
  13   2   2    0.98    1.20
  13   2   2    1.14    0.88
  13   2   2    2.44    1.26
  14   2   2    2.82    1.05
  14   2   2    4.94    1.58
  14   2   2    5.45    1.49
  15   2   2    0.57    1.35
  15   2   2    1.45    1.03
  15   2   2   -0.28    1.37
  14  -3  -2    0.18    1.44
  14  -3  -2    3.34    1.62
  13  -3  -2    4.56    1.61
  13  -3  -2    4.36    1.57
  12  -3  -2    0.62    1.30
  12  -3  -2   -0.64    1.34
  11  -3  -2    4.89    1.32
  11  -3  -2    6.04    1.50
  10  -3  -2   -0.36    0.97
  10  -3  -2   -1.95    1.04
   9  -3  -2   -0.37    0.96
   9  -3  -2    0.13    1.06
   9  -3  -2   -0.27    0.55
  -9   3   2   -0.33    0.72
   8  -3  -2    4.82    1.08
   8  -3  -2    4.17    0.61
   8  -3  -2    3.63    1.15
  -8   3   2    3.72    0.77
   7  -3  -2   29.09    1.84
   7  -3  -2   22.34    1.15
   7  -3  -2   21.10    1.60
  -7   3   2   24.19    1.48
   6  -3  -2   18.69    0.91
   6  -3  -2   19.77    1.47
   6  -3  -2   18.13    1.31
  -6   3   2   18.81    1.23
   5  -3  -2   55.61    2.40
   5  -3  -2   56.23    2.52
   5  -3  -2   50.32    1.94
  -5   3   2   52.40    2.33
   4  -3  -2   16.57    1.07
   4  -3  -2   15.12    1.16
   4  -3  -2   16.52    1.00
  -4   3   2   15.40    1.02
  -4   3   2   17.15    0.99
   3  -3  -2   38.00    1.66
   3  -3  -2   37.74    1.79
   3  -3  -2   37.84    1.69
  -3   3   2   36.65    1.61
  -3   3   2   39.91    1.69
   2  -3  -2    8.03    0.64
   2  -3  -2    7.26    0.69
   2  -3  -2    9.10    0.61
  -2   3   2    8.17    0.61
  -2   3   2    6.66    0.54
  -2   3   2    7.21    0.67
   1  -3  -2   69.13    2.76
   1  -3  -2   67.28    2.57
   1  -3  -2   68.05    2.78
  -1   3   2   70.62    2.78
  -1   3   2   70.18    2.75
  -1   3   2   72.15    2.37
   0  -3  -2  207.48    7.36
   0  -3  -2  191.20    7.08
   0   3   2  198.00    6.80
   0   3   2  198.75    7.09
   0   3   2  212.41    7.36
  -1  -3  -2  544.98   18.66
  -1  -3  -2  525.68   17.95
  -1  -3  -2  529.43   19.08
   1   3   2  529.85   17.95
   1   3   2  539.85   18.66
   1   3   2  537.86   19.09
  -2  -3  -2  123.26    4.23
  -2  -3  -2  121.23    4.55
  -2  -3  -2  118.54    4.36
   2   3   2  127.43    4.24
   2   3   2  121.04    4.37
   2   3   2  116.09    4.54
  -3  -3  -2  103.12    3.75
  -3  -3  -2  106.34    3.92
  -3  -3  -2  107.84    4.06
   3   3   2  109.66    4.07
   3   3   2  105.65    3.78
   3   3   2  102.28    3.90
  -4  -3  -2   -0.08    0.32
  -4  -3  -2    0.30    0.37
   4   3   2   -0.44    0.35
   4   3   2   -0.04    0.33
   4   3   2   -0.73    0.43
  -5  -3  -2   11.13    0.89
  -5  -3  -2    8.51    0.72
   5   3   2   10.48    0.87
   5   3   2   11.08    0.97
   5   3   2    9.86    0.79
   6   3   2   16.47    0.97
   6   3   2   14.96    1.16
   6   3   2   16.46    1.22
   7   3   2   76.82    3.00
   7   3   2   75.22    3.25
   7   3   2   73.94    3.31
   8   3   2    1.35    0.79
   8   3   2    0.57    0.58
   8   3   2    1.13    0.71
   9   3   2    2.03    0.86
   9   3   2    1.71    0.72
   9   3   2    1.80    0.94
  10   3   2    2.30    0.98
  10   3   2    2.73    1.07
  10   3   2    2.66    0.82
  11   3   2   -0.16    0.98
  11   3   2    0.66    0.78
  11   3   2    0.54    1.01
  12   3   2   -0.07    0.79
  12   3   2   -0.61    1.04
  12   3   2   -1.59    0.94
  13   3   2    1.09    1.23
  13   3   2    2.66    0.97
  13   3   2    0.69    1.19
  14   3   2    5.73    1.54
  14   3   2    1.89    1.36
  14   3   2    3.24    1.04
  15   3   2    5.55    1.62
  15   3   2    3.69    1.12
  15   3   2    3.42    1.50
  16   3   2   -0.73    1.42
  16   3   2   -0.64    1.35
  13  -4  -2    3.54    1.56
  13  -4  -2    2.60    1.54
  12  -4  -2    2.76    1.42
  12  -4  -2    1.24    1.32
  11  -4  -2    3.94    1.43
  11  -4  -2    3.31    1.39
  10  -4  -2    1.00    1.09
  10  -4  -2    1.93    1.27
   9  -4  -2    0.19    1.05
   9  -4  -2   -0.03    0.97
   8  -4  -2    4.63    1.12
   8  -4  -2    8.11    1.32
  -8   4   2    6.04    0.88
   7  -4  -2    1.19    0.77
   7  -4  -2    0.92    0.92
  -7   4   2    0.17    0.58
   6  -4  -2    5.07    1.00
   6  -4  -2    4.37    0.81
  -6   4   2    4.70    0.69
   5  -4  -2   17.00    1.19
   5  -4  -2   17.33    1.06
   5  -4  -2   18.04    1.40
  -5   4   2   16.22    1.06
   4  -4  -2   20.61    1.19
   4  -4  -2   22.18    1.42
   4  -4  -2   21.05    1.14
  -4   4   2   21.07    1.13
   3  -4  -2    7.65    0.86
   3  -4  -2    8.19    0.69
   3  -4  -2    8.43    0.71
  -3   4   2    8.95    0.75
  -3   4   2    8.30    0.68
   2  -4  -2   45.42    1.95
   2  -4  -2   45.52    2.03
   2  -4  -2   48.00    1.87
  -2   4   2   42.53    1.84
  -2   4   2   45.91    1.93
   1  -4  -2   34.20    1.51
   1  -4  -2   33.03    1.39
   1  -4  -2   34.75    1.57
  -1   4   2   33.30    1.56
  -1   4   2   33.84    1.21
   0  -4  -2  191.59    6.66
   0  -4  -2  197.63    7.24
   0  -4  -2  190.12    6.97
   0   4   2  200.59    6.98
   0   4   2  193.80    6.66
   0   4   2  204.18    7.24
  -1  -4  -2  566.31   19.79
  -1  -4  -2  605.62   20.61
  -1  -4  -2  597.18   21.08
  -1  -4  -2  591.78   21.09
   1   4   2  615.67   20.62
   1   4   2  577.23   21.08
   1   4   2  572.68   19.80
  -2  -4  -2   27.74    1.16
  -2  -4  -2   25.38    1.13
  -2  -4  -2   24.98    1.27
   2   4   2   24.82    1.26
   2   4   2   26.78    1.15
   2   4   2   25.94    1.14
  -3  -4  -2  186.02    6.57
  -3  -4  -2  185.94    6.33
   3   4   2  181.58    6.33
   3   4   2  172.52    6.76
   3   4   2  182.98    6.56
  -4  -4  -2   15.69    0.91
  -4  -4  -2   15.82    0.98
   4   4   2   15.25    1.09
   4   4   2   14.70    0.94
   4   4   2   15.37    0.96
  -5  -4  -2   37.00    1.74
   5   4   2   37.09    1.81
   5   4   2   36.92    1.74
   5   4   2   36.69    1.66
   6   4   2   10.74    1.07
   7   4   2   36.04    1.95
   7   4   2   35.90    1.77
   7   4   2   39.95    2.08
   8   4   2    0.35    0.76
   8   4   2    1.12    0.71
   8   4   2    0.03    0.57
   9   4   2   -0.04    0.78
   9   4   2   -1.20    0.58
   9   4   2    0.04    0.85
  10   4   2    9.77    1.41
  10   4   2   10.06    1.35
  10   4   2   11.02    1.20
  11   4   2    0.71    0.99
  11   4   2    1.11    0.78
  11   4   2    1.40    1.07
  12   4   2    8.58    1.44
  12   4   2    8.81    1.17
  12   4   2    8.29    1.48
  13   4   2   -0.47    1.14
  13   4   2    2.81    0.98
  13   4   2    3.55    1.31
  14   4   2    0.28    0.89
  14   4   2   -1.31    1.23
  14   4   2    1.14    1.22
  15   4   2    0.40    1.40
  15   4   2    0.73    0.98
  15   4   2    2.29    1.43
  16   4   2    0.48    1.01
  16   4   2    4.93    1.69
  16   4   2    5.18    1.68
  13  -5  -2    1.54    1.44
  13  -5  -2    2.18    1.57
  12  -5  -2   -0.91    1.23
  12  -5  -2    0.96    1.35
  11  -5  -2    1.96    1.34
  11  -5  -2   -0.01    1.30
  10  -5  -2    5.13    1.40
  10  -5  -2    7.11    1.42
   9  -5  -2    1.72    1.04
   9  -5  -2    3.07    1.18
   8  -5  -2    0.54    1.08
   8  -5  -2    0.07    0.97
  -8   5   2    0.10    0.63
   7  -5  -2   26.78    1.74
   7  -5  -2   22.62    1.87
  -7   5   2   25.92    1.49
   6  -5  -2    1.15    0.78
   6  -5  -2    1.63    0.91
  -6   5   2    1.43    0.53
   5  -5  -2   18.30    1.25
   5  -5  -2   17.67    1.07
   5  -5  -2   17.51    1.40
  -5   5   2   17.81    1.10
   4  -5  -2   16.26    1.15
   4  -5  -2   15.43    0.97
   4  -5  -2   16.11    1.21
  -4   5   2   16.86    0.97
   3  -5  -2   13.80    1.00
   3  -5  -2   16.39    1.19
   3  -5  -2   15.08    0.92
  -3   5   2   14.90    0.96
   2  -5  -2    3.13    0.65
   2  -5  -2    4.46    0.55
   2  -5  -2    3.51    0.50
  -2   5   2    4.31    0.52
   1  -5  -2   72.26    2.55
   1  -5  -2   74.34    3.01
   1  -5  -2   75.24    3.00
   1  -5  -2   72.99    2.81
  -1   5   2   71.58    2.55
   0  -5  -2   -0.20    0.24
   0  -5  -2    0.72    0.45
   0  -5  -2    0.06    0.38
   0  -5  -2    0.24    0.30
   0   5   2    0.65    0.42
   0   5   2   -0.60    0.26
  -1  -5  -2   14.29    0.80
  -1  -5  -2   14.14    0.73
  -1  -5  -2   15.20    0.96
  -1  -5  -2   14.58    0.95
   1   5   2   13.13    0.75
   1   5   2   13.35    0.94
  -2  -5  -2  371.55   12.92
  -2  -5  -2  356.32   12.42
   2   5   2  363.04   12.43
   2   5   2  359.64   13.27
   2   5   2  378.12   12.93
  -3  -5  -2  153.62    5.51
  -3  -5  -2  163.12    5.73
   3   5   2  155.43    5.52
   3   5   2  154.08    5.71
   3   5   2  157.94    5.97
  -4  -5  -2   53.73    2.21
  -4  -5  -2   52.04    2.12
   4   5   2   54.96    2.36
   4   5   2   51.14    2.12
   4   5   2   52.46    2.21
   5   5   2    3.52    0.56
   5   5   2    2.69    0.63
   5   5   2    3.21    0.58
   6   5   2   88.20    3.61
   6   5   2   83.69    3.43
   6   5   2   80.86    3.26
   7   5   2    2.75    0.73
   7   5   2    3.40    0.69
   7   5   2    3.35    0.79
   8   5   2    5.20    0.82
   8   5   2    5.33    0.90
   8   5   2    3.05    0.94
   9   5   2   53.34    2.89
   9   5   2   57.76    2.85
   9   5   2   61.03    2.63
  10   5   2   10.87    1.18
  10   5   2   11.18    1.51
  10   5   2   10.10    1.33
  11   5   2   41.10    2.20
  11   5   2   38.77    2.46
  11   5   2   41.03    2.62
  12   5   2    0.59    1.07
  12   5   2   -0.31    0.82
  12   5   2    0.95    1.08
  13   5   2    1.40    0.91
  13   5   2    2.42    1.27
  13   5   2    2.73    1.28
  14   5   2    0.42    0.96
  14   5   2   -3.11    1.05
  14   5   2    1.56    1.30
  15   5   2    1.01    1.01
  15   5   2    3.21    1.50
  15   5   2    3.29    1.47
  16   5   2    2.10    1.16
  16   5   2    5.20    1.73
  16   5   2    3.15    1.52
  12  -6  -2    2.15    1.44
  12  -6  -2    0.38    1.30
  11  -6  -2    5.25    1.47
  11  -6  -2    7.71    1.69
  10  -6  -2   19.70    1.98
  10  -6  -2   17.77    2.03
   9  -6  -2   -0.30    1.00
   9  -6  -2    1.59    1.20
   8  -6  -2    1.21    0.99
   8  -6  -2   -0.83    1.04
   7  -6  -2    7.55    1.31
   7  -6  -2    3.74    1.05
  -7   6   2    4.35    0.64
   6  -6  -2   25.47    1.70
   6  -6  -2   24.58    1.76
  -6   6   2   22.58    1.30
   5  -6  -2   37.75    2.14
   5  -6  -2   37.99    1.72
   5  -6  -2   35.86    1.95
   4  -6  -2    6.03    0.92
   4  -6  -2    5.11    0.59
   4  -6  -2    5.73    0.79
   3  -6  -2    2.41    0.66
   3  -6  -2    1.71    0.47
   3  -6  -2    2.19    0.56
   2  -6  -2    0.74    0.45
   2  -6  -2   -0.64    0.40
   2  -6  -2    0.44    0.54
  -2   6   2    0.78    0.44
   1  -6  -2    2.08    0.29
   1  -6  -2    1.23    0.45
   1  -6  -2    1.50    0.44
   1  -6  -2    1.55    0.55
  -1   6   2    0.99    0.29
   0  -6  -2   33.18    1.67
   0  -6  -2   33.06    1.53
   0  -6  -2   35.08    1.36
   0  -6  -2   35.20    1.54
   0   6   2   32.65    1.36
  -1  -6  -2  203.93    7.16
  -1  -6  -2  201.87    7.15
  -1  -6  -2  193.19    6.83
  -1  -6  -2  194.22    7.41
   1   6   2  196.61    6.84
  -2  -6  -2   55.63    2.21
  -2  -6  -2   55.93    2.31
   2   6   2   59.05    2.24
   2   6   2   59.16    2.32
   2   6   2   57.47    2.51
  -3  -6  -2   42.69    1.87
  -3  -6  -2   42.22    1.78
   3   6   2   42.43    1.79
   3   6   2   44.74    1.87
   3   6   2   43.86    2.06
  -4  -6  -2    8.36    0.74
   4   6   2    7.77    0.72
   4   6   2    8.02    0.73
   4   6   2    7.28    0.87
   5   6   2  152.97    6.18
   5   6   2  162.03    5.97
   5   6   2  163.25    5.77
   6   6   2   11.65    1.20
   6   6   2   12.04    1.04
   6   6   2   11.33    0.96
   7   6   2   33.08    1.94
   7   6   2   28.48    1.69
   7   6   2   30.29    1.59
   8   6   2   13.55    1.11
   8   6   2   11.28    1.17
   8   6   2   14.01    1.40
   9   6   2   13.35    1.57
   9   6   2   13.24    1.41
   9   6   2   17.55    1.38
  10   6   2    1.07    1.04
  10   6   2    1.86    0.86
  10   6   2    2.63    1.01
  11   6   2   23.78    1.95
  11   6   2   24.08    2.08
  11   6   2   24.17    1.71
  12   6   2   -1.14    0.79
  12   6   2   -1.07    1.00
  12   6   2    0.72    1.11
  13   6   2    0.25    0.84
  13   6   2    1.48    1.23
  13   6   2    0.50    1.20
  14   6   2   -0.43    0.93
  14   6   2    2.08    1.32
  14   6   2   -0.70    1.17
  15   6   2   -0.80    0.98
  15   6   2    1.13    1.40
  15   6   2   -0.01    1.33
  16   6   2    1.60    1.49
  16   6   2    2.10    1.53
  16   6   2   -0.27    1.02
  12  -7  -2    1.19    1.45
  12  -7  -2    2.22    1.47
  11  -7  -2    3.72    1.50
  11  -7  -2    2.26    1.42
  10  -7  -2   -0.19    1.21
  10  -7  -2    1.95    1.34
   9  -7  -2    5.93    1.31
   9  -7  -2    4.99    1.32
   8  -7  -2    2.27    1.19
   8  -7  -2    4.10    1.16
   7  -7  -2    1.61    0.99
   7  -7  -2    3.39    1.08
   6  -7  -2    6.42    1.24
   6  -7  -2    9.13    1.14
   5  -7  -2    7.36    0.96
   5  -7  -2    6.13    0.62
   5  -7  -2    5.38    1.07
   4  -7  -2   52.64    2.55
   4  -7  -2   52.29    2.40
   4  -7  -2   51.25    2.22
   3  -7  -2    1.77    0.50
   3  -7  -2    1.61    0.60
   3  -7  -2    1.51    0.71
   2  -7  -2   21.70    1.39
   2  -7  -2   17.74    1.10
   2  -7  -2   17.41    1.14
   1  -7  -2    0.61    0.57
   1  -7  -2    0.35    0.27
   1  -7  -2    0.50    0.46
  -1   7   2    0.67    0.41
   0  -7  -2   74.14    3.10
   0  -7  -2   74.62    2.92
   0  -7  -2   71.57    2.66
   0  -7  -2   71.20    2.90
   0   7   2   73.18    2.68
  -1  -7  -2   50.12    1.95
  -1  -7  -2   43.91    2.23
  -1  -7  -2   49.68    2.09
  -1  -7  -2   52.20    2.10
   1   7   2   48.71    1.96
  -2  -7  -2    5.13    0.58
  -2  -7  -2    4.77    0.62
   2   7   2    4.78    0.75
   2   7   2    5.59    0.66
   2   7   2    5.49    0.61
  -3  -7  -2    0.51    0.46
   3   7   2   -0.32    0.41
   3   7   2   -0.40    0.44
   3   7   2    0.03    0.54
   4   7   2   65.19    2.65
   4   7   2   66.66    2.75
   4   7   2   66.99    2.96
   5   7   2   46.56    2.16
   5   7   2   46.93    2.38
   5   7   2   48.98    2.10
   6   7   2    1.03    0.65
   6   7   2    0.71    0.54
   6   7   2    1.19    0.60
   7   7   2    1.66    0.67
   7   7   2    0.01    0.73
   7   7   2    0.63    0.61
   8   7   2   -0.78    0.64
   8   7   2    0.43    0.59
   8   7   2   -0.20    0.82
   9   7   2    3.12    0.82
   9   7   2    0.28    0.86
   9   7   2    2.19    0.95
  10   7   2    9.58    1.34
  10   7   2   10.40    1.22
  10   7   2    8.94    1.47
  11   7   2    0.41    0.96
  11   7   2    1.37    0.89
  11   7   2    0.55    0.98
  12   7   2    5.96    1.13
  12   7   2    5.60    1.41
  12   7   2    6.04    1.33
  13   7   2    1.28    1.20
  13   7   2    1.40    1.19
  13   7   2    2.18    1.01
  14   7   2    0.44    1.18
  14   7   2   -1.67    0.84
  14   7   2    1.14    1.25
  15   7   2   -0.17    1.36
  15   7   2   -0.24    1.32
  15   7   2   -0.53    1.00
  16   7   2   -0.99    1.40
  16   7   2    0.43    1.09
  16   7   2   -0.24    1.41
  11  -8  -2    0.21    1.34
  11  -8  -2   -0.92    1.28
  10  -8  -2    1.77    1.29
  10  -8  -2    1.65    1.34
   9  -8  -2   -0.04    1.19
   9  -8  -2   -2.28    1.05
   8  -8  -2   14.87    1.74
   8  -8  -2   12.96    1.57
   7  -8  -2    0.81    1.03
   7  -8  -2    1.04    0.89
   6  -8  -2    8.97    1.21
   6  -8  -2    7.68    1.32
   5  -8  -2    5.41    0.58
   5  -8  -2    6.92    1.16
   5  -8  -2    5.40    1.00
   4  -8  -2    3.71    0.99
   4  -8  -2    4.88    0.87
   4  -8  -2    3.78    0.57
   3  -8  -2   24.66    1.37
   3  -8  -2   26.76    1.75
   3  -8  -2   24.33    1.49
   2  -8  -2   12.47    0.64
   2  -8  -2   11.20    0.96
   2  -8  -2   11.89    1.03
   2  -8  -2   12.66    1.21
   1  -8  -2    4.80    0.68
   1  -8  -2    4.41    0.45
   1  -8  -2    4.42    0.82
   0  -8  -2   19.15    1.30
   0  -8  -2   17.71    0.92
   0  -8  -2   17.66    1.11
   0  -8  -2   17.91    1.12
   0   8   2   15.43    0.93
  -1  -8  -2   47.95    2.25
  -1  -8  -2   46.52    1.88
  -1  -8  -2   44.68    2.03
  -1  -8  -2   44.10    2.02
   1   8   2   45.95    1.90
  -2  -8  -2   81.16    3.21
  -2  -8  -2   78.20    3.03
  -2  -8  -2   83.23    3.43
   2   8   2   79.05    3.41
   2   8   2   79.12    3.07
   3   8   2  206.90    7.79
   3   8   2  200.98    7.21
   3   8   2  203.57    7.48
   4   8   2   38.09    1.96
   4   8   2   36.52    1.77
   4   8   2   36.58    1.77
   5   8   2   19.25    1.40
   5   8   2   19.92    1.30
   5   8   2   20.24    1.27
   6   8   2   50.87    2.25
   6   8   2   49.38    2.32
   6   8   2   46.30    2.46
   7   8   2   49.16    2.43
   7   8   2   49.38    2.31
   7   8   2   50.27    2.63
   8   8   2   91.66    3.81
   8   8   2   84.11    4.05
   8   8   2   90.65    3.70
   9   8   2   24.18    1.91
   9   8   2   18.98    1.64
   9   8   2   21.61    1.51
  10   8   2   36.13    2.08
  10   8   2   40.11    2.46
  10   8   2   38.42    2.29
  11   8   2    0.86    0.97
  11   8   2    0.92    1.00
  11   8   2    0.81    0.83
  12   8   2    1.78    0.99
  12   8   2    2.47    1.23
  12   8   2    3.54    1.18
  13   8   2    6.92    1.25
  13   8   2    7.45    1.62
  13   8   2   10.13    1.60
  14   8   2    1.99    1.36
  14   8   2    1.48    1.35
  14   8   2    3.34    1.15
  15   8   2   -0.55    1.30
  15   8   2   -0.62    1.31
  15   8   2   -1.37    0.99
  16   8   2    0.07    1.07
  16   8   2    2.41    1.53
  16   8   2   -1.66    1.32
  11  -9  -2    0.63    1.38
  10  -9  -2    0.24    1.26
  10  -9  -2    0.50    1.25
   9  -9  -2   -1.00    1.19
   9  -9  -2   -0.59    1.17
   8  -9  -2    2.78    1.28
   8  -9  -2    5.38    1.34
   7  -9  -2    8.41    1.43
   7  -9  -2   10.24    1.38
   6  -9  -2    9.50    1.43
   6  -9  -2   10.85    1.27
   5  -9  -2    1.09    0.87
   5  -9  -2    1.65    1.00
   4  -9  -2   16.93    1.09
   4  -9  -2   19.27    1.68
   4  -9  -2   18.80    1.47
   3  -9  -2   21.67    1.69
   3  -9  -2   21.22    1.28
   3  -9  -2   20.79    1.45
   2  -9  -2   47.99    2.25
   2  -9  -2   51.48    2.50
   2  -9  -2   46.80    1.81
   2  -9  -2   47.42    2.23
   1  -9  -2   26.10    1.19
   1  -9  -2   24.50    1.51
   1  -9  -2   29.56    1.67
   0  -9  -2  126.01    4.88
   0  -9  -2  126.50    5.15
   0  -9  -2  128.53    4.55
  -1  -9  -2   25.18    1.46
  -1  -9  -2   25.12    1.58
  -1  -9  -2   28.23    1.32
   1   9   2   26.33    1.31
  -2  -9  -2   12.66    1.21
  -2  -9  -2   12.44    1.05
   2   9   2   12.51    0.95
   2   9   2   15.09    1.23
   3   9   2    7.75    0.81
   3   9   2    5.74    0.95
   3   9   2    7.85    0.87
   4   9   2   29.14    1.77
   4   9   2   32.04    1.65
   4   9   2   32.23    1.70
   5   9   2    1.69    0.74
   5   9   2    3.71    0.76
   5   9   2    3.30    0.75
   6   9   2   31.39    1.71
   6   9   2   32.19    1.92
   6   9   2   28.52    1.72
   7   9   2   53.69    2.63
   7   9   2   55.11    2.58
   7   9   2   54.44    2.86
   8   9   2    5.61    1.03
   8   9   2    6.74    1.02
   8   9   2    5.96    1.20
   9   9   2    0.47    0.75
   9   9   2   -0.28    0.92
   9   9   2   -1.23    0.81
  10   9   2   -0.18    0.82
  10   9   2   -0.95    0.85
  10   9   2   -0.84    0.82
  11   9   2    4.66    1.23
  11   9   2    6.34    1.22
  11   9   2    5.44    1.12
  12   9   2    1.99    0.93
  12   9   2    0.52    0.97
  12   9   2    1.13    1.15
  13   9   2    1.58    1.01
  13   9   2    1.50    1.16
  13   9   2   -0.66    1.14
  14   9   2    3.66    1.53
  14   9   2    1.07    1.38
  14   9   2    0.94    1.06
  15   9   2    0.26    1.42
  15   9   2   -0.43    1.05
  15   9   2    0.80    1.37
  16   9   2    1.78    1.45
  16   9   2    1.37    1.46
  10 -10  -2    6.59    1.64
   9 -10  -2   13.87    1.79
   9 -10  -2    7.37    1.68
   8 -10  -2    0.37    1.20
   8 -10  -2   -1.44    1.15
   7 -10  -2   -0.67    0.97
   7 -10  -2   -0.90    0.99
   6 -10  -2    0.47    1.02
   6 -10  -2    0.07    0.94
   5 -10  -2   -0.94    0.81
   5 -10  -2   -0.13    0.96
   4 -10  -2   18.38    1.47
   4 -10  -2   14.26    1.59
   4 -10  -2   13.58    1.03
   3 -10  -2   23.07    1.45
   3 -10  -2   26.23    1.89
   3 -10  -2   24.95    1.66
   2 -10  -2   15.68    0.86
   2 -10  -2   17.26    1.55
   2 -10  -2   16.96    1.42
   2 -10  -2   14.12    1.19
   1 -10  -2    8.63    0.70
   1 -10  -2    7.11    1.09
   1 -10  -2    8.84    1.00
   0 -10  -2   -0.04    0.43
   0 -10  -2    0.94    0.63
   0 -10  -2   -1.19    0.66
  -1 -10  -2   13.76    1.32
  -1 -10  -2   13.70    1.20
   1  10   2   15.41    1.05
  -2 -10  -2   39.29    1.94
  -2 -10  -2   40.23    2.14
   2  10   2   37.05    1.79
   3  10   2    3.83    0.91
   3  10   2    2.91    0.70
   4  10   2   21.01    1.55
   4  10   2   17.02    1.36
   4  10   2   16.53    1.29
   5  10   2    4.79    0.87
   5  10   2    4.35    0.88
   5  10   2    4.38    1.01
   6  10   2   19.36    1.64
   6  10   2   15.89    1.40
   6  10   2   18.61    1.40
   7  10   2   -0.14    0.75
   7  10   2    1.63    0.84
   7  10   2    0.92    0.71
   8  10   2   10.50    1.21
   8  10   2   10.48    1.45
   8  10   2    9.14    1.16
   9  10   2    0.11    0.85
   9  10   2   -0.11    0.95
   9  10   2    0.09    0.81
  10  10   2   -0.60    0.86
  10  10   2   -0.64    0.83
  10  10   2    0.45    1.06
  11  10   2   -0.13    0.95
  11  10   2    0.24    0.94
  11  10   2    0.64    0.98
  12  10   2    6.14    1.32
  12  10   2    5.90    1.40
  12  10   2    7.59    1.32
  13  10   2    2.86    1.39
  13  10   2    2.36    1.15
  13  10   2    4.82    1.34
  14  10   2    0.39    1.17
  14  10   2    1.56    1.11
  14  10   2    0.31    1.21
  15  10   2    0.98    1.35
  15  10   2    1.70    1.18
  15  10   2    2.80    1.36
   9 -11  -2    2.51    1.38
   8 -11  -2    0.83    1.25
   8 -11  -2   -0.04    1.17
   7 -11  -2    1.79    1.16
   7 -11  -2    1.14    1.20
   6 -11  -2   -0.15    1.00
   6 -11  -2   -0.37    1.12
   5 -11  -2   -0.17    0.90
   5 -11  -2    0.69    0.99
   4 -11  -2    0.74    0.86
   4 -11  -2    0.24    1.02
   3 -11  -2   13.76    1.34
   3 -11  -2   14.22    1.56
   3 -11  -2   12.05    1.14
   2 -11  -2   12.99    1.46
   2 -11  -2   12.40    1.26
   2 -11  -2   12.31    1.12
   1 -11  -2    4.57    1.01
   1 -11  -2    4.54    0.84
   1 -11  -2    3.47    0.87
   1 -11  -2    3.91    0.60
   0 -11  -2    5.66    0.96
   0 -11  -2    4.77    1.02
  -1 -11  -2    6.01    1.07
  -1 -11  -2    6.85    0.98
  -2 -11  -2   44.39    2.32
  -2 -11  -2   42.14    2.12
   2  11   2   39.93    2.00
  -3 -11  -2   27.26    1.87
  -3 -11  -2   28.66    1.71
   3  11   2   28.51    1.92
   3  11   2   27.55    1.63
   4  11   2    0.04    0.67
   4  11   2    1.83    0.88
   4  11   2   -0.37    0.69
   5  11   2   45.97    2.55
   5  11   2   45.56    2.25
   5  11   2   46.75    2.35
   6  11   2    8.35    1.10
   6  11   2    9.74    1.33
   6  11   2    9.01    1.13
   7  11   2   61.75    2.82
   7  11   2   57.45    3.11
   7  11   2   57.90    2.80
   8  11   2    0.81    0.80
   8  11   2    1.36    1.04
   8  11   2    0.84    0.85
   9  11   2   23.17    1.84
   9  11   2   18.37    1.69
   9  11   2   23.40    1.99
  10  11   2    0.82    0.88
  10  11   2    0.52    0.91
  10  11   2    1.48    1.14
  11  11   2   -0.48    0.82
  11  11   2   -0.49    0.97
  11  11   2   -0.31    1.03
  12  11   2   -0.53    1.02
  12  11   2    0.40    1.17
  12  11   2    1.05    0.93
  13  11   2    0.46    1.13
  13  11   2    1.03    0.98
  13  11   2   -1.05    1.17
  14  11   2   -1.75    1.12
  14  11   2   -0.85    0.98
  14  11   2    1.78    1.37
  15  11   2    2.21    1.46
  15  11   2    0.33    1.16
  15  11   2    0.89    1.35
   8 -12  -2   -0.21    1.23
   7 -12  -2    0.41    1.12
   6 -12  -2    2.67    1.21
   6 -12  -2    1.35    1.26
   5 -12  -2    1.14    1.10
   5 -12  -2    0.61    1.03
   4 -12  -2    5.22    1.10
   4 -12  -2    3.72    1.16
   3 -12  -2    1.21    0.87
   3 -12  -2   -0.54    0.94
   2 -12  -2    0.78    0.72
   2 -12  -2    1.15    0.86
   2 -12  -2    3.86    1.08
   1 -12  -2    3.00    0.91
   1 -12  -2    3.04    0.82
   1 -12  -2    3.88    1.05
   0 -12  -2   -0.10    0.78
   0 -12  -2    1.93    0.91
  -1 -12  -2   29.71    1.84
  -1 -12  -2   33.57    2.03
  -2 -12  -2    4.63    0.89
  -2 -12  -2    4.51    1.01
   2  12   2    3.95    0.83
  -3 -12  -2   10.15    1.13
  -3 -12  -2    7.39    1.20
   3  12   2   11.16    1.12
   4  12   2   21.90    1.76
   4  12   2   22.27    1.48
   5  12   2    9.82    1.40
   5  12   2    9.77    1.16
   5  12   2    9.78    1.16
   6  12   2    0.18    0.81
   6  12   2   -0.20    0.91
   6  12   2    0.50    0.81
   7  12   2    0.44    0.87
   7  12   2    1.23    0.82
   7  12   2    0.42    0.86
   8  12   2   27.99    2.13
   8  12   2   27.25    1.86
   8  12   2   27.18    1.85
   9  12   2   15.21    1.55
   9  12   2   14.76    1.80
   9  12   2   12.26    1.47
  10  12   2    4.31    1.14
  10  12   2    5.19    1.39
  10  12   2    4.93    1.15
  11  12   2    0.32    0.89
  11  12   2   -0.94    0.93
  11  12   2   -1.16    0.95
  12  12   2    0.34    1.07
  12  12   2    0.06    1.23
  12  12   2    0.35    1.02
  13  12   2   -0.57    1.09
  13  12   2    1.83    1.37
  13  12   2    0.52    1.09
  14  12   2   -0.05    1.25
  14  12   2   -0.03    1.12
  14  12   2    1.62    1.31
  15  12   2    1.02    1.17
  15  12   2   -2.12    1.35
  15  12   2   -0.55    1.27
   7 -13  -2   -0.21    1.16
   6 -13  -2    5.98    1.42
   5 -13  -2    0.69    1.12
   5 -13  -2   -1.56    1.08
   4 -13  -2   -2.03    1.04
   4 -13  -2    2.05    1.03
   3 -13  -2    0.80    1.05
   3 -13  -2    0.00    0.91
   2 -13  -2    0.23    0.96
   2 -13  -2    2.09    0.90
   1 -13  -2    3.78    1.10
   1 -13  -2    2.67    0.81
   1 -13  -2    3.44    0.95
   0 -13  -2    2.26    0.89
   0 -13  -2    2.54    0.94
  -1 -13  -2   -1.27    0.75
  -1 -13  -2   -0.49    0.73
  -2 -13  -2    0.46    0.87
  -2 -13  -2    0.62    0.78
  -3 -13  -2    2.68    0.98
  -3 -13  -2    1.65    0.81
   3  13   2    1.10    0.80
  -4 -13  -2    0.29    0.86
  -4 -13  -2    1.61    0.83
   4  13   2    0.28    0.93
   4  13   2    1.47    0.77
   5  13   2    0.65    0.96
   5  13   2    1.14    0.80
   5  13   2    1.96    0.81
   6  13   2    0.05    0.78
   6  13   2   -0.80    0.90
   6  13   2   -0.77    0.75
   7  13   2   -0.20    0.78
   7  13   2    0.90    0.89
   7  13   2    0.06    0.97
   8  13   2    3.08    0.97
   8  13   2    1.48    0.99
   8  13   2    2.94    1.11
   9  13   2    2.89    1.02
   9  13   2    2.43    1.17
   9  13   2    0.96    0.98
  10  13   2   -0.02    1.11
  10  13   2    2.13    1.06
  10  13   2    0.60    0.93
  11  13   2   -0.67    1.10
  11  13   2    1.10    1.06
  11  13   2    0.22    1.00
  12  13   2    1.86    1.34
  12  13   2    1.40    1.13
  12  13   2    1.75    1.18
  13  13   2    1.20    1.24
  13  13   2   -0.51    1.33
  13  13   2    0.80    1.05
  14  13   2   -0.44    1.03
  14  13   2   -0.55    1.31
  14  13   2    0.57    1.27
   6 -14  -2    0.41    1.17
   5 -14  -2   -0.31    1.07
   4 -14  -2   -0.65    1.00
   4 -14  -2   -1.34    1.15
   3 -14  -2    2.11    1.19
   3 -14  -2    3.73    1.11
   2 -14  -2    0.80    0.93
   2 -14  -2   -1.55    1.00
   1 -14  -2    1.54    0.95
   1 -14  -2    0.63    0.98
   0 -14  -2    1.47    0.88
   0 -14  -2    0.64    0.88
  -1 -14  -2    2.11    0.91
  -1 -14  -2    4.70    1.10
  -2 -14  -2    3.62    0.93
  -2 -14  -2    3.22    1.02
  -3 -14  -2    1.17    0.92
  -3 -14  -2    2.59    0.87
  -4 -14  -2    0.61    0.80
  -4 -14  -2    0.38    0.88
   4  14   2    0.30    0.77
  -5 -14  -2    1.97    0.88
   5  14   2   -0.80    0.85
   5  14   2   -0.59    0.77
   6  14   2    2.69    1.18
   6  14   2   -0.11    0.83
   6  14   2    1.01    0.85
   7  14   2    2.98    0.99
   7  14   2    2.90    1.01
   7  14   2    2.08    1.10
   8  14   2    5.27    1.13
   8  14   2    2.75    1.08
   8  14   2    4.76    1.31
   9  14   2    4.67    1.21
   9  14   2    8.08    1.52
   9  14   2    4.82    1.17
  10  14   2    1.03    1.04
  10  14   2   -0.16    1.02
  10  14   2    0.99    1.22
  11  14   2    5.68    1.36
  11  14   2    4.63    1.21
  11  14   2    4.10    1.44
  12  14   2   -0.07    1.33
  12  14   2    1.73    1.15
  12  14   2    2.34    1.26
  13  14   2    4.48    1.42
  13  14   2    6.07    1.63
  13  14   2    4.17    1.35
  14  14   2   -1.49    1.29
  14  14   2   -0.25    1.37
  14  14   2   -0.17    1.18
   5 -15  -2   -0.20    1.22
   4 -15  -2   -1.12    1.09
   3 -15  -2   -1.63    0.95
   2 -15  -2   11.58    1.66
   2 -15  -2    9.44    1.39
   1 -15  -2    2.85    1.06
   1 -15  -2    2.57    1.15
   0 -15  -2    8.05    1.24
   0 -15  -2    4.86    1.24
  -1 -15  -2    2.39    1.00
  -1 -15  -2    2.76    1.08
  -2 -15  -2    2.99    1.03
  -2 -15  -2    3.42    1.11
  -3 -15  -2    4.51    1.19
  -3 -15  -2    5.78    1.09
  -4 -15  -2    3.04    1.11
  -4 -15  -2    4.89    1.05
  -5 -15  -2    1.25    0.93
  -5 -15  -2    1.53    1.03
   5  15   2    1.47    1.12
   5  15   2    0.96    0.90
   6  15   2   -0.01    1.01
   6  15   2    2.10    1.05
   7  15   2   12.03    1.69
   7  15   2   10.61    1.41
   7  15   2   11.52    1.48
   8  15   2   -0.54    0.97
   8  15   2    1.06    1.19
   8  15   2   -1.92    0.83
   9  15   2   -0.99    0.91
   9  15   2   -0.36    1.03
   9  15   2    0.93    1.19
  10  15   2    1.83    1.30
  10  15   2   -1.59    1.02
  10  15   2   -1.28    0.89
  11  15   2    2.06    1.21
  11  15   2    1.49    1.35
  11  15   2    2.33    1.21
  12  15   2    0.86    1.05
  12  15   2    3.48    1.50
  12  15   2    3.94    1.33
  13  15   2   -1.02    1.16
  13  15   2   -0.14    1.19
  13  15   2    1.21    1.48
   3 -16  -2    1.25    1.12
   2 -16  -2    2.49    1.23
   1 -16  -2    0.47    1.02
   1 -16  -2    1.36    1.13
   0 -16  -2    1.87    1.02
   0 -16  -2    0.03    0.99
  -1 -16  -2    2.75    1.12
  -1 -16  -2    2.10    1.09
  -2 -16  -2    5.08    1.16
  -2 -16  -2    5.00    1.24
  -3 -16  -2    1.82    0.97
  -3 -16  -2   -0.35    0.96
  -4 -16  -2    0.23    0.90
  -4 -16  -2    0.45    1.03
  -5 -16  -2    3.90    1.10
  -5 -16  -2    2.01    1.19
  -6 -16  -2    1.66    1.19
  -6 -16  -2    0.38    0.99
   6  16   2    0.85    1.05
   6  16   2    2.07    1.21
   7  16   2    4.08    1.08
   7  16   2    2.23    1.09
   7  16   2    3.72    1.38
   8  16   2   -1.04    1.03
   8  16   2    1.28    1.24
   8  16   2    0.46    0.97
   9  16   2    0.42    1.12
   9  16   2    1.36    1.28
   9  16   2   -1.12    0.93
  10  16   2    0.21    1.14
  10  16   2   -0.44    1.19
  10  16   2    0.94    1.18
  11  16   2    0.30    1.14
  11  16   2    1.66    1.25
  11  16   2    3.12    1.45
  12  16   2    2.49    1.29
  12  16   2    1.69    1.26
  12  16   2    2.51    1.43
   1 -17  -2    2.58    1.24
   0 -17  -2    0.69    1.10
  -1 -17  -2    4.30    1.29
  -1 -17  -2    5.09    1.22
  -2 -17  -2    2.98    1.11
  -2 -17  -2    1.53    1.14
  -3 -17  -2    7.63    1.35
  -3 -17  -2    8.45    1.48
  -4 -17  -2    6.03    1.26
  -4 -17  -2    5.70    1.38
  -5 -17  -2    4.27    1.31
  -5 -17  -2    3.87    1.21
  -6 -17  -2    2.15    1.14
  -6 -17  -2    2.10    1.29
   6  17   2    2.96    1.29
  -7 -17  -2   -0.41    1.18
  -7 -17  -2    0.46    1.12
   7  17   2   -0.20    1.07
   7  17   2    1.67    1.25
   8  17   2    6.63    1.66
   8  17   2    9.63    1.44
   8  17   2    8.57    1.48
   9  17   2    5.74    1.40
   9  17   2    6.84    1.62
   9  17   2    6.47    1.37
  10  17   2    4.70    1.53
  10  17   2    2.06    1.31
  10  17   2    1.61    1.23
  11  17   2    1.66    1.25
  11  17   2    0.51    1.19
  11  17   2    0.55    1.35
  -2 -18  -2    0.64    1.12
  -2 -18  -2    0.99    1.10
  -3 -18  -2    0.90    1.05
  -3 -18  -2    0.56    1.13
  -4 -18  -2   -0.85    1.02
  -4 -18  -2    1.25    1.14
  -5 -18  -2    0.34    1.10
  -5 -18  -2    2.50    1.10
  -6 -18  -2   -0.85    1.09
  -6 -18  -2   -0.24    1.02
  -7 -18  -2    1.90    1.30
  -7 -18  -2    2.02    1.17
   7  18   2   -0.17    1.27
  -8 -18  -2    1.55    1.20
  -8 -18  -2    0.78    1.27
   8  18   2    0.61    1.24
   9  18   2   -0.48    1.00
   9  18   2    1.33    1.17
   9  18   2   -0.13    1.39
   8  17  -3    0.25    1.27
  -8 -17   3   -0.13    1.29
   7  17  -3    0.52    1.27
  -7 -17   3    0.87    1.28
   6  17  -3    2.01    1.24
  -6 -17   3    1.01    1.21
  -5 -17   3    0.14    1.21
  -5 -17   3   -0.54    0.97
  -4 -17   3    0.69    1.22
  -3 -17   3    0.63    1.21
  -2 -17   3   -1.21    1.12
  -1 -17   3   -0.50    1.12
   0 -17   3    0.55    1.14
  10  16  -3    3.55    1.37
  10  16  -3    3.54    1.58
   9  16  -3   -0.11    1.24
   9  16  -3   -1.69    1.14
   8  16  -3    5.35    1.38
   8  16  -3    3.40    1.40
   7  16  -3    1.43    1.27
  -7 -16   3   -0.40    1.15
   6  16  -3    2.41    1.25
  -6 -16   3    0.77    1.12
   5  16  -3   -0.36    1.02
  -5 -16   3   -0.35    1.05
  -5 -16   3    0.68    1.06
  -4 -16   3    4.83    1.19
  -4 -16   3    3.76    1.22
  -3 -16   3    1.45    1.25
  -3 -16   3    1.28    0.99
  -2 -16   3    0.60    1.15
  -1 -16   3   -0.93    1.10
   0 -16   3    2.48    1.27
   1 -16   3    1.77    1.23
   2 -16   3    3.62    1.34
  11  15  -3   -0.80    1.29
  11  15  -3    1.06    1.42
  10  15  -3    1.46    1.26
  10  15  -3    2.11    1.41
   9  15  -3    1.09    1.14
   9  15  -3    1.79    1.32
   8  15  -3    1.12    1.21
   8  15  -3    0.20    1.09
   7  15  -3    0.22    1.16
   7  15  -3   -0.05    0.97
   6  15  -3    1.83    1.13
  -6 -15   3   -0.13    1.16
   5  15  -3    4.72    1.28
  -5 -15   3    5.38    1.30
   4  15  -3    4.13    1.15
  -4 -15   3    2.82    1.08
  -4 -15   3    4.18    1.21
  -3 -15   3    4.00    1.11
  -3 -15   3    4.53    1.24
  -2 -15   3    1.67    0.98
  -2 -15   3    3.11    1.16
  -1 -15   3    1.86    1.16
   0 -15   3    0.59    1.13
   1 -15   3    8.49    1.47
   2 -15   3    1.05    1.23
   3 -15   3    2.70    1.35
   4 -15   3   -0.99    1.22
  12  14  -3   -3.63    1.15
  12  14  -3    1.68    1.44
  11  14  -3    2.63    1.43
  11  14  -3    1.67    1.36
  10  14  -3   -0.79    1.18
  10  14  -3   -0.82    1.12
   9  14  -3   -1.26    1.12
   9  14  -3    0.31    1.23
   8  14  -3    1.13    1.06
   8  14  -3    0.78    1.15
   7  14  -3    0.83    1.01
   7  14  -3    1.58    1.18
   6  14  -3    2.65    1.11
   6  14  -3    4.13    1.23
   5  14  -3    6.19    1.28
  -5 -14   3    4.72    1.23
   4  14  -3    2.27    0.99
  -4 -14   3   -0.51    0.92
  -3 -14   3   -0.53    0.89
  -3 -14   3   -0.70    0.79
  -2 -14   3    0.18    0.99
  -2 -14   3   -1.02    0.76
  -1 -14   3   -0.99    0.90
  -1 -14   3    0.32    0.78
   0 -14   3    1.21    0.82
   0 -14   3    2.06    1.08
   1 -14   3    5.29    1.29
   2 -14   3    6.24    1.31
   3 -14   3    7.78    1.44
   4 -14   3    8.45    1.58
   5 -14   3    6.21    1.54
   6 -14   3    1.16    1.36
  13  13  -3   -0.43    1.30
  13  13  -3    0.33    1.36
  12  13  -3    0.11    1.25
  12  13  -3   -0.13    1.28
  11  13  -3    1.86    1.39
  11  13  -3    1.46    1.27
  10  13  -3    1.10    1.28
  10  13  -3    0.01    1.15
   9  13  -3    2.91    1.27
   9  13  -3    0.74    1.10
   8  13  -3    8.53    1.46
   8  13  -3    9.75    1.56
   7  13  -3   21.94    2.10
   7  13  -3   25.05    1.98
   6  13  -3   22.43    1.80
   6  13  -3   17.03    1.76
   5  13  -3    4.59    1.08
   4  13  -3    1.56    0.92
  -4 -13   3    1.16    0.99
  -3 -13   3    5.59    1.04
  -3 -13   3    5.78    1.16
  -2 -13   3    4.16    1.12
  -2 -13   3    4.34    0.99
  -1 -13   3   11.71    1.27
  -1 -13   3    9.24    1.38
   0 -13   3   20.40    1.84
   0 -13   3   19.01    1.52
   1 -13   3   36.75    2.33
   1 -13   3   30.64    2.01
   2 -13   3    0.95    1.10
   3 -13   3    6.95    1.36
   4 -13   3    5.10    1.40
   5 -13   3    0.90    1.25
   6 -13   3    0.30    1.30
   7 -13   3    0.48    1.37
  14  12  -3    2.08    1.54
  13  12  -3    3.78    1.52
  13  12  -3    4.11    1.54
  12  12  -3    0.46    1.34
  12  12  -3   -1.29    1.23
  12  12  -3    0.77    1.10
  11  12  -3   -1.05    1.16
  11  12  -3   -1.68    1.07
  11  12  -3   -0.50    0.99
  10  12  -3    3.52    1.27
  10  12  -3    2.99    1.34
  10  12  -3    4.42    1.21
   9  12  -3    0.51    1.14
   9  12  -3    0.54    1.06
   8  12  -3   11.68    1.54
   8  12  -3   12.42    1.67
   7  12  -3   14.06    1.59
   7  12  -3   13.77    1.68
   6  12  -3    2.70    1.05
   6  12  -3    2.89    1.07
   5  12  -3    0.01    0.91
   5  12  -3    0.35    0.86
   4  12  -3   11.64    1.36
  -4 -12   3   11.80    1.45
   3  12  -3    0.85    0.75
  -3 -12   3   -0.42    0.86
  -2 -12   3   -1.49    0.80
  -2 -12   3   -0.11    0.73
  -1 -12   3    2.55    0.93
  -1 -12   3    4.73    0.94
  -1 -12   3    5.66    1.17
   0 -12   3    5.88    0.99
   0 -12   3    7.05    1.22
   1 -12   3   28.84    2.00
   1 -12   3   26.93    1.73
   2 -12   3   18.98    1.79
   2 -12   3   19.38    1.56
   3 -12   3    0.85    0.99
   4 -12   3   -0.07    1.05
   5 -12   3   -0.68    1.12
   6 -12   3    3.74    1.38
   7 -12   3   -0.30    1.24
   8 -12   3    3.23    1.43
  14  11  -3    1.76    1.10
  14  11  -3   -0.66    1.36
  14  11  -3    0.07    1.29
  13  11  -3    0.06    1.28
  13  11  -3   -0.31    1.34
  13  11  -3    1.61    1.10
  12  11  -3    0.98    1.09
  12  11  -3    0.21    1.26
  12  11  -3    1.87    1.40
  11  11  -3    6.34    1.47
  11  11  -3    6.81    1.49
  11  11  -3    6.81    1.35
  10  11  -3    8.16    1.44
  10  11  -3    6.53    1.31
  10  11  -3    8.44    1.57
   9  11  -3    2.89    1.22
   9  11  -3    3.52    1.06
   9  11  -3    2.63    1.11
   8  11  -3   14.83    1.55
   8  11  -3   12.98    1.71
   8  11  -3   16.33    1.68
   7  11  -3    1.06    1.04
   7  11  -3    1.20    1.06
   6  11  -3    0.86    0.99
   6  11  -3   -0.22    0.91
   5  11  -3    3.38    1.06
   5  11  -3    4.42    1.07
   4  11  -3   -0.05    0.86
   4  11  -3   -0.96    0.74
   3  11  -3   45.78    2.45
  -3 -11   3   48.40    2.54
   2  11  -3    0.50    0.75
  -2 -11   3   -0.89    0.85
  -1 -11   3   12.75    1.40
  -1 -11   3   12.31    1.22
  -1 -11   3   12.31    1.35
   0 -11   3    9.94    1.31
   0 -11   3    9.87    1.12
   0 -11   3   10.14    1.15
   1 -11   3   26.13    1.64
   1 -11   3   27.58    1.71
   1 -11   3   29.89    2.08
   2 -11   3   64.83    2.96
   2 -11   3   64.86    3.18
   3 -11   3    4.87    1.13
   3 -11   3    3.87    0.89
   4 -11   3    0.47    0.96
   5 -11   3    0.32    1.10
   6 -11   3    4.43    1.33
   7 -11   3    0.02    1.15
   8 -11   3   -0.88    1.27
   9 -11   3    4.02    1.47
  14  10  -3    0.64    1.05
  14  10  -3    0.88    1.40
  14  10  -3    2.18    1.44
  13  10  -3   -0.46    1.16
  13  10  -3    1.17    1.38
  13  10  -3    1.93    1.12
  12  10  -3   -0.83    1.03
  12  10  -3    2.16    1.24
  12  10  -3    0.34    1.26
  11  10  -3    1.80    1.07
  11  10  -3    1.69    1.20
  11  10  -3    2.93    1.37
  10  10  -3   10.27    1.53
  10  10  -3   12.28    1.78
  10  10  -3   12.90    1.45
   9  10  -3   20.64    1.69
   9  10  -3   13.77    1.64
   9  10  -3   18.15    1.96
   8  10  -3    0.43    0.97
   8  10  -3   -2.77    0.90
   8  10  -3    1.74    0.84
   7  10  -3   31.57    2.09
   7  10  -3   33.04    2.19
   7  10  -3   30.04    1.97
   6  10  -3    7.18    1.21
   6  10  -3    5.36    1.18
   5  10  -3   28.14    1.92
   5  10  -3   33.17    2.02
   4  10  -3    7.75    1.18
   4  10  -3    9.02    1.20
   3  10  -3   -1.11    0.70
  -3 -10   3   -0.22    0.77
   2  10  -3    4.19    0.77
  -2 -10   3    3.20    0.93
  -1 -10   3   19.35    1.51
  -1 -10   3   18.45    1.31
   0 -10   3    0.24    0.70
   0 -10   3    0.33    0.65
   0 -10   3    0.34    0.78
   1 -10   3    6.37    1.11
   1 -10   3    6.71    0.89
   1 -10   3    7.29    0.94
   2 -10   3    4.44    1.05
   2 -10   3    5.09    0.73
   2 -10   3    4.36    0.86
   3 -10   3    2.55    0.82
   3 -10   3    3.22    1.06
   4 -10   3    2.72    1.04
   4 -10   3    0.16    0.73
   5 -10   3   -0.14    0.74
   5 -10   3    0.33    0.92
   6 -10   3    1.17    1.12
   7 -10   3    0.44    1.12
   8 -10   3   -0.22    1.16
   9 -10   3   -0.03    1.23
  10 -10   3    3.31    1.47
  15   9  -3   10.38    1.89
  15   9  -3    9.77    1.61
  15   9  -3    9.81    1.86
  14   9  -3   -0.18    1.11
  14   9  -3    0.63    1.41
  14   9  -3    0.04    1.39
  13   9  -3    0.98    1.09
  13   9  -3    0.44    1.31
  13   9  -3    0.86    1.29
  12   9  -3    3.29    1.29
  12   9  -3    2.06    1.31
  12   9  -3    1.53    1.06
  11   9  -3   -1.23    1.04
  11   9  -3    5.04    1.41
  11   9  -3    1.18    0.96
  10   9  -3    2.54    1.10
  10   9  -3    1.34    1.06
  10   9  -3    0.09    0.83
   9   9  -3   -0.46    0.93
   9   9  -3   -0.57    0.93
   9   9  -3    0.35    0.79
   8   9  -3   -0.64    0.82
   8   9  -3    0.43    0.92
   8   9  -3    0.80    1.06
   7   9  -3   11.05    1.36
   7   9  -3   10.87    1.49
   7   9  -3   11.59    1.30
   6   9  -3    1.60    0.93
   6   9  -3    0.80    0.80
   6   9  -3    1.31    0.84
   5   9  -3    0.23    0.77
   5   9  -3    0.61    0.75
   4   9  -3   11.57    1.24
   4   9  -3    8.01    1.13
   3   9  -3    1.06    0.76
   3   9  -3    2.07    0.78
  -2  -9   3    3.23    0.80
   1   9  -3   12.83    1.12
  -1  -9   3   11.79    1.18
   0  -9   3    8.96    1.11
   0  -9   3    9.03    0.98
   0  -9   3    9.14    0.92
   1  -9   3    0.95    0.61
   1  -9   3    1.82    0.64
   1  -9   3    1.10    0.75
   2  -9   3    5.33    0.99
   2  -9   3    6.23    0.72
   2  -9   3    5.83    0.84
   3  -9   3    7.33    0.89
   3  -9   3    7.17    1.12
   3  -9   3    6.07    0.72
   4  -9   3   12.62    1.13
   4  -9   3   11.34    1.34
   5  -9   3    0.24    0.78
   5  -9   3    0.26    0.88
   6  -9   3    0.81    0.78
   6  -9   3   -0.45    0.93
   7  -9   3   30.44    2.24
   8  -9   3    6.23    1.38
   9  -9   3    3.00    1.41
  10  -9   3    0.51    1.37
  15   8  -3    1.55    1.54
  15   8  -3   -0.16    1.39
  15   8  -3    1.19    1.11
  14   8  -3    0.39    1.03
  14   8  -3    0.74    1.27
  14   8  -3    1.39    1.41
  13   8  -3    2.12    1.06
  13   8  -3    4.43    1.56
  13   8  -3    5.36    1.50
  12   8  -3    5.06    1.15
  12   8  -3    3.05    1.40
  12   8  -3    5.69    1.43
  11   8  -3   -0.26    0.90
  11   8  -3    0.63    1.07
  11   8  -3    1.73    1.12
  10   8  -3    1.20    1.16
  10   8  -3    1.95    1.08
  10   8  -3    0.38    0.78
   9   8  -3   -0.37    0.93
   9   8  -3   -0.39    0.81
   9   8  -3   -0.69    0.91
   8   8  -3   12.68    1.43
   8   8  -3   12.46    1.29
   8   8  -3   14.94    1.65
   7   8  -3    3.10    0.97
   7   8  -3    3.72    0.87
   7   8  -3    3.59    0.96
   6   8  -3    0.31    0.64
   6   8  -3    1.03    0.86
   6   8  -3    1.93    0.83
   5   8  -3   30.34    1.79
   5   8  -3   36.42    1.97
   5   8  -3   29.31    1.89
   4   8  -3    2.34    0.79
   4   8  -3    2.23    0.77
   3   8  -3    4.58    0.86
   3   8  -3    4.61    0.80
  -2  -8   3   28.54    1.70
   1   8  -3    6.41    0.79
  -1  -8   3    6.35    0.90
   0  -8   3   -0.05    0.62
   0  -8   3    0.76    0.57
   0  -8   3    1.29    0.53
   1  -8   3    5.82    0.94
   1  -8   3    7.67    0.80
   1  -8   3    7.42    0.79
   2  -8   3    1.46    0.50
   2  -8   3    2.67    0.76
   2  -8   3    2.58    0.62
   2  -8   3    2.10    0.50
   3  -8   3    1.31    0.48
   3  -8   3    0.72    0.58
   3  -8   3    0.96    0.75
   4  -8   3   -0.49    0.81
   4  -8   3   -0.78    0.45
   4  -8   3    0.28    0.63
   5  -8   3    0.51    0.89
   5  -8   3   -0.29    0.72
   6  -8   3    4.39    1.10
   6  -8   3    7.65    1.05
   7  -8   3    1.35    0.99
   7  -8   3   -0.39    0.81
   8  -8   3   18.60    1.65
   8  -8   3   20.09    1.90
   9  -8   3    6.55    1.44
  10  -8   3    1.10    1.31
  11  -8   3    2.09    1.44
  15   7  -3    0.78    1.03
  15   7  -3    0.56    1.39
  15   7  -3    0.74    1.47
  14   7  -3    2.13    1.14
  14   7  -3    1.34    1.42
  14   7  -3    0.64    1.36
  13   7  -3    0.10    1.00
  13   7  -3    3.21    1.33
  13   7  -3    0.41    1.28
  12   7  -3   14.23    1.92
  12   7  -3   12.23    1.72
  12   7  -3   15.93    1.61
  11   7  -3    3.30    1.02
  11   7  -3    1.12    1.10
  11   7  -3    2.13    1.11
  10   7  -3   18.89    1.90
  10   7  -3   15.65    1.48
  10   7  -3   18.84    1.83
   9   7  -3   -0.57    0.78
   9   7  -3   -0.79    0.96
   9   7  -3   -1.52    0.83
   8   7  -3    0.55    0.88
   8   7  -3    1.21    0.74
   8   7  -3   -0.92    0.77
   7   7  -3    3.34    0.92
   7   7  -3    2.23    0.98
   7   7  -3    2.86    0.83
   6   7  -3   27.83    1.71
   6   7  -3   28.41    1.65
   6   7  -3   23.06    1.75
   5   7  -3   38.04    2.03
   5   7  -3   33.69    1.93
   5   7  -3   36.95    1.88
   4   7  -3  104.99    4.15
   4   7  -3  101.49    3.94
   4   7  -3   97.38    4.17
   3   7  -3   13.45    1.19
   3   7  -3   12.53    1.12
   2   7  -3    7.95    0.76
   1   7  -3    0.67    0.53
  -1  -7   3    1.03    0.67
   0  -7   3  121.49    4.74
   0  -7   3  112.53    4.49
   0  -7   3  113.75    4.63
   0  -7   3  120.31    4.49
   1  -7   3    1.83    0.52
   1  -7   3    1.69    0.46
   1  -7   3    1.87    0.51
   1  -7   3    1.63    0.67
   1  -7   3    1.57    0.47
   2  -7   3    0.11    0.41
   2  -7   3   -0.01    0.61
   2  -7   3    0.45    0.41
   2  -7   3   -0.34    0.46
   2  -7   3   -0.16    0.38
   3  -7   3   17.80    1.10
   3  -7   3   17.51    1.34
   3  -7   3   17.37    1.06
   4  -7   3    2.01    0.80
   4  -7   3    2.37    0.67
   5  -7   3   -0.05    0.77
   5  -7   3    1.69    0.74
   6  -7   3    0.75    0.78
   6  -7   3    0.99    0.86
   7  -7   3    4.51    0.55
   7  -7   3    7.29    1.21
   7  -7   3    5.62    1.01
   8  -7   3    0.07    0.95
   8  -7   3    1.06    0.90
   9  -7   3    0.57    0.95
   9  -7   3    0.78    1.14
  10  -7   3    1.31    1.28
  11  -7   3    2.31    1.51
  12  -7   3   -0.29    1.39
  15   6  -3    2.98    1.49
  15   6  -3    0.08    1.06
  15   6  -3    1.50    1.51
  14   6  -3    1.87    1.12
  14   6  -3    1.82    1.45
  14   6  -3    5.46    1.59
  13   6  -3    2.31    1.04
  13   6  -3    2.17    1.34
  13   6  -3    2.67    1.40
  12   6  -3    0.52    0.92
  12   6  -3   -1.19    1.04
  12   6  -3   -0.31    1.20
  11   6  -3    5.66    1.43
  11   6  -3    7.02    1.38
  11   6  -3    6.56    1.13
  10   6  -3    3.08    1.26
  10   6  -3    3.32    0.98
  10   6  -3    4.88    1.18
   9   6  -3   12.67    1.63
   9   6  -3   12.47    1.24
   9   6  -3   11.94    1.41
   8   6  -3   -0.70    0.76
   8   6  -3    0.04    0.63
   8   6  -3   -0.76    0.89
   7   6  -3    5.11    1.09
   7   6  -3    5.73    0.97
   7   6  -3    4.75    0.85
   6   6  -3   67.27    2.82
   6   6  -3   64.85    2.94
   6   6  -3   63.50    3.07
   5   6  -3   14.08    1.31
   5   6  -3   15.45    1.09
   5   6  -3   14.80    1.23
   4   6  -3   21.39    1.44
   4   6  -3   24.26    1.38
   4   6  -3   22.67    1.45
   3   6  -3    8.88    0.93
   3   6  -3    7.66    0.91
   2   6  -3   11.07    1.04
   1   6  -3   43.77    1.90
  -1  -6   3   42.29    1.82
  -1  -6   3   40.94    1.86
  -1  -6   3   39.76    2.00
   0   6  -3    1.75    0.48
   0  -6   3    1.18    0.62
   0  -6   3    1.91    0.54
   0  -6   3    2.43    0.50
   0  -6   3    2.42    0.47
   1  -6   3  255.69    9.54
   1  -6   3  256.59    8.98
   1  -6   3  264.96    9.49
   1  -6   3  267.60    9.47
   1  -6   3  259.23    9.92
   2  -6   3   16.93    1.25
   2  -6   3   16.58    0.98
   2  -6   3   18.03    0.94
   2  -6   3   18.00    0.96
  -3   6  -3  257.98    9.23
   3  -6   3  253.38    9.34
   3  -6   3  248.79    9.22
  -4   6  -3   15.44    1.01
   4  -6   3   14.19    1.26
   4  -6   3   15.58    1.07
   5  -6   3   27.97    1.77
   5  -6   3   30.37    1.61
   6  -6   3    5.71    0.93
   6  -6   3    5.80    1.05
   7  -6   3    2.53    0.98
   7  -6   3    3.05    0.53
   7  -6   3    4.75    0.97
   8  -6   3    2.60    0.50
   8  -6   3    1.86    0.95
   8  -6   3    3.50    1.04
   9  -6   3    0.29    1.07
   9  -6   3    0.50    0.96
  10  -6   3   -0.28    1.12
  10  -6   3    0.85    1.02
  11  -6   3    4.64    1.58
  12  -6   3    2.84    1.54
  15   5  -3    4.23    1.27
  15   5  -3    9.92    1.86
  15   5  -3    6.25    1.78
  14   5  -3   10.01    1.41
  14   5  -3    7.08    1.68
  14   5  -3    7.40    1.80
  13   5  -3    3.30    1.06
  13   5  -3    2.23    1.45
  13   5  -3    1.92    1.30
  12   5  -3   -2.07    1.09
  12   5  -3    1.48    0.92
  12   5  -3    0.79    1.14
  11   5  -3   36.81    2.14
  11   5  -3   38.33    2.65
  11   5  -3   38.54    2.44
  10   5  -3   -1.04    0.75
  10   5  -3    1.10    1.05
  10   5  -3    0.20    0.96
   9   5  -3   -0.28    0.82
   9   5  -3   -1.38    0.95
   9   5  -3    0.03    0.71
   8   5  -3    4.40    1.14
   8   5  -3    3.33    0.93
   8   5  -3    4.22    0.83
   7   5  -3    4.45    0.80
   7   5  -3    3.54    0.88
   7   5  -3    3.70    0.94
   6   5  -3   28.51    1.55
   6   5  -3   26.04    1.64
   6   5  -3   25.71    1.66
  -6  -5   3   26.74    1.80
   5   5  -3    0.78    0.58
   5   5  -3    1.01    0.71
   5   5  -3    0.84    0.60
  -5  -5   3    0.84    0.69
   4   5  -3   29.31    1.61
   4   5  -3   26.96    1.61
   4   5  -3   30.43    1.47
   3   5  -3    0.35    0.51
   3   5  -3   -0.78    0.50
   2   5  -3   13.40    0.96
   2   5  -3   12.68    1.06
  -2  -5   3   14.10    0.94
  -2  -5   3   12.19    0.91
   1   5  -3    3.36    0.51
  -1  -5   3    3.03    0.61
  -1  -5   3    3.39    0.51
  -1  -5   3    1.94    0.60
   0   5  -3   13.12    0.87
   0  -5   3   16.82    1.02
   0  -5   3   17.83    0.96
   0  -5   3   13.76    1.09
   1  -5   3   27.30    1.21
   1  -5   3   28.01    1.32
   1  -5   3   25.49    1.22
   1  -5   3   28.52    1.49
   2  -5   3    2.66    0.44
   2  -5   3    3.45    0.67
   2  -5   3    4.31    0.42
   2  -5   3    3.75    0.44
  -3   5  -3   38.94    1.60
   3  -5   3   34.53    1.82
   3  -5   3   36.00    1.59
  -4   5  -3   26.21    1.32
   4  -5   3   27.58    1.58
   4  -5   3   24.52    1.34
   5  -5   3   26.91    1.46
   5  -5   3   26.61    1.65
   6  -5   3   48.75    2.45
   6  -5   3   47.99    2.27
   7  -5   3   27.99    1.71
   7  -5   3   26.14    1.30
   7  -5   3   28.74    1.87
   8  -5   3   11.29    1.39
   8  -5   3   11.73    0.88
   8  -5   3   13.03    1.36
   9  -5   3    3.44    0.58
   9  -5   3    2.40    1.08
   9  -5   3    4.05    1.02
  10  -5   3    3.92    1.29
  10  -5   3    3.83    1.15
  11  -5   3    4.31    1.23
  11  -5   3    2.89    1.34
  12  -5   3    3.03    1.49
  13  -5   3   -3.20    1.26
  15   4  -3    1.84    1.57
  15   4  -3    0.50    1.46
  14   4  -3    6.99    1.76
  14   4  -3    7.52    1.69
  14   4  -3    7.71    1.32
  13   4  -3   -0.49    1.23
  13   4  -3    1.90    1.42
  13   4  -3    0.76    0.97
  12   4  -3    0.61    0.87
  12   4  -3   -0.19    1.07
  12   4  -3   -0.13    1.11
  11   4  -3    4.56    1.21
  11   4  -3    5.67    1.04
  11   4  -3    3.48    1.34
  10   4  -3   15.88    1.85
  10   4  -3   17.31    1.47
  10   4  -3   16.75    1.71
   9   4  -3    3.31    0.88
   9   4  -3    3.76    1.13
   9   4  -3    5.65    1.11
   8   4  -3    7.67    0.96
   8   4  -3    6.00    0.96
   8   4  -3    7.60    1.27
   7   4  -3  141.43    5.67
   7   4  -3  146.58    5.91
   7   4  -3  145.74    5.37
  -7  -4   3  142.61    6.07
   6   4  -3    1.01    0.65
   6   4  -3    0.26    0.57
   6   4  -3    1.84    0.81
  -6  -4   3    1.68    0.74
   5   4  -3  285.78   10.48
   5   4  -3  286.21    9.78
   5   4  -3  269.12   10.18
  -5  -4   3  277.99   10.91
   4   4  -3   26.37    1.34
   4   4  -3   26.43    1.46
   4   4  -3   25.85    1.54
  -4  -4   3   26.76    1.62
   3   4  -3  542.43   19.77
   3   4  -3  557.48   18.66
   3   4  -3  549.43   19.45
  -3  -4   3  525.26   18.62
  -3  -4   3  584.25   19.48
  -3  -4   3  536.68   20.74
   2   4  -3  145.18    5.46
   2   4  -3  146.48    5.44
  -2  -4   3  145.90    5.46
  -2  -4   3  146.93    5.76
  -2  -4   3  140.84    5.15
  -2  -4   3  145.18    5.44
   1   4  -3  485.43   18.40
   1   4  -3  523.68   18.24
  -1  -4   3  529.68   18.23
  -1  -4   3  512.05   18.40
  -1  -4   3  527.09   17.44
  -1  -4   3  513.00   19.36
   0   4  -3   28.82    1.23
   0  -4   3   28.89    1.22
   0  -4   3   26.26    1.41
   0  -4   3   27.38    1.35
   0  -4   3   25.52    1.41
  -1   4  -3  107.39    3.96
   1  -4   3  100.57    3.95
   1  -4   3   99.55    3.78
   1  -4   3  101.52    4.00
   1  -4   3  103.82    3.77
   2  -4   3   15.69    0.78
   2  -4   3   15.02    1.05
   2  -4   3   14.60    0.79
   2  -4   3   16.00    0.78
  -3   4  -3   68.19    2.59
   3  -4   3   66.16    2.60
   3  -4   3   66.65    2.79
  -4   4  -3   52.96    2.18
   4  -4   3   54.89    2.39
   4  -4   3   52.38    2.20
   5  -4   3    8.89    0.98
   5  -4   3    9.66    0.86
   6  -4   3   35.08    1.97
   6  -4   3   37.39    1.88
   7  -4   3    6.99    1.10
   7  -4   3    7.21    0.71
   7  -4   3    6.65    0.97
   8  -4   3    5.20    0.67
   8  -4   3    5.88    1.08
   8  -4   3    4.95    1.11
   9  -4   3    8.64    1.37
   9  -4   3    9.88    0.85
   9  -4   3    7.79    1.20
  10  -4   3    1.25    1.13
  10  -4   3    0.02    0.54
  10  -4   3    0.77    0.90
  11  -4   3    5.97    1.33
  11  -4   3    5.05    1.38
  12  -4   3    4.53    1.34
  12  -4   3    3.22    1.51
  13  -4   3    7.66    1.75
  13  -4   3    4.39    1.43
  15   3  -3    6.43    1.69
  15   3  -3    4.39    1.75
  14   3  -3    7.97    1.85
  14   3  -3    5.79    1.22
  14   3  -3   10.70    1.72
  13   3  -3    0.58    0.93
  13   3  -3    0.35    1.21
  13   3  -3   -0.56    1.19
  12   3  -3    4.37    1.47
  12   3  -3    2.43    1.20
  12   3  -3    1.08    0.89
  11   3  -3    0.40    1.07
  11   3  -3   -0.40    0.76
  11   3  -3    0.37    1.01
  10   3  -3   -0.29    1.07
  10   3  -3   -0.63    0.70
  10   3  -3    0.33    0.96
   9   3  -3   15.35    1.30
   9   3  -3   13.32    1.45
   9   3  -3   16.36    1.74
   8   3  -3   48.62    2.25
   8   3  -3   49.23    2.69
   8   3  -3   48.81    2.50
   7   3  -3   23.82    1.41
   7   3  -3   24.55    1.74
   7   3  -3   23.06    1.61
  -7  -3   3   24.88    1.72
   6   3  -3   74.70    2.91
   6   3  -3   70.38    3.13
   6   3  -3   72.70    3.23
  -6  -3   3   73.28    3.35
   5   3  -3   44.48    2.24
   5   3  -3   49.71    2.21
   5   3  -3   46.69    2.00
  -5  -3   3   48.53    2.32
   4   3  -3    4.85    0.67
   4   3  -3    5.51    0.63
   4   3  -3    3.56    0.72
  -4  -3   3    4.52    0.61
  -4  -3   3    4.75    0.75
   3   3  -3  171.80    6.20
   3   3  -3  165.67    6.33
   3   3  -3  160.70    5.91
  -3  -3   3  158.20    5.90
  -3  -3   3  175.86    6.65
  -3  -3   3  177.62    6.23
   2   3  -3   22.09    1.21
   2   3  -3   22.98    1.19
  -2  -3   3   21.83    1.17
  -2  -3   3   21.75    1.21
  -2  -3   3   23.98    1.29
  -2  -3   3   24.22    1.12
   1   3  -3  133.44    4.95
  -1  -3   3  129.82    5.21
  -1  -3   3  134.29    4.93
  -1  -3   3  134.07    4.91
   0   3  -3    8.76    0.55
   0  -3   3    7.61    0.68
   0  -3   3   10.40    0.73
   0  -3   3    9.09    0.58
   0  -3   3    8.01    0.65
  -1   3  -3   10.95    0.82
   1  -3   3   11.70    0.55
   1  -3   3   11.89    0.71
   1  -3   3   11.17    0.56
   1  -3   3   10.64    0.81
  -2   3  -3   27.12    1.10
  -2   3  -3   26.42    1.36
   2  -3   3   27.52    1.15
   2  -3   3   26.58    1.10
   2  -3   3   28.07    1.38
  -3   3  -3   10.31    0.64
   3  -3   3   10.10    0.78
   3  -3   3   10.44    0.67
  -4   3  -3   27.62    1.32
   4  -3   3   30.45    1.53
   4  -3   3   28.18    1.34
  -5   3  -3   47.97    2.05
   5  -3   3   46.68    2.06
   5  -3   3   45.46    2.18
   6  -3   3   11.33    1.04
   6  -3   3   13.04    1.16
  -7   3  -3    3.32    0.48
   7  -3   3    4.11    0.89
   7  -3   3    3.77    0.59
   7  -3   3    3.12    0.85
  -8   3  -3    2.81    0.54
   8  -3   3    2.93    0.61
   8  -3   3    2.71    0.90
   8  -3   3    3.44    0.99
  -9   3  -3   10.64    0.95
   9  -3   3   10.73    1.46
   9  -3   3    9.35    1.26
   9  -3   3   10.59    0.93
  10  -3   3    0.40    1.01
  10  -3   3    1.42    0.61
  10  -3   3    1.25    1.06
  11  -3   3    2.37    1.22
  11  -3   3    2.64    0.71
  11  -3   3    2.48    1.12
  12  -3   3    1.61    1.17
  12  -3   3   -1.18    1.19
  13  -3   3    8.16    1.79
  13  -3   3   11.33    1.75
  14  -3   3    7.67    1.85
  14  -3   3    6.27    1.56
  15   2  -3   -0.87    1.51
  15   2  -3    1.18    1.45
  14   2  -3   -0.13    1.30
  14   2  -3   -0.84    1.40
  13   2  -3   -0.06    1.21
  13   2  -3    0.86    0.91
  13   2  -3   -1.08    1.28
  12   2  -3    1.79    1.21
  12   2  -3    0.76    0.85
  12   2  -3    0.40    1.16
  11   2  -3    8.21    1.45
  11   2  -3    8.99    1.15
  11   2  -3    6.52    1.54
  10   2  -3   21.51    1.50
  10   2  -3   22.11    2.08
  10   2  -3   16.17    1.71
   9   2  -3    0.74    0.89
   9   2  -3    0.46    0.91
   9   2  -3    0.14    0.72
   8   2  -3   59.19    2.64
   8   2  -3   61.28    2.98
   8   2  -3   65.37    3.19
  -8  -2   3   66.31    3.15
   7   2  -3   65.22    3.19
   7   2  -3   68.23    2.80
   7   2  -3   73.45    3.13
  -7  -2   3   70.14    3.26
   6   2  -3    1.07    0.62
   6   2  -3    0.79    0.49
   6   2  -3    0.45    0.66
  -6  -2   3    0.95    0.67
   5   2  -3   36.40    1.95
   5   2  -3   40.39    1.74
   5   2  -3   38.89    1.91
  -5  -2   3   40.94    2.04
   4   2  -3   86.38    3.49
   4   2  -3   90.14    3.31
   4   2  -3   84.87    3.60
  -4  -2   3   92.00    3.51
  -4  -2   3   87.51    3.75
  -4  -2   3   91.83    3.31
   3   2  -3    5.80    0.68
   3   2  -3    6.05    0.55
  -3  -2   3    6.29    0.56
  -3  -2   3    5.61    0.61
   2   2  -3   17.57    1.01
   2   2  -3   18.21    1.05
  -2  -2   3   19.27    0.97
  -2  -2   3   18.38    1.04
  -2  -2   3   20.48    1.14
  -2  -2   3   20.58    1.05
   1   2  -3   98.02    3.77
   1   2  -3  101.94    4.01
  -1  -2   3  103.30    3.78
  -1  -2   3  104.31    3.77
  -1  -2   3   98.39    4.00
   0   2  -3   28.89    1.10
   0   2  -3   22.04    1.20
   0  -2   3   27.95    1.24
   0  -2   3   28.08    1.24
   0  -2   3   27.23    1.26
   0  -2   3   29.78    1.10
  -1   2  -3  152.97    5.40
  -1   2  -3  146.39    5.62
   1  -2   3  144.41    5.63
   1  -2   3  149.76    5.40
  -2   2  -3   64.18    2.46
  -2   2  -3   59.15    2.26
  -2   2  -3   63.08    2.40
   2  -2   3   58.51    2.26
   2  -2   3   64.43    2.46
   2  -2   3   62.97    2.41
  -3   2  -3  346.59   11.93
  -3   2  -3  329.26   11.93
  -3   2  -3  337.38   12.43
   3  -2   3  331.99   11.91
   3  -2   3  325.33   11.94
  -4   2  -3   93.19    3.61
   4  -2   3   95.34    3.63
   4  -2   3   97.91    3.73
  -5   2  -3  202.05    7.40
   5  -2   3  203.68    7.43
   5  -2   3  195.71    7.41
   6  -2   3    9.86    0.99
   6  -2   3    8.85    0.90
   6  -2   3    9.61    0.80
  -7   2  -3   55.18    2.31
   7  -2   3   51.09    2.46
   7  -2   3   51.20    2.55
   7  -2   3   54.70    2.19
  -8   2  -3   45.75    2.11
   8  -2   3   46.52    2.34
   8  -2   3   44.73    2.36
   8  -2   3   45.05    1.97
  -9   2  -3    0.61    0.64
   9  -2   3    1.89    0.99
   9  -2   3    1.10    0.89
   9  -2   3    1.84    0.66
  10  -2   3    0.92    0.69
  10  -2   3   -0.13    1.01
  10  -2   3    1.46    0.97
  11  -2   3   -0.88    1.03
  11  -2   3    0.28    0.93
  11  -2   3   -0.24    0.64
  12  -2   3    4.68    1.44
  12  -2   3    5.73    1.37
  13  -2   3   -0.83    1.14
  13  -2   3   -1.86    1.25
  14  -2   3    3.16    1.41
  14  -2   3    3.06    1.61
  15   1  -3    1.04    1.65
  15   1  -3   -0.34    1.42
  14   1  -3    0.51    1.34
  14   1  -3    0.65    1.49
  13   1  -3   -0.47    1.30
  13   1  -3   -0.61    0.88
  13   1  -3    0.39    1.34
  12   1  -3    2.47    0.93
  12   1  -3    1.16    1.34
  12   1  -3    3.28    1.27
  11   1  -3    3.41    1.30
  11   1  -3    2.37    1.20
  11   1  -3    1.88    0.86
  10   1  -3   -0.37    0.97
  10   1  -3   -0.73    1.06
  10   1  -3    0.77    0.75
   9   1  -3   25.53    1.47
   9   1  -3   26.85    2.07
   9   1  -3   24.02    1.83
   8   1  -3   29.79    2.16
   8   1  -3   33.09    2.02
   8   1  -3   34.16    1.74
  -8  -1   3   38.37    2.17
   7   1  -3   22.98    1.74
   7   1  -3   22.32    1.27
   7   1  -3   25.99    1.60
  -7  -1   3   22.88    1.60
   6   1  -3  106.35    4.34
   6   1  -3  113.22    4.04
   6   1  -3  109.29    4.55
  -6  -1   3  106.86    4.58
   5   1  -3  227.57    7.87
   5   1  -3  217.36    8.52
   5   1  -3  219.78    8.31
  -5  -1   3  225.81    8.84
  -5  -1   3  239.50    7.88
   4   1  -3  199.27    6.83
   4   1  -3  194.60    7.39
   4   1  -3  197.80    7.20
  -4  -1   3  191.94    7.17
  -4  -1   3  197.65    6.83
  -4  -1   3  196.18    7.67
   3   1  -3    8.48    0.83
   3   1  -3   10.19    0.78
   3   1  -3    9.30    0.87
   3   1  -3    9.98    0.67
  -3  -1   3    9.21    0.77
  -3  -1   3    8.59    0.67
  -3  -1   3   11.44    0.90
   2   1  -3   10.10    0.73
   2   1  -3   13.95    0.91
  -2  -1   3   13.48    0.72
   1   1  -3  137.42    6.01
   1   1  -3  161.98    5.72
  -1  -1   3  171.24    5.73
  -1  -1   3  151.05    5.63
  -1  -1   3  163.58    6.04
   0   1  -3    7.50    0.54
   0  -1   3    7.45    0.55
   0  -1   3    8.32    0.58
   0  -1   3    9.44    0.45
  -1   1  -3  242.75    9.22
  -1   1  -3  252.91    8.72
   1  -1   3  245.06    8.72
   1  -1   3  242.24    9.23
  -2   1  -3  140.89    5.05
  -2   1  -3  141.23    5.34
  -2   1  -3  145.72    5.13
   2  -1   3  138.91    5.05
   2  -1   3  138.42    5.12
  -3   1  -3   36.16    1.47
  -3   1  -3   35.22    1.57
   3  -1   3   35.63    1.48
   3  -1   3   36.81    1.58
  -4   1  -3   95.62    3.69
  -4   1  -3   95.41    3.66
   4  -1   3   98.13    3.71
   4  -1   3   95.14    3.65
  -5   1  -3    8.06    0.76
   5  -1   3    7.87    0.80
   5  -1   3    7.32    0.74
   6  -1   3    9.97    0.98
   6  -1   3   10.95    0.96
   6  -1   3   10.68    0.86
   7  -1   3    8.86    0.81
   7  -1   3    9.78    1.06
   7  -1   3   10.13    1.04
  -8   1  -3    0.06    0.59
   8  -1   3    0.20    0.77
   8  -1   3   -0.46    0.52
   8  -1   3    1.24    0.76
  -9   1  -3   22.92    1.46
   9  -1   3   20.62    1.69
   9  -1   3   19.78    1.31
   9  -1   3   21.44    1.76
 -10   1  -3    0.25    0.73
  10  -1   3    0.28    0.91
  10  -1   3   -0.40    0.66
  10  -1   3    0.26    1.00
  11  -1   3    2.23    1.07
  11  -1   3    1.54    0.73
  11  -1   3    2.94    1.18
  12  -1   3    1.52    1.18
  12  -1   3    0.38    1.18
  12  -1   3    2.96    0.84
  13  -1   3    1.13    1.26
  13  -1   3    1.95    1.40
  14  -1   3    1.89    1.51
  14  -1   3    0.50    1.24
  15  -1   3    2.87    1.49
  15  -1   3    2.36    1.63
  15   0  -3   11.42    1.99
  15   0  -3   10.72    2.13
  14   0  -3    4.33    1.55
  14   0  -3    5.38    1.79
  13   0  -3    4.18    1.57
  13   0  -3    2.09    1.31
  12   0  -3    0.45    0.85
  12   0  -3    1.98    1.39
  12   0  -3    0.42    1.14
  11   0  -3   15.21    1.94
  11   0  -3   15.27    1.76
  11   0  -3   16.69    1.39
  10   0  -3   13.57    1.66
  10   0  -3   11.23    1.12
  10   0  -3   12.77    1.51
   9   0  -3    0.98    1.10
   9   0  -3   -0.24    0.59
   9   0  -3   -0.50    0.89
  -9   0   3   -0.98    0.79
   8   0  -3    5.43    0.73
   8   0  -3    4.11    0.96
   8   0  -3    3.75    1.12
  -8   0   3    3.53    0.90
   7   0  -3    0.18    0.63
   7   0  -3    1.62    0.89
   7   0  -3    1.77    0.55
  -7   0   3    1.29    0.68
   6   0  -3    2.97    0.70
   6   0  -3    3.35    0.54
   6   0  -3    4.12    0.84
  -6   0   3    2.02    0.69
   5   0  -3   63.55    2.66
   5   0  -3   62.38    2.37
   5   0  -3   55.63    2.70
  -5   0   3   63.33    2.78
   4   0  -3   49.49    2.21
   4   0  -3   47.14    2.20
   4   0  -3   49.74    1.87
   4   0  -3   46.15    2.06
  -4   0   3   44.29    1.84
  -4   0   3   47.57    2.04
  -4   0   3   48.86    2.19
   3   0  -3    1.45    0.55
   3   0  -3    1.98    0.43
   3   0  -3    1.08    0.49
  -3   0   3    1.44    0.40
  -3   0   3    1.53    0.48
  -3   0   3    2.31    0.35
   2   0  -3    2.00    0.34
   2   0  -3    1.77    0.41
   2   0  -3    1.64    0.43
  -2   0   3    1.97    0.43
  -2   0   3    1.62    0.32
  -2   0   3    1.89    0.42
  -2   0   3    1.76    0.29
   1   0  -3    0.47    0.29
   1   0  -3    0.19    0.20
   1   0  -3    0.27    0.25
  -1   0   3    0.06    0.20
  -1   0   3   -0.26    0.27
  -1   0   3    0.09    0.21
   0   0  -3    7.15    0.44
   0   0  -3    8.60    0.53
   0   0   3    8.76    0.54
   0   0   3    6.50    0.42
   0   0   3    5.96    0.42
  -1   0  -3   15.25    0.63
  -1   0  -3   14.82    0.67
  -1   0  -3   14.59    0.63
  -1   0  -3   15.16    0.73
   1   0   3   14.03    0.72
   1   0   3   14.93    0.69
  -2   0  -3   79.37    2.91
  -2   0  -3   80.40    2.93
   2   0   3   78.81    2.93
   2   0   3   77.00    2.91
  -3   0  -3    2.69    0.38
  -3   0  -3    2.10    0.38
   3   0   3    1.62    0.36
   3   0   3    2.60    0.40
  -4   0  -3   49.53    2.08
  -4   0  -3   51.61    2.08
   4   0   3   49.23    2.07
   4   0   3   48.48    2.07
   5   0   3  100.62    3.65
   5   0   3  100.87    3.90
   5   0   3   99.50    3.93
   6   0   3    3.27    0.67
   6   0   3    3.52    0.55
   6   0   3    2.96    0.64
   7   0   3    1.18    0.65
   7   0   3   -0.17    0.44
   7   0   3   -0.22    0.59
   8   0   3   21.75    1.59
   8   0   3   20.38    1.59
   8   0   3   22.12    1.30
   9   0   3   13.04    1.44
   9   0   3   17.13    1.16
   9   0   3   13.71    1.42
 -10   0  -3   18.60    1.48
  10   0   3   16.44    1.27
  10   0   3   16.08    1.67
  10   0   3   16.42    1.69
 -11   0  -3   14.21    1.40
  11   0   3   16.60    1.29
  11   0   3   16.09    1.70
  11   0   3   13.12    1.65
  12   0   3    1.16    1.15
  12   0   3    0.57    1.08
  12   0   3   -0.72    0.71
  13   0   3   12.25    1.84
  13   0   3   12.15    1.28
  13   0   3   11.52    1.73
  14   0   3    1.42    1.45
  14   0   3    0.06    1.17
  15   0   3   11.21    1.91
  15   0   3    9.05    1.89
  14  -1  -3    0.06    1.48
  14  -1  -3    1.57    1.40
  13  -1  -3    2.60    1.52
  13  -1  -3    3.49    1.49
  12  -1  -3    2.95    1.45
  12  -1  -3    2.46    1.27
  11  -1  -3    4.15    1.29
  11  -1  -3    1.27    0.78
  11  -1  -3    2.29    1.31
  10  -1  -3   -0.19    0.70
  10  -1  -3    1.28    1.04
  10  -1  -3   -0.57    1.14
   9  -1  -3    2.67    1.17
   9  -1  -3    1.17    0.95
   9  -1  -3   -1.25    0.62
  -9   1   3    2.15    0.90
   8  -1  -3    0.37    0.78
   8  -1  -3   -0.26    0.55
   8  -1  -3    1.55    1.02
  -8   1   3   -0.30    0.70
   7  -1  -3   27.74    1.40
   7  -1  -3   26.02    1.71
   7  -1  -3   29.98    1.94
  -7   1   3   29.62    1.74
  -7   1   3   28.10    1.39
   6  -1  -3   30.75    1.69
   6  -1  -3   33.50    1.89
   6  -1  -3   31.31    1.39
  -6   1   3   28.81    1.35
  -6   1   3   29.95    1.67
   5  -1  -3    5.60    0.55
   5  -1  -3    4.79    0.85
   5  -1  -3    5.54    0.75
  -5   1   3    4.50    0.49
  -5   1   3    5.03    0.74
   4  -1  -3  218.29    7.96
   4  -1  -3  211.32    8.18
   4  -1  -3  212.38    8.47
  -4   1   3  222.92    7.93
  -4   1   3  225.15    7.50
  -4   1   3  223.05    8.46
   3  -1  -3  126.69    4.55
   3  -1  -3  118.19    4.85
   3  -1  -3  130.36    4.73
  -3   1   3  112.82    4.23
  -3   1   3  128.05    4.52
  -3   1   3  118.92    4.82
   2  -1  -3  331.15   11.33
   2  -1  -3  319.74   11.61
   2  -1  -3  300.02   12.11
  -2   1   3  312.83   12.11
  -2   1   3  332.45   11.32
  -2   1   3  328.54   11.60
   1  -1  -3   39.05    1.45
   1  -1  -3   40.47    1.60
  -1   1   3   33.94    1.62
  -1   1   3   36.71    1.56
   0  -1  -3  102.45    3.86
   0  -1  -3   93.11    3.66
   0   1   3  103.93    3.86
   0   1   3   97.05    3.66
  -1  -1  -3   78.12    2.93
  -1  -1  -3   79.83    2.82
  -1  -1  -3   79.23    2.93
   1   1   3   78.58    3.09
   1   1   3   80.96    2.93
   1   1   3   76.91    2.82
  -2  -1  -3   27.29    1.13
  -2  -1  -3   25.85    1.07
   2   1   3   25.47    1.08
   2   1   3   27.35    1.13
  -3  -1  -3  408.22   14.43
  -3  -1  -3  393.13   14.18
   3   1   3  394.43   14.19
   3   1   3  416.00   14.44
  -4  -1  -3  523.94   18.39
  -4  -1  -3  501.36   18.08
   4   1   3  532.89   18.40
   4   1   3  495.77   18.09
   4   1   3  511.01   17.35
  -5  -1  -3   16.74    1.11
   5   1   3   19.97    1.18
   5   1   3   19.20    1.03
   5   1   3   21.05    1.16
   6   1   3   39.45    1.96
   6   1   3   42.55    2.00
   6   1   3   41.56    1.79
   7   1   3    1.10    0.63
   7   1   3    0.76    0.63
   7   1   3    0.61    0.48
   8   1   3   -0.08    0.53
   8   1   3    0.33    0.71
   8   1   3    0.57    0.74
   9   1   3    0.95    0.59
   9   1   3    0.85    0.90
   9   1   3    1.57    0.86
  10   1   3    2.32    0.73
  10   1   3    2.74    1.05
  10   1   3    1.54    1.01
 -11  -1  -3   23.63    1.80
  11   1   3   23.26    1.87
  11   1   3   21.51    1.51
  11   1   3   23.07    1.94
  12   1   3   24.70    1.60
  12   1   3   22.56    1.97
  12   1   3   23.64    2.02
  13   1   3    2.54    1.34
  13   1   3    6.38    1.43
  13   1   3    7.58    1.11
  14   1   3   -0.61    0.83
  14   1   3   -1.66    1.10
  14   1   3    2.85    1.43
  15   1   3    3.89    1.51
  15   1   3    4.58    1.61
  14  -2  -3    4.21    1.71
  14  -2  -3    1.47    1.48
  13  -2  -3    0.16    1.42
  13  -2  -3    1.19    1.38
  12  -2  -3   -0.07    1.42
  12  -2  -3    2.67    1.26
  11  -2  -3    1.89    1.32
  11  -2  -3    5.17    1.31
  10  -2  -3    7.26    1.30
  10  -2  -3    6.37    1.46
 -10   2   3    4.84    1.02
   9  -2  -3   45.98    2.66
   9  -2  -3   47.45    2.05
   9  -2  -3   47.82    2.82
  -9   2   3   46.78    2.53
   8  -2  -3   12.39    1.50
   8  -2  -3   10.93    1.26
   8  -2  -3    9.97    0.86
  -8   2   3   10.11    0.83
  -8   2   3   10.55    1.12
   7  -2  -3  146.97    5.85
   7  -2  -3  150.95    6.10
   7  -2  -3  147.97    5.30
  -7   2   3  149.03    5.31
  -7   2   3  153.20    6.07
   6  -2  -3   10.72    1.03
   6  -2  -3    8.01    0.69
   6  -2  -3   11.54    1.21
  -6   2   3    8.21    0.68
  -6   2   3   10.35    0.97
   5  -2  -3   26.67    1.45
   5  -2  -3   24.27    1.60
   5  -2  -3   24.76    1.42
  -5   2   3   25.38    1.12
  -5   2   3   26.70    1.44
   4  -2  -3    7.31    0.83
   4  -2  -3    7.35    0.75
   4  -2  -3    7.92    0.75
  -4   2   3    6.97    0.65
  -4   2   3    9.88    0.83
  -4   2   3    7.32    0.54
   3  -2  -3   11.48    0.84
   3  -2  -3   11.32    0.89
   3  -2  -3   11.48    0.86
  -3   2   3   10.97    0.58
  -3   2   3   12.30    0.85
  -3   2   3   10.57    0.76
   2  -2  -3  291.18   11.06
   2  -2  -3  298.30   10.64
   2  -2  -3  304.30   10.33
  -2   2   3  295.52   11.05
  -2   2   3  271.10   10.59
   1  -2  -3    2.28    0.41
   1  -2  -3    1.49    0.36
  -1   2   3    2.08    0.38
  -1   2   3    2.04    0.38
   0  -2  -3  197.46    7.70
   0  -2  -3  200.67    7.37
   0   2   3  208.27    7.37
   0   2   3  204.31    7.69
  -1  -2  -3   23.26    1.12
  -1  -2  -3   27.20    0.95
  -1  -2  -3   25.92    1.13
   1   2   3   26.51    0.96
   1   2   3   24.21    1.11
  -2  -2  -3  186.41    6.76
  -2  -2  -3  185.61    6.56
   2   2   3  181.04    6.57
   2   2   3  188.63    6.76
  -3  -2  -3  100.41    3.68
  -3  -2  -3  102.22    3.81
   3   2   3   97.76    3.57
   3   2   3   98.44    3.79
   3   2   3   99.67    3.69
  -4  -2  -3  278.63   10.11
  -4  -2  -3  289.59   10.34
   4   2   3  281.94    9.72
   4   2   3  288.75   10.34
   4   2   3  278.51   10.13
  -5  -2  -3   52.73    2.25
   5   2   3   53.24    2.35
   5   2   3   53.65    2.17
   5   2   3   55.14    2.30
   6   2   3    0.06    0.53
   6   2   3    0.30    0.43
   6   2   3   -0.02    0.52
   7   2   3   23.76    1.53
   7   2   3   23.14    1.50
   7   2   3   24.65    1.34
   8   2   3   -1.64    0.49
   8   2   3   -0.11    0.65
   8   2   3   -0.76    0.67
   9   2   3   29.08    1.94
   9   2   3   31.47    2.02
   9   2   3   30.86    1.69
  10   2   3   22.02    1.44
  10   2   3   22.22    1.84
  10   2   3   21.78    1.79
  11   2   3    2.49    1.15
  11   2   3    4.64    1.21
  11   2   3    4.25    0.90
  12   2   3    6.64    1.36
  12   2   3    6.92    1.04
  12   2   3    4.20    1.24
  13   2   3    0.65    1.17
  13   2   3    0.72    1.26
  13   2   3    0.76    0.87
  14   2   3    6.80    1.53
  14   2   3    4.73    1.59
  14   2   3    6.09    1.18
  15   2   3    1.93    1.03
  15   2   3    2.77    1.52
  15   2   3    0.83    1.34
  14  -3  -3    9.45    1.87
  14  -3  -3   10.52    2.04
  13  -3  -3    2.28    1.56
  13  -3  -3    2.29    1.46
  12  -3  -3    1.27    1.34
  12  -3  -3    2.29    1.47
  11  -3  -3   -0.93    1.23
  11  -3  -3   -0.23    1.19
  10  -3  -3    1.30    1.22
  10  -3  -3    0.83    1.12
   9  -3  -3   27.76    2.15
   9  -3  -3   27.77    1.95
  -9   3   3   22.88    1.73
   8  -3  -3    1.05    0.87
   8  -3  -3    1.79    1.06
  -8   3   3   -0.19    0.72
   7  -3  -3    7.39    1.21
   7  -3  -3    7.35    1.06
  -7   3   3    7.08    0.90
   6  -3  -3   15.42    1.43
   6  -3  -3   11.41    1.12
  -6   3   3   14.14    1.13
   5  -3  -3  208.49    8.18
   5  -3  -3  224.03    8.38
   5  -3  -3  209.86    7.92
  -5   3   3  215.03    7.33
  -5   3   3  217.44    8.34
   4  -3  -3   24.90    1.33
   4  -3  -3   23.13    1.48
   4  -3  -3   24.81    1.35
  -4   3   3   24.21    0.98
  -4   3   3   26.36    1.35
  -4   3   3   25.43    1.30
   3  -3  -3    3.16    0.63
   3  -3  -3    2.32    0.52
   2  -3  -3   13.50    0.97
   2  -3  -3   13.10    0.75
   2  -3  -3   13.86    0.87
  -2   3   3   13.55    0.93
  -2   3   3   14.75    0.89
   1  -3  -3   29.41    1.46
   1  -3  -3   32.03    1.25
   1  -3  -3   31.77    1.51
  -1   3   3   29.84    1.46
  -1   3   3   34.54    1.49
  -1   3   3   31.58    1.24
   0  -3  -3    2.48    0.41
   0  -3  -3    2.96    0.46
   0   3   3    1.88    0.20
   0   3   3    2.45    0.40
  -1  -3  -3   21.95    1.07
  -1  -3  -3   20.43    0.82
  -1  -3  -3   20.24    1.02
   1   3   3   24.30    0.93
   1   3   3   19.69    0.82
  -2  -3  -3  198.00    7.00
  -2  -3  -3  201.23    7.25
   2   3   3  196.95    7.00
   2   3   3  203.16    6.80
   2   3   3  189.48    7.24
  -3  -3  -3  298.33   10.61
  -3  -3  -3  304.84   10.89
   3   3   3  297.62   10.88
   3   3   3  297.59   10.61
   3   3   3  299.84   10.23
  -4  -3  -3    0.82    0.38
  -4  -3  -3    0.56    0.35
   4   3   3    1.48    0.50
   4   3   3    1.24    0.36
   4   3   3    1.12    0.40
  -5  -3  -3   37.03    1.67
  -5  -3  -3   35.78    1.74
   5   3   3   38.55    1.86
   5   3   3   38.70    1.78
   5   3   3   41.71    1.70
   6   3   3   13.32    0.95
   6   3   3   13.44    1.12
   6   3   3   13.20    1.08
   7   3   3   56.56    2.60
   7   3   3   57.07    2.67
   7   3   3   57.16    2.40
   8   3   3   12.30    1.05
   8   3   3   12.86    1.24
   8   3   3   12.26    1.25
   9   3   3    0.52    0.66
   9   3   3    1.49    0.87
   9   3   3    1.02    0.83
  10   3   3   26.17    1.93
  10   3   3   25.50    1.93
  10   3   3   27.21    1.62
  11   3   3    3.72    1.22
  11   3   3    6.59    1.29
  11   3   3    5.94    0.99
  12   3   3    9.02    1.47
  12   3   3    9.49    1.52
  12   3   3    9.17    1.14
  13   3   3    3.08    1.30
  13   3   3    0.80    1.13
  13   3   3   -0.21    0.85
  14   3   3   -0.51    1.20
  14   3   3    0.16    0.93
  14   3   3    3.91    1.38
  15   3   3    0.47    0.98
  15   3   3    3.25    1.53
  15   3   3    0.81    1.28
  16   3   3    2.63    1.45
  16   3   3    0.99    1.48
  13  -4  -3    4.01    1.63
  13  -4  -3    2.56    1.45
  12  -4  -3    1.10    1.52
  12  -4  -3    1.59    1.38
  11  -4  -3    4.47    1.49
  11  -4  -3    6.76    1.46
  10  -4  -3    7.00    1.52
  10  -4  -3    5.91    1.29
   9  -4  -3    2.09    1.19
   9  -4  -3    1.06    1.03
   8  -4  -3   -0.15    1.01
   8  -4  -3    1.32    0.90
  -8   4   3   -1.32    0.68
   7  -4  -3    0.99    0.98
   7  -4  -3    1.84    0.85
  -7   4   3    3.39    0.76
   6  -4  -3    1.99    0.76
   6  -4  -3    4.48    1.00
  -6   4   3    1.52    0.65
   5  -4  -3   10.49    0.93
   5  -4  -3   10.99    0.98
   5  -4  -3   12.19    1.23
  -5   4   3    9.65    0.90
   4  -4  -3    7.56    0.76
   4  -4  -3    8.11    0.78
   4  -4  -3    8.72    0.98
  -4   4   3    8.96    0.78
  -4   4   3    8.07    0.75
   3  -4  -3    4.88    0.74
   3  -4  -3    4.69    0.55
   3  -4  -3    3.61    0.57
  -3   4   3    3.88    0.50
  -3   4   3    4.30    0.55
   2  -4  -3  105.02    3.91
   2  -4  -3  103.80    4.17
   2  -4  -3  104.83    4.21
  -2   4   3  110.13    4.21
   1  -4  -3    1.27    0.29
   1  -4  -3    2.29    0.53
   1  -4  -3    0.66    0.40
  -1   4   3    2.00    0.21
  -1   4   3    1.27    0.30
  -1   4   3    1.41    0.46
   0  -4  -3  233.40    8.70
   0  -4  -3  255.36    9.08
   0  -4  -3  237.83    9.40
   0   4   3  252.69    8.71
   0   4   3  248.18    8.37
   0   4   3  257.42    9.07
  -1  -4  -3   74.38    3.04
  -1  -4  -3   76.45    2.81
  -1  -4  -3   78.80    3.09
   1   4   3   78.77    2.77
   1   4   3   76.98    2.81
  -2  -4  -3   16.59    0.85
  -2  -4  -3   16.10    0.81
  -2  -4  -3   17.15    1.02
   2   4   3   15.86    0.95
   2   4   3   17.08    0.81
   2   4   3   16.50    0.86
  -3  -4  -3  132.98    4.82
  -3  -4  -3  136.71    4.98
   3   4   3  135.73    4.84
   3   4   3  135.96    4.97
   3   4   3  142.00    5.22
  -4  -4  -3  144.67    5.33
  -4  -4  -3  145.21    5.15
   4   4   3  144.09    5.51
   4   4   3  143.36    5.32
   4   4   3  144.90    5.16
  -5  -4  -3    2.43    0.53
   5   4   3    2.05    0.61
   5   4   3    2.85    0.54
   5   4   3    2.94    0.50
   6   4   3   39.65    1.88
   6   4   3   36.28    1.72
   6   4   3   39.78    2.00
   7   4   3   11.30    1.09
   7   4   3   11.75    1.01
   7   4   3   12.16    1.21
   8   4   3    4.89    0.88
   8   4   3    4.65    0.95
   8   4   3    4.34    0.76
   9   4   3   17.36    1.61
   9   4   3   14.47    1.41
   9   4   3   15.05    1.23
  10   4   3   12.63    1.43
  10   4   3   14.30    1.28
  10   4   3   12.74    1.45
  11   4   3   23.05    1.96
  11   4   3   25.36    1.94
  11   4   3   26.85    1.68
  12   4   3    0.57    0.84
  12   4   3   -0.11    1.05
  12   4   3   -1.48    0.94
  13   4   3    7.20    1.52
  13   4   3   10.81    1.68
  13   4   3    8.01    1.17
  14   4   3    1.23    1.28
  14   4   3    2.40    1.34
  14   4   3   -0.14    0.90
  15   4   3    2.13    1.42
  15   4   3    2.43    1.43
  15   4   3    0.31    0.98
  16   4   3    1.43    1.08
  16   4   3    2.83    1.49
  16   4   3    0.77    1.48
  13  -5  -3    0.47    1.37
  13  -5  -3    2.98    1.67
  12  -5  -3    4.60    1.67
  12  -5  -3    2.21    1.41
  11  -5  -3   20.34    2.11
  11  -5  -3   19.87    2.28
  10  -5  -3   13.63    1.75
  10  -5  -3   16.87    1.95
   9  -5  -3    8.03    1.53
   9  -5  -3   10.02    1.40
   8  -5  -3    9.84    1.31
   8  -5  -3    9.67    1.48
  -8   5   3    7.52    0.96
   7  -5  -3   21.92    1.93
   7  -5  -3   19.30    1.57
  -7   5   3   22.51    1.45
   6  -5  -3   38.45    2.04
   6  -5  -3   35.78    2.17
  -6   5   3   38.19    1.88
   5  -5  -3   26.47    1.69
   5  -5  -3   25.04    1.41
   5  -5  -3   26.07    1.53
  -5   5   3   22.49    1.37
   4  -5  -3   12.51    1.03
   4  -5  -3    9.89    1.11
   4  -5  -3   13.61    0.98
  -4   5   3   13.67    0.95
   3  -5  -3   28.58    1.36
   3  -5  -3   26.17    1.60
   3  -5  -3   25.11    1.37
  -3   5   3   25.04    1.33
  -3   5   3   29.04    1.38
   2  -5  -3    3.92    0.51
   2  -5  -3    3.36    0.66
   2  -5  -3    4.29    0.57
   1  -5  -3    9.29    0.79
   1  -5  -3    8.46    0.86
   1  -5  -3   10.31    0.67
  -1   5   3   10.54    0.52
  -1   5   3    8.75    0.68
   0  -5  -3   48.59    1.89
   0  -5  -3   47.17    2.15
   0   5   3   49.36    1.79
  -1  -5  -3  239.26    8.34
  -1  -5  -3  234.78    8.69
  -1  -5  -3  235.57    8.34
  -1  -5  -3  232.23    8.03
   1   5   3  233.96    8.04
  -2  -5  -3    1.92    0.36
  -2  -5  -3    1.99    0.39
   2   5   3    1.01    0.35
   2   5   3    1.43    0.53
   2   5   3    2.34    0.41
  -3  -5  -3  169.70    5.97
  -3  -5  -3  158.53    5.77
   3   5   3  163.81    6.23
   3   5   3  169.01    5.96
   3   5   3  160.96    5.78
  -4  -5  -3   28.19    1.39
  -4  -5  -3   30.24    1.37
   4   5   3   29.01    1.40
   4   5   3   31.48    1.42
   4   5   3   28.91    1.53
  -5  -5  -3   18.29    1.10
   5   5   3   17.40    1.24
   5   5   3   15.72    1.02
   5   5   3   18.05    1.14
   6   5   3   79.96    3.24
   6   5   3   76.41    3.38
   6   5   3   79.48    3.12
   7   5   3    3.70    0.69
   7   5   3    3.29    0.72
   7   5   3    4.04    0.88
   8   5   3   18.97    1.30
   8   5   3   17.34    1.57
   8   5   3   18.59    1.41
   9   5   3    2.07    0.75
   9   5   3    1.55    0.95
   9   5   3    1.92    0.87
  10   5   3    0.47    0.86
  10   5   3    0.60    0.74
  10   5   3    0.81    0.90
  11   5   3   16.32    1.72
  11   5   3   16.24    1.79
  11   5   3   18.85    1.51
  12   5   3    2.36    1.15
  12   5   3    4.01    1.27
  12   5   3    2.00    0.92
  13   5   3    3.40    1.27
  13   5   3    4.88    1.34
  13   5   3    4.79    1.06
  14   5   3    0.34    0.92
  14   5   3    1.04    1.25
  14   5   3   -1.33    1.14
  15   5   3   10.93    1.89
  15   5   3    7.31    1.31
  15   5   3    8.76    1.83
  16   5   3    2.27    1.48
  16   5   3    3.61    1.63
  16   5   3    3.77    1.24
  12  -6  -3    2.33    1.43
  12  -6  -3    1.60    1.51
  11  -6  -3    0.12    1.29
  11  -6  -3    1.85    1.36
  10  -6  -3    6.25    1.50
  10  -6  -3    5.87    1.37
   9  -6  -3    0.18    1.08
   9  -6  -3    0.20    1.02
   8  -6  -3    0.89    0.97
   8  -6  -3   -0.83    1.05
   7  -6  -3   12.29    1.56
   7  -6  -3   13.00    1.37
  -7   6   3   10.42    0.99
   6  -6  -3   41.12    2.34
   6  -6  -3   41.06    2.19
  -6   6   3   38.75    1.94
   5  -6  -3    0.41    0.53
   5  -6  -3    0.57    0.85
   5  -6  -3    0.23    0.62
  -5   6   3    1.23    0.52
   4  -6  -3    0.42    0.57
   4  -6  -3    0.59    0.50
   4  -6  -3    1.24    0.78
   3  -6  -3    0.30    0.60
   3  -6  -3    0.58    0.48
   3  -6  -3    0.18    0.50
  -3   6   3   -0.42    0.43
   2  -6  -3   44.48    2.06
   2  -6  -3   46.29    1.97
   2  -6  -3   47.51    2.21
   1  -6  -3   12.77    0.84
   1  -6  -3   13.44    1.04
   1  -6  -3   12.79    0.96
  -1   6   3   13.44    0.85
  -1   6   3   12.75    0.63
   0  -6  -3   29.13    1.30
   0  -6  -3   28.43    1.55
   0  -6  -3   29.11    1.21
   0   6   3   28.59    1.20
  -1  -6  -3    0.56    0.36
  -1  -6  -3    1.98    0.61
  -1  -6  -3    1.20    0.39
  -1  -6  -3    1.84    0.42
   1   6   3    1.38    0.41
  -2  -6  -3   20.94    1.11
  -2  -6  -3   24.03    1.10
   2   6   3   20.96    1.32
   2   6   3   24.00    1.14
   2   6   3   20.45    1.11
  -3  -6  -3    0.34    0.39
  -3  -6  -3    0.33    0.39
   3   6   3    0.47    0.40
   3   6   3    1.24    0.51
   3   6   3    1.10    0.40
  -4  -6  -3   -0.25    0.39
   4   6   3    0.97    0.43
   4   6   3    0.30    0.54
   4   6   3    0.36    0.44
   5   6   3    4.95    0.67
   5   6   3    6.25    0.71
   5   6   3    4.29    0.77
   6   6   3   10.46    1.07
   6   6   3    8.39    0.85
   6   6   3    9.29    0.90
   7   6   3    2.94    0.65
   7   6   3    3.13    0.73
   7   6   3    2.52    0.84
   8   6   3   11.30    1.10
   8   6   3    9.06    1.19
   8   6   3   11.08    1.13
   9   6   3  244.49    9.56
   9   6   3  249.72    8.84
   9   6   3  240.41    9.25
  10   6   3    0.07    0.86
  10   6   3    1.19    0.90
  10   6   3   -0.50    0.67
  11   6   3   12.81    1.35
  11   6   3   11.51    1.54
  11   6   3   15.01    1.75
  12   6   3   23.81    2.08
  12   6   3   25.19    1.77
  12   6   3   24.44    2.12
  13   6   3   26.95    2.18
  13   6   3   25.20    2.22
  13   6   3   25.24    1.80
  14   6   3    0.49    0.94
  14   6   3    1.67    1.27
  14   6   3    0.60    1.23
  15   6   3    6.22    1.65
  15   6   3    4.79    1.58
  15   6   3    6.60    1.29
  16   6   3    1.15    1.47
  16   6   3    0.91    1.33
  16   6   3    0.19    1.05
  12  -7  -3   -0.03    1.50
  12  -7  -3    0.19    1.32
  11  -7  -3    4.61    1.55
  11  -7  -3    4.37    1.50
  10  -7  -3    2.80    1.39
  10  -7  -3    1.18    1.21
   9  -7  -3   -0.13    1.21
   9  -7  -3    0.00    1.06
   8  -7  -3    5.88    1.23
   8  -7  -3    4.82    1.28
   7  -7  -3   -0.21    0.83
   7  -7  -3    0.85    1.08
   6  -7  -3    3.15    1.08
   6  -7  -3    1.36    0.91
   5  -7  -3   11.19    1.13
   5  -7  -3   12.93    0.99
   5  -7  -3   11.93    1.39
   4  -7  -3   11.05    0.97
   4  -7  -3   11.40    1.29
   4  -7  -3   10.23    1.01
   3  -7  -3   35.48    1.73
   3  -7  -3   35.62    1.74
   3  -7  -3   34.72    1.96
   2  -7  -3   -0.09    0.46
   2  -7  -3   -0.85    0.45
   2  -7  -3    0.57    0.65
  -2   7   3    0.09    0.20
   1  -7  -3    8.42    0.81
   1  -7  -3    9.36    0.99
   1  -7  -3    8.30    0.74
  -1   7   3    8.50    0.73
  -1   7   3    8.54    0.56
   0  -7  -3   20.01    1.29
   0  -7  -3   17.09    0.92
   0  -7  -3   19.50    1.06
   0  -7  -3   19.78    1.07
   0   7   3   18.64    0.93
  -1  -7  -3    6.51    0.63
  -1  -7  -3    5.81    0.62
  -1  -7  -3    4.12    0.74
  -1  -7  -3    7.02    0.58
   1   7   3    6.18    0.59
  -2  -7  -3   35.20    1.74
  -2  -7  -3   33.07    1.47
  -2  -7  -3   28.59    1.40
   2   7   3   31.56    1.47
   2   7   3   31.75    1.66
   2   7   3   33.29    1.49
  -3  -7  -3    0.81    0.43
   3   7   3    1.73    0.48
   3   7   3    2.31    0.65
   3   7   3    1.67    0.45
  -4  -7  -3   69.40    2.83
   4   7   3   69.97    2.81
   4   7   3   70.62    3.10
   4   7   3   71.19    2.78
   5   7   3  110.93    4.30
   5   7   3  112.07    4.57
   5   7   3  111.26    4.19
   6   7   3    1.23    0.55
   6   7   3    2.49    0.64
   6   7   3    1.71    0.67
   7   7   3    9.03    0.93
   7   7   3    7.67    1.11
   7   7   3    7.89    0.92
   8   7   3    9.43    1.01
   8   7   3   12.15    1.37
   8   7   3   10.89    1.16
   9   7   3  164.51    6.11
   9   7   3  167.02    6.71
   9   7   3  152.94    6.36
  10   7   3    5.77    1.14
  10   7   3    6.09    1.22
  10   7   3    6.89    1.07
  11   7   3    3.11    0.96
  11   7   3    2.02    1.02
  11   7   3    2.25    1.19
  12   7   3    0.98    0.87
  12   7   3    0.76    1.13
  12   7   3    1.23    1.04
  13   7   3    0.88    0.95
  13   7   3    1.79    1.27
  13   7   3    1.67    1.26
  14   7   3    1.00    1.28
  14   7   3   -1.01    1.19
  14   7   3   -0.29    0.93
  15   7   3   -1.17    1.26
  15   7   3    0.46    1.32
  15   7   3    1.24    1.12
  16   7   3   -1.47    1.01
  16   7   3    2.75    1.54
  16   7   3    1.23    1.47
  11  -8  -3    4.25    1.46
  11  -8  -3    3.49    1.61
  10  -8  -3   -0.23    1.26
  10  -8  -3    1.33    1.38
   9  -8  -3    8.20    1.61
   9  -8  -3    8.93    1.53
   8  -8  -3    1.01    0.99
   8  -8  -3    0.37    1.15
   7  -8  -3    0.00    1.07
   7  -8  -3    0.96    0.90
   6  -8  -3   -0.10    1.01
   6  -8  -3    1.68    0.90
   5  -8  -3   16.84    1.64
   5  -8  -3   16.94    1.14
   5  -8  -3   18.16    1.42
   4  -8  -3   30.71    1.59
   4  -8  -3   32.29    1.75
   4  -8  -3   28.84    1.95
   3  -8  -3   21.07    1.59
   3  -8  -3   21.39    1.31
   3  -8  -3   21.45    1.33
   2  -8  -3   36.77    1.84
   2  -8  -3   37.17    1.82
   2  -8  -3   39.91    2.14
   1  -8  -3    7.62    0.97
   1  -8  -3    5.90    0.72
   1  -8  -3    6.73    0.78
   0  -8  -3    9.04    1.02
   0  -8  -3    8.90    0.78
   0  -8  -3    8.23    0.65
   0  -8  -3    8.14    0.75
   0   8   3    9.36    0.69
  -1  -8  -3   16.18    1.22
  -1  -8  -3   18.80    1.08
  -1  -8  -3   16.07    1.00
  -1  -8  -3   16.11    0.94
   1   8   3   16.66    0.95
  -2  -8  -3   29.94    1.43
  -2  -8  -3   30.85    1.67
  -2  -8  -3   31.90    1.50
   2   8   3   31.48    1.75
   2   8   3   30.56    1.45
  -3  -8  -3    7.57    0.74
   3   8   3    7.06    0.73
   3   8   3    6.79    0.89
   3   8   3    7.80    0.79
   4   8   3   37.01    1.95
   4   8   3   33.08    1.68
   4   8   3   34.65    1.69
   5   8   3   54.41    2.35
   5   8   3   54.04    2.34
   5   8   3   49.45    2.52
   6   8   3    3.47    0.68
   6   8   3    3.95    0.75
   6   8   3    3.10    0.82
   7   8   3    0.65    0.67
   7   8   3    0.30    0.63
   7   8   3    2.36    0.81
   8   8   3    4.55    0.90
   8   8   3    3.64    0.90
   8   8   3    3.89    0.95
   9   8   3   23.09    1.61
   9   8   3   21.16    1.85
   9   8   3   18.73    1.60
  10   8   3    5.51    1.07
  10   8   3    4.50    1.08
  10   8   3    3.17    1.08
  11   8   3    2.52    1.08
  11   8   3    1.27    1.03
  11   8   3    2.38    0.87
  12   8   3    3.48    1.08
  12   8   3    2.93    1.27
  12   8   3    4.01    1.25
  13   8   3    1.94    1.15
  13   8   3    0.24    1.16
  13   8   3    1.68    1.02
  14   8   3    1.79    1.24
  14   8   3    2.32    1.03
  14   8   3    2.20    1.34
  15   8   3    6.25    1.65
  15   8   3    4.89    1.31
  15   8   3    5.51    1.68
  16   8   3    1.86    1.50
  16   8   3    0.42    1.41
  16   8   3    1.72    1.13
  11  -9  -3   -1.43    1.26
  11  -9  -3   -1.97    1.37
  10  -9  -3    0.24    1.30
  10  -9  -3    1.62    1.34
   9  -9  -3    1.49    1.28
   9  -9  -3    0.29    1.33
   8  -9  -3    7.49    1.40
   8  -9  -3    7.71    1.49
   7  -9  -3    0.53    1.14
   7  -9  -3    3.36    1.14
   6  -9  -3    0.66    1.06
   6  -9  -3    1.59    0.90
   5  -9  -3   -0.90    0.51
   5  -9  -3    0.16    0.98
   5  -9  -3    0.29    0.80
   4  -9  -3   10.94    0.96
   4  -9  -3   11.67    1.37
   4  -9  -3   11.29    1.17
   3  -9  -3    2.31    0.68
   3  -9  -3    2.43    0.72
   3  -9  -3    0.58    0.85
   2  -9  -3   13.02    1.18
   2  -9  -3   14.37    1.18
   2  -9  -3   16.27    1.46
   1  -9  -3   -0.37    0.50
   1  -9  -3    0.38    0.59
   1  -9  -3    0.69    0.69
   0  -9  -3    2.57    0.60
   0  -9  -3    2.78    0.50
   0  -9  -3    4.25    0.87
   0   9   3    1.93    0.51
  -1  -9  -3    7.73    1.00
  -1  -9  -3    5.91    0.74
  -1  -9  -3    6.21    0.65
  -1  -9  -3    7.27    0.80
   1   9   3    7.52    0.72
  -2  -9  -3   48.81    2.17
  -2  -9  -3   46.34    2.39
   2   9   3   50.08    2.08
   3   9   3    0.75    0.54
   3   9   3    0.96    0.71
   3   9   3    0.77    0.52
   4   9   3    2.45    0.63
   4   9   3    1.87    0.74
   4   9   3    2.48    0.66
   5   9   3   38.65    1.96
   5   9   3   40.81    2.21
   5   9   3   39.90    1.97
   6   9   3   -0.49    0.74
   6   9   3   -0.98    0.66
   6   9   3   -0.21    0.64
   7   9   3   12.99    1.26
   7   9   3   13.80    1.24
   7   9   3   13.97    1.47
   8   9   3    4.21    0.89
   8   9   3    4.39    0.91
   8   9   3    6.92    1.22
   9   9   3    3.50    1.03
   9   9   3    1.05    0.88
   9   9   3    3.04    0.89
  10   9   3    4.83    1.09
  10   9   3    2.74    1.00
  10   9   3    4.47    1.25
  11   9   3    1.11    1.09
  11   9   3    0.15    0.87
  11   9   3   -0.64    0.87
  12   9   3   -0.08    1.00
  12   9   3    2.81    1.11
  12   9   3   -0.73    0.79
  13   9   3    3.57    1.42
  13   9   3    4.26    1.34
  13   9   3    4.17    1.15
  14   9   3    0.27    1.01
  14   9   3   -0.20    1.18
  14   9   3   -0.71    1.21
  15   9   3    6.14    1.62
  15   9   3    8.45    1.81
  15   9   3    6.82    1.41
  16   9   3   -0.37    1.10
  16   9   3    0.48    1.38
  16   9   3    1.42    1.44
  10 -10  -3   -0.70    1.32
  10 -10  -3    1.33    1.35
   9 -10  -3    1.80    1.30
   9 -10  -3    2.30    1.41
   8 -10  -3   -0.32    1.27
   8 -10  -3    2.01    1.24
   7 -10  -3   -0.25    1.12
   7 -10  -3   -1.05    0.99
   6 -10  -3   12.51    1.47
   6 -10  -3   14.54    1.70
   5 -10  -3   -0.63    0.97
   5 -10  -3    0.21    0.87
   4 -10  -3    2.02    0.68
   4 -10  -3    2.48    1.09
   4 -10  -3    4.00    0.93
   3 -10  -3    1.33    0.78
   3 -10  -3    0.83    0.68
   3 -10  -3    0.72    0.91
   2 -10  -3    3.10    0.77
   2 -10  -3    2.78    0.72
   2 -10  -3    4.34    1.05
   1 -10  -3   18.21    1.27
   1 -10  -3   18.38    1.46
   1 -10  -3   18.46    1.34
   1 -10  -3   17.40    0.97
   0 -10  -3    1.67    0.66
   0 -10  -3    1.08    0.81
   0 -10  -3    2.67    0.49
  -1 -10  -3    4.10    0.73
  -1 -10  -3    1.73    0.83
   1  10   3    4.16    0.65
  -2 -10  -3    5.37    0.97
  -2 -10  -3    4.62    0.76
   2  10   3    5.98    0.77
  -3 -10  -3    3.41    0.88
   3  10   3    2.34    0.69
   3  10   3    2.70    0.88
   4  10   3    6.88    0.91
   4  10   3    7.31    0.90
   4  10   3    8.09    1.15
   5  10   3    8.16    1.20
   5  10   3    7.14    0.99
   5  10   3    8.05    0.95
   6  10   3   82.81    3.47
   6  10   3   79.06    3.78
   6  10   3   84.47    3.47
   7  10   3    1.16    0.78
   7  10   3    0.11    0.86
   7  10   3    0.62    0.76
   8  10   3    2.69    0.87
   8  10   3    2.71    0.91
   8  10   3    3.19    1.02
   9  10   3    4.96    1.06
   9  10   3    5.07    1.07
   9  10   3    6.25    1.31
  10  10   3    5.98    1.33
  10  10   3    4.89    1.11
  10  10   3    6.16    1.16
  11  10   3    4.99    1.31
  11  10   3    2.32    1.08
  11  10   3    2.55    1.05
  12  10   3    0.37    0.98
  12  10   3    1.64    1.24
  12  10   3    2.79    1.11
  13  10   3    0.12    1.18
  13  10   3   -1.71    0.88
  13  10   3    1.49    1.12
  14  10   3    1.15    1.33
  14  10   3   -0.76    1.16
  14  10   3    1.37    1.12
  15  10   3    1.37    1.38
  15  10   3   -0.84    1.03
  15  10   3    0.46    1.30
   9 -11  -3    2.99    1.40
   8 -11  -3    1.85    1.26
   8 -11  -3    2.56    1.43
   7 -11  -3   10.67    1.66
   7 -11  -3    9.89    1.47
   6 -11  -3   -0.64    0.91
   6 -11  -3   -0.88    1.08
   5 -11  -3   -0.49    0.85
   5 -11  -3    0.24    1.05
   4 -11  -3   -0.52    0.98
   4 -11  -3    0.88    0.87
   3 -11  -3   49.55    2.43
   3 -11  -3   49.20    2.37
   3 -11  -3   46.67    2.68
   2 -11  -3   26.13    1.68
   2 -11  -3   27.49    1.70
   2 -11  -3   29.62    1.98
   1 -11  -3    1.14    0.77
   1 -11  -3    0.97    0.76
   1 -11  -3    0.62    0.83
   0 -11  -3    5.95    1.14
   0 -11  -3    7.64    0.93
   0 -11  -3    5.82    0.70
  -1 -11  -3    1.85    0.74
  -1 -11  -3    0.38    0.79
   1  11   3    1.45    0.65
  -2 -11  -3    8.13    0.96
  -2 -11  -3    6.87    1.16
   2  11   3    6.58    0.89
  -3 -11  -3    3.60    0.80
  -3 -11  -3    2.42    0.96
   3  11   3    5.10    0.81
   3  11   3    4.81    1.02
   4  11   3    1.28    0.73
   4  11   3    1.57    0.75
   4  11   3    0.88    0.88
   5  11   3    0.10    0.68
   5  11   3    1.61    0.74
   5  11   3    1.42    0.91
   6  11   3   -0.30    0.84
   6  11   3   -0.72    0.63
   6  11   3    0.89    0.74
   7  11   3    4.69    0.92
   7  11   3    6.09    1.24
   7  11   3    6.03    1.03
   8  11   3    2.53    0.93
   8  11   3    2.26    0.86
   8  11   3    3.38    1.15
   9  11   3    9.31    1.49
   9  11   3    8.02    1.16
   9  11   3    6.16    1.07
  10  11   3    0.21    0.88
  10  11   3    0.29    0.87
  10  11   3    1.35    1.09
  11  11   3   14.37    1.58
  11  11   3   17.63    1.69
  11  11   3   14.07    1.87
  12  11   3    1.28    1.25
  12  11   3    0.73    0.98
  12  11   3    1.03    1.12
  13  11   3    1.36    1.29
  13  11   3    1.09    1.17
  13  11   3    0.13    1.02
  14  11   3    1.63    1.18
  14  11   3    3.86    1.41
  14  11   3    2.03    1.32
  15  11   3   -1.01    0.90
  15  11   3    0.52    1.40
  15  11   3    2.89    1.46
   8 -12  -3    0.30    1.24
   7 -12  -3    2.63    1.42
   7 -12  -3    2.94    1.24
   6 -12  -3    0.75    1.07
   6 -12  -3    1.20    1.28
   5 -12  -3   -1.69    0.88
   5 -12  -3   -0.69    1.06
   4 -12  -3   -0.64    1.01
   4 -12  -3   -1.31    0.79
   3 -12  -3   -0.06    0.80
   3 -12  -3    0.52    1.04
   2 -12  -3    3.95    0.92
   2 -12  -3    3.81    1.14
   2 -12  -3    2.73    0.81
   1 -12  -3    3.97    0.88
   1 -12  -3    4.79    1.09
   1 -12  -3    2.55    0.91
   0 -12  -3    0.69    0.83
   0 -12  -3    0.47    0.78
  -1 -12  -3    0.69    0.82
  -1 -12  -3   -1.11    0.63
  -2 -12  -3    8.53    1.24
  -2 -12  -3    7.34    0.96
   2  12   3    7.02    0.93
  -3 -12  -3    1.57    0.73
  -3 -12  -3    2.51    0.96
   3  12   3    0.88    0.68
  -4 -12  -3    4.40    1.09
   4  12   3    5.23    1.13
   4  12   3    5.59    0.91
   5  12   3    3.44    0.83
   5  12   3    4.21    1.09
   5  12   3    3.72    0.90
   6  12   3    4.89    1.17
   6  12   3    5.95    0.97
   6  12   3    5.13    1.00
   7  12   3   45.78    2.32
   7  12   3   37.28    2.42
   7  12   3   41.28    2.22
   8  12   3   -0.17    0.85
   8  12   3    2.08    0.85
   8  12   3    1.59    1.08
   9  12   3    4.51    1.27
   9  12   3    6.42    1.12
   9  12   3    5.62    1.18
  10  12   3    0.25    0.91
  10  12   3    0.13    1.06
  10  12   3    1.71    1.02
  11  12   3    0.49    1.17
  11  12   3   -0.52    0.89
  11  12   3    0.36    0.96
  12  12   3    4.08    1.35
  12  12   3    4.32    1.12
  12  12   3    3.02    1.21
  13  12   3    1.53    1.24
  13  12   3    0.18    1.10
  13  12   3    1.58    1.09
  14  12   3    2.63    1.34
  14  12   3    4.54    1.23
  14  12   3    5.40    1.65
  15  12   3   -0.76    1.32
  15  12   3    1.31    1.33
  15  12   3   -0.33    1.07
   7 -13  -3    0.20    1.24
   6 -13  -3   -0.27    1.25
   6 -13  -3    2.95    1.20
   5 -13  -3    3.67    1.16
   5 -13  -3    2.14    1.32
   4 -13  -3   10.40    1.35
   4 -13  -3    9.30    1.56
   3 -13  -3    2.06    0.93
   3 -13  -3    0.16    1.05
   2 -13  -3    1.70    1.07
   2 -13  -3    0.80    0.87
   1 -13  -3    0.67    0.95
   1 -13  -3   -0.38    0.74
   1 -13  -3   -0.40    0.81
   0 -13  -3    3.25    0.90
   0 -13  -3    1.79    0.99
  -1 -13  -3    9.01    1.12
  -1 -13  -3    9.79    1.33
  -2 -13  -3   14.59    1.33
  -2 -13  -3   16.57    1.60
   2  13   3   14.09    1.21
  -3 -13  -3   24.18    1.68
  -3 -13  -3   31.47    2.08
   3  13   3   27.25    1.67
  -4 -13  -3   11.18    1.44
  -4 -13  -3   12.13    1.23
   4  13   3   11.74    1.24
   4  13   3   12.97    1.55
   5  13   3    4.02    0.92
   5  13   3    3.38    1.11
   5  13   3    4.82    0.95
   6  13   3    8.96    1.40
   6  13   3    7.34    1.13
   6  13   3    6.48    1.05
   7  13   3    1.11    1.02
   7  13   3    2.73    0.93
   7  13   3    0.02    0.84
   8  13   3    0.20    1.02
   8  13   3    1.21    0.92
   8  13   3    0.80    0.87
   9  13   3   -0.51    0.86
   9  13   3   -0.44    0.88
   9  13   3    0.43    1.07
  10  13   3   -0.92    1.04
  10  13   3   -0.53    0.89
  10  13   3    0.19    0.95
  11  13   3    8.06    1.40
  11  13   3    7.22    1.33
  11  13   3    8.10    1.62
  12  13   3   -0.07    1.01
  12  13   3    0.87    1.13
  12  13   3    0.75    1.28
  13  13   3    1.03    1.34
  13  13   3   -2.65    0.94
  13  13   3    0.72    1.15
  14  13   3    0.19    1.09
  14  13   3   -0.44    1.19
  14  13   3   -1.26    1.25
   6 -14  -3    5.09    1.30
   5 -14  -3    5.24    1.32
   4 -14  -3   -2.84    1.18
   4 -14  -3    0.20    1.01
   3 -14  -3    0.46    0.98
   3 -14  -3   -0.86    1.06
   2 -14  -3    1.95    0.98
   2 -14  -3    2.07    1.18
   1 -14  -3    0.14    0.82
   1 -14  -3   -1.75    0.92
   0 -14  -3   -0.44    0.79
   0 -14  -3    1.84    0.95
   0 -14  -3    0.57    0.82
  -1 -14  -3    0.31    0.82
  -1 -14  -3   -0.08    0.89
  -2 -14  -3    0.99    0.78
  -2 -14  -3    1.80    0.99
  -3 -14  -3    1.71    0.82
  -3 -14  -3    1.29    0.91
   3  14   3    1.84    0.78
  -4 -14  -3    0.62    0.94
  -4 -14  -3   -0.05    0.76
   4  14   3    0.91    0.77
  -5 -14  -3    5.69    1.02
  -5 -14  -3    4.33    1.21
   5  14   3    5.78    1.27
   5  14   3    5.63    1.06
   6  14   3    2.16    0.93
   6  14   3    3.72    1.22
   6  14   3    3.58    0.93
   7  14   3   -0.74    0.79
   7  14   3    0.70    0.87
   7  14   3   -0.96    0.94
   8  14   3    4.89    1.09
   8  14   3    6.71    1.24
   8  14   3    7.00    1.39
   9  14   3   -1.73    0.86
   9  14   3   -0.49    1.07
   9  14   3   -0.58    0.93
  10  14   3    6.37    1.24
  10  14   3    6.29    1.49
  10  14   3    8.28    1.38
  11  14   3    1.72    1.28
  11  14   3    0.92    1.01
  11  14   3   -0.06    1.04
  12  14   3    6.74    1.66
  12  14   3    4.36    1.39
  12  14   3    4.46    1.31
  13  14   3    3.06    1.43
  13  14   3    6.54    1.69
  13  14   3    3.97    1.29
  14  14   3    0.16    1.41
  14  14   3   -0.97    1.20
  14  14   3   -1.47    1.00
   4 -15  -3    3.65    1.25
   3 -15  -3   -1.80    1.08
   3 -15  -3   -0.73    1.00
   2 -15  -3    1.85    1.06
   2 -15  -3    0.16    1.15
   1 -15  -3    0.29    0.92
   1 -15  -3    0.01    1.09
   0 -15  -3    0.45    0.90
   0 -15  -3    1.42    1.02
  -1 -15  -3    6.18    1.13
  -1 -15  -3    6.05    1.29
  -2 -15  -3    6.29    1.12
  -2 -15  -3    5.44    1.24
  -3 -15  -3   -0.02    0.91
  -3 -15  -3   -0.75    0.81
  -4 -15  -3   -0.68    0.75
  -4 -15  -3   -1.08    0.87
   4  15   3   -0.29    0.81
  -5 -15  -3    1.12    0.86
  -5 -15  -3    1.11    1.01
   5  15   3   -0.46    0.86
   5  15   3   -0.16    0.99
   6  15   3    1.96    1.10
   6  15   3    0.96    0.98
   7  15   3    1.76    1.19
   7  15   3    1.68    1.03
   7  15   3    3.72    1.00
   8  15   3    1.13    1.01
   8  15   3    0.00    0.99
   8  15   3    1.78    1.16
   9  15   3    3.30    1.10
   9  15   3    5.48    1.32
   9  15   3    2.95    1.30
  10  15   3    0.52    1.09
  10  15   3    3.52    1.40
  10  15   3    2.07    1.13
  11  15   3   10.21    1.83
  11  15   3   10.92    1.60
  11  15   3   12.59    1.67
  12  15   3    0.34    1.34
  12  15   3   -0.15    1.12
  12  15   3   -1.14    1.14
  13  15   3    5.65    1.54
  13  15   3    9.10    1.54
  13  15   3    6.87    1.70
   2 -16  -3   -0.89    1.22
   2 -16  -3    1.61    1.15
   1 -16  -3   -0.34    1.12
   1 -16  -3    1.58    1.07
   0 -16  -3    0.70    1.09
   0 -16  -3    0.66    0.99
  -1 -16  -3    1.01    1.02
  -1 -16  -3    0.35    0.90
  -2 -16  -3    1.88    1.00
  -2 -16  -3    2.03    1.13
  -3 -16  -3    3.59    1.23
  -3 -16  -3    3.37    1.02
  -4 -16  -3    1.51    1.12
  -4 -16  -3    3.11    0.98
  -5 -16  -3    6.02    1.36
  -5 -16  -3    6.70    1.15
   5  16   3    4.92    1.15
  -6 -16  -3    0.22    0.96
  -6 -16  -3    0.10    1.17
   6  16   3    0.80    1.03
   6  16   3    0.53    1.14
   7  16   3   -0.21    1.12
   7  16   3    1.54    0.94
   7  16   3   -0.77    0.95
   8  16   3    1.41    1.00
   8  16   3    0.02    1.12
   8  16   3   -0.17    1.04
   9  16   3    3.11    1.17
   9  16   3    4.43    1.43
   9  16   3    2.41    1.16
  10  16   3   12.26    1.59
  10  16   3    8.44    1.50
  10  16   3    6.63    1.64
  11  16   3    3.71    1.28
  11  16   3    2.62    1.41
  11  16   3    3.66    1.31
  12  16   3   -0.40    1.19
  12  16   3    2.27    1.47
  12  16   3    2.95    1.27
   0 -17  -3    1.72    1.22
  -1 -17  -3    0.85    1.08
  -1 -17  -3    0.83    1.08
  -2 -17  -3    7.82    1.28
  -2 -17  -3    4.43    1.28
  -3 -17  -3    0.18    1.10
  -3 -17  -3   -0.50    0.91
  -4 -17  -3    0.54    1.06
  -4 -17  -3    0.86    0.97
  -5 -17  -3    4.09    1.15
  -5 -17  -3    3.50    1.29
  -6 -17  -3    1.03    1.26
  -6 -17  -3    0.64    1.03
   6  17   3   -3.27    1.00
  -7 -17  -3    3.59    1.20
  -7 -17  -3    1.85    1.29
   7  17   3   -0.14    1.07
   7  17   3    2.40    1.31
   8  17   3    1.32    1.14
   8  17   3    0.32    0.98
   8  17   3    2.22    1.28
   9  17   3    3.70    1.20
   9  17   3    2.40    1.24
   9  17   3    2.93    1.46
  10  17   3    2.19    1.21
  10  17   3    0.09    1.27
  10  17   3    2.32    1.23
  11  17   3    2.48    1.32
  11  17   3    4.84    1.61
  11  17   3    3.78    1.32
  -1 -18  -3    1.74    1.22
  -2 -18  -3   -0.45    1.03
  -3 -18  -3    0.66    0.99
  -3 -18  -3    0.13    1.06
  -4 -18  -3    0.55    1.07
  -4 -18  -3   -0.49    0.96
  -5 -18  -3    0.75    1.05
  -5 -18  -3   -0.96    1.02
  -6 -18  -3   -0.23    1.21
  -6 -18  -3    0.91    1.04
  -7 -18  -3    0.44    1.05
  -7 -18  -3    0.66    1.21
  -8 -18  -3    1.70    1.33
  -8 -18  -3    1.41    1.16
   8  18   3   -0.35    1.08
   8  18   3    1.04    1.34
   9  18   3    0.56    1.15
   9  18   3    0.68    1.40
   9  18   3    1.81    1.11
  -4 -19  -3    1.26    1.11
  -5 -19  -3   -0.72    1.03
  -6 -19  -3    0.42    1.24
   7  17  -4    1.98    1.34
  -7 -17   4   -0.05    1.22
   6  17  -4    3.37    1.31
  -6 -17   4    3.64    1.43
  -5 -17   4    6.39    1.55
  -4 -17   4   16.91    1.98
  -3 -17   4    6.13    1.51
  -2 -17   4    2.38    1.24
  -1 -17   4    1.74    1.32
   9  16  -4    1.57    1.34
   9  16  -4    0.24    1.22
   8  16  -4    3.53    1.29
   8  16  -4    3.75    1.41
   7  16  -4   -0.14    1.19
  -7 -16   4    1.64    1.39
   6  16  -4    1.41    1.21
  -6 -16   4    0.85    1.29
   5  16  -4   -1.26    0.97
  -5 -16   4    1.64    1.28
  -4 -16   4    0.54    0.97
  -4 -16   4    1.58    1.17
  -3 -16   4    1.02    1.23
  -2 -16   4    1.78    1.26
  -1 -16   4    0.69    1.21
   0 -16   4    0.18    1.19
   1 -16   4   -0.80    1.22
   2 -16   4    1.41    1.24
  11  15  -4    0.56    1.36
  11  15  -4   -0.59    1.30
  10  15  -4    1.64    1.42
  10  15  -4    0.80    1.37
   9  15  -4    1.34    1.19
   9  15  -4    2.27    1.38
   8  15  -4    5.19    1.47
   8  15  -4    4.61    1.36
   7  15  -4    0.09    1.13
   7  15  -4   -0.46    1.01
   6  15  -4    1.75    1.16
  -6 -15   4   -0.87    1.10
   5  15  -4    1.60    1.12
  -5 -15   4    1.13    1.20
   4  15  -4    0.56    0.60
  -4 -15   4    1.64    1.03
  -4 -15   4    2.46    1.20
  -3 -15   4    8.98    1.49
  -3 -15   4    6.08    1.22
  -2 -15   4    4.93    1.30
  -1 -15   4    0.73    1.10
   0 -15   4    1.11    1.22
   1 -15   4    2.62    1.32
   2 -15   4    6.40    1.50
   3 -15   4    3.19    1.42
   4 -15   4    1.48    1.39
  12  14  -4    5.40    1.66
  12  14  -4    4.64    1.63
  11  14  -4    2.20    1.46
  11  14  -4    2.76    1.45
  10  14  -4    1.75    1.33
  10  14  -4    0.58    1.28
   9  14  -4    3.17    1.35
   9  14  -4    5.57    1.60
   8  14  -4    2.07    1.16
   8  14  -4    2.46    1.25
   7  14  -4    4.18    1.22
   7  14  -4    3.62    1.28
   6  14  -4    0.26    1.07
   5  14  -4   -0.26    0.99
  -5 -14   4    0.10    1.09
   4  14  -4    1.73    0.84
  -4 -14   4    4.62    1.24
   3  14  -4    1.27    0.88
  -3 -14   4   -0.09    0.79
  -3 -14   4   -0.34    0.97
  -2 -14   4    5.72    1.04
  -2 -14   4    3.68    1.26
  -1 -14   4   -0.33    1.00
  -1 -14   4    0.91    0.80
   0 -14   4   13.46    1.69
   1 -14   4    0.31    1.13
   2 -14   4    0.84    1.13
   3 -14   4    0.40    1.17
   4 -14   4    2.50    1.28
   5 -14   4    1.95    1.31
  12  13  -4    3.61    1.52
  12  13  -4    2.09    1.43
  11  13  -4   -0.24    1.24
  11  13  -4    2.33    1.43
  10  13  -4    0.52    1.21
  10  13  -4   -0.30    1.23
   9  13  -4    2.42    1.27
   9  13  -4   -0.52    1.04
   8  13  -4    2.09    1.21
   8  13  -4    3.03    1.16
   7  13  -4    1.60    1.07
   7  13  -4    2.10    1.12
   6  13  -4   -0.89    1.01
   6  13  -4    0.19    0.92
   5  13  -4   -0.51    0.86
  -5 -13   4   -1.94    0.89
   4  13  -4    0.23    0.86
  -4 -13   4    0.42    0.96
   3  13  -4    0.32    0.79
  -3 -13   4    1.29    1.00
  -2 -13   4    0.07    0.75
  -2 -13   4   -0.43    0.91
  -1 -13   4    4.37    0.93
  -1 -13   4    2.45    1.12
   0 -13   4    2.16    0.85
   0 -13   4    1.14    1.06
   1 -13   4   -0.06    0.97
   2 -13   4    2.82    1.23
   3 -13   4    1.82    1.17
   4 -13   4    0.23    1.15
   5 -13   4    6.23    1.49
   6 -13   4    2.53    1.32
   7 -13   4    0.45    1.38
  13  12  -4    0.67    1.30
  13  12  -4   -1.18    1.28
  12  12  -4    0.93    1.39
  12  12  -4    0.58    1.35
  11  12  -4    1.46    1.26
  11  12  -4    3.09    1.46
  10  12  -4   -1.60    1.06
  10  12  -4   -0.32    1.15
   9  12  -4    0.39    1.15
   9  12  -4    0.06    1.03
   8  12  -4    0.53    1.06
   8  12  -4   -0.44    1.03
   7  12  -4    0.82    0.98
   7  12  -4    0.95    1.04
   6  12  -4    0.04    0.98
   6  12  -4    1.13    1.01
   5  12  -4    1.10    0.95
   5  12  -4    2.76    0.97
   4  12  -4   10.67    1.31
  -4 -12   4    9.93    1.42
   3  12  -4    1.07    0.59
  -3 -12   4    2.81    1.10
   2  12  -4    6.07    1.00
  -2 -12   4    5.29    1.17
  -2 -12   4    4.20    0.91
  -1 -12   4   10.85    1.28
  -1 -12   4   10.12    1.40
  -1 -12   4   10.13    1.13
   0 -12   4    2.21    0.83
   0 -12   4    3.53    1.13
   1 -12   4    7.62    1.02
   1 -12   4    9.90    1.37
   2 -12   4    3.08    1.12
   3 -12   4    2.78    1.11
   4 -12   4    3.04    1.21
   5 -12   4    3.24    1.31
   6 -12   4    1.06    1.24
   7 -12   4    1.15    1.28
   8 -12   4    1.95    1.43
  14  11  -4    3.44    1.57
  14  11  -4    3.62    1.51
  13  11  -4    4.18    1.56
  13  11  -4    4.58    1.47
  12  11  -4    0.35    1.38
  12  11  -4   -1.06    1.34
  11  11  -4    1.75    1.30
  11  11  -4    1.78    1.27
  10  11  -4    2.38    1.27
  10  11  -4    3.53    1.25
   9  11  -4    3.08    1.22
   9  11  -4    1.44    1.18
   8  11  -4    1.01    1.04
   8  11  -4    0.28    1.08
   7  11  -4   38.43    2.47
   7  11  -4   36.49    2.34
   6  11  -4   23.62    1.90
   6  11  -4   20.96    1.77
   5  11  -4   33.31    2.15
   5  11  -4   37.36    2.29
   4  11  -4    1.51    0.96
  -3 -11   4   45.43    2.52
   2  11  -4    0.32    0.76
  -2 -11   4    0.80    0.96
  -1 -11   4    1.46    0.95
  -1 -11   4    2.79    0.85
  -1 -11   4    2.47    1.00
   0 -11   4   11.46    1.43
   0 -11   4    8.50    1.14
   0 -11   4    8.81    1.05
   1 -11   4   -0.51    0.75
   1 -11   4    0.64    0.72
   1 -11   4    0.07    0.94
   2 -11   4    6.18    1.18
   2 -11   4    5.09    0.92
   3 -11   4   11.13    1.43
   4 -11   4    0.59    1.04
   5 -11   4   -0.43    1.05
   6 -11   4    4.40    1.31
   7 -11   4   -1.50    1.22
   8 -11   4    2.31    1.35
   9 -11   4   -1.92    1.28
  14  10  -4    5.68    1.67
  14  10  -4    6.35    1.71
  13  10  -4    7.54    1.69
  13  10  -4    5.99    1.53
  12  10  -4    0.83    1.27
  12  10  -4   -0.25    1.26
  11  10  -4    2.53    1.36
  11  10  -4    2.81    1.06
  11  10  -4    4.56    1.36
  10  10  -4    7.47    1.51
  10  10  -4    8.23    1.29
  10  10  -4    9.51    1.48
   9  10  -4   11.59    1.58
   9  10  -4   10.96    1.65
   8  10  -4    1.68    1.06
   8  10  -4    0.69    1.08
   7  10  -4   14.09    1.66
   7  10  -4   14.52    1.61
   6  10  -4    0.16    0.94
   6  10  -4   -0.51    0.91
   5  10  -4    0.03    0.86
   5  10  -4    0.24    0.85
   4  10  -4    0.84    0.87
   4  10  -4    1.18    0.88
   3  10  -4    8.27    1.03
  -3 -10   4    9.36    1.24
   2  10  -4    3.79    0.84
  -2 -10   4    1.13    0.88
  -2 -10   4    2.49    0.89
   1  10  -4    0.85    0.69
  -1 -10   4    0.14    0.80
  -1 -10   4    0.93    0.64
  -1 -10   4    0.04    0.84
   0 -10   4    0.22    0.76
   0 -10   4    0.14    0.63
   0 -10   4    0.17    0.87
   1 -10   4    8.06    0.93
   1 -10   4    8.75    1.00
   1 -10   4   11.07    1.32
   2 -10   4   15.63    1.25
   2 -10   4   15.34    1.53
   2 -10   4   14.07    1.14
   3 -10   4   19.80    1.37
   3 -10   4   21.63    1.74
   4 -10   4    0.44    0.68
   4 -10   4    1.60    0.96
   5 -10   4    2.04    1.12
   6 -10   4    2.35    1.18
   7 -10   4   10.52    1.64
   8 -10   4    0.25    1.23
   9 -10   4    1.11    1.40
  10 -10   4   -0.78    1.39
  14   9  -4    1.64    1.46
  14   9  -4   -0.04    1.39
  13   9  -4   -0.29    1.30
  13   9  -4   -0.57    1.26
  12   9  -4    6.28    1.47
  12   9  -4    2.90    1.33
  12   9  -4    0.57    1.05
  11   9  -4   -0.44    0.89
  11   9  -4    1.16    1.23
  11   9  -4   -0.80    1.05
  10   9  -4    2.45    1.19
  10   9  -4    2.83    0.99
  10   9  -4    0.28    1.14
   9   9  -4   11.88    1.38
   9   9  -4    8.81    1.42
   9   9  -4   11.53    1.65
   8   9  -4    2.97    0.98
   8   9  -4    1.40    1.01
   8   9  -4    2.40    1.14
   7   9  -4   16.43    1.71
   7   9  -4   16.22    1.64
   6   9  -4    0.52    0.86
   6   9  -4    1.12    0.97
   5   9  -4    1.73    0.87
   5   9  -4    1.98    0.92
   4   9  -4    0.74    0.80
   4   9  -4    0.16    0.76
   3   9  -4    4.92    0.94
   3   9  -4    4.21    0.87
  -3  -9   4    2.46    0.95
   2   9  -4   -0.71    0.63
  -2  -9   4   -0.53    0.73
  -2  -9   4    1.26    0.74
   1   9  -4    1.97    0.69
  -1  -9   4    2.99    0.81
  -1  -9   4    2.29    0.81
   0  -9   4    9.13    0.88
   0  -9   4    6.78    1.10
   0  -9   4    7.45    0.97
   1  -9   4    2.71    0.75
   1  -9   4    3.42    0.69
   1  -9   4    2.14    0.86
   2  -9   4   10.99    0.99
   2  -9   4   11.89    1.29
   2  -9   4   10.59    0.96
   3  -9   4   15.34    1.18
   3  -9   4   18.42    1.61
   4  -9   4    0.74    0.93
   4  -9   4    0.43    0.69
   5  -9   4   15.25    1.58
   5  -9   4   12.48    1.12
   6  -9   4    1.33    1.01
   7  -9   4    9.79    1.47
   8  -9   4    6.10    1.46
   9  -9   4    4.59    1.43
  10  -9   4    0.33    1.29
  15   8  -4    4.87    1.62
  15   8  -4    4.67    1.71
  14   8  -4    1.57    1.40
  14   8  -4    0.28    1.27
  13   8  -4    3.44    1.20
  13   8  -4    4.24    1.47
  13   8  -4    4.82    1.57
  12   8  -4    1.11    0.97
  12   8  -4   -0.94    1.12
  12   8  -4    1.10    1.20
  11   8  -4    8.05    1.29
  11   8  -4    9.78    1.52
  11   8  -4    8.18    1.51
  10   8  -4   16.70    1.76
  10   8  -4   11.82    1.36
  10   8  -4   14.32    1.76
   9   8  -4    3.55    0.99
   9   8  -4    2.56    1.22
   9   8  -4    2.44    1.06
   8   8  -4   10.99    1.53
   8   8  -4    9.58    1.25
   8   8  -4    9.11    1.35
   7   8  -4    8.03    1.30
   7   8  -4    6.22    1.12
   7   8  -4    6.49    1.08
   6   8  -4   44.77    2.41
   6   8  -4   44.06    2.46
   5   8  -4   15.65    1.45
   5   8  -4   15.14    1.41
   4   8  -4  162.53    6.58
   4   8  -4  175.56    6.59
  -4  -8   4  167.50    6.96
   3   8  -4   37.32    1.98
   3   8  -4   37.66    2.10
  -3  -8   4   36.92    2.16
   2   8  -4   45.79    2.24
  -2  -8   4   51.70    2.52
  -2  -8   4   51.65    2.44
   1   8  -4    0.07    0.51
  -1  -8   4   -0.47    0.60
  -1  -8   4   -0.21    0.61
   0  -8   4    0.85    0.74
   0  -8   4    1.35    0.66
   0  -8   4    0.93    0.52
   1  -8   4    0.70    0.74
   1  -8   4    1.20    0.61
   1  -8   4    2.12    0.52
   1  -8   4    2.76    0.58
   2  -8   4   19.58    1.13
   2  -8   4   19.83    1.18
   2  -8   4   19.65    1.51
   2  -8   4   19.47    1.17
   3  -8   4   10.91    0.90
   3  -8   4   10.42    0.86
   3  -8   4   10.85    1.23
   4  -8   4   21.14    1.33
   4  -8   4   20.95    1.64
   4  -8   4   21.70    1.23
   5  -8   4    4.02    0.81
   5  -8   4    5.83    1.10
   6  -8   4    1.00    0.72
   6  -8   4    0.56    0.93
   7  -8   4    0.81    0.79
   7  -8   4    0.64    0.99
   8  -8   4    0.96    1.11
   9  -8   4    0.62    1.18
  10  -8   4    2.29    1.41
  11  -8   4   -1.46    1.33
  15   7  -4    7.29    1.89
  15   7  -4    7.93    1.80
  14   7  -4    5.17    1.65
  14   7  -4    2.35    1.46
  13   7  -4    1.09    1.29
  13   7  -4    1.51    1.04
  13   7  -4    6.71    1.63
  12   7  -4    9.21    1.63
  12   7  -4    7.34    1.55
  12   7  -4    7.93    1.32
  11   7  -4    0.21    1.11
  11   7  -4    1.04    1.19
  11   7  -4    0.67    0.88
  10   7  -4    1.85    0.92
  10   7  -4    1.60    1.06
  10   7  -4    1.73    1.19
   9   7  -4    1.82    0.89
   9   7  -4    0.31    0.93
   9   7  -4    0.95    1.06
   8   7  -4    3.06    1.11
   8   7  -4    4.98    1.00
   8   7  -4    3.01    1.02
   7   7  -4   28.32    2.01
   7   7  -4   30.08    1.93
   7   7  -4   32.11    1.86
   6   7  -4    9.06    1.10
   6   7  -4    8.03    1.18
   6   7  -4    7.80    1.03
   5   7  -4    8.08    1.01
   5   7  -4    7.34    1.05
   4   7  -4   -0.44    0.61
   4   7  -4   -0.16    0.64
  -4  -7   4    0.66    0.70
   3   7  -4    2.25    0.74
   3   7  -4    1.25    0.64
  -3  -7   4    1.66    0.72
   2   7  -4   29.89    1.69
  -2  -7   4   26.02    1.64
   1   7  -4   23.70    1.33
  -1  -7   4   24.11    1.53
  -1  -7   4   24.94    1.50
   0   7  -4    8.39    0.75
   0  -7   4    7.78    0.86
   0  -7   4    6.27    0.90
   0  -7   4    9.27    0.77
   1  -7   4   71.72    2.95
   1  -7   4   65.16    3.02
   1  -7   4   66.87    2.76
   1  -7   4   70.55    2.74
   2  -7   4    0.91    0.70
   2  -7   4    2.30    0.45
   2  -7   4    2.85    0.51
   2  -7   4    2.29    0.49
   3  -7   4    0.62    0.39
   3  -7   4    0.60    0.71
   3  -7   4    0.98    0.47
   4  -7   4   14.31    1.05
   4  -7   4   13.77    0.95
   4  -7   4   12.89    1.32
   5  -7   4    1.79    0.68
   5  -7   4    1.27    0.85
   6  -7   4    1.60    0.75
   6  -7   4    1.18    0.92
   7  -7   4    1.27    0.81
   7  -7   4    0.40    0.91
   8  -7   4   25.15    1.96
   8  -7   4   23.56    1.69
   9  -7   4    3.89    1.25
  10  -7   4   -0.82    1.19
  11  -7   4    1.57    1.42
  12  -7   4   -0.04    1.40
  15   6  -4    0.42    1.42
  15   6  -4    3.64    1.69
  14   6  -4    3.42    1.46
  14   6  -4    2.25    1.45
  13   6  -4    0.38    1.18
  13   6  -4    1.25    1.28
  13   6  -4    0.94    0.98
  12   6  -4   -0.36    1.11
  12   6  -4    0.64    1.27
  12   6  -4    0.57    0.93
  11   6  -4    1.19    1.20
  11   6  -4   -1.08    1.00
  11   6  -4    1.49    0.95
  10   6  -4    2.28    1.14
  10   6  -4   -0.33    0.82
  10   6  -4   -0.07    0.93
   9   6  -4    1.64    1.03
   9   6  -4    1.07    0.96
   9   6  -4    1.62    0.87
   8   6  -4    5.34    0.97
   8   6  -4    5.74    1.19
   8   6  -4    8.44    1.18
   7   6  -4   11.74    1.15
   7   6  -4   10.36    1.20
   7   6  -4    9.07    1.31
   6   6  -4    7.35    1.07
   6   6  -4    7.11    0.99
   6   6  -4    8.69    1.00
   5   6  -4   48.18    2.40
   5   6  -4   46.12    2.32
  -5  -6   4   48.16    2.54
   4   6  -4    2.70    0.77
   4   6  -4    5.01    0.84
  -4  -6   4    3.30    0.82
   3   6  -4    1.70    0.70
   3   6  -4    3.37    0.70
  -3  -6   4    3.36    0.77
   2   6  -4   13.72    1.19
  -2  -6   4   14.38    1.17
   1   6  -4   32.35    1.58
  -1  -6   4   31.36    1.76
  -1  -6   4   34.23    1.58
  -1  -6   4   33.74    1.76
   0   6  -4    1.07    0.43
   0  -6   4   -0.11    0.57
   1  -6   4    7.68    0.73
   1  -6   4    7.86    0.92
   1  -6   4    7.07    0.62
   1  -6   4    7.88    0.63
   2  -6   4   22.34    1.15
   2  -6   4   23.53    1.51
   2  -6   4   24.65    1.13
   2  -6   4   26.44    1.22
   3  -6   4   15.14    0.87
   3  -6   4   15.74    0.91
   3  -6   4   16.19    1.29
  -4   6  -4   13.51    0.90
   4  -6   4   13.92    0.94
   4  -6   4   16.48    1.32
  -5   6  -4   21.22    1.20
   5  -6   4   19.60    1.25
   5  -6   4   24.11    1.61
   6  -6   4    1.08    0.83
   6  -6   4    0.16    0.67
   7  -6   4    7.38    1.02
   7  -6   4    6.87    1.22
   8  -6   4   -1.05    0.89
   8  -6   4    0.68    0.51
   8  -6   4    0.24    0.81
   9  -6   4    8.00    1.16
   9  -6   4    5.48    1.31
  10  -6   4    0.01    1.19
  11  -6   4    3.54    1.45
  12  -6   4   -0.11    1.39
  15   5  -4    0.38    1.48
  15   5  -4    1.55    1.50
  14   5  -4    2.78    1.42
  14   5  -4   -0.62    1.37
  13   5  -4    8.31    1.30
  13   5  -4    9.68    1.85
  13   5  -4    7.49    1.65
  12   5  -4   -0.47    1.13
  12   5  -4    2.18    1.00
  12   5  -4    0.67    1.28
  11   5  -4   18.47    1.63
  11   5  -4   21.85    2.21
  11   5  -4   21.60    1.99
  10   5  -4    9.03    1.38
  10   5  -4    8.47    1.20
  10   5  -4    8.10    1.50
   9   5  -4    5.98    1.04
   9   5  -4    8.38    1.45
   9   5  -4    8.00    1.24
   8   5  -4   -0.19    0.77
   8   5  -4   -1.39    0.79
   8   5  -4   -0.09    0.69
   7   5  -4   84.95    3.67
   7   5  -4   89.21    3.49
   7   5  -4   78.41    3.78
   6   5  -4   20.68    1.46
   6   5  -4   20.32    1.59
   6   5  -4   21.01    1.39
   5   5  -4   74.68    3.15
   5   5  -4   70.14    3.23
   5   5  -4   74.17    2.99
  -5  -5   4   70.83    3.32
   4   5  -4   43.69    2.14
   4   5  -4   43.42    2.14
  -4  -5   4   44.89    2.30
   3   5  -4   62.85    2.74
   3   5  -4   65.34    2.79
  -3  -5   4   63.93    2.93
   2   5  -4    0.97    0.42
   2   5  -4    1.10    0.62
  -2  -5   4    0.75    0.55
   1   5  -4    2.06    0.49
  -1  -5   4    1.62    0.50
  -1  -5   4    1.62    0.57
  -1  -5   4    3.17    0.50
  -1  -5   4    2.23    0.56
   0   5  -4   55.44    2.20
   0  -5   4   53.23    2.18
   0  -5   4   53.91    2.39
   0  -5   4   56.49    2.43
   1  -5   4    0.18    0.52
   1  -5   4    0.83    0.30
   1  -5   4    0.49    0.44
   1  -5   4    0.58    0.32
   2  -5   4   13.97    0.81
   2  -5   4   15.27    0.90
   2  -5   4   16.00    1.20
   2  -5   4   16.94    0.79
   3  -5   4   23.07    1.10
   3  -5   4   24.46    1.46
  -4   5  -4   15.31    0.93
   4  -5   4   18.91    1.32
   4  -5   4   14.84    0.95
  -5   5  -4    0.77    0.49
   5  -5   4   -0.31    0.64
   5  -5   4    1.27    0.55
   6  -5   4    5.50    0.99
   6  -5   4    6.84    0.86
   7  -5   4    1.14    0.73
   7  -5   4    1.36    0.93
   8  -5   4    5.05    1.15
   8  -5   4    4.78    0.98
   8  -5   4    5.22    0.69
   9  -5   4    1.82    0.58
   9  -5   4    1.09    0.89
   9  -5   4    0.30    0.98
  10  -5   4    6.53    1.22
  10  -5   4    5.03    1.37
  11  -5   4   18.50    1.80
  11  -5   4   18.86    2.06
  12  -5   4    4.99    1.63
  13  -5   4   -0.77    1.48
  15   4  -4    7.31    1.92
  15   4  -4    5.12    1.65
  14   4  -4    0.70    1.38
  14   4  -4    0.19    1.45
  13   4  -4   20.49    2.35
  13   4  -4   15.91    1.62
  13   4  -4   16.83    2.06
  12   4  -4   -0.53    1.11
  12   4  -4   -0.20    0.83
  12   4  -4    0.98    1.30
  11   4  -4   12.50    1.35
  11   4  -4   15.02    1.69
  11   4  -4   13.65    1.86
  10   4  -4    7.15    1.08
  10   4  -4    4.67    1.20
  10   4  -4    4.54    1.37
   9   4  -4   -0.83    0.69
   9   4  -4    0.14    1.06
   9   4  -4    0.27    0.86
   8   4  -4   -0.25    0.92
   8   4  -4    1.66    0.75
   8   4  -4    1.23    0.81
   7   4  -4   17.43    1.64
   7   4  -4   18.70    1.35
   7   4  -4   20.94    1.50
   6   4  -4   24.88    1.54
   6   4  -4   21.89    1.63
   6   4  -4   21.96    1.39
  -6  -4   4   21.25    1.65
   5   4  -4    1.95    0.67
   5   4  -4    1.11    0.61
   5   4  -4    0.62    0.55
  -5  -4   4   -0.40    0.56
   4   4  -4    0.88    0.56
   4   4  -4    1.48    0.65
  -4  -4   4    1.82    0.68
   3   4  -4    0.93    0.60
   3   4  -4    0.47    0.53
  -3  -4   4    0.80    0.61
   2   4  -4    9.30    0.90
   2   4  -4   10.51    0.90
  -2  -4   4   11.25    0.93
  -2  -4   4   10.07    0.82
  -2  -4   4   11.73    0.92
  -2  -4   4   12.40    1.02
   1   4  -4    1.81    0.46
   1   4  -4    0.86    0.57
  -1  -4   4    1.30    0.52
  -1  -4   4    1.94    0.46
  -1  -4   4    1.53    0.50
   0   4  -4   46.15    1.80
   0  -4   4   45.44    2.01
   0  -4   4   39.21    1.94
   0  -4   4   44.09    2.01
   0  -4   4   45.85    1.79
   1  -4   4   76.24    3.15
   1  -4   4   89.66    3.45
   1  -4   4   88.37    3.15
   1  -4   4   89.67    3.43
   2  -4   4   12.84    0.64
   2  -4   4   12.42    1.01
   2  -4   4   13.19    0.63
   2  -4   4   14.02    0.78
  -3   4  -4   91.33    3.27
   3  -4   4   85.80    3.27
   3  -4   4   86.65    3.54
  -4   4  -4   42.62    1.76
   4  -4   4   43.81    2.07
   4  -4   4   41.81    1.77
  -5   4  -4   77.58    3.12
   5  -4   4   78.05    3.14
   5  -4   4   82.55    3.37
   6  -4   4    9.47    0.92
   6  -4   4    8.61    1.09
   7  -4   4    1.24    0.74
   7  -4   4    0.74    0.82
   8  -4   4    4.54    0.94
   8  -4   4    4.47    0.68
   8  -4   4    1.46    0.95
   9  -4   4    4.97    0.74
   9  -4   4    4.95    1.16
   9  -4   4    5.60    1.06
  10  -4   4    9.14    1.32
  10  -4   4    9.89    0.90
  10  -4   4   10.05    1.52
  11  -4   4    2.49    1.29
  11  -4   4    3.88    1.13
  12  -4   4   10.97    1.80
  12  -4   4   11.67    1.66
  13  -4   4    2.05    1.50
  15   3  -4    1.20    1.45
  15   3  -4    0.57    1.55
  14   3  -4    1.06    1.35
  14   3  -4    1.87    1.59
  13   3  -4   -0.08    1.20
  13   3  -4   -0.64    1.32
  12   3  -4    5.21    1.37
  12   3  -4    2.69    1.38
  12   3  -4    2.93    0.95
  11   3  -4   13.35    1.63
  11   3  -4   10.38    1.72
  11   3  -4   11.20    1.28
  10   3  -4    3.92    1.33
  10   3  -4    4.56    0.93
  10   3  -4    2.33    1.12
   9   3  -4   -0.68    0.82
   9   3  -4    0.13    0.96
   9   3  -4   -2.28    0.68
   8   3  -4   36.15    2.13
   8   3  -4   34.87    2.29
   8   3  -4   37.02    1.89
   7   3  -4    8.78    0.94
   7   3  -4   10.43    1.29
   7   3  -4   10.60    1.15
  -7  -3   4   10.56    1.23
   6   3  -4    0.33    0.49
   6   3  -4   -0.36    0.64
   6   3  -4    1.03    0.63
  -6  -3   4    0.32    0.68
   5   3  -4   18.52    1.41
   5   3  -4   18.08    1.29
   5   3  -4   19.18    1.19
  -5  -3   4   20.16    1.44
   4   3  -4   63.64    2.64
   4   3  -4   58.56    2.71
  -4  -3   4   63.12    2.86
   3   3  -4    0.76    0.56
   3   3  -4   -0.37    0.46
  -3  -3   4   -0.16    0.40
  -3  -3   4    0.90    0.45
  -3  -3   4   -0.40    0.56
   2   3  -4   31.86    1.54
   2   3  -4   30.54    1.54
  -2  -3   4   32.84    1.69
  -2  -3   4   32.63    1.58
  -2  -3   4   32.97    1.45
  -2  -3   4   36.73    1.63
   1   3  -4  104.33    4.41
   1   3  -4  109.09    4.38
   1   3  -4  120.17    4.69
  -1  -3   4  125.32    4.71
  -1  -3   4  123.95    4.47
  -1  -3   4  123.30    4.40
   0  -3   4    1.86    0.53
   0  -3   4    2.03    0.53
  -1   3  -4   25.44    1.35
   1  -3   4   25.98    1.25
  -2   3  -4   31.37    1.37
  -2   3  -4   29.18    1.50
   2  -3   4   33.06    1.40
   2  -3   4   32.59    1.56
  -3   3  -4   96.16    3.76
  -3   3  -4  101.83    3.63
   3  -3   4  103.67    3.89
   3  -3   4   96.25    3.63
  -4   3  -4  213.91    7.74
   4  -3   4  210.46    7.74
   4  -3   4  216.66    7.88
  -5   3  -4   16.05    0.99
   5  -3   4   15.61    1.19
   5  -3   4   15.69    1.00
   6  -3   4    3.81    0.80
   6  -3   4    3.43    0.66
   7  -3   4   -0.18    0.64
   7  -3   4   -0.40    0.72
   7  -3   4    1.04    0.54
   8  -3   4    2.85    0.63
   8  -3   4    2.77    0.95
   8  -3   4    1.97    0.84
  -9   3  -4    2.77    0.58
   9  -3   4    3.13    0.68
   9  -3   4    3.88    0.99
   9  -3   4    2.63    1.07
  10  -3   4   10.93    1.54
  10  -3   4   12.68    1.06
  10  -3   4   10.92    1.36
  11  -3   4    0.58    0.68
  11  -3   4    0.16    0.97
  11  -3   4    2.29    1.23
  12  -3   4    2.32    1.13
  12  -3   4    1.06    1.32
  13  -3   4    1.67    1.23
  13  -3   4    0.04    1.38
  14  -3   4   -1.26    1.43
  15   2  -4    0.67    1.65
  15   2  -4    2.69    1.49
  14   2  -4   -0.07    1.28
  14   2  -4    1.79    1.61
  13   2  -4    1.40    1.32
  13   2  -4   -0.08    1.41
  12   2  -4    0.44    0.84
  12   2  -4    0.44    1.26
  12   2  -4    1.03    1.19
  11   2  -4   -0.89    0.97
  11   2  -4   -0.02    1.08
  11   2  -4   -0.60    0.78
  10   2  -4    9.44    1.58
  10   2  -4    9.75    1.46
  10   2  -4    8.72    1.13
   9   2  -4    6.30    1.33
   9   2  -4    4.24    1.10
   9   2  -4    5.29    0.91
   8   2  -4   40.07    2.29
   8   2  -4   43.50    2.08
   8   2  -4   43.19    2.46
   7   2  -4   43.00    2.04
   7   2  -4   45.23    2.50
   7   2  -4   47.32    2.31
  -7  -2   4   44.14    2.43
   6   2  -4    0.68    0.50
   6   2  -4   -0.03    0.58
   6   2  -4    0.88    0.70
  -6  -2   4    1.48    0.71
   5   2  -4   22.57    1.25
   5   2  -4   21.97    1.40
   5   2  -4   24.39    1.57
  -5  -2   4   24.40    1.54
   4   2  -4   36.60    1.72
   4   2  -4   34.65    1.85
  -4  -2   4   35.29    1.88
  -4  -2   4   35.81    1.61
   3   2  -4   23.79    1.36
   3   2  -4   22.60    1.30
   3   2  -4   22.05    1.21
  -3  -2   4   19.57    1.22
  -3  -2   4   19.76    1.07
  -3  -2   4   22.04    1.35
   2   2  -4   37.06    1.66
   2   2  -4   35.55    1.62
   2   2  -4   36.49    1.78
  -2  -2   4   36.77    1.74
  -2  -2   4   36.42    1.54
  -2  -2   4   35.03    1.64
  -2  -2   4   36.97    1.64
   1   2  -4  102.47    4.11
   1   2  -4  112.12    4.39
  -1  -2   4  105.97    4.11
  -1  -2   4  112.94    4.10
  -1  -2   4  115.54    4.39
   0   2  -4  225.68    8.31
   0   2  -4  227.24    7.81
   0  -2   4  221.77    7.81
   0  -2   4  202.80    8.28
   0  -2   4  213.51    7.83
   0  -2   4  214.15    7.83
  -1   2  -4  110.38    4.15
  -1   2  -4  100.78    3.97
   1  -2   4  109.78    4.16
   1  -2   4  104.87    4.00
  -2   2  -4  149.40    5.49
  -2   2  -4  153.45    5.67
   2  -2   4  146.57    5.67
   2  -2   4  146.02    5.48
  -3   2  -4   47.71    2.00
  -3   2  -4   47.98    1.89
  -3   2  -4   51.92    2.16
   3  -2   4   52.68    2.15
   3  -2   4   50.09    1.91
  -4   2  -4    7.43    0.56
  -4   2  -4    7.82    0.64
   4  -2   4    9.93    0.85
   4  -2   4    6.98    0.61
  -5   2  -4   63.33    2.65
   5  -2   4   63.99    2.64
   5  -2   4   70.59    2.83
   6  -2   4   55.66    2.52
   6  -2   4   54.17    2.36
   7  -2   4    8.58    1.06
   7  -2   4    8.87    0.96
   7  -2   4    8.87    0.81
  -8   2  -4   15.24    1.09
   8  -2   4   15.32    1.14
   8  -2   4   16.21    1.43
   8  -2   4   15.79    1.46
  -9   2  -4   39.19    1.93
   9  -2   4   37.42    2.20
   9  -2   4   39.23    2.27
   9  -2   4   39.79    1.83
  10  -2   4   59.04    2.99
  10  -2   4   60.27    2.55
  10  -2   4   59.50    3.12
  11  -2   4    9.03    1.34
  11  -2   4    6.59    1.44
  11  -2   4    8.97    0.99
  12  -2   4    4.90    1.26
  12  -2   4    5.56    0.94
  12  -2   4    3.07    1.39
  13  -2   4    1.92    1.18
  13  -2   4    0.01    1.38
  14  -2   4    0.98    1.48
  14  -2   4    1.07    1.21
  15   1  -4    0.80    1.59
  15   1  -4    1.23    1.46
  14   1  -4    3.96    1.71
  14   1  -4    1.85    1.46
  13   1  -4    1.72    1.48
  13   1  -4    0.92    1.29
  12   1  -4   -0.99    1.23
  12   1  -4    0.97    1.22
  11   1  -4    2.76    0.90
  11   1  -4    1.75    1.29
  11   1  -4    1.51    1.13
  10   1  -4    3.49    1.34
  10   1  -4    4.58    0.93
  10   1  -4    6.72    1.31
   9   1  -4   -0.56    0.88
   9   1  -4    2.64    1.18
   9   1  -4   -1.06    0.66
   8   1  -4    4.93    0.81
   8   1  -4    5.12    1.12
   8   1  -4    4.96    1.04
   7   1  -4   18.19    1.16
   7   1  -4   13.70    1.45
   7   1  -4   14.31    1.33
  -7  -1   4   15.01    1.40
   6   1  -4   12.10    0.96
   6   1  -4   10.44    1.02
   6   1  -4   10.53    1.15
  -6  -1   4   10.16    1.08
   5   1  -4   97.75    4.09
   5   1  -4   95.84    3.90
   5   1  -4   99.01    3.64
  -5  -1   4   99.36    4.18
  -5  -1   4   98.43    3.64
   4   1  -4    0.16    0.48
   4   1  -4    0.56    0.55
   4   1  -4   -0.11    0.58
  -4  -1   4    0.36    0.40
  -4  -1   4    0.00    0.44
  -4  -1   4    0.89    0.56
   3   1  -4   10.33    0.82
   3   1  -4   12.34    1.00
   3   1  -4    9.28    0.91
  -3  -1   4   10.75    0.91
  -3  -1   4   10.32    0.76
  -3  -1   4   13.18    0.94
   2   1  -4   20.88    1.14
   2   1  -4   20.51    1.04
   2   1  -4   17.92    1.15
  -2  -1   4   21.10    1.22
  -2  -1   4   20.47    1.06
  -2  -1   4   22.51    1.14
   1   1  -4  324.72   11.99
   1   1  -4  360.50   12.19
   1   1  -4  348.14   12.84
  -1  -1   4  349.42   12.18
  -1  -1   4  332.36   11.99
  -1  -1   4  319.64   12.81
   0   1  -4  213.39    8.26
   0   1  -4  219.44    7.79
   0  -1   4  212.24    8.26
   0  -1   4  230.24    7.78
   0  -1   4  217.71    7.80
   0  -1   4  210.66    7.76
  -1   1  -4  931.56   33.27
  -1   1  -4  993.61   33.68
   1  -1   4  932.86   35.43
   1  -1   4  982.29   33.67
   1  -1   4  922.26   33.27
  -2   1  -4    1.77    0.23
  -2   1  -4    3.17    0.39
  -2   1  -4    2.57    0.41
   2  -1   4    1.44    0.38
   2  -1   4    1.86    0.36
   2  -1   4    1.72    0.21
  -3   1  -4  199.31    7.07
  -3   1  -4  198.09    7.37
  -3   1  -4  192.58    7.00
   3  -1   4  192.18    7.05
   3  -1   4  190.56    7.00
  -4   1  -4    9.32    0.73
  -4   1  -4   10.82    0.86
   4  -1   4    8.82    0.70
   4  -1   4   10.90    0.86
  -5   1  -4    6.00    0.66
   5  -1   4    5.62    0.65
   5  -1   4    5.53    0.71
   6  -1   4    0.89    0.53
   6  -1   4    0.68    0.55
   7  -1   4   48.96    2.05
   7  -1   4   49.27    2.35
   7  -1   4   44.98    2.23
   8  -1   4    4.85    0.98
   8  -1   4    4.94    0.75
   8  -1   4    5.67    0.96
  -9   1  -4    4.59    0.80
   9  -1   4    2.96    0.96
   9  -1   4    2.10    0.96
   9  -1   4    4.27    0.76
 -10   1  -4    0.43    0.71
  10  -1   4    0.07    0.66
  10  -1   4    1.89    1.01
  10  -1   4    0.11    0.88
  11  -1   4    4.40    1.11
  11  -1   4    3.79    0.83
  11  -1   4    2.17    1.19
  12  -1   4   -0.29    1.00
  12  -1   4    0.65    1.18
  12  -1   4   -0.63    0.74
  13  -1   4    3.91    1.29
  13  -1   4   -0.24    1.32
  14  -1   4   -1.58    1.09
  14  -1   4    0.41    1.48
  15  -1   4   -0.10    1.52
  15  -1   4    3.74    1.40
  14   0  -4    1.30    1.54
  14   0  -4    0.47    1.38
  13   0  -4   -0.86    1.40
  13   0  -4    1.86    1.42
  12   0  -4    3.14    1.27
  12   0  -4    1.22    1.39
  11   0  -4   11.67    1.70
  11   0  -4   10.60    1.53
  10   0  -4    1.42    1.09
  10   0  -4    1.23    1.25
   9   0  -4    0.18    0.90
   9   0  -4    0.55    0.65
   9   0  -4   -0.50    1.06
   8   0  -4    0.09    0.97
   8   0  -4    1.67    0.85
   8   0  -4    0.89    0.58
  -8   0   4    0.19    0.83
   7   0  -4   12.19    1.18
   7   0  -4   12.39    0.90
   7   0  -4   10.79    1.29
  -7   0   4   11.14    1.18
   6   0  -4    4.49    0.60
   6   0  -4    3.30    0.85
   6   0  -4    4.14    0.77
  -6   0   4    3.76    0.50
  -6   0   4    4.20    0.77
   5   0  -4    6.66    0.79
   5   0  -4    5.68    0.82
   5   0  -4    5.93    0.91
  -5   0   4    5.60    0.82
  -5   0   4    6.32    0.62
   4   0  -4   50.95    2.15
   4   0  -4   48.32    2.32
   4   0  -4   50.17    2.32
  -4   0   4   47.62    2.11
  -4   0   4   48.37    1.94
  -4   0   4   50.96    2.31
   3   0  -4    8.87    0.87
   3   0  -4    8.60    0.85
   3   0  -4    9.41    0.80
  -3   0   4    7.82    0.80
  -3   0   4    8.26    0.73
  -3   0   4    8.50    0.64
   2   0  -4  142.01    6.18
   2   0  -4  164.92    5.75
   2   0  -4  158.31    5.93
  -2   0   4  157.75    5.74
  -2   0   4  162.66    6.21
  -2   0   4  167.15    5.93
   1   0  -4  297.60   10.62
   1   0  -4  259.18    9.86
   1   0  -4  295.15   10.10
  -1   0   4  267.26   10.07
  -1   0   4  299.96   10.62
  -1   0   4  257.15    9.85
   0   0   4   21.44    0.95
  -1   0  -4  145.45    5.18
  -1   0  -4  140.99    5.21
  -1   0  -4  150.72    5.56
   1   0   4  148.38    5.55
   1   0   4  143.49    5.22
   1   0   4  137.83    5.17
  -2   0  -4   34.40    1.32
  -2   0  -4   33.78    1.39
   2   0   4   29.49    1.37
   2   0   4   33.55    1.31
  -3   0  -4    1.69    0.34
  -3   0  -4    1.89    0.36
   3   0   4    1.15    0.32
   3   0   4    1.35    0.37
  -4   0  -4   18.08    0.98
  -4   0  -4   20.47    1.06
   4   0   4   15.63    0.94
   4   0   4   17.64    1.05
  -5   0  -4    0.32    0.48
   5   0   4    0.89    0.46
   5   0   4    0.29    0.45
   6   0   4    0.64    0.54
   6   0   4    0.95    0.54
   6   0   4    0.12    0.45
   7   0   4    5.13    0.81
   7   0   4    5.56    0.85
   7   0   4    5.06    0.66
   8   0   4    0.75    0.67
   8   0   4    0.67    0.61
   8   0   4    1.52    0.79
   9   0   4    0.02    0.82
   9   0   4    0.42    0.62
   9   0   4    0.35    0.79
  10   0   4   22.58    1.48
  10   0   4   23.53    1.88
  10   0   4   21.23    1.80
  11   0   4   19.22    1.67
  11   0   4   19.27    1.89
  11   0   4   17.31    1.36
  12   0   4    2.14    1.07
  12   0   4    0.25    1.10
  12   0   4    0.03    0.78
  13   0   4    6.84    1.49
  13   0   4    6.93    1.08
  13   0   4    4.58    1.52
  14   0   4   -1.33    1.33
  14   0   4    1.03    1.21
  15   0   4    3.57    1.64
  15   0   4    4.39    1.49
  14  -1  -4    3.35    1.51
  14  -1  -4    2.47    1.61
  13  -1  -4    2.56    1.52
  13  -1  -4    0.18    1.28
  12  -1  -4    0.77    1.41
  12  -1  -4    5.22    1.35
  11  -1  -4   52.76    3.00
  11  -1  -4   50.09    3.18
  10  -1  -4   15.73    1.89
  10  -1  -4   19.48    1.80
   9  -1  -4    3.81    1.28
   9  -1  -4    2.51    1.03
   8  -1  -4   43.49    2.67
   8  -1  -4   48.65    2.54
  -8   1   4   48.33    2.52
   7  -1  -4    5.67    0.99
   7  -1  -4    7.86    1.22
  -7   1   4    7.68    0.97
  -7   1   4    6.39    0.68
   6  -1  -4   40.62    2.19
   6  -1  -4   39.82    1.98
  -6   1   4   39.56    1.68
  -6   1   4   37.32    2.06
   5  -1  -4    2.20    0.71
   5  -1  -4    2.61    0.65
   5  -1  -4    2.35    0.72
  -5   1   4    3.01    0.67
  -5   1   4    3.53    0.48
   4  -1  -4    1.67    0.51
   4  -1  -4    1.70    0.68
   4  -1  -4    1.47    0.58
  -4   1   4    0.80    0.47
  -4   1   4    1.92    0.36
  -4   1   4    2.08    0.57
   3  -1  -4    4.89    0.56
   3  -1  -4    4.13    0.64
   3  -1  -4    5.01    0.72
  -3   1   4    4.77    0.65
  -3   1   4    3.79    0.40
  -3   1   4    4.84    0.54
   2  -1  -4   30.51    1.48
   2  -1  -4   30.27    1.29
  -2   1   4   26.76    1.38
  -2   1   4   30.29    1.27
   1  -1  -4   18.21    0.99
   1  -1  -4   16.94    0.95
   1  -1  -4   16.08    0.77
  -1   1   4   17.39    0.94
  -1   1   4   16.43    0.98
   0  -1  -4  149.48    5.41
   0  -1  -4  132.43    5.67
   0  -1  -4  151.50    5.23
   0   1   4  150.47    5.70
   0   1   4  153.71    5.41
  -1  -1  -4   11.46    0.65
  -1  -1  -4   11.94    0.57
  -1  -1  -4   13.70    0.77
   1   1   4   13.39    0.77
   1   1   4   12.02    0.57
   1   1   4    9.91    0.64
  -2  -1  -4    9.05    0.67
  -2  -1  -4    5.38    0.50
  -2  -1  -4    9.21    0.53
   2   1   4    5.60    0.49
   2   1   4    8.60    0.52
  -3  -1  -4   64.85    2.48
  -3  -1  -4   65.20    2.52
   3   1   4   62.79    2.51
   3   1   4   64.72    2.49
  -4  -1  -4   68.71    2.68
  -4  -1  -4   72.87    2.75
   4   1   4   68.52    2.73
   4   1   4   63.11    2.66
   5   1   4   94.79    3.49
   5   1   4   95.63    3.70
   5   1   4   91.87    3.67
   6   1   4  100.40    3.74
   6   1   4  100.15    4.00
   6   1   4   99.89    3.98
   7   1   4   17.02    1.21
   7   1   4   17.02    1.30
   7   1   4   15.79    1.08
   8   1   4    5.44    0.78
   8   1   4    4.83    0.91
   8   1   4    5.18    0.91
   9   1   4    7.77    1.17
   9   1   4    8.73    0.94
   9   1   4   10.01    1.19
  10   1   4   28.96    2.11
  10   1   4   31.90    1.74
  10   1   4   30.90    2.01
  11   1   4    1.47    0.99
  11   1   4    1.15    1.06
  11   1   4    1.05    0.79
  12   1   4    0.32    1.11
  12   1   4    1.94    0.84
  12   1   4    2.77    1.10
  13   1   4    1.52    1.28
  13   1   4    1.60    1.15
  13   1   4    0.89    0.85
  14   1   4    0.44    1.37
  14   1   4    0.85    0.92
  14   1   4   -0.58    1.15
  15   1   4    3.25    1.46
  15   1   4    3.71    1.60
  14  -2  -4    2.59    1.51
  14  -2  -4    2.05    1.66
  13  -2  -4    4.15    1.48
  13  -2  -4    0.22    1.49
  12  -2  -4    2.08    1.34
  12  -2  -4    3.29    1.58
  11  -2  -4    1.94    1.16
  11  -2  -4    0.15    1.20
  10  -2  -4    2.82    1.12
  10  -2  -4    2.79    1.31
   9  -2  -4   -0.14    0.97
   9  -2  -4    0.89    1.15
  -9   2   4    0.55    0.83
   8  -2  -4    8.80    1.41
   8  -2  -4    6.34    1.13
  -8   2   4    6.26    1.00
   7  -2  -4   13.38    1.31
   7  -2  -4   12.85    1.44
  -7   2   4   14.12    1.30
  -7   2   4   11.67    0.90
   6  -2  -4   -0.10    0.76
   6  -2  -4    1.33    0.68
  -6   2   4    0.42    0.61
  -6   2   4   -0.18    0.36
   5  -2  -4   66.29    2.89
   5  -2  -4   73.38    3.16
   5  -2  -4   68.94    3.07
  -5   2   4   72.05    3.06
  -5   2   4   66.68    2.54
   4  -2  -4   26.11    1.58
   4  -2  -4   26.12    1.49
   4  -2  -4   25.58    1.40
  -4   2   4   27.11    1.14
  -4   2   4   26.76    1.47
  -4   2   4   26.51    1.34
   3  -2  -4  119.14    4.72
   3  -2  -4  110.34    4.57
   3  -2  -4  115.60    4.38
  -3   2   4  122.25    4.36
  -3   2   4  116.65    4.69
  -3   2   4  120.37    4.09
   2  -2  -4   61.99    2.63
   2  -2  -4   67.91    2.43
   2  -2  -4   59.43    2.67
  -2   2   4   61.20    2.64
   1  -2  -4   20.80    1.13
   1  -2  -4   22.35    1.23
   1  -2  -4   22.47    0.92
  -1   2   4   22.69    0.91
  -1   2   4   20.73    1.16
  -1   2   4   21.20    1.10
   0  -2  -4  146.45    5.71
   0  -2  -4  136.55    5.16
   0   2   4  154.70    5.47
   0   2   4  153.43    5.71
   0   2   4  146.95    5.16
  -1  -2  -4  148.86    5.33
  -1  -2  -4  137.19    5.57
  -1  -2  -4  144.93    5.06
   1   2   4  136.16    5.56
   1   2   4  149.53    5.05
   1   2   4  146.22    5.32
  -2  -2  -4   26.46    1.24
  -2  -2  -4   28.54    1.11
   2   2   4   24.89    1.22
   2   2   4   28.77    1.12
  -3  -2  -4   23.60    1.09
  -3  -2  -4   25.56    1.21
   3   2   4   25.09    1.11
   3   2   4   23.52    1.19
  -4  -2  -4   56.60    2.39
  -4  -2  -4   58.48    2.30
   4   2   4   56.82    2.31
   4   2   4   55.36    2.22
   4   2   4   60.16    2.42
   6   2   4   65.67    2.62
   6   2   4   64.00    2.82
   6   2   4   67.43    2.81
   7   2   4    8.65    1.03
   7   2   4   11.33    0.93
   7   2   4    9.72    1.02
   8   2   4   44.28    2.31
   8   2   4   45.16    2.07
   8   2   4   47.89    2.38
   9   2   4    3.75    0.95
   9   2   4    2.58    0.89
   9   2   4    4.06    0.80
  10   2   4    1.77    0.99
  10   2   4    1.00    0.81
  10   2   4    2.87    1.01
  11   2   4    8.35    1.07
  11   2   4    8.47    1.33
  11   2   4    6.47    1.32
  12   2   4    8.08    1.11
  12   2   4   11.05    1.59
  12   2   4   10.53    1.50
  13   2   4    6.20    1.08
  13   2   4    6.44    1.44
  13   2   4    7.39    1.52
  14   2   4    0.98    0.97
  14   2   4    1.59    1.41
  14   2   4    1.72    1.27
  15   2   4    0.27    0.98
  15   2   4    3.35    1.56
  15   2   4    0.86    1.29
  14  -3  -4    3.44    1.53
  14  -3  -4    1.29    1.66
  13  -3  -4    3.21    1.62
  13  -3  -4    1.66    1.33
  12  -3  -4    7.06    1.57
  12  -3  -4    8.98    1.82
  11  -3  -4    3.20    1.33
  11  -3  -4    0.61    1.30
  10  -3  -4   10.50    1.68
  10  -3  -4    8.89    1.44
   9  -3  -4    3.51    1.30
   9  -3  -4    3.09    1.06
  -9   3   4    2.01    0.88
   8  -3  -4    3.02    1.16
   8  -3  -4    1.18    0.89
  -8   3   4    0.57    0.77
   7  -3  -4   10.18    1.18
   7  -3  -4   11.22    1.43
  -7   3   4    9.72    0.79
  -7   3   4   11.24    1.10
   6  -3  -4    1.01    0.87
   6  -3  -4    1.83    0.69
   6  -3  -4    1.66    0.71
  -6   3   4    2.26    0.65
  -6   3   4    0.98    0.36
   5  -3  -4    3.43    0.72
   5  -3  -4    4.13    0.87
   5  -3  -4    1.88    0.67
  -5   3   4    3.65    0.68
  -5   3   4    4.09    0.40
   4  -3  -4   18.55    1.37
   4  -3  -4   18.01    1.11
   4  -3  -4   21.28    1.27
  -4   3   4   18.40    0.84
  -4   3   4   18.69    1.21
  -4   3   4   19.29    1.11
   3  -3  -4    7.27    0.84
   3  -3  -4    7.09    0.64
   3  -3  -4    7.08    0.74
  -3   3   4    6.31    0.44
  -3   3   4    5.65    0.52
  -3   3   4    7.49    0.71
   2  -3  -4    3.60    0.64
   2  -3  -4    2.27    0.49
  -2   3   4    2.93    0.51
   1  -3  -4  246.40    8.63
   1  -3  -4  231.99    8.24
   1  -3  -4  219.42    8.93
  -1   3   4  244.78    8.22
  -1   3   4  224.29    8.57
  -1   3   4  235.34    8.93
   0  -3  -4  140.87    5.59
   0   3   4  147.77    5.59
   0   3   4  140.82    5.36
  -1  -3  -4  138.82    5.15
  -1  -3  -4  130.99    5.35
  -1  -3  -4  134.61    5.13
   1   3   4  145.10    5.16
  -2  -3  -4  352.04   12.26
  -2  -3  -4  353.42   12.63
   2   3   4  347.62   12.26
   2   3   4  346.77   12.63
  -3  -3  -4  183.66    6.69
  -3  -3  -4  196.62    6.95
   3   3   4  189.03    6.93
   3   3   4  181.86    6.50
   3   3   4  184.73    6.70
  -4  -3  -4   61.13    2.47
   4   3   4   62.45    2.44
   4   3   4   62.64    2.49
   4   3   4   64.36    2.63
  -5  -3  -4   31.59    1.46
   5   3   4   26.67    1.53
   5   3   4   30.11    1.43
   5   3   4   30.11    1.48
   6   3   4   19.19    1.29
   6   3   4   18.78    1.25
   6   3   4   19.64    1.15
   7   3   4   19.92    1.37
   7   3   4   19.57    1.38
   7   3   4   18.47    1.21
   8   3   4    9.10    1.07
   8   3   4    9.84    1.18
   8   3   4    9.87    0.97
   9   3   4    3.63    0.98
   9   3   4    4.03    0.96
   9   3   4    3.39    0.79
  10   3   4    4.50    1.08
  10   3   4    4.84    0.91
  10   3   4    2.84    1.03
  11   3   4   14.87    1.34
  11   3   4   16.80    1.73
  11   3   4   14.73    1.67
  12   3   4    1.24    1.11
  12   3   4    0.04    1.09
  12   3   4    1.62    0.79
  13   3   4    1.46    1.23
  13   3   4    0.16    1.06
  13   3   4    1.17    0.90
  14   3   4    1.05    0.97
  14   3   4    1.98    1.37
  14   3   4    0.15    1.20
  15   3   4    2.38    1.40
  15   3   4    2.22    1.44
  15   3   4    2.37    1.08
  16   3   4    1.71    1.57
  16   3   4    2.05    1.43
  13  -4  -4    1.24    1.42
  13  -4  -4    0.55    1.60
  12  -4  -4    3.59    1.59
  12  -4  -4    3.01    1.41
  11  -4  -4    7.62    1.70
  11  -4  -4    4.86    1.44
  10  -4  -4    9.30    1.71
  10  -4  -4    9.33    1.47
   9  -4  -4   -0.02    0.92
   9  -4  -4    0.10    1.15
   8  -4  -4    3.86    1.08
   8  -4  -4    3.23    1.25
  -8   4   4    3.41    0.89
   7  -4  -4    2.34    1.06
   7  -4  -4    3.38    0.93
  -7   4   4    3.38    0.80
   6  -4  -4   17.40    1.27
   6  -4  -4   16.99    1.29
   6  -4  -4   16.88    1.57
  -6   4   4   15.67    1.25
   5  -4  -4   36.21    1.87
   5  -4  -4   36.00    2.08
   5  -4  -4   37.60    1.86
  -5   4   4   35.55    1.85
   4  -4  -4   29.65    1.49
   4  -4  -4   26.07    1.67
   4  -4  -4   25.54    1.52
  -4   4   4   30.24    1.44
  -4   4   4   31.31    1.55
   3  -4  -4   39.00    1.94
   3  -4  -4   36.32    1.79
   3  -4  -4   37.02    1.65
  -3   4   4   38.58    1.78
   2  -4  -4   26.00    1.16
   2  -4  -4   21.91    1.36
   2  -4  -4   23.50    1.33
  -2   4   4   25.89    1.14
  -2   4   4   28.36    1.36
   1  -4  -4    2.23    0.57
   1  -4  -4    1.79    0.29
   1  -4  -4    1.47    0.48
  -1   4   4    1.65    0.46
  -1   4   4    2.24    0.30
   0  -4  -4   18.34    1.09
   0  -4  -4   19.12    1.11
   0  -4  -4   18.79    0.78
   0   4   4   19.68    1.13
   0   4   4   19.69    0.80
  -1  -4  -4  186.04    6.78
  -1  -4  -4  178.73    6.39
  -1  -4  -4  176.29    6.77
   1   4   4  190.73    6.80
   1   4   4  186.72    6.27
   1   4   4  175.12    6.40
  -2  -4  -4   33.72    1.35
  -2  -4  -4   34.56    1.61
   2   4   4   35.89    1.44
   2   4   4   33.33    1.34
   2   4   4   32.87    1.60
  -3  -4  -4   35.43    1.53
   3   4   4   36.73    1.53
   3   4   4   39.88    1.75
   3   4   4   35.66    1.54
  -4  -4  -4  210.09    7.68
   4   4   4  215.62    7.93
   4   4   4  209.69    7.68
   4   4   4  216.76    7.45
  -5  -4  -4    4.38    0.61
   5   4   4    5.56    0.64
   5   4   4    5.10    0.64
   5   4   4    5.03    0.73
   6   4   4   50.57    2.27
   6   4   4   51.30    2.19
   6   4   4   50.46    2.39
   7   4   4    2.07    0.67
   7   4   4    2.58    0.75
   7   4   4    0.73    0.55
   8   4   4   23.37    1.39
   8   4   4   20.27    1.51
   8   4   4   20.14    1.46
   9   4   4    0.18    0.83
   9   4   4    0.37    0.79
   9   4   4    0.29    0.64
  10   4   4    0.26    0.92
  10   4   4    1.07    0.77
  10   4   4   -0.13    0.86
  11   4   4    1.07    1.06
  11   4   4    1.45    0.86
  11   4   4    0.37    1.01
  12   4   4   10.65    1.24
  12   4   4    8.80    1.45
  12   4   4    8.46    1.47
  13   4   4    1.46    1.21
  13   4   4    1.32    1.13
  13   4   4    2.18    0.91
  14   4   4    0.22    1.23
  14   4   4    2.04    1.03
  14   4   4    3.10    1.35
  15   4   4    6.88    1.70
  15   4   4    5.47    1.22
  15   4   4    6.21    1.60
  16   4   4    0.64    1.04
  16   4   4    0.25    1.32
  16   4   4    2.85    1.66
  13  -5  -4    3.73    1.79
  13  -5  -4    5.02    1.61
  12  -5  -4    0.73    1.35
  12  -5  -4    0.49    1.42
  11  -5  -4    0.51    1.40
  11  -5  -4    3.34    1.34
  10  -5  -4    3.00    1.27
  10  -5  -4    4.67    1.47
   9  -5  -4    0.41    1.16
   9  -5  -4    2.61    1.08
   8  -5  -4    3.72    1.09
   8  -5  -4    3.44    1.26
  -8   5   4    2.60    0.82
   7  -5  -4    3.32    1.17
   7  -5  -4    2.62    0.90
  -7   5   4    1.70    0.75
   6  -5  -4    1.71    0.98
   6  -5  -4    1.79    0.76
   6  -5  -4    1.47    0.68
  -6   5   4    2.23    0.69
   5  -5  -4    2.05    0.65
   5  -5  -4    2.10    0.68
   5  -5  -4    2.65    0.91
  -5   5   4    1.39    0.62
   4  -5  -4  102.09    3.95
   4  -5  -4  101.84    4.17
   4  -5  -4  100.65    4.26
  -4   5   4   99.87    4.15
   3  -5  -4    8.26    0.85
   3  -5  -4    9.61    1.05
   3  -5  -4    9.99    0.80
  -3   5   4   10.13    0.91
   2  -5  -4    6.34    0.56
   2  -5  -4    5.03    0.79
   2  -5  -4    5.72    0.71
  -2   5   4    6.69    0.69
  -2   5   4    5.58    0.54
   1  -5  -4    2.25    0.36
   1  -5  -4    1.48    0.60
   1  -5  -4    1.45    0.51
  -1   5   4    1.86    0.36
  -1   5   4    1.97    0.27
   0  -5  -4    5.51    0.43
   0  -5  -4    5.36    0.76
   0  -5  -4    6.31    0.70
   0   5   4    6.96    0.54
  -1  -5  -4  176.99    6.24
  -1  -5  -4  174.49    6.23
  -1  -5  -4  177.53    6.64
   1   5   4  174.45    6.08
  -2  -5  -4   19.29    0.86
  -2  -5  -4   11.72    1.11
   2   5   4   14.47    0.85
   2   5   4   20.52    1.18
  -3  -5  -4  127.25    4.59
  -3  -5  -4  126.80    4.69
   3   5   4  129.96    4.60
   3   5   4  129.07    4.97
   3   5   4  129.31    4.68
  -4  -5  -4    4.41    0.57
  -4  -5  -4    5.52    0.58
   4   5   4    5.15    0.69
   4   5   4    5.25    0.59
   4   5   4    5.81    0.57
  -5  -5  -4   99.03    3.79
   5   5   4   96.61    3.97
   5   5   4  100.77    3.78
   5   5   4   93.90    3.66
   6   5   4   21.48    1.31
   6   5   4   21.99    1.38
   6   5   4   21.18    1.23
   7   5   4    0.65    0.57
   7   5   4    1.23    0.64
   7   5   4    1.21    0.71
   8   5   4   17.11    1.26
   8   5   4   18.21    1.52
   8   5   4   15.72    1.34
   9   5   4   33.19    1.76
   9   5   4   31.60    2.09
   9   5   4   31.96    1.99
  10   5   4    4.08    0.91
  10   5   4    3.09    1.09
  10   5   4    4.50    1.08
  11   5   4   21.78    1.61
  11   5   4   23.09    1.91
  11   5   4   21.77    1.91
  12   5   4   -0.19    0.85
  12   5   4    0.27    1.03
  12   5   4   -0.12    1.01
  13   5   4    4.86    1.09
  13   5   4    4.16    1.33
  13   5   4    4.95    1.39
  14   5   4    0.13    1.19
  14   5   4   -0.59    0.89
  14   5   4    1.56    1.28
  15   5   4    7.28    1.33
  15   5   4   10.16    1.79
  15   5   4   11.29    1.84
  16   5   4    3.68    1.54
  16   5   4    2.19    1.53
  16   5   4    0.14    1.06
  12  -6  -4    0.31    1.46
  12  -6  -4   -0.22    1.32
  11  -6  -4    3.06    1.45
  11  -6  -4    4.26    1.63
  10  -6  -4   12.43    1.72
  10  -6  -4   11.86    1.92
   9  -6  -4   -2.10    1.15
   9  -6  -4   -1.22    0.93
   8  -6  -4    0.88    0.95
   8  -6  -4   -0.54    1.04
   7  -6  -4    2.26    0.92
   7  -6  -4    2.29    1.10
  -7   6   4    1.74    0.72
   6  -6  -4   37.00    2.01
   6  -6  -4   35.72    1.86
   6  -6  -4   34.95    2.23
  -6   6   4   32.57    1.83
   5  -6  -4   -0.31    0.83
   5  -6  -4    0.04    0.64
   5  -6  -4   -0.15    0.61
  -5   6   4    0.44    0.55
   4  -6  -4    2.01    0.84
   4  -6  -4    5.37    0.74
   4  -6  -4    4.25    0.71
  -4   6   4    5.00    0.69
   3  -6  -4   41.23    1.94
   3  -6  -4   39.16    2.10
   3  -6  -4   38.17    1.81
   2  -6  -4  100.39    4.17
   2  -6  -4  102.43    4.15
   2  -6  -4  101.74    3.82
  -2   6   4  100.01    3.81
   1  -6  -4   10.69    0.76
   1  -6  -4    9.73    1.01
   1  -6  -4   12.47    1.00
  -1   6   4   11.63    0.60
  -1   6   4   11.17    0.74
   0  -6  -4   11.81    0.75
   0  -6  -4   10.58    1.04
   0  -6  -4   13.34    0.96
   0   6   4   15.16    0.73
  -1  -6  -4  591.99   21.64
  -1  -6  -4  602.12   21.01
  -1  -6  -4  612.04   21.01
   1   6   4  594.14   20.23
  -2  -6  -4  119.68    4.37
  -2  -6  -4  112.13    4.68
  -2  -6  -4  120.32    4.28
   2   6   4  124.98    4.74
   2   6   4  127.19    4.30
   2   6   4  114.10    4.36
  -3  -6  -4   14.43    0.92
  -3  -6  -4   15.38    0.90
   3   6   4   13.60    0.87
   3   6   4   15.60    0.95
   3   6   4   15.04    1.12
  -4  -6  -4   10.32    0.79
   4   6   4    9.38    0.94
   4   6   4    9.86    0.77
   4   6   4    8.24    0.78
  -5  -6  -4  136.71    5.12
   5   6   4  134.07    5.36
   5   6   4  138.28    5.00
   5   6   4  133.97    5.10
   6   6   4    4.29    0.67
   6   6   4    4.42    0.82
   6   6   4    3.26    0.65
   7   6   4    3.55    0.73
   7   6   4    3.07    0.69
   7   6   4    2.65    0.77
   8   6   4    2.50    0.82
   8   6   4    3.13    0.79
   8   6   4    2.40    0.70
   9   6   4   25.74    1.87
   9   6   4   28.55    1.73
   9   6   4   28.19    1.87
  10   6   4    5.43    1.14
  10   6   4    9.03    1.41
  10   6   4    7.70    1.07
  11   6   4    1.17    1.08
  11   6   4    0.41    1.06
  11   6   4    1.21    0.86
  12   6   4    0.60    1.06
  12   6   4    0.51    0.89
  12   6   4    3.40    1.18
  13   6   4    2.32    0.98
  13   6   4    1.53    1.18
  13   6   4    2.09    1.18
  14   6   4    0.22    1.17
  14   6   4    2.45    1.00
  14   6   4   -0.31    1.17
  15   6   4    1.31    1.07
  15   6   4    2.24    1.37
  15   6   4   -0.14    1.40
  16   6   4    8.48    1.80
  16   6   4    7.98    1.78
  16   6   4    7.85    1.39
  12  -7  -4   -0.96    1.43
  12  -7  -4    1.19    1.37
  11  -7  -4    1.03    1.31
  11  -7  -4    1.96    1.48
  10  -7  -4    4.79    1.55
  10  -7  -4    4.33    1.35
   9  -7  -4    1.08    1.32
   9  -7  -4    1.45    1.11
   8  -7  -4    1.01    0.95
   8  -7  -4    2.36    1.30
   7  -7  -4    6.73    1.38
   7  -7  -4    7.30    1.18
   6  -7  -4    9.20    0.96
   6  -7  -4   11.53    1.23
   6  -7  -4   10.09    1.43
  -6   7   4   10.54    0.97
   5  -7  -4    2.07    0.76
   5  -7  -4    0.92    0.65
   5  -7  -4    0.35    0.93
   4  -7  -4   14.23    1.43
   4  -7  -4   15.72    1.16
   4  -7  -4   14.66    1.14
   3  -7  -4   44.74    2.03
   3  -7  -4   45.42    2.14
   3  -7  -4   44.00    2.34
   2  -7  -4   12.20    0.92
   2  -7  -4   11.73    0.98
   2  -7  -4   13.21    1.24
  -2   7   4   10.81    0.91
   1  -7  -4   11.02    0.81
   1  -7  -4   11.32    0.97
   1  -7  -4   12.20    1.13
  -1   7   4   12.46    0.65
  -1   7   4   12.07    0.85
   0  -7  -4    9.05    0.88
   0  -7  -4    8.05    0.96
   0  -7  -4    8.05    0.70
   0  -7  -4    8.07    0.65
   0   7   4    9.73    0.65
  -1  -7  -4    1.06    0.38
  -1  -7  -4    0.73    0.37
  -1  -7  -4   -0.06    0.53
  -1  -7  -4    0.15    0.37
   1   7   4    0.33    0.37
  -2  -7  -4   19.47    1.08
  -2  -7  -4   21.50    1.08
  -2  -7  -4   20.74    1.32
   2   7   4   20.76    1.10
   2   7   4   21.83    1.09
   2   7   4   23.86    1.41
  -3  -7  -4   12.98    0.87
   3   7   4   12.03    0.86
   3   7   4   12.96    0.93
   3   7   4   13.17    1.13
  -4  -7  -4    3.62    0.54
   4   7   4    3.64    0.78
   4   7   4    3.77    0.56
   4   7   4    3.28    0.61
   5   7   4    9.39    1.07
   5   7   4    9.04    0.90
   5   7   4    7.79    0.79
   6   7   4    0.17    0.65
   6   7   4    1.02    0.57
   6   7   4    1.45    0.58
   7   7   4    0.30    0.74
   7   7   4   -0.08    0.58
   7   7   4    0.55    0.58
   8   7   4    4.01    0.88
   8   7   4    3.31    0.72
   8   7   4    2.66    0.93
   9   7   4   62.03    2.76
   9   7   4   56.49    2.85
   9   7   4   55.72    2.97
  10   7   4    2.03    0.78
  10   7   4    2.22    1.09
  10   7   4    1.72    0.95
  11   7   4   23.43    1.63
  11   7   4   22.52    1.88
  11   7   4   23.53    2.08
  12   7   4   -2.15    0.90
  12   7   4    0.33    1.07
  12   7   4    0.24    0.77
  13   7   4   27.79    2.32
  13   7   4   23.14    2.23
  13   7   4   26.14    1.88
  14   7   4    2.97    1.41
  14   7   4    2.44    1.36
  14   7   4    1.37    1.04
  15   7   4    0.81    1.32
  15   7   4    2.70    1.17
  15   7   4    2.04    1.39
  16   7   4    0.92    1.41
  16   7   4   -0.53    1.34
  16   7   4    1.18    1.10
  11  -8  -4    1.38    1.46
  11  -8  -4    0.14    1.29
  10  -8  -4    1.02    1.28
  10  -8  -4    1.24    1.41
   9  -8  -4    1.38    1.19
   9  -8  -4   -0.99    1.26
   8  -8  -4    2.42    1.12
   8  -8  -4    1.24    1.26
   7  -8  -4    8.20    1.27
   7  -8  -4    7.63    1.47
   6  -8  -4    3.55    0.97
   6  -8  -4    2.10    0.71
   6  -8  -4    4.30    1.21
   5  -8  -4    3.56    1.20
   5  -8  -4    6.54    0.82
   5  -8  -4    5.73    1.01
   4  -8  -4   15.02    1.21
   4  -8  -4   14.56    1.18
   4  -8  -4   13.57    1.49
   3  -8  -4   10.57    0.98
   3  -8  -4    9.54    1.25
   3  -8  -4   10.84    1.00
   2  -8  -4   19.75    1.58
   2  -8  -4   16.42    1.13
   2  -8  -4   17.49    1.20
   1  -8  -4    6.42    0.71
   1  -8  -4    7.78    1.00
   1  -8  -4    7.83    0.88
  -1   8   4    7.42    0.75
  -1   8   4    7.18    0.54
   0  -8  -4   96.88    3.64
   0  -8  -4   89.73    3.60
   0  -8  -4   98.13    4.01
   0   8   4   94.37    3.41
  -1  -8  -4   13.48    0.86
  -1  -8  -4   13.38    0.91
  -1  -8  -4   15.60    1.21
  -1  -8  -4   13.50    0.91
   1   8   4   13.54    0.88
  -2  -8  -4   36.94    1.72
  -2  -8  -4   39.76    1.74
  -2  -8  -4   42.22    1.75
  -2  -8  -4   40.50    2.07
   2   8   4   37.95    1.73
  -3  -8  -4   30.18    1.41
   3   8   4   28.93    1.45
   3   8   4   29.50    1.74
   3   8   4   29.08    1.40
  -4  -8  -4   41.06    1.86
   4   8   4   39.80    2.14
   4   8   4   39.24    1.88
   4   8   4   43.65    1.86
   5   8   4   55.94    2.47
   5   8   4   59.64    2.78
   5   8   4   57.03    2.45
   6   8   4   10.79    0.96
   6   8   4   10.95    1.02
   6   8   4    9.45    1.14
   7   8   4   33.24    1.77
   7   8   4   31.74    1.91
   7   8   4   28.78    1.68
   8   8   4    4.57    1.05
   8   8   4    2.66    0.82
   8   8   4    3.15    0.82
   9   8   4   10.73    1.28
   9   8   4   11.92    1.25
   9   8   4   10.11    1.44
  10   8   4   -0.45    0.94
  10   8   4    0.46    0.86
  10   8   4   -0.48    0.72
  11   8   4    2.45    1.06
  11   8   4    2.94    1.07
  11   8   4    2.47    0.94
  12   8   4   24.65    1.96
  12   8   4   20.65    2.12
  12   8   4   21.93    1.77
  13   8   4   -0.21    1.12
  13   8   4    0.17    1.11
  13   8   4    3.34    1.08
  14   8   4    0.75    1.00
  14   8   4   -0.81    1.17
  14   8   4    1.37    1.24
  15   8   4    3.80    1.49
  15   8   4    2.30    1.37
  15   8   4    3.45    1.18
  16   8   4   -0.76    1.34
  16   8   4    2.11    1.43
  16   8   4    1.36    1.17
  11  -9  -4    0.86    1.51
  11  -9  -4    4.28    1.52
  10  -9  -4   -0.45    1.22
  10  -9  -4   -1.70    1.28
   9  -9  -4   -0.56    1.17
   9  -9  -4    1.31    1.37
   8  -9  -4   -0.60    1.05
   8  -9  -4    0.06    1.23
   7  -9  -4    4.19    1.16
   7  -9  -4    4.34    1.34
   6  -9  -4    5.70    1.08
   6  -9  -4    4.47    1.22
   5  -9  -4   -0.27    1.03
   5  -9  -4   -1.03    0.60
   5  -9  -4   -0.20    0.80
   4  -9  -4   18.80    1.65
   4  -9  -4   17.00    1.33
   4  -9  -4   15.04    1.27
   3  -9  -4   37.43    2.01
   3  -9  -4   38.25    1.96
   3  -9  -4   41.85    2.42
   2  -9  -4   33.81    2.06
   2  -9  -4   33.85    1.71
   2  -9  -4   33.79    1.84
   1  -9  -4   12.12    1.29
   1  -9  -4   12.18    0.98
   1  -9  -4   11.49    1.07
   0  -9  -4    7.43    1.06
   0  -9  -4    6.29    0.73
   0  -9  -4    5.93    0.72
   0   9   4    5.73    0.61
  -1  -9  -4   26.66    1.38
  -1  -9  -4   27.39    1.74
  -1  -9  -4   26.23    1.39
  -1  -9  -4   26.56    1.31
   1   9   4   26.60    1.29
  -2  -9  -4   29.45    1.54
  -2  -9  -4   32.42    1.55
  -2  -9  -4   33.54    1.88
   2   9   4   30.87    1.50
  -3  -9  -4   27.54    1.45
  -3  -9  -4   27.61    1.73
   3   9   4   25.19    1.42
   3   9   4   28.65    1.66
   3   9   4   27.95    1.47
   4   9   4    6.84    0.78
   4   9   4    8.13    1.07
   4   9   4    6.21    0.83
   5   9   4   51.29    2.33
   5   9   4   50.98    2.30
   5   9   4   52.55    2.64
   6   9   4  176.56    6.57
   6   9   4  178.01    6.99
   6   9   4  168.08    6.41
   7   9   4    5.90    0.88
   7   9   4    5.75    1.10
   7   9   4    6.88    1.00
   8   9   4   11.91    1.44
   8   9   4   11.05    1.23
   8   9   4   14.87    1.29
   9   9   4    1.57    0.82
   9   9   4    2.21    1.04
   9   9   4    0.55    0.75
  10   9   4   15.11    1.48
  10   9   4   12.49    1.39
  10   9   4   12.59    1.66
  11   9   4   -0.70    0.88
  11   9   4   -0.53    0.87
  11   9   4   -0.49    0.95
  12   9   4    3.71    1.02
  12   9   4    3.76    1.27
  12   9   4    2.34    1.11
  13   9   4   -1.01    0.87
  13   9   4   -0.84    1.10
  13   9   4   -1.67    1.06
  14   9   4   -1.12    1.12
  14   9   4   -0.94    0.98
  14   9   4   -0.86    1.13
  15   9   4    0.65    1.34
  15   9   4    2.33    1.38
  15   9   4   -0.92    1.01
  16   9   4    2.38    1.41
  16   9   4    0.36    1.15
  16   9   4    1.61    1.45
  10 -10  -4    1.08    1.31
  10 -10  -4    0.88    1.41
   9 -10  -4   -1.81    1.28
   9 -10  -4   -1.29    1.14
   8 -10  -4    2.64    1.23
   8 -10  -4    2.17    1.44
   7 -10  -4    3.87    1.15
   7 -10  -4    1.87    1.22
   6 -10  -4    6.06    1.39
   6 -10  -4    6.79    1.15
   5 -10  -4   18.52    1.52
   5 -10  -4   20.09    1.89
   4 -10  -4   33.70    1.95
   4 -10  -4   33.93    2.28
   4 -10  -4   30.87    1.81
   3 -10  -4   56.70    3.04
   3 -10  -4   58.61    2.64
   3 -10  -4   59.48    2.75
   2 -10  -4   -0.19    0.67
   2 -10  -4    0.14    0.87
   2 -10  -4    0.69    0.70
   1 -10  -4   10.89    1.01
   1 -10  -4   11.07    1.29
   1 -10  -4   11.05    1.09
   0 -10  -4    1.53    0.60
   0 -10  -4    0.32    0.82
   0  10   4    0.64    0.46
  -1 -10  -4   11.17    0.97
  -1 -10  -4   10.19    1.24
  -1 -10  -4   12.30    0.96
   1  10   4   13.05    0.95
  -2 -10  -4   18.85    1.46
  -2 -10  -4   15.96    1.13
   2  10   4   17.68    1.17
  -3 -10  -4   15.52    1.42
   3  10   4   18.34    1.51
   3  10   4   18.87    1.22
   4  10   4   13.94    1.18
   4  10   4   14.61    1.21
   4  10   4   15.66    1.48
   5  10   4   99.65    4.48
   5  10   4  107.98    4.15
   5  10   4  106.06    4.17
   6  10   4    1.77    0.77
   6  10   4    1.97    0.91
   6  10   4    2.94    0.76
   7  10   4    0.36    0.75
   7  10   4   -0.44    0.68
   7  10   4    0.22    0.85
   8  10   4    1.15    0.76
   8  10   4    1.11    0.93
   8  10   4    0.85    0.75
   9  10   4    0.27    0.83
   9  10   4    1.39    1.00
   9  10   4   -0.36    0.82
  10  10   4   11.24    1.60
  10  10   4   13.10    1.43
  10  10   4   11.41    1.37
  11  10   4   14.14    1.53
  11  10   4   13.47    1.53
  11  10   4   12.94    1.72
  12  10   4   26.61    2.27
  12  10   4   25.18    1.95
  12  10   4   25.71    2.03
  13  10   4    4.32    1.16
  13  10   4    6.86    1.58
  13  10   4    5.75    1.38
  14  10   4   -0.48    1.23
  14  10   4    0.55    1.27
  14  10   4    0.37    1.03
  15  10   4   -0.24    1.10
  15  10   4    0.41    1.23
  15  10   4   -0.23    1.39
  16  10   4    0.28    1.48
   9 -11  -4   -0.20    1.35
   9 -11  -4   -1.33    1.17
   8 -11  -4    1.12    1.36
   8 -11  -4    0.46    1.18
   7 -11  -4    0.92    1.13
   7 -11  -4    1.20    1.32
   6 -11  -4   -1.50    1.02
   6 -11  -4    0.62    0.94
   5 -11  -4   -1.02    0.82
   5 -11  -4    0.09    1.09
   4 -11  -4    1.14    1.10
   4 -11  -4   -0.61    0.81
   3 -11  -4    8.79    1.11
   3 -11  -4    7.91    1.03
   3 -11  -4    8.68    1.37
   2 -11  -4    4.51    1.19
   2 -11  -4    4.63    0.91
   2 -11  -4    5.08    0.93
   1 -11  -4   46.47    2.43
   1 -11  -4   48.59    2.26
   1 -11  -4   49.77    2.72
   0 -11  -4    8.90    0.98
   0 -11  -4    8.65    1.21
  -1 -11  -4   59.44    3.02
  -1 -11  -4   62.59    2.70
   1  11   4   61.83    2.51
  -2 -11  -4   12.63    1.44
  -2 -11  -4   13.86    1.20
   2  11   4   14.44    1.14
  -3 -11  -4   51.10    2.63
  -3 -11  -4   47.50    2.24
   3  11   4   46.49    2.21
  -4 -11  -4   13.57    1.53
   4  11   4   16.30    1.58
   4  11   4   14.28    1.20
   4  11   4   16.48    1.26
   5  11   4   11.78    1.40
   5  11   4   14.36    1.20
   5  11   4   12.35    1.25
   6  11   4   17.62    1.34
   6  11   4   14.67    1.55
   6  11   4   16.77    1.37
   7  11   4    3.57    0.89
   7  11   4    2.82    0.94
   7  11   4    3.90    1.12
   8  11   4    2.66    0.89
   8  11   4    4.10    1.16
   8  11   4    4.27    1.05
   9  11   4    0.08    0.76
   9  11   4   -0.69    0.95
   9  11   4   -0.71    0.75
  10  11   4    1.62    0.97
  10  11   4    0.80    1.04
  10  11   4    1.51    0.94
  11  11   4   -0.80    0.88
  11  11   4    0.19    1.11
  11  11   4   -0.01    0.89
  12  11   4    7.03    1.51
  12  11   4    6.58    1.33
  12  11   4    7.35    1.31
  13  11   4    1.70    1.19
  13  11   4    0.66    1.13
  13  11   4    2.57    1.13
  14  11   4    1.87    1.38
  14  11   4    5.65    1.44
  14  11   4    4.04    1.21
  15  11   4   -0.11    1.11
  15  11   4   -1.22    1.23
  15  11   4    3.02    1.46
   8 -12  -4    1.76    1.46
   8 -12  -4    3.03    1.34
   7 -12  -4    3.67    1.32
   7 -12  -4    5.27    1.53
   6 -12  -4   10.62    1.42
   6 -12  -4    7.48    1.60
   5 -12  -4   -0.72    1.14
   5 -12  -4   -0.55    0.94
   4 -12  -4    3.21    1.25
   4 -12  -4    2.10    0.89
   3 -12  -4   -0.01    0.75
   3 -12  -4   -0.35    0.74
   3 -12  -4   -0.35    1.04
   2 -12  -4   -0.92    0.72
   2 -12  -4   -0.02    0.99
   2 -12  -4    0.18    0.78
   1 -12  -4    3.29    0.89
   1 -12  -4    4.79    1.17
   1 -12  -4    3.72    0.88
   0 -12  -4   -0.02    0.75
   0 -12  -4    1.26    0.88
   0 -12  -4   -0.13    0.66
  -1 -12  -4    2.94    1.02
  -1 -12  -4    1.42    0.74
   1  12   4    1.84    0.62
  -2 -12  -4    1.54    0.72
  -2 -12  -4    1.67    0.99
   2  12   4    2.06    0.70
  -3 -12  -4    8.87    1.00
  -3 -12  -4    8.82    1.32
   3  12   4    7.94    0.97
  -4 -12  -4    2.37    0.99
   4  12   4    2.81    0.82
   4  12   4    3.17    1.02
   5  12   4   27.66    2.01
   5  12   4   28.12    1.70
   5  12   4   28.58    1.75
   6  12   4   12.04    1.30
   6  12   4   13.61    1.24
   6  12   4   12.03    1.53
   7  12   4    2.21    0.99
   7  12   4    0.01    0.83
   7  12   4    1.94    0.81
   8  12   4    2.56    1.11
   8  12   4    3.02    0.90
   8  12   4   -1.15    0.83
   9  12   4    7.54    1.17
   9  12   4    6.47    1.21
   9  12   4   10.88    1.58
  10  12   4    0.98    0.89
  10  12   4    0.80    1.00
  10  12   4    0.53    0.93
  11  12   4    1.28    1.05
  11  12   4    0.41    0.99
  11  12   4    0.59    1.11
  12  12   4   11.50    1.60
  12  12   4   13.83    1.63
  12  12   4   13.87    1.95
  13  12   4    0.40    1.04
  13  12   4    1.22    1.26
  13  12   4    0.07    1.12
  14  12   4   -0.03    1.23
  14  12   4   -0.46    1.06
  14  12   4   -0.53    1.17
  15  12   4    0.48    1.36
  15  12   4    0.99    1.16
  15  12   4    1.54    1.42
   7 -13  -4   -0.88    1.15
   6 -13  -4   13.11    1.56
   6 -13  -4   10.31    1.79
   5 -13  -4   -1.84    1.18
   5 -13  -4    2.05    1.08
   4 -13  -4    5.72    1.45
   4 -13  -4    6.36    1.14
   3 -13  -4   -1.57    0.76
   3 -13  -4    1.16    1.16
   2 -13  -4    3.69    0.96
   2 -13  -4    2.26    1.08
   2 -13  -4    3.05    0.86
   1 -13  -4    4.43    0.95
   1 -13  -4    6.47    1.23
   1 -13  -4    4.20    0.95
   0 -13  -4    4.08    1.09
   0 -13  -4    2.26    0.85
   0 -13  -4    3.37    0.94
  -1 -13  -4    6.23    1.21
  -1 -13  -4    7.03    1.00
  -2 -13  -4    3.46    1.05
  -2 -13  -4    2.67    0.83
   2  13   4    4.18    0.80
  -3 -13  -4    6.69    1.24
  -3 -13  -4    7.88    1.03
   3  13   4    7.07    0.97
  -4 -13  -4    3.43    0.85
  -4 -13  -4    5.50    1.18
   4  13   4    5.26    0.94
  -5 -13  -4   -1.35    0.91
   5  13   4    0.13    0.71
   5  13   4    0.05    0.91
   5  13   4    0.16    0.68
   6  13   4   -0.87    0.94
   6  13   4    3.05    0.82
   6  13   4    1.97    0.88
   7  13   4   16.11    1.75
   7  13   4   20.82    1.56
   7  13   4   17.76    1.62
   8  13   4   44.94    2.76
   8  13   4   47.01    2.44
   8  13   4   41.32    2.36
   9  13   4   17.14    1.62
   9  13   4   19.96    2.06
   9  13   4   21.11    1.65
  10  13   4    4.78    1.29
  10  13   4    3.25    1.03
  10  13   4    5.25    1.13
  11  13   4   -0.30    0.96
  11  13   4    2.00    1.18
  11  13   4   -0.31    0.94
  12  13   4    4.63    1.47
  12  13   4    3.60    1.15
  12  13   4    7.54    1.37
  13  13   4    4.27    1.34
  13  13   4    0.47    1.04
  13  13   4    0.16    1.26
  14  13   4   -1.26    1.17
  14  13   4    2.47    1.16
  14  13   4   -0.60    1.26
   5 -14  -4   -0.13    1.00
   5 -14  -4   -1.65    1.28
   4 -14  -4    1.76    1.01
   4 -14  -4   -0.86    1.25
   3 -14  -4    4.75    1.44
   3 -14  -4    7.91    1.23
   2 -14  -4   19.88    2.00
   2 -14  -4   19.02    1.61
   1 -14  -4    5.72    1.03
   1 -14  -4    5.52    1.33
   1 -14  -4    4.10    1.00
   0 -14  -4    1.16    0.86
   0 -14  -4    0.74    0.97
   0 -14  -4    0.67    0.77
  -1 -14  -4    7.58    1.12
  -1 -14  -4    9.58    1.38
  -2 -14  -4   25.56    1.92
  -2 -14  -4   26.38    1.73
   2  14   4   25.71    1.55
  -3 -14  -4    7.03    1.26
  -3 -14  -4    8.87    1.10
   3  14   4   10.49    1.13
  -4 -14  -4    1.48    1.02
  -4 -14  -4    0.69    0.77
   4  14   4    2.07    0.81
  -5 -14  -4   10.84    1.20
  -5 -14  -4   10.21    1.48
   5  14   4    9.50    1.50
   5  14   4   10.10    1.22
   6  14   4   -0.46    0.96
   6  14   4    1.14    0.83
   6  14   4    0.16    0.74
   7  14   4    1.04    0.89
   7  14   4    0.05    1.00
   7  14   4    1.17    0.83
   8  14   4    6.93    1.14
   8  14   4    7.98    1.50
   8  14   4    6.47    1.21
   9  14   4    3.44    1.16
   9  14   4    4.85    1.12
   9  14   4    4.42    1.36
  10  14   4    0.57    1.15
  10  14   4    1.01    1.02
  10  14   4    1.18    1.06
  11  14   4    2.75    1.17
  11  14   4    3.91    1.39
  11  14   4    3.44    1.16
  12  14   4    0.44    1.02
  12  14   4    0.40    1.06
  12  14   4    0.70    1.24
  13  14   4    0.43    1.24
  13  14   4    0.73    1.13
  13  14   4    2.62    1.44
  14  14   4   -1.32    1.12
  14  14   4   -0.49    1.34
  14  14   4   -0.82    1.07
   4 -15  -4   -1.23    1.26
   3 -15  -4   -0.41    0.94
   3 -15  -4   -2.90    1.07
   2 -15  -4   -0.29    0.87
   2 -15  -4    0.26    1.18
   1 -15  -4    1.85    0.99
   1 -15  -4    5.26    1.35
   0 -15  -4    3.55    1.00
   0 -15  -4    2.92    1.14
  -1 -15  -4    7.66    1.15
  -1 -15  -4    5.59    1.29
  -2 -15  -4    4.08    0.98
  -2 -15  -4    3.97    1.19
  -3 -15  -4    0.23    0.80
  -3 -15  -4    0.52    0.93
   3  15   4   -0.23    0.76
  -4 -15  -4   -0.22    0.95
  -4 -15  -4   -0.33    0.76
   4  15   4    0.06    0.81
  -5 -15  -4    1.79    0.85
  -5 -15  -4    0.81    1.13
   5  15   4    0.35    0.85
  -6 -15  -4    1.28    1.10
   6  15   4   -0.32    0.99
   6  15   4   -1.37    0.86
   7  15   4   -0.40    0.93
   7  15   4   -0.43    0.98
   7  15   4    0.63    0.83
   8  15   4    0.15    0.89
   8  15   4    1.09    1.16
   8  15   4    1.46    1.03
   9  15   4    0.02    0.91
   9  15   4    0.66    1.19
   9  15   4    0.40    0.88
  10  15   4    0.78    1.17
  10  15   4   -0.31    0.96
  10  15   4   -0.31    1.00
  11  15   4   11.38    1.51
  11  15   4   12.05    1.93
  11  15   4    9.29    1.52
  12  15   4    2.73    1.25
  12  15   4    5.90    1.66
  12  15   4    0.33    1.20
  13  15   4    1.80    1.31
  13  15   4    1.42    1.39
  13  15   4    1.75    1.19
   2 -16  -4    0.13    1.20
   1 -16  -4    0.81    0.98
   1 -16  -4   -0.53    1.15
   0 -16  -4    2.63    1.21
   0 -16  -4    0.95    0.97
  -1 -16  -4    0.22    1.05
  -1 -16  -4    1.11    0.93
  -2 -16  -4    6.64    1.39
  -2 -16  -4    6.91    1.15
  -3 -16  -4   -0.15    0.82
  -3 -16  -4   -0.18    1.02
  -4 -16  -4   -0.56    1.02
  -4 -16  -4    0.96    0.85
   4  16   4    0.18    0.87
  -5 -16  -4    1.14    0.93
  -5 -16  -4    0.53    1.16
   5  16   4   -1.06    0.88
  -6 -16  -4    2.59    1.20
  -6 -16  -4    1.39    0.93
   6  16   4    1.64    1.22
   6  16   4    1.72    1.02
  -7 -16  -4    2.46    1.25
   7  16   4    2.42    0.95
   7  16   4    1.49    1.22
   7  16   4    1.93    1.04
   8  16   4    0.54    1.19
   8  16   4   -1.54    0.95
   8  16   4    0.20    0.95
   9  16   4    0.55    1.05
   9  16   4    2.04    1.05
   9  16   4    2.15    1.33
  10  16   4    1.15    1.28
  10  16   4    0.61    1.09
  10  16   4    0.76    1.12
  11  16   4    3.75    1.22
  11  16   4    1.46    1.20
  11  16   4    1.86    1.39
  12  16   4   -0.27    1.17
  12  16   4   -1.66    1.05
  12  16   4    2.14    1.47
   1 -17  -4    1.49    1.28
   0 -17  -4    1.32    1.19
  -1 -17  -4   -0.50    0.97
  -2 -17  -4    1.52    1.11
  -2 -17  -4    0.78    0.98
  -3 -17  -4   11.86    1.38
  -3 -17  -4   10.66    1.67
  -4 -17  -4    3.67    1.26
  -4 -17  -4    3.87    1.15
  -5 -17  -4    5.00    1.38
  -5 -17  -4    2.95    1.09
   5  17   4    2.16    1.12
  -6 -17  -4    3.16    1.33
  -6 -17  -4    2.94    1.13
   6  17   4   -2.21    1.01
  -7 -17  -4    4.32    1.22
  -7 -17  -4    3.93    1.41
   7  17   4    7.18    1.61
   7  17   4    3.46    1.25
   8  17   4    7.04    1.25
   8  17   4    7.88    1.65
   8  17   4    8.45    1.45
   9  17   4   -0.19    1.08
   9  17   4    1.38    1.30
   9  17   4    2.28    1.14
  10  17   4    6.31    1.69
  10  17   4    5.82    1.35
  10  17   4    4.46    1.31
  11  17   4    0.55    1.14
  11  17   4    1.65    1.42
  11  17   4    0.00    1.14
  -1 -18  -4    4.49    1.35
  -2 -18  -4    0.31    1.11
  -3 -18  -4    2.19    1.16
  -4 -18  -4    4.08    1.34
  -5 -18  -4    4.12    1.13
  -5 -18  -4    4.05    1.38
  -6 -18  -4    1.85    1.35
  -6 -18  -4    5.36    1.25
  -7 -18  -4    1.03    1.18
  -7 -18  -4    2.82    1.13
   7  18   4    2.77    1.21
  -8 -18  -4    1.89    1.15
  -8 -18  -4    2.04    1.28
   8  18   4    2.30    1.41
   8  18   4    2.09    1.27
   9  18   4    2.04    1.27
   9  18   4    0.13    1.00
   9  18   4    1.22    1.32
  10  18   4    0.61    1.36
  10  18   4    0.47    1.04
  10  18   4   -1.41    1.10
  -3 -19  -4    0.18    1.14
  -4 -19  -4    0.80    1.16
  -5 -19  -4    1.89    1.24
  -6 -19  -4    2.70    1.40
  -7 -19  -4    2.90    1.45
  -6 -17   5    1.87    1.30
  -5 -17   5    0.88    1.21
  -4 -17   5    0.69    1.22
  -3 -17   5    0.97    1.28
  -2 -17   5    0.52    1.21
   9  16  -5    2.50    1.45
   9  16  -5    1.64    1.21
   8  16  -5    0.62    1.31
   7  16  -5   -1.03    1.17
  -7 -16   5   -0.28    1.33
   6  16  -5    3.16    1.29
  -6 -16   5    4.50    1.47
  -5 -16   5    0.12    1.18
  -4 -16   5    1.34    1.28
  -3 -16   5    2.89    1.30
  -2 -16   5    0.98    1.28
  -1 -16   5    3.81    1.36
   0 -16   5    0.09    1.14
   1 -16   5    0.68    1.30
  10  15  -5    6.96    1.58
  10  15  -5    5.67    1.67
   9  15  -5    3.58    1.49
   9  15  -5    1.49    1.27
   8  15  -5    7.85    1.59
   8  15  -5    9.58    1.70
   7  15  -5    1.90    1.29
   6  15  -5    2.59    1.23
  -6 -15   5    1.11    1.24
   5  15  -5    4.80    1.23
  -5 -15   5    2.75    1.30
   4  15  -5    6.77    1.28
  -4 -15   5    5.87    1.45
  -4 -15   5    4.62    1.18
  -3 -15   5    9.29    1.54
  -2 -15   5    0.72    1.17
  -1 -15   5    4.55    1.36
[truncated: 900,076 more chars]
