# Supplementary material for: Indefinitely stable iron(IV) cage complexes formed in water by air oxidation
Source: Nat Commun. 2017 Jan 19;8:14099. doi: 10.1038/ncomms14099 (PMC5253674; doi:10.1038/ncomms14099)
Supplement: Supplementary Data 2 — CIF file for the structure 3 [file ncomms14099-s3.cif]

 
data_3
 
_audit_creation_method            'SHELXL-2014/7'
_shelx_SHELXL_version_number      '2014/7'
_chemical_name_systematic         ?
_chemical_name_common             ?
_chemical_melting_point           ?
_chemical_formula_moiety          
 'C12 H12 Fe N12 O6, 2(C24 H20 As), 13.282(H2 O)'
_chemical_formula_sum
 'C60 H78.56 As2 Fe N12 O19.28' 
_chemical_formula_weight          1482.12

loop_
 _atom_type_symbol
 _atom_type_description
 _atom_type_scat_dispersion_real
 _atom_type_scat_dispersion_imag
 _atom_type_scat_source
 'C'  'C'   0.0033   0.0016
 'International Tables Vol C Tables 4.2.6.8 and 6.1.1.4'
 'H'  'H'   0.0000   0.0000
 'International Tables Vol C Tables 4.2.6.8 and 6.1.1.4'
 'N'  'N'   0.0061   0.0033
 'International Tables Vol C Tables 4.2.6.8 and 6.1.1.4'
 'O'  'O'   0.0106   0.0060
 'International Tables Vol C Tables 4.2.6.8 and 6.1.1.4'
 'Fe'  'Fe'   0.3463   0.8444
 'International Tables Vol C Tables 4.2.6.8 and 6.1.1.4'
 'As'  'As'   0.0499   2.0058
 'International Tables Vol C Tables 4.2.6.8 and 6.1.1.4'
 
_space_group_crystal_system       orthorhombic
_space_group_IT_number            61
_space_group_name_H-M_alt         'P b c a'
_space_group_name_Hall            '-P 2ac 2ab'
 
_shelx_space_group_comment
;
The symmetry employed for this shelxl refinement is uniquely defined
by the following loop, which should always be used as a source of
symmetry information in preference to the above space-group names.
They are only intended as comments.
;
 
loop_
 _space_group_symop_operation_xyz
 'x, y, z'
 '-x+1/2, -y, z+1/2'
 '-x, y+1/2, -z+1/2'
 'x+1/2, -y+1/2, -z'
 '-x, -y, -z'
 'x-1/2, y, -z-1/2'
 'x, -y-1/2, z-1/2'
 '-x-1/2, y-1/2, z'
 
_cell_length_a                    21.0880(4)
_cell_length_b                    21.0711(4)
_cell_length_c                    29.6134(5)
_cell_angle_alpha                 90
_cell_angle_beta                  90
_cell_angle_gamma                 90
_cell_volume                      13158.6(4)
_cell_formula_units_Z             8
_cell_measurement_temperature     296(2)
_cell_measurement_reflns_used     2664
_cell_measurement_theta_min       1.68
_cell_measurement_theta_max       27.48
 
_exptl_crystal_description        block 
_exptl_crystal_colour             black 
_exptl_crystal_density_meas       ?
_exptl_crystal_density_method     ?
_exptl_crystal_density_diffrn     1.496          
_exptl_crystal_F_000              6151
_exptl_transmission_factor_min    ?
_exptl_transmission_factor_max    ?
_exptl_crystal_size_max           0.500
_exptl_crystal_size_mid           0.130
_exptl_crystal_size_min           0.070
_exptl_absorpt_coefficient_mu     1.309
_shelx_estimated_absorpt_T_min    0.561
_shelx_estimated_absorpt_T_max    0.914
_exptl_absorpt_correction_type    'multi-scan'
_exptl_absorpt_correction_T_min   0.5607 
_exptl_absorpt_correction_T_max   0.9140 
_exptl_absorpt_process_details    'SADABS v.2.10 (Sheldrick, 2003)'
_exptl_absorpt_special_details    ?
_diffrn_ambient_temperature       296(2)
_diffrn_radiation_wavelength      0.71073
_diffrn_radiation_type            MoK\a 
_diffrn_radiation_source          'fine-focus sealed tube' 
_diffrn_radiation_monochromator   'horizontally mounted graphite crystal'
_diffrn_measurement_device_type   'Bruker APEXII CCD'
_diffrn_measurement_device        '95mm CCD camera on \k-goniostat'
_diffrn_detector_area_resol_mean   9
_diffrn_measurement_method        '\f scans and \w scans with \k offset'
_diffrn_reflns_number             139794
_diffrn_reflns_av_unetI/netI      0.1108
_diffrn_reflns_av_R_equivalents   0.1196
_diffrn_reflns_limit_h_min        -27
_diffrn_reflns_limit_h_max        28
_diffrn_reflns_limit_k_min        -28
_diffrn_reflns_limit_k_max        28
_diffrn_reflns_limit_l_min        -31
_diffrn_reflns_limit_l_max        39
_diffrn_reflns_theta_min          1.680
_diffrn_reflns_theta_max          28.296
_diffrn_reflns_theta_full         25.242
_diffrn_measured_fraction_theta_max   0.999
_diffrn_measured_fraction_theta_full  1.000
_diffrn_reflns_Laue_measured_fraction_max    0.999
_diffrn_reflns_Laue_measured_fraction_full   1.000
_diffrn_reflns_point_group_measured_fraction_max   0.999
_diffrn_reflns_point_group_measured_fraction_full  1.000
_reflns_number_total              16323
_reflns_number_gt                 9085
_reflns_threshold_expression      'I > 2\s(I)'
_reflns_Friedel_coverage          0.000
_reflns_Friedel_fraction_max      .
_reflns_Friedel_fraction_full     .
 
_reflns_special_details
;
 Reflections were merged by SHELXL according to the crystal
 class for the calculation of statistics and refinement.
 
 _reflns_Friedel_fraction is defined as the number of unique
 Friedel pairs measured divided by the number that would be
 possible theoretically, ignoring centric projections and
 systematic absences.
;
 
_computing_data_collection        'APEX2 (Bruker, 2005)'
_computing_cell_refinement        'SAINT (Bruker, 2005)'
_computing_data_reduction         'SAINT (Bruker, 2005)'
_computing_structure_solution     'SHELXS-97 (Sheldrick, 1997)'
_computing_structure_refinement 'SHELXL-2014/7 (Sheldrick, 2014)'
_computing_molecular_graphics     'PLATON (Spek, 2009)'
_computing_publication_material   'publCIF (Westrip, 2010)'

_refine_special_details           ?
_refine_ls_structure_factor_coef  Fsqd
_refine_ls_matrix_type            full
_refine_ls_weighting_scheme       calc
_refine_ls_weighting_details
'w=1/[\s^2^(Fo^2^)+(0.0416P)^2^+13.5577P] where P=(Fo^2^+2Fc^2^)/3'
_atom_sites_solution_primary      ?
_atom_sites_solution_secondary    ?
_atom_sites_solution_hydrogens    mixed
_refine_ls_hydrogen_treatment     mixed
_refine_ls_extinction_method      none
_refine_ls_extinction_coef        .
_refine_ls_number_reflns          16323
_refine_ls_number_parameters      903
_refine_ls_number_restraints      10
_refine_ls_R_factor_all           0.1337
_refine_ls_R_factor_gt            0.0529
_refine_ls_wR_factor_ref          0.1230
_refine_ls_wR_factor_gt           0.0961
_refine_ls_goodness_of_fit_ref    1.005
_refine_ls_restrained_S_all       1.005
_refine_ls_shift/su_max           0.001
_refine_ls_shift/su_mean          0.000
 
loop_
 _atom_site_label
 _atom_site_type_symbol
 _atom_site_fract_x
 _atom_site_fract_y
 _atom_site_fract_z
 _atom_site_U_iso_or_equiv
 _atom_site_adp_type
 _atom_site_occupancy
 _atom_site_site_symmetry_order  
 _atom_site_calc_flag
 _atom_site_refinement_flags_posn
 _atom_site_refinement_flags_adp
 _atom_site_refinement_flags_occupancy
 _atom_site_disorder_assembly
 _atom_site_disorder_group
As1 As 0.31315(2) 0.03861(2) 0.13392(2) 0.02105(10) Uani 1 1 d . . . . .
As2 As 0.29412(2) 0.76738(2) 0.04957(2) 0.02179(10) Uani 1 1 d . . . . .
Fe1 Fe 0.59629(2) 0.36117(2) 0.15416(2) 0.01492(12) Uani 1 1 d . . . . .
O1 O 0.77370(12) 0.29171(12) 0.16698(9) 0.0247(6) Uani 1 1 d . . . . .
O2 O 0.77477(11) 0.42597(12) 0.17213(9) 0.0249(6) Uani 1 1 d . . . . .
O3 O 0.53787(13) 0.43885(13) 0.03701(8) 0.0304(7) Uani 1 1 d . . . . .
O4 O 0.54009(13) 0.30414(13) 0.03074(8) 0.0301(7) Uani 1 1 d . . . . .
O5 O 0.47426(12) 0.41899(12) 0.25129(9) 0.0306(7) Uani 1 1 d . . . . .
O6 O 0.47581(13) 0.28542(13) 0.24404(9) 0.0314(7) Uani 1 1 d . . . . .
O1W O 0.78521(13) 0.56354(14) 0.15902(11) 0.0449(8) Uani 1 1 d . . . . .
H1WA H 0.7725 0.5253 0.1598 0.067 Uiso 1 1 d R U . . .
H1WB H 0.7560 0.5865 0.1478 0.067 Uiso 1 1 d R U . . .
O2W O 0.71503(13) 0.66124(13) 0.12648(9) 0.0377(7) Uani 1 1 d . . . . .
H2WA H 0.6868 0.6659 0.1467 0.057 Uiso 1 1 d R U . . .
H2WB H 0.7353 0.6961 0.1277 0.057 Uiso 1 1 d R U . . .
O3W O 0.59572(14) 0.67075(15) 0.16700(10) 0.0439(8) Uani 1 1 d . . . . .
H3WA H 0.5976 0.7101 0.1662 0.066 Uiso 1 1 d R U . . .
H3WB H 0.5761 0.6592 0.1907 0.066 Uiso 1 1 d R U . . .
O4W O 0.64114(16) 0.65206(17) 0.04537(10) 0.0415(9) Uani 1 1 d . . . . .
H4WA H 0.610(2) 0.625(2) 0.0467(17) 0.062 Uiso 1 1 d . U . . .
H4WB H 0.656(3) 0.653(3) 0.0680(17) 0.062 Uiso 1 1 d . U . . .
O5W O 0.53567(16) 0.57767(14) 0.04178(11) 0.0376(8) Uani 1 1 d . . . . .
H5WA H 0.541(2) 0.542(2) 0.0432(17) 0.056 Uiso 1 1 d . U . . .
H5WB H 0.509(2) 0.581(2) 0.0181(16) 0.056 Uiso 1 1 d . U . . .
O6W O 0.59231(15) 0.80510(16) 0.17545(10) 0.0369(8) Uani 1 1 d . . . . .
H6WA H 0.633(2) 0.812(2) 0.1743(15) 0.055 Uiso 1 1 d . U . . .
H6WB H 0.578(2) 0.813(2) 0.1985(16) 0.055 Uiso 1 1 d . U . . .
O7W O 0.55608(15) 0.75185(16) 0.02625(11) 0.0378(8) Uani 1 1 d . . . . .
H7WA H 0.582(2) 0.726(2) 0.0293(17) 0.057 Uiso 1 1 d . U . . .
H7WB H 0.528(2) 0.738(2) 0.0097(16) 0.057 Uiso 1 1 d . U . . .
O8W O 0.53519(17) 0.84325(16) 0.09347(12) 0.0462(9) Uani 1 1 d . . . . .
H8WA H 0.547(2) 0.826(3) 0.1182(18) 0.069 Uiso 1 1 d . U . . .
H8WB H 0.548(3) 0.816(3) 0.0756(18) 0.069 Uiso 1 1 d . U . . .
O9W O 0.61808(14) 0.94428(14) 0.10779(10) 0.0413(8) Uani 1 1 d . . . . .
H9WA H 0.5893 0.9175 0.1031 0.062 Uiso 1 1 d R U . . .
H9WB H 0.6432 0.9284 0.1283 0.062 Uiso 1 1 d R U . . .
O10A O 0.3414(15) 0.419(3) 0.2438(11) 0.088(11) Uani 0.34(6) 1 d D U P A 1
O10B O 0.3413(8) 0.4532(11) 0.2430(6) 0.064(4) Uani 0.66(6) 1 d D U P A 2
H100 H 0.3766(10) 0.437(3) 0.243(2) 0.096 Uiso 1 1 d D U . . .
H101 H 0.328(3) 0.438(3) 0.2660(11) 0.096 Uiso 1 1 d D U . . .
O11W O 0.47077(16) 0.14814(14) 0.25272(10) 0.0513(9) Uani 1 1 d . . . . .
H11A H 0.4768 0.1854 0.2426 0.077 Uiso 1 1 d R U . . .
H11B H 0.4824 0.1214 0.2329 0.077 Uiso 1 1 d R U . . .
O12W O 0.58792(13) 0.05856(13) 0.14671(9) 0.0362(7) Uani 1 1 d . . . . .
H12A H 0.5865 0.0237 0.1323 0.054 Uiso 1 1 d R U . . .
H12B H 0.6267 0.0588 0.1545 0.054 Uiso 1 1 d R U . . .
O13W O 0.50429(16) 0.53815(15) 0.29147(10) 0.0531(9) Uani 1 1 d . . . . .
H13A H 0.4963 0.5027 0.2790 0.080 Uiso 1 1 d R U . . .
H13B H 0.4757 0.5455 0.3110 0.080 Uiso 1 1 d R U . . .
O14W O 0.3834(7) 0.5827(8) 0.2329(6) 0.106(8) Uani 0.282(10) 1 d . . P . .
H14A H 0.4184 0.5764 0.2488 0.159 Uiso 0.282(10) 1 d R U P . .
H14B H 0.3590 0.5479 0.2300 0.159 Uiso 0.282(10) 1 d R U P . .
N1 N 0.55329(13) 0.30871(14) 0.10850(10) 0.0186(7) Uani 1 1 d . . . . .
N2 N 0.55554(14) 0.24148(14) 0.11022(10) 0.0212(7) Uani 1 1 d . . . . .
N3 N 0.66192(14) 0.23757(14) 0.14359(10) 0.0229(7) Uani 1 1 d . . . . .
N4 N 0.66893(14) 0.30469(14) 0.14691(10) 0.0202(7) Uani 1 1 d . . . . .
N5 N 0.66571(14) 0.41528(14) 0.17646(10) 0.0189(7) Uani 1 1 d . . . . .
N6 N 0.65971(14) 0.48249(14) 0.17881(10) 0.0214(7) Uani 1 1 d . . . . .
N7 N 0.59115(15) 0.48889(14) 0.11236(10) 0.0231(7) Uani 1 1 d . . . . .
N8 N 0.58906(14) 0.42177(14) 0.10486(10) 0.0201(7) Uani 1 1 d . . . . .
N9 N 0.54371(14) 0.48286(14) 0.18777(10) 0.0233(7) Uani 1 1 d . . . . .
N10 N 0.53824(14) 0.41573(14) 0.18764(10) 0.0216(7) Uani 1 1 d . . . . .
N11 N 0.56375(14) 0.30116(14) 0.19899(10) 0.0193(7) Uani 1 1 d . . . . .
N12 N 0.56738(14) 0.23446(14) 0.19229(10) 0.0218(7) Uani 1 1 d . . . . .
C1 C 0.62188(17) 0.22051(18) 0.10555(13) 0.0239(9) Uani 1 1 d . . . . .
H1A H 0.6225 0.1748 0.1020 0.029 Uiso 1 1 calc R U . . .
H1C H 0.6395 0.2390 0.0783 0.029 Uiso 1 1 calc R U . . .
C2 C 0.72537(16) 0.32416(18) 0.16163(11) 0.0180(8) Uani 1 1 d . . . . .
C3 C 0.72493(17) 0.39507(18) 0.17072(11) 0.0174(8) Uani 1 1 d . . . . .
C4 C 0.65040(17) 0.50759(18) 0.13288(12) 0.0225(8) Uani 1 1 d . . . . .
H4A H 0.6523 0.5536 0.1340 0.027 Uiso 1 1 calc R U . . .
H4B H 0.6850 0.4931 0.1139 0.027 Uiso 1 1 calc R U . . .
C5 C 0.55757(16) 0.40470(18) 0.06783(12) 0.0197(8) Uani 1 1 d . . . . .
C6 C 0.54970(17) 0.33288(18) 0.06646(12) 0.0211(8) Uani 1 1 d . . . . .
C7 C 0.53831(18) 0.50728(19) 0.14183(13) 0.0278(9) Uani 1 1 d . . . . .
H7A H 0.5360 0.5532 0.1430 0.033 Uiso 1 1 calc R U . . .
H7B H 0.4990 0.4920 0.1287 0.033 Uiso 1 1 calc R U . . .
C8 C 0.50646(16) 0.39095(18) 0.22245(12) 0.0200(8) Uani 1 1 d . . . . .
C9 C 0.51306(17) 0.31929(18) 0.22290(12) 0.0202(8) Uani 1 1 d . . . . .
C10 C 0.52978(18) 0.21722(18) 0.15258(12) 0.0250(9) Uani 1 1 d . . . . .
H10C H 0.5272 0.1713 0.1508 0.030 Uiso 1 1 calc R U . . .
H10D H 0.4870 0.2334 0.1564 0.030 Uiso 1 1 calc R U . . .
C11 C 0.63269(17) 0.21436(18) 0.18618(12) 0.0237(9) Uani 1 1 d . . . . .
H11C H 0.6342 0.1684 0.1865 0.028 Uiso 1 1 calc R U . . .
H1B H 0.6576 0.2295 0.2115 0.028 Uiso 1 1 calc R U . . .
C12 C 0.60547(17) 0.50053(18) 0.20695(13) 0.0240(9) Uani 1 1 d . . . . .
H12C H 0.6063 0.5461 0.2115 0.029 Uiso 1 1 calc R U . . .
H12D H 0.6099 0.4805 0.2363 0.029 Uiso 1 1 calc R U . . .
C13 C 0.37406(17) 0.06709(17) 0.09120(12) 0.0202(8) Uani 1 1 d . . . . .
C14 C 0.43729(17) 0.07289(18) 0.10366(13) 0.0254(9) Uani 1 1 d . . . . .
H14 H 0.4505 0.0599 0.1322 0.031 Uiso 1 1 calc R U . . .
C15 C 0.48030(18) 0.0980(2) 0.07358(14) 0.0299(10) Uani 1 1 d . . . . .
H15 H 0.5228 0.1011 0.0815 0.036 Uiso 1 1 calc R U . . .
C16 C 0.46035(19) 0.11863(19) 0.03145(14) 0.0305(10) Uani 1 1 d . . . . .
H16 H 0.4894 0.1368 0.0117 0.037 Uiso 1 1 calc R U . . .
C17 C 0.39790(18) 0.11241(19) 0.01873(13) 0.0268(9) Uani 1 1 d . . . . .
H17 H 0.3849 0.1256 -0.0098 0.032 Uiso 1 1 calc R U . . .
C18 C 0.33750(19) -0.03932(19) 0.16228(13) 0.0266(9) Uani 1 1 d . . . . .
C19 C 0.2928(2) -0.0667(2) 0.19128(13) 0.0320(10) Uani 1 1 d . . . . .
H19 H 0.2539 -0.0471 0.1963 0.038 Uiso 1 1 calc R U . . .
C20 C 0.3074(2) -0.1235(2) 0.21245(14) 0.0414(12) Uani 1 1 d . . . . .
H20 H 0.2783 -0.1423 0.2318 0.050 Uiso 1 1 calc R U . . .
C21 C 0.3652(3) -0.1521(2) 0.20479(15) 0.0463(13) Uani 1 1 d . . . . .
H21 H 0.3748 -0.1901 0.2192 0.056 Uiso 1 1 calc R U . . .
C22 C 0.4088(2) -0.1251(2) 0.17619(16) 0.0458(13) Uani 1 1 d . . . . .
H22 H 0.4475 -0.1451 0.1711 0.055 Uiso 1 1 calc R U . . .
C23 C 0.3953(2) -0.0682(2) 0.15484(14) 0.0333(10) Uani 1 1 d . . . . .
H23 H 0.4250 -0.0496 0.1357 0.040 Uiso 1 1 calc R U . . .
C24 C 0.21697(17) 0.79151(18) 0.07863(12) 0.0217(9) Uani 1 1 d . . . . .
C25 C 0.22060(18) 0.83656(19) 0.11302(13) 0.0266(9) Uani 1 1 d . . . . .
H25 H 0.2596 0.8531 0.1217 0.032 Uiso 1 1 calc R U . . .
C26 C 0.16544(19) 0.8565(2) 0.13417(14) 0.0314(10) Uani 1 1 d . . . . .
H26 H 0.1674 0.8864 0.1572 0.038 Uiso 1 1 calc R U . . .
C27 C 0.10793(19) 0.8320(2) 0.12119(13) 0.0319(10) Uani 1 1 d . . . . .
H27 H 0.0710 0.8462 0.1351 0.038 Uiso 1 1 calc R U . . .
C28 C 0.10420(18) 0.7865(2) 0.08775(13) 0.0281(10) Uani 1 1 d . . . . .
H28 H 0.0651 0.7696 0.0796 0.034 Uiso 1 1 calc R U . . .
C29 C 0.15924(18) 0.76605(19) 0.06641(12) 0.0250(9) Uani 1 1 d . . . . .
H29 H 0.1571 0.7353 0.0439 0.030 Uiso 1 1 calc R U . . .
C30 C 0.32991(17) 0.84204(19) 0.02241(13) 0.0243(9) Uani 1 1 d . . . . .
C31 C 0.38198(18) 0.87192(19) 0.04188(14) 0.0287(10) Uani 1 1 d . . . . .
H31 H 0.4010 0.8550 0.0675 0.034 Uiso 1 1 calc R U . . .
C32 C 0.4052(2) 0.9271(2) 0.02264(15) 0.0370(11) Uani 1 1 d . . . . .
H32 H 0.4397 0.9476 0.0356 0.044 Uiso 1 1 calc R U . . .
C33 C 0.3773(2) 0.9519(2) -0.01569(15) 0.0386(12) Uani 1 1 d . . . . .
H33 H 0.3932 0.9888 -0.0285 0.046 Uiso 1 1 calc R U . . .
C34 C 0.3258(2) 0.9220(2) -0.03501(14) 0.0361(11) Uani 1 1 d . . . . .
H34 H 0.3075 0.9386 -0.0610 0.043 Uiso 1 1 calc R U . . .
C35 C 0.30141(19) 0.86760(19) -0.01587(13) 0.0291(10) Uani 1 1 d . . . . .
H35 H 0.2661 0.8481 -0.0285 0.035 Uiso 1 1 calc R U . . .
C36 C 0.27720(17) 0.70449(18) 0.00476(12) 0.0210(8) Uani 1 1 d . . . . .
C37 C 0.23088(17) 0.71576(19) -0.02798(12) 0.0241(9) Uani 1 1 d . . . . .
H37 H 0.2098 0.7545 -0.0291 0.029 Uiso 1 1 calc R U . . .
C38 C 0.21676(18) 0.6684(2) -0.05882(12) 0.0271(9) Uani 1 1 d . . . . .
H38 H 0.1857 0.6750 -0.0806 0.033 Uiso 1 1 calc R U . . .
C39 C 0.24899(19) 0.6112(2) -0.05720(13) 0.0294(10) Uani 1 1 d . . . . .
H39 H 0.2389 0.5793 -0.0777 0.035 Uiso 1 1 calc R U . . .
C40 C 0.29598(19) 0.6010(2) -0.02560(13) 0.0289(9) Uani 1 1 d . . . . .
H40 H 0.3181 0.5628 -0.0254 0.035 Uiso 1 1 calc R U . . .
C41 C 0.31024(18) 0.64734(18) 0.00574(13) 0.0247(9) Uani 1 1 d . . . . .
H41 H 0.3416 0.6404 0.0273 0.030 Uiso 1 1 calc R U . . .
C42 C 0.35136(17) 0.73389(18) 0.09311(12) 0.0219(8) Uani 1 1 d . . . . .
C43 C 0.33029(18) 0.72025(19) 0.13658(13) 0.0275(9) Uani 1 1 d . . . . .
H43 H 0.2885 0.7283 0.1449 0.033 Uiso 1 1 calc R U . . .
C44 C 0.3725(2) 0.6945(2) 0.16714(14) 0.0319(10) Uani 1 1 d . . . . .
H44 H 0.3590 0.6855 0.1963 0.038 Uiso 1 1 calc R U . . .
C45 C 0.43448(19) 0.6821(2) 0.15494(14) 0.0327(10) Uani 1 1 d . . . . .
H45 H 0.4625 0.6652 0.1760 0.039 Uiso 1 1 calc R U . . .
C46 C 0.45501(19) 0.6946(2) 0.11155(15) 0.0368(11) Uani 1 1 d . . . . .
H46 H 0.4965 0.6854 0.1032 0.044 Uiso 1 1 calc R U . . .
C47 C 0.41339(18) 0.72097(19) 0.08061(13) 0.0284(10) Uani 1 1 d . . . . .
H47 H 0.4271 0.7300 0.0515 0.034 Uiso 1 1 calc R U . . .
C48 C 0.30437(17) 0.10419(18) 0.17797(12) 0.0232(9) Uani 1 1 d . . . . .
C49 C 0.2707(2) 0.0937(2) 0.21769(14) 0.0352(11) Uani 1 1 d . . . . .
H49 H 0.2509 0.0550 0.2228 0.042 Uiso 1 1 calc R U . . .
C50 C 0.2670(2) 0.1418(2) 0.24941(14) 0.0431(12) Uani 1 1 d . . . . .
H50 H 0.2441 0.1354 0.2759 0.052 Uiso 1 1 calc R U . . .
C51 C 0.2966(2) 0.1986(2) 0.24212(15) 0.0406(12) Uani 1 1 d . . . . .
H51 H 0.2941 0.2305 0.2638 0.049 Uiso 1 1 calc R U . . .
C52 C 0.3302(2) 0.2089(2) 0.20300(14) 0.0370(11) Uani 1 1 d . . . . .
H52 H 0.3503 0.2476 0.1983 0.044 Uiso 1 1 calc R U . . .
C53 C 0.33393(19) 0.16182(19) 0.17068(13) 0.0298(10) Uani 1 1 d . . . . .
H53 H 0.3563 0.1689 0.1441 0.036 Uiso 1 1 calc R U . . .
C54 C 0.23489(16) 0.02254(18) 0.10324(12) 0.0210(8) Uani 1 1 d . . . . .
C55 C 0.23514(19) -0.02049(19) 0.06763(13) 0.0281(10) Uani 1 1 d . . . . .
H55 H 0.2727 -0.0400 0.0587 0.034 Uiso 1 1 calc R U . . .
C56 C 0.17874(19) -0.0338(2) 0.04567(14) 0.0318(10) Uani 1 1 d . . . . .
H56 H 0.1782 -0.0630 0.0221 0.038 Uiso 1 1 calc R U . . .
C57 C 0.12355(19) -0.0043(2) 0.05850(14) 0.0328(10) Uani 1 1 d . . . . .
H57 H 0.0860 -0.0130 0.0432 0.039 Uiso 1 1 calc R U . . .
C58 C 0.12335(19) 0.0381(2) 0.09387(15) 0.0340(10) Uani 1 1 d . . . . .
H58 H 0.0858 0.0577 0.1025 0.041 Uiso 1 1 calc R U . . .
C59 C 0.17961(18) 0.05157(19) 0.11673(14) 0.0285(9) Uani 1 1 d . . . . .
H59 H 0.1798 0.0799 0.1408 0.034 Uiso 1 1 calc R U . . .
C60 C 0.35437(17) 0.08636(18) 0.04856(12) 0.0228(9) Uani 1 1 d . . . . .
H60 H 0.3122 0.0818 0.0401 0.027 Uiso 1 1 calc R U . . .
 
loop_
 _atom_site_aniso_label
 _atom_site_aniso_U_11
 _atom_site_aniso_U_22
 _atom_site_aniso_U_33
 _atom_site_aniso_U_23
 _atom_site_aniso_U_13
 _atom_site_aniso_U_12
As1 0.0220(2) 0.0225(2) 0.0186(2) -0.00174(17) 0.00119(16) -0.00135(17)
As2 0.01875(19) 0.0261(2) 0.0205(2) -0.00263(18) 0.00080(16) -0.00075(18)
Fe1 0.0155(3) 0.0141(3) 0.0151(3) -0.0004(2) -0.0010(2) 0.0003(2)
O1 0.0207(14) 0.0227(15) 0.0305(15) 0.0035(12) -0.0038(11) 0.0045(12)
O2 0.0176(14) 0.0238(15) 0.0332(16) 0.0005(12) -0.0045(11) -0.0034(12)
O3 0.0426(17) 0.0284(16) 0.0200(15) 0.0079(13) -0.0124(12) -0.0029(14)
O4 0.0379(17) 0.0338(17) 0.0187(15) -0.0060(13) -0.0030(12) -0.0061(14)
O5 0.0352(16) 0.0250(16) 0.0316(16) -0.0071(13) 0.0140(13) 0.0016(13)
O6 0.0352(16) 0.0248(16) 0.0341(16) 0.0021(13) 0.0158(13) -0.0056(13)
O1W 0.0356(18) 0.0236(17) 0.076(2) 0.0078(16) -0.0047(16) 0.0030(14)
O2W 0.0380(17) 0.0303(17) 0.0449(19) -0.0023(14) -0.0041(14) -0.0138(14)
O3W 0.0466(19) 0.0370(19) 0.048(2) -0.0003(16) 0.0018(15) -0.0068(15)
O4W 0.041(2) 0.049(2) 0.0349(19) 0.0086(17) -0.0036(15) -0.0090(16)
O5W 0.050(2) 0.0250(17) 0.0374(19) 0.0035(16) -0.0206(14) -0.0017(16)
O6W 0.0293(17) 0.054(2) 0.0274(17) -0.0003(16) 0.0064(14) 0.0039(16)
O7W 0.040(2) 0.039(2) 0.0349(19) -0.0018(16) -0.0059(15) -0.0055(15)
O8W 0.057(2) 0.042(2) 0.040(2) 0.0008(16) -0.0067(17) 0.0005(17)
O9W 0.0468(19) 0.0341(18) 0.0429(19) -0.0047(15) -0.0030(14) -0.0007(15)
O10A 0.041(9) 0.18(3) 0.040(10) -0.035(17) 0.010(7) 0.011(17)
O10B 0.043(4) 0.104(11) 0.046(4) 0.002(6) 0.012(3) 0.013(6)
O11W 0.086(3) 0.0253(18) 0.0426(19) 0.0012(15) 0.0064(17) -0.0088(17)
O12W 0.0289(16) 0.0268(16) 0.0529(19) -0.0009(15) -0.0076(14) 0.0014(13)
O13W 0.072(2) 0.045(2) 0.043(2) -0.0182(16) 0.0163(17) -0.0042(18)
O14W 0.076(12) 0.114(15) 0.129(16) 0.066(12) -0.020(10) -0.020(10)
N1 0.0199(16) 0.0165(17) 0.0194(17) -0.0007(14) -0.0007(13) -0.0023(13)
N2 0.0265(17) 0.0162(17) 0.0208(17) -0.0033(14) -0.0028(13) -0.0034(14)
N3 0.0215(17) 0.0149(17) 0.0323(19) -0.0035(15) -0.0007(14) 0.0020(14)
N4 0.0225(17) 0.0131(17) 0.0249(18) -0.0028(14) 0.0013(13) 0.0006(13)
N5 0.0211(17) 0.0134(17) 0.0221(17) 0.0004(13) -0.0017(13) -0.0011(13)
N6 0.0228(17) 0.0131(17) 0.0282(18) -0.0013(14) -0.0025(14) 0.0001(14)
N7 0.0285(18) 0.0157(17) 0.0250(18) 0.0019(14) -0.0055(14) 0.0023(14)
N8 0.0263(17) 0.0152(17) 0.0189(17) 0.0012(13) -0.0038(13) -0.0032(14)
N9 0.0262(18) 0.0136(17) 0.0301(19) -0.0004(14) 0.0033(14) -0.0011(14)
N10 0.0233(17) 0.0138(17) 0.0276(18) -0.0002(14) 0.0056(14) -0.0008(14)
N11 0.0270(18) 0.0137(17) 0.0170(16) 0.0010(13) 0.0028(13) -0.0004(14)
N12 0.0263(18) 0.0143(17) 0.0248(18) 0.0002(14) -0.0001(13) 0.0002(14)
C1 0.026(2) 0.016(2) 0.030(2) -0.0046(17) 0.0062(17) -0.0016(17)
C2 0.0168(19) 0.022(2) 0.0150(19) 0.0031(16) 0.0000(14) -0.0017(16)
C3 0.0183(19) 0.023(2) 0.0113(18) 0.0042(16) -0.0040(14) -0.0014(17)
C4 0.028(2) 0.015(2) 0.024(2) 0.0005(17) -0.0011(17) -0.0038(17)
C5 0.0145(18) 0.024(2) 0.021(2) 0.0021(17) 0.0005(15) -0.0010(16)
C6 0.022(2) 0.026(2) 0.015(2) 0.0006(17) 0.0011(15) 0.0006(17)
C7 0.028(2) 0.018(2) 0.038(2) 0.0028(19) -0.0077(18) 0.0077(18)
C8 0.0164(19) 0.021(2) 0.023(2) -0.0029(17) -0.0002(16) -0.0014(16)
C9 0.023(2) 0.022(2) 0.0156(19) -0.0017(17) 0.0007(15) 0.0009(17)
C10 0.024(2) 0.019(2) 0.032(2) 0.0007(18) 0.0068(17) -0.0056(17)
C11 0.027(2) 0.017(2) 0.026(2) 0.0031(17) -0.0052(17) 0.0035(17)
C12 0.033(2) 0.013(2) 0.026(2) -0.0050(17) 0.0002(17) 0.0009(17)
C13 0.023(2) 0.020(2) 0.017(2) -0.0023(16) 0.0019(15) -0.0017(17)
C14 0.024(2) 0.029(2) 0.024(2) 0.0002(18) -0.0015(17) 0.0014(18)
C15 0.019(2) 0.036(3) 0.035(2) -0.002(2) -0.0009(18) -0.0023(19)
C16 0.030(2) 0.029(2) 0.033(2) 0.006(2) 0.0087(19) -0.0004(19)
C17 0.028(2) 0.029(2) 0.023(2) 0.0050(18) 0.0033(17) 0.0062(19)
C18 0.034(2) 0.024(2) 0.022(2) -0.0016(18) -0.0062(17) -0.0010(19)
C19 0.042(3) 0.029(2) 0.025(2) -0.0027(19) -0.0001(19) -0.007(2)
C20 0.068(4) 0.035(3) 0.021(2) 0.000(2) -0.010(2) -0.021(3)
C21 0.085(4) 0.031(3) 0.023(2) 0.000(2) -0.026(3) -0.006(3)
C22 0.057(3) 0.033(3) 0.047(3) -0.006(2) -0.022(3) 0.013(2)
C23 0.041(3) 0.029(2) 0.030(2) 0.001(2) -0.0075(19) 0.001(2)
C24 0.018(2) 0.025(2) 0.023(2) 0.0003(17) 0.0017(15) 0.0016(16)
C25 0.023(2) 0.031(2) 0.026(2) -0.0028(19) -0.0002(16) -0.0071(18)
C26 0.035(2) 0.032(3) 0.028(2) -0.009(2) 0.0060(19) -0.001(2)
C27 0.028(2) 0.038(3) 0.029(2) 0.002(2) 0.0052(18) 0.006(2)
C28 0.017(2) 0.039(3) 0.028(2) 0.000(2) -0.0014(17) -0.0017(18)
C29 0.031(2) 0.026(2) 0.017(2) -0.0014(18) -0.0014(16) -0.0003(19)
C30 0.022(2) 0.025(2) 0.026(2) -0.0046(18) 0.0082(16) 0.0012(17)
C31 0.025(2) 0.029(2) 0.033(2) -0.0076(19) 0.0060(18) 0.0006(19)
C32 0.033(2) 0.032(3) 0.047(3) -0.013(2) 0.017(2) -0.010(2)
C33 0.057(3) 0.021(2) 0.037(3) -0.004(2) 0.024(2) -0.001(2)
C34 0.053(3) 0.029(3) 0.026(2) -0.003(2) 0.010(2) 0.007(2)
C35 0.033(2) 0.028(2) 0.026(2) -0.0004(19) 0.0003(18) 0.0003(19)
C36 0.024(2) 0.024(2) 0.0149(19) -0.0003(16) 0.0051(15) -0.0012(17)
C37 0.022(2) 0.026(2) 0.024(2) 0.0030(18) 0.0029(16) 0.0029(17)
C38 0.025(2) 0.038(3) 0.019(2) 0.0023(19) -0.0010(16) 0.0008(19)
C39 0.034(2) 0.034(3) 0.020(2) -0.0052(19) 0.0060(18) -0.005(2)
C40 0.030(2) 0.026(2) 0.030(2) 0.0009(19) 0.0071(18) 0.0013(19)
C41 0.025(2) 0.025(2) 0.024(2) 0.0016(18) 0.0040(16) -0.0002(18)
C42 0.020(2) 0.021(2) 0.024(2) -0.0028(18) 0.0005(16) -0.0027(17)
C43 0.026(2) 0.028(2) 0.029(2) -0.0067(19) 0.0016(17) -0.0022(18)
C44 0.043(3) 0.030(3) 0.023(2) 0.0014(19) -0.0050(19) -0.007(2)
C45 0.031(2) 0.030(3) 0.037(3) -0.001(2) -0.0128(19) -0.001(2)
C46 0.023(2) 0.044(3) 0.044(3) -0.003(2) -0.003(2) 0.002(2)
C47 0.023(2) 0.036(3) 0.026(2) -0.0007(19) 0.0003(17) -0.0007(19)
C48 0.026(2) 0.025(2) 0.018(2) 0.0001(17) -0.0021(16) -0.0011(18)
C49 0.046(3) 0.031(3) 0.029(2) -0.004(2) 0.010(2) 0.002(2)
C50 0.059(3) 0.049(3) 0.022(2) -0.007(2) 0.012(2) 0.011(3)
C51 0.047(3) 0.042(3) 0.034(3) -0.015(2) -0.009(2) 0.012(2)
C52 0.043(3) 0.029(3) 0.038(3) -0.011(2) -0.006(2) -0.001(2)
C53 0.036(2) 0.028(2) 0.026(2) -0.0047(19) -0.0023(18) -0.002(2)
C54 0.0164(19) 0.023(2) 0.024(2) 0.0021(17) -0.0007(15) -0.0032(16)
C55 0.027(2) 0.032(2) 0.025(2) -0.0022(19) -0.0014(17) -0.0001(19)
C56 0.034(2) 0.031(2) 0.030(2) 0.000(2) -0.0018(18) -0.005(2)
C57 0.023(2) 0.035(3) 0.041(3) 0.011(2) -0.0086(18) -0.007(2)
C58 0.023(2) 0.030(2) 0.049(3) 0.007(2) 0.0072(19) 0.0005(19)
C59 0.030(2) 0.021(2) 0.034(2) -0.0028(18) 0.0089(18) -0.0029(18)
C60 0.0183(19) 0.025(2) 0.025(2) -0.0015(18) -0.0005(16) 0.0046(17)
 
_geom_special_details
;
 All esds (except the esd in the dihedral angle between two l.s. planes)
 are estimated using the full covariance matrix.  The cell esds are taken
 into account individually in the estimation of esds in distances, angles
 and torsion angles; correlations between esds in cell parameters are only
 used when they are defined by crystal symmetry.  An approximate (isotropic)
 treatment of cell esds is used for estimating esds involving l.s. planes.
;
 
loop_
 _geom_bond_atom_site_label_1
 _geom_bond_atom_site_label_2
 _geom_bond_distance
 _geom_bond_site_symmetry_2
 _geom_bond_publ_flag
As1 C13 1.900(4) . ?
As1 C48 1.909(4) . ?
As1 C54 1.914(3) . ?
As1 C18 1.915(4) . ?
As2 C42 1.902(4) . ?
As2 C36 1.909(4) . ?
As2 C24 1.909(4) . ?
As2 C30 1.921(4) . ?
Fe1 N8 1.945(3) . ?
Fe1 N10 1.950(3) . ?
Fe1 N4 1.952(3) . ?
Fe1 N11 1.958(3) . ?
Fe1 N1 1.968(3) . ?
Fe1 N5 1.969(3) . ?
O1 C2 1.238(4) . ?
O2 C3 1.237(4) . ?
O3 C5 1.234(4) . ?
O4 C6 1.236(4) . ?
O5 C8 1.241(4) . ?
O6 C9 1.232(4) . ?
O1W H1WA 0.8500 . ?
O1W H1WB 0.8500 . ?
O2W H2WA 0.8501 . ?
O2W H2WB 0.8499 . ?
O3W H3WA 0.8300 . ?
O3W H3WB 0.8500 . ?
O4W H4WA 0.87(5) . ?
O4W H4WB 0.74(5) . ?
O5W H5WA 0.76(5) . ?
O5W H5WB 0.90(5) . ?
O6W H6WA 0.87(5) . ?
O6W H6WB 0.77(5) . ?
O7W H7WA 0.78(5) . ?
O7W H7WB 0.81(5) . ?
O8W H8WA 0.85(5) . ?
O8W H8WB 0.83(5) . ?
O9W H9WA 0.8389 . ?
O9W H9WB 0.8731 . ?
O10A H100 0.83(2) . ?
O10A H101 0.82(2) . ?
O10B H100 0.82(2) . ?
O10B H101 0.81(2) . ?
O11W H11A 0.8500 . ?
O11W H11B 0.8501 . ?
O12W H12A 0.8500 . ?
O12W H12B 0.8499 . ?
O13W H13A 0.8499 . ?
O13W H13B 0.8501 . ?
O14W H14A 0.8861 . ?
O14W H14B 0.8998 . ?
N1 C6 1.347(4) . ?
N1 N2 1.418(4) . ?
N2 C10 1.459(5) . ?
N2 C1 1.474(5) . ?
N3 N4 1.425(4) . ?
N3 C1 1.453(5) . ?
N3 C11 1.487(5) . ?
N4 C2 1.332(4) . ?
N5 C3 1.330(4) . ?
N5 N6 1.424(4) . ?
N6 C12 1.465(5) . ?
N6 C4 1.473(5) . ?
N7 N8 1.432(4) . ?
N7 C4 1.444(4) . ?
N7 C7 1.468(5) . ?
N8 C5 1.332(4) . ?
N9 N10 1.419(4) . ?
N9 C7 1.459(5) . ?
N9 C12 1.469(5) . ?
N10 C8 1.336(4) . ?
N11 C9 1.338(4) . ?
N11 N12 1.421(4) . ?
N12 C11 1.452(5) . ?
N12 C10 1.464(5) . ?
C1 H1A 0.9700 . ?
C1 H1C 0.9700 . ?
C2 C3 1.518(5) . ?
C4 H4A 0.9700 . ?
C4 H4B 0.9700 . ?
C5 C6 1.523(5) . ?
C7 H7A 0.9700 . ?
C7 H7B 0.9700 . ?
C8 C9 1.516(5) . ?
C10 H10C 0.9700 . ?
C10 H10D 0.9700 . ?
C11 H11C 0.9700 . ?
C11 H1B 0.9700 . ?
C12 H12C 0.9700 . ?
C12 H12D 0.9700 . ?
C13 C14 1.389(5) . ?
C13 C60 1.390(5) . ?
C14 C15 1.377(5) . ?
C14 H14 0.9300 . ?
C15 C16 1.386(5) . ?
C15 H15 0.9300 . ?
C16 C17 1.376(5) . ?
C16 H16 0.9300 . ?
C17 C60 1.387(5) . ?
C17 H17 0.9300 . ?
C18 C23 1.381(6) . ?
C18 C19 1.400(5) . ?
C19 C20 1.385(6) . ?
C19 H19 0.9300 . ?
C20 C21 1.378(7) . ?
C20 H20 0.9300 . ?
C21 C22 1.373(7) . ?
C21 H21 0.9300 . ?
C22 C23 1.385(6) . ?
C22 H22 0.9300 . ?
C23 H23 0.9300 . ?
C24 C29 1.379(5) . ?
C24 C25 1.394(5) . ?
C25 C26 1.386(5) . ?
C25 H25 0.9300 . ?
C26 C27 1.373(5) . ?
C26 H26 0.9300 . ?
C27 C28 1.381(6) . ?
C27 H27 0.9300 . ?
C28 C29 1.390(5) . ?
C28 H28 0.9300 . ?
C29 H29 0.9300 . ?
C30 C31 1.391(5) . ?
C30 C35 1.391(5) . ?
C31 C32 1.385(6) . ?
C31 H31 0.9300 . ?
C32 C33 1.381(6) . ?
C32 H32 0.9300 . ?
C33 C34 1.379(6) . ?
C33 H33 0.9300 . ?
C34 C35 1.378(6) . ?
C34 H34 0.9300 . ?
C35 H35 0.9300 . ?
C36 C41 1.391(5) . ?
C36 C37 1.397(5) . ?
C37 C38 1.385(5) . ?
C37 H37 0.9300 . ?
C38 C39 1.384(6) . ?
C38 H38 0.9300 . ?
C39 C40 1.380(5) . ?
C39 H39 0.9300 . ?
C40 C41 1.380(5) . ?
C40 H40 0.9300 . ?
C41 H41 0.9300 . ?
C42 C47 1.387(5) . ?
C42 C43 1.392(5) . ?
C43 C44 1.381(5) . ?
C43 H43 0.9300 . ?
C44 C45 1.381(6) . ?
C44 H44 0.9300 . ?
C45 C46 1.381(6) . ?
C45 H45 0.9300 . ?
C46 C47 1.385(5) . ?
C46 H46 0.9300 . ?
C47 H47 0.9300 . ?
C48 C53 1.382(5) . ?
C48 C49 1.392(5) . ?
C49 C50 1.383(6) . ?
C49 H49 0.9300 . ?
C50 C51 1.368(6) . ?
C50 H50 0.9300 . ?
C51 C52 1.374(6) . ?
C51 H51 0.9300 . ?
C52 C53 1.381(5) . ?
C52 H52 0.9300 . ?
C53 H53 0.9300 . ?
C54 C59 1.376(5) . ?
C54 C55 1.391(5) . ?
C55 C56 1.384(5) . ?
C55 H55 0.9300 . ?
C56 C57 1.374(6) . ?
C56 H56 0.9300 . ?
C57 C58 1.377(6) . ?
C57 H57 0.9300 . ?
C58 C59 1.395(6) . ?
C58 H58 0.9300 . ?
C59 H59 0.9300 . ?
C60 H60 0.9300 . ?
 
loop_
 _geom_angle_atom_site_label_1
 _geom_angle_atom_site_label_2
 _geom_angle_atom_site_label_3
 _geom_angle
 _geom_angle_site_symmetry_1
 _geom_angle_site_symmetry_3
 _geom_angle_publ_flag
C13 As1 C48 106.97(16) . . ?
C13 As1 C54 108.83(15) . . ?
C48 As1 C54 111.64(16) . . ?
C13 As1 C18 112.43(16) . . ?
C48 As1 C18 110.30(16) . . ?
C54 As1 C18 106.73(16) . . ?
C42 As2 C36 109.41(16) . . ?
C42 As2 C24 109.51(15) . . ?
C36 As2 C24 109.81(16) . . ?
C42 As2 C30 109.78(16) . . ?
C36 As2 C30 110.54(15) . . ?
C24 As2 C30 107.78(16) . . ?
N8 Fe1 N10 86.87(13) . . ?
N8 Fe1 N4 112.29(13) . . ?
N10 Fe1 N4 155.24(13) . . ?
N8 Fe1 N11 154.87(13) . . ?
N10 Fe1 N11 79.39(12) . . ?
N4 Fe1 N11 87.47(12) . . ?
N8 Fe1 N1 79.46(12) . . ?
N10 Fe1 N1 113.03(12) . . ?
N4 Fe1 N1 86.76(12) . . ?
N11 Fe1 N1 86.65(12) . . ?
N8 Fe1 N5 85.98(12) . . ?
N10 Fe1 N5 87.42(12) . . ?
N4 Fe1 N5 78.84(12) . . ?
N11 Fe1 N5 114.02(12) . . ?
N1 Fe1 N5 153.91(12) . . ?
H1WA O1W H1WB 108.9 . . ?
H2WA O2W H2WB 102.8 . . ?
H3WA O3W H3WB 109.4 . . ?
H4WA O4W H4WB 107(5) . . ?
H5WA O5W H5WB 101(5) . . ?
H6WA O6W H6WB 113(5) . . ?
H7WA O7W H7WB 109(5) . . ?
H8WA O8W H8WB 99(5) . . ?
H9WA O9W H9WB 107.1 . . ?
H100 O10A H101 97(6) . . ?
H100 O10B H101 99(6) . . ?
H11A O11W H11B 108.9 . . ?
H12A O12W H12B 100.1 . . ?
H13A O13W H13B 108.3 . . ?
H14A O14W H14B 113.9 . . ?
C6 N1 N2 114.4(3) . . ?
C6 N1 Fe1 116.6(2) . . ?
N2 N1 Fe1 121.4(2) . . ?
N1 N2 C10 111.6(3) . . ?
N1 N2 C1 109.1(3) . . ?
C10 N2 C1 109.2(3) . . ?
N4 N3 C1 111.0(3) . . ?
N4 N3 C11 108.1(3) . . ?
C1 N3 C11 109.6(3) . . ?
C2 N4 N3 114.9(3) . . ?
C2 N4 Fe1 118.5(2) . . ?
N3 N4 Fe1 122.1(2) . . ?
C3 N5 N6 114.1(3) . . ?
C3 N5 Fe1 118.0(2) . . ?
N6 N5 Fe1 121.8(2) . . ?
N5 N6 C12 110.8(3) . . ?
N5 N6 C4 108.9(3) . . ?
C12 N6 C4 109.2(3) . . ?
N8 N7 C4 111.2(3) . . ?
N8 N7 C7 109.2(3) . . ?
C4 N7 C7 109.5(3) . . ?
C5 N8 N7 114.2(3) . . ?
C5 N8 Fe1 118.7(2) . . ?
N7 N8 Fe1 122.0(2) . . ?
N10 N9 C7 110.0(3) . . ?
N10 N9 C12 109.0(3) . . ?
C7 N9 C12 109.9(3) . . ?
C8 N10 N9 115.4(3) . . ?
C8 N10 Fe1 118.5(2) . . ?
N9 N10 Fe1 122.5(2) . . ?
C9 N11 N12 113.5(3) . . ?
C9 N11 Fe1 117.0(2) . . ?
N12 N11 Fe1 121.7(2) . . ?
N11 N12 C11 110.9(3) . . ?
N11 N12 C10 109.2(3) . . ?
C11 N12 C10 109.9(3) . . ?
N3 C1 N2 113.9(3) . . ?
N3 C1 H1A 108.8 . . ?
N2 C1 H1A 108.8 . . ?
N3 C1 H1C 108.8 . . ?
N2 C1 H1C 108.8 . . ?
H1A C1 H1C 107.7 . . ?
O1 C2 N4 127.4(3) . . ?
O1 C2 C3 121.7(3) . . ?
N4 C2 C3 110.8(3) . . ?
O2 C3 N5 128.7(4) . . ?
O2 C3 C2 121.3(3) . . ?
N5 C3 C2 110.1(3) . . ?
N7 C4 N6 113.9(3) . . ?
N7 C4 H4A 108.8 . . ?
N6 C4 H4A 108.8 . . ?
N7 C4 H4B 108.8 . . ?
N6 C4 H4B 108.8 . . ?
H4A C4 H4B 107.7 . . ?
O3 C5 N8 128.3(4) . . ?
O3 C5 C6 121.5(3) . . ?
N8 C5 C6 110.2(3) . . ?
O4 C6 N1 128.0(4) . . ?
O4 C6 C5 121.8(3) . . ?
N1 C6 C5 110.2(3) . . ?
N9 C7 N7 113.7(3) . . ?
N9 C7 H7A 108.8 . . ?
N7 C7 H7A 108.8 . . ?
N9 C7 H7B 108.8 . . ?
N7 C7 H7B 108.8 . . ?
H7A C7 H7B 107.7 . . ?
O5 C8 N10 128.3(3) . . ?
O5 C8 C9 121.2(3) . . ?
N10 C8 C9 110.5(3) . . ?
O6 C9 N11 127.8(4) . . ?
O6 C9 C8 121.5(3) . . ?
N11 C9 C8 110.7(3) . . ?
N2 C10 N12 113.7(3) . . ?
N2 C10 H10C 108.8 . . ?
N12 C10 H10C 108.8 . . ?
N2 C10 H10D 108.8 . . ?
N12 C10 H10D 108.8 . . ?
H10C C10 H10D 107.7 . . ?
N12 C11 N3 113.8(3) . . ?
N12 C11 H11C 108.8 . . ?
N3 C11 H11C 108.8 . . ?
N12 C11 H1B 108.8 . . ?
N3 C11 H1B 108.8 . . ?
H11C C11 H1B 107.7 . . ?
N6 C12 N9 114.0(3) . . ?
N6 C12 H12C 108.8 . . ?
N9 C12 H12C 108.8 . . ?
N6 C12 H12D 108.8 . . ?
N9 C12 H12D 108.8 . . ?
H12C C12 H12D 107.7 . . ?
C14 C13 C60 120.2(3) . . ?
C14 C13 As1 120.0(3) . . ?
C60 C13 As1 119.7(3) . . ?
C15 C14 C13 119.6(4) . . ?
C15 C14 H14 120.2 . . ?
C13 C14 H14 120.2 . . ?
C14 C15 C16 120.2(4) . . ?
C14 C15 H15 119.9 . . ?
C16 C15 H15 119.9 . . ?
C17 C16 C15 120.5(4) . . ?
C17 C16 H16 119.8 . . ?
C15 C16 H16 119.8 . . ?
C16 C17 C60 119.8(4) . . ?
C16 C17 H17 120.1 . . ?
C60 C17 H17 120.1 . . ?
C23 C18 C19 120.7(4) . . ?
C23 C18 As1 123.0(3) . . ?
C19 C18 As1 116.2(3) . . ?
C20 C19 C18 118.9(4) . . ?
C20 C19 H19 120.5 . . ?
C18 C19 H19 120.5 . . ?
C21 C20 C19 120.0(4) . . ?
C21 C20 H20 120.0 . . ?
C19 C20 H20 120.0 . . ?
C22 C21 C20 120.8(4) . . ?
C22 C21 H21 119.6 . . ?
C20 C21 H21 119.6 . . ?
C21 C22 C23 120.2(5) . . ?
C21 C22 H22 119.9 . . ?
C23 C22 H22 119.9 . . ?
C18 C23 C22 119.3(4) . . ?
C18 C23 H23 120.4 . . ?
C22 C23 H23 120.4 . . ?
C29 C24 C25 120.3(3) . . ?
C29 C24 As2 122.0(3) . . ?
C25 C24 As2 117.6(3) . . ?
C26 C25 C24 119.3(4) . . ?
C26 C25 H25 120.3 . . ?
C24 C25 H25 120.3 . . ?
C27 C26 C25 120.1(4) . . ?
C27 C26 H26 120.0 . . ?
C25 C26 H26 120.0 . . ?
C26 C27 C28 120.8(4) . . ?
C26 C27 H27 119.6 . . ?
C28 C27 H27 119.6 . . ?
C27 C28 C29 119.6(4) . . ?
C27 C28 H28 120.2 . . ?
C29 C28 H28 120.2 . . ?
C24 C29 C28 119.9(4) . . ?
C24 C29 H29 120.1 . . ?
C28 C29 H29 120.1 . . ?
C31 C30 C35 120.2(4) . . ?
C31 C30 As2 120.5(3) . . ?
C35 C30 As2 119.2(3) . . ?
C32 C31 C30 119.2(4) . . ?
C32 C31 H31 120.4 . . ?
C30 C31 H31 120.4 . . ?
C33 C32 C31 120.3(4) . . ?
C33 C32 H32 119.8 . . ?
C31 C32 H32 119.8 . . ?
C34 C33 C32 120.2(4) . . ?
C34 C33 H33 119.9 . . ?
C32 C33 H33 119.9 . . ?
C35 C34 C33 120.2(4) . . ?
C35 C34 H34 119.9 . . ?
C33 C34 H34 119.9 . . ?
C34 C35 C30 119.7(4) . . ?
C34 C35 H35 120.1 . . ?
C30 C35 H35 120.1 . . ?
C41 C36 C37 120.8(4) . . ?
C41 C36 As2 119.5(3) . . ?
C37 C36 As2 119.7(3) . . ?
C38 C37 C36 119.0(4) . . ?
C38 C37 H37 120.5 . . ?
C36 C37 H37 120.5 . . ?
C39 C38 C37 119.9(4) . . ?
C39 C38 H38 120.0 . . ?
C37 C38 H38 120.0 . . ?
C40 C39 C38 120.8(4) . . ?
C40 C39 H39 119.6 . . ?
C38 C39 H39 119.6 . . ?
C39 C40 C41 120.2(4) . . ?
C39 C40 H40 119.9 . . ?
C41 C40 H40 119.9 . . ?
C40 C41 C36 119.3(4) . . ?
C40 C41 H41 120.4 . . ?
C36 C41 H41 120.4 . . ?
C47 C42 C43 120.5(4) . . ?
C47 C42 As2 119.4(3) . . ?
C43 C42 As2 120.1(3) . . ?
C44 C43 C42 118.8(4) . . ?
C44 C43 H43 120.6 . . ?
C42 C43 H43 120.6 . . ?
C43 C44 C45 120.9(4) . . ?
C43 C44 H44 119.6 . . ?
C45 C44 H44 119.6 . . ?
C44 C45 C46 120.2(4) . . ?
C44 C45 H45 119.9 . . ?
C46 C45 H45 119.9 . . ?
C45 C46 C47 119.6(4) . . ?
C45 C46 H46 120.2 . . ?
C47 C46 H46 120.2 . . ?
C46 C47 C42 120.0(4) . . ?
C46 C47 H47 120.0 . . ?
C42 C47 H47 120.0 . . ?
C53 C48 C49 120.1(4) . . ?
C53 C48 As1 119.0(3) . . ?
C49 C48 As1 120.8(3) . . ?
C50 C49 C48 119.2(4) . . ?
C50 C49 H49 120.4 . . ?
C48 C49 H49 120.4 . . ?
C51 C50 C49 120.5(4) . . ?
C51 C50 H50 119.7 . . ?
C49 C50 H50 119.7 . . ?
C50 C51 C52 120.4(4) . . ?
C50 C51 H51 119.8 . . ?
C52 C51 H51 119.8 . . ?
C51 C52 C53 120.0(4) . . ?
C51 C52 H52 120.0 . . ?
C53 C52 H52 120.0 . . ?
C52 C53 C48 119.8(4) . . ?
C52 C53 H53 120.1 . . ?
C48 C53 H53 120.1 . . ?
C59 C54 C55 120.9(4) . . ?
C59 C54 As1 120.9(3) . . ?
C55 C54 As1 118.2(3) . . ?
C56 C55 C54 119.0(4) . . ?
C56 C55 H55 120.5 . . ?
C54 C55 H55 120.5 . . ?
C57 C56 C55 120.4(4) . . ?
C57 C56 H56 119.8 . . ?
C55 C56 H56 119.8 . . ?
C56 C57 C58 120.5(4) . . ?
C56 C57 H57 119.8 . . ?
C58 C57 H57 119.8 . . ?
C57 C58 C59 119.9(4) . . ?
C57 C58 H58 120.1 . . ?
C59 C58 H58 120.1 . . ?
C54 C59 C58 119.3(4) . . ?
C54 C59 H59 120.4 . . ?
C58 C59 H59 120.4 . . ?
C17 C60 C13 119.8(3) . . ?
C17 C60 H60 120.1 . . ?
C13 C60 H60 120.1 . . ?
 
loop_
 _geom_torsion_atom_site_label_1
 _geom_torsion_atom_site_label_2
 _geom_torsion_atom_site_label_3
 _geom_torsion_atom_site_label_4
 _geom_torsion
 _geom_torsion_site_symmetry_1
 _geom_torsion_site_symmetry_2
 _geom_torsion_site_symmetry_3
 _geom_torsion_site_symmetry_4
 _geom_torsion_publ_flag
C6 N1 N2 C10 -152.9(3) . . . . ?
Fe1 N1 N2 C10 58.5(3) . . . . ?
C6 N1 N2 C1 86.3(3) . . . . ?
Fe1 N1 N2 C1 -62.3(3) . . . . ?
C1 N3 N4 C2 -145.5(3) . . . . ?
C11 N3 N4 C2 94.2(3) . . . . ?
C1 N3 N4 Fe1 58.7(3) . . . . ?
C11 N3 N4 Fe1 -61.6(3) . . . . ?
C3 N5 N6 C12 -150.6(3) . . . . ?
Fe1 N5 N6 C12 57.6(3) . . . . ?
C3 N5 N6 C4 89.3(3) . . . . ?
Fe1 N5 N6 C4 -62.5(3) . . . . ?
C4 N7 N8 C5 -145.8(3) . . . . ?
C7 N7 N8 C5 93.2(3) . . . . ?
C4 N7 N8 Fe1 60.0(3) . . . . ?
C7 N7 N8 Fe1 -61.0(3) . . . . ?
C7 N9 N10 C8 -142.3(3) . . . . ?
C12 N9 N10 C8 97.1(3) . . . . ?
C7 N9 N10 Fe1 59.5(4) . . . . ?
C12 N9 N10 Fe1 -61.0(3) . . . . ?
C9 N11 N12 C11 -153.2(3) . . . . ?
Fe1 N11 N12 C11 58.4(3) . . . . ?
C9 N11 N12 C10 85.5(3) . . . . ?
Fe1 N11 N12 C10 -62.8(3) . . . . ?
N4 N3 C1 N2 -65.7(4) . . . . ?
C11 N3 C1 N2 53.7(4) . . . . ?
N1 N2 C1 N3 67.4(4) . . . . ?
C10 N2 C1 N3 -54.9(4) . . . . ?
N3 N4 C2 O1 10.0(5) . . . . ?
Fe1 N4 C2 O1 166.7(3) . . . . ?
N3 N4 C2 C3 -171.4(3) . . . . ?
Fe1 N4 C2 C3 -14.7(4) . . . . ?
N6 N5 C3 O2 8.6(5) . . . . ?
Fe1 N5 C3 O2 161.6(3) . . . . ?
N6 N5 C3 C2 -171.6(3) . . . . ?
Fe1 N5 C3 C2 -18.6(4) . . . . ?
O1 C2 C3 O2 19.3(5) . . . . ?
N4 C2 C3 O2 -159.3(3) . . . . ?
O1 C2 C3 N5 -160.5(3) . . . . ?
N4 C2 C3 N5 20.8(4) . . . . ?
N8 N7 C4 N6 -65.5(4) . . . . ?
C7 N7 C4 N6 55.4(4) . . . . ?
N5 N6 C4 N7 66.4(4) . . . . ?
C12 N6 C4 N7 -54.7(4) . . . . ?
N7 N8 C5 O3 10.3(5) . . . . ?
Fe1 N8 C5 O3 165.4(3) . . . . ?
N7 N8 C5 C6 -171.8(3) . . . . ?
Fe1 N8 C5 C6 -16.6(4) . . . . ?
N2 N1 C6 O4 10.1(5) . . . . ?
Fe1 N1 C6 O4 160.2(3) . . . . ?
N2 N1 C6 C5 -171.5(3) . . . . ?
Fe1 N1 C6 C5 -21.3(4) . . . . ?
O3 C5 C6 O4 20.5(5) . . . . ?
N8 C5 C6 O4 -157.6(3) . . . . ?
O3 C5 C6 N1 -158.1(3) . . . . ?
N8 C5 C6 N1 23.8(4) . . . . ?
N10 N9 C7 N7 -66.6(4) . . . . ?
C12 N9 C7 N7 53.4(4) . . . . ?
N8 N7 C7 N9 67.3(4) . . . . ?
C4 N7 C7 N9 -54.7(4) . . . . ?
N9 N10 C8 O5 10.5(5) . . . . ?
Fe1 N10 C8 O5 169.6(3) . . . . ?
N9 N10 C8 C9 -170.6(3) . . . . ?
Fe1 N10 C8 C9 -11.5(4) . . . . ?
N12 N11 C9 O6 10.6(5) . . . . ?
Fe1 N11 C9 O6 160.5(3) . . . . ?
N12 N11 C9 C8 -171.0(3) . . . . ?
Fe1 N11 C9 C8 -21.1(4) . . . . ?
O5 C8 C9 O6 17.9(6) . . . . ?
N10 C8 C9 O6 -161.1(3) . . . . ?
O5 C8 C9 N11 -160.6(3) . . . . ?
N10 C8 C9 N11 20.5(4) . . . . ?
N1 N2 C10 N12 -65.8(4) . . . . ?
C1 N2 C10 N12 54.9(4) . . . . ?
N11 N12 C10 N2 67.0(4) . . . . ?
C11 N12 C10 N2 -54.9(4) . . . . ?
N11 N12 C11 N3 -67.4(4) . . . . ?
C10 N12 C11 N3 53.4(4) . . . . ?
N4 N3 C11 N12 68.1(4) . . . . ?
C1 N3 C11 N12 -53.1(4) . . . . ?
N5 N6 C12 N9 -66.8(4) . . . . ?
C4 N6 C12 N9 53.1(4) . . . . ?
N10 N9 C12 N6 67.6(4) . . . . ?
C7 N9 C12 N6 -53.1(4) . . . . ?
C60 C13 C14 C15 0.2(6) . . . . ?
As1 C13 C14 C15 -175.2(3) . . . . ?
C13 C14 C15 C16 1.4(6) . . . . ?
C14 C15 C16 C17 -2.1(6) . . . . ?
C15 C16 C17 C60 1.2(6) . . . . ?
C23 C18 C19 C20 -0.1(6) . . . . ?
As1 C18 C19 C20 179.4(3) . . . . ?
C18 C19 C20 C21 0.0(6) . . . . ?
C19 C20 C21 C22 -0.2(6) . . . . ?
C20 C21 C22 C23 0.5(7) . . . . ?
C19 C18 C23 C22 0.4(6) . . . . ?
As1 C18 C23 C22 -179.0(3) . . . . ?
C21 C22 C23 C18 -0.6(6) . . . . ?
C29 C24 C25 C26 -1.3(6) . . . . ?
As2 C24 C25 C26 178.4(3) . . . . ?
C24 C25 C26 C27 -0.1(6) . . . . ?
C25 C26 C27 C28 1.4(6) . . . . ?
C26 C27 C28 C29 -1.2(6) . . . . ?
C25 C24 C29 C28 1.5(6) . . . . ?
As2 C24 C29 C28 -178.2(3) . . . . ?
C27 C28 C29 C24 -0.3(6) . . . . ?
C35 C30 C31 C32 -0.3(6) . . . . ?
As2 C30 C31 C32 -177.4(3) . . . . ?
C30 C31 C32 C33 -0.6(6) . . . . ?
C31 C32 C33 C34 0.4(6) . . . . ?
C32 C33 C34 C35 0.8(6) . . . . ?
C33 C34 C35 C30 -1.6(6) . . . . ?
C31 C30 C35 C34 1.4(6) . . . . ?
As2 C30 C35 C34 178.5(3) . . . . ?
C41 C36 C37 C38 2.0(5) . . . . ?
As2 C36 C37 C38 -176.6(3) . . . . ?
C36 C37 C38 C39 -0.8(6) . . . . ?
C37 C38 C39 C40 -1.1(6) . . . . ?
C38 C39 C40 C41 1.8(6) . . . . ?
C39 C40 C41 C36 -0.7(6) . . . . ?
C37 C36 C41 C40 -1.2(5) . . . . ?
As2 C36 C41 C40 177.4(3) . . . . ?
C47 C42 C43 C44 0.9(6) . . . . ?
As2 C42 C43 C44 178.4(3) . . . . ?
C42 C43 C44 C45 -0.4(6) . . . . ?
C43 C44 C45 C46 -0.7(6) . . . . ?
C44 C45 C46 C47 1.3(6) . . . . ?
C45 C46 C47 C42 -0.8(6) . . . . ?
C43 C42 C47 C46 -0.3(6) . . . . ?
As2 C42 C47 C46 -177.8(3) . . . . ?
C53 C48 C49 C50 0.4(6) . . . . ?
As1 C48 C49 C50 178.1(3) . . . . ?
C48 C49 C50 C51 -0.8(7) . . . . ?
C49 C50 C51 C52 0.5(7) . . . . ?
C50 C51 C52 C53 0.1(7) . . . . ?
C51 C52 C53 C48 -0.5(6) . . . . ?
C49 C48 C53 C52 0.3(6) . . . . ?
As1 C48 C53 C52 -177.5(3) . . . . ?
C59 C54 C55 C56 0.1(6) . . . . ?
As1 C54 C55 C56 178.6(3) . . . . ?
C54 C55 C56 C57 0.9(6) . . . . ?
C55 C56 C57 C58 -1.2(6) . . . . ?
C56 C57 C58 C59 0.4(6) . . . . ?
C55 C54 C59 C58 -0.8(6) . . . . ?
As1 C54 C59 C58 -179.2(3) . . . . ?
C57 C58 C59 C54 0.6(6) . . . . ?
C16 C17 C60 C13 0.4(6) . . . . ?
C14 C13 C60 C17 -1.1(6) . . . . ?
As1 C13 C60 C17 174.3(3) . . . . ?
 
loop_
 _geom_hbond_atom_site_label_D 
 _geom_hbond_atom_site_label_H 
 _geom_hbond_atom_site_label_A 
 _geom_hbond_distance_DH 
 _geom_hbond_distance_HA 
 _geom_hbond_distance_DA 
 _geom_hbond_angle_DHA 
 _geom_hbond_site_symmetry_A 
O1W H1WA O2  0.85 2.13 2.933(4) 158.7 .
O1W H1WA N6  0.85 2.61 3.204(4) 128.4 .
O1W H1WB O2W  0.85 1.90 2.712(4) 158.3 .
O2W H2WA O3W  0.85 2.02 2.795(4) 152.0 .
O2W H2WB O1  0.85 2.33 3.009(4) 136.5 8_765
O2W H2WB N3  0.85 2.38 3.095(4) 141.5 8_765
O3W H3WA O6W  0.83 2.02 2.843(5) 168.8 .
O3W H3WB O11W  0.85 1.96 2.801(4) 170.3 3_655
O4W H4WA O5W  0.87(5) 1.86(5) 2.723(5) 170(5) .
O4W H4WB O2W  0.74(5) 2.14(5) 2.869(4) 168(6) .
O5W H5WA O3  0.76(5) 2.19(5) 2.929(4) 167(5) .
O5W H5WA N7  0.76(5) 2.57(5) 3.039(4) 122(5) .
O5W H5WB O3  0.90(5) 1.96(5) 2.823(4) 163(4) 5_665
O6W H6WA O1  0.87(5) 2.03(5) 2.851(4) 158(5) 8_765
O6W H6WB O6  0.77(5) 2.12(5) 2.814(4) 151(5) 3_655
O7W H7WA O4W  0.78(5) 2.05(5) 2.821(5) 171(5) .
O7W H7WB O4  0.81(5) 2.08(5) 2.890(4) 175(5) 5_665
O8W H8WA O6W  0.85(5) 2.00(5) 2.827(5) 164(5) .
O8W H8WB O7W  0.83(5) 1.99(5) 2.805(5) 166(5) .
O9W H9WA O8W  0.84 1.96 2.787(5) 169.1 .
O9W H9WB O2  0.87 2.16 2.981(4) 155.7 8_765
O10A H100 O5  0.83(2) 2.11(2) 2.81(3) 142(6) .
O10B H100 O5  0.82(2) 2.11(2) 2.906(16) 164(6) .
O10A H101 O2  0.82(2) 2.16(2) 2.86(3) 144(6) 6_556
O10B H101 O2  0.81(2) 2.16(2) 2.934(16) 161(5) 6_556
O11W H11A O6  0.85 2.11 2.906(4) 156.1 .
O11W H11A N12  0.85 2.63 3.265(4) 132.2 .
O11W H11B O13W  0.85 1.92 2.713(4) 155.3 3_645
O12W H12A O9W  0.85 1.94 2.744(4) 156.9 1_545
O12W H12B O1W  0.85 1.86 2.702(4) 168.1 8_755
O13W H13A O5  0.85 2.00 2.850(4) 177.6 .
O13W H13B O12W  0.85 1.86 2.705(4) 177.9 3_655
O14W H14A O13W  0.89 2.35 3.223(15) 168.3 .
O14W H14B O10B  0.90 2.07 2.88(3) 150.8 .
C14 H14 O13W  0.93 2.50 3.420(5) 172.1 3_645
C19 H19 O10A  0.93 2.56 3.24(4) 131.0 8_655
C19 H19 O10B  0.93 2.44 3.243(19) 144.8 8_655
C37 H37 O4W  0.93 2.49 3.406(5) 168.0 4_465
 
_refine_diff_density_max    1.018
_refine_diff_density_min   -0.516
_refine_diff_density_rms    0.104

_shelx_res_file
;

    3.res created by SHELXL-2014/7


TITL f1ort in Pbca
CELL  0.71073  21.0880  21.0711  29.6134   90.000   90.000   90.000
ZERR     8.00   0.0004   0.0004   0.0005    0.000    0.000    0.000
LATT 1
SYMM  1/2 - X, - Y, 1/2 + Z
SYMM  - X, 1/2 + Y, 1/2 - Z
SYMM  1/2 + X, 1/2 - Y, - Z
SFAC C  H  N  O  Fe As
UNIT 480  628.52  96  154.26  8  16
MERG 2
OMIT     0   0   2
rem ISOR 0.002 o10w
rem ISOR 0.002 o14w
L.S. 8
ACTA
CONF
BOND   $H
FMAP 2
SIZE     0.07   0.13   0.50
PLAN 20
HTAB    2.00000
HTAB O1W O2
HTAB O1W N6
HTAB O1W O2W
HTAB O2W O3W
EQIV $1 -x+3/2, y+1/2, z
HTAB O2W O1_$1
HTAB O2W N3_$1
HTAB O3W O6W
EQIV $2 -x+1, y+1/2, -z+1/2
HTAB O3W O11W_$2
HTAB O4W O5W
HTAB O4W O2W
HTAB O5W O3
HTAB O5W N7
EQIV $3 -x+1, -y+1, -z
HTAB O5W O3_$3
HTAB O6W O1_$1
HTAB O6W O6_$2
HTAB O7W O4W
HTAB O7W O4_$3
HTAB O8W O6W
HTAB O8W O7W
HTAB O9W O8W
HTAB O9W O2_$1
HTAB O10A O5
HTAB O10B O5
EQIV $4 x-1/2, y, -z+1/2
HTAB O10A O2_$4
HTAB O10B O2_$4
HTAB O11W O6
HTAB O11W N12
EQIV $5 -x+1, y-1/2, -z+1/2
HTAB O11W O13W_$5
EQIV $6 x, y-1, z
HTAB O12W O9W_$6
EQIV $7 -x+3/2, y-1/2, z
HTAB O12W O1W_$7
HTAB O13W O5
HTAB O13W O12W_$2
HTAB O14W O13W
HTAB O14W O10B
HTAB C4 O2W
HTAB C14 O13W_$5
EQIV $8 -x+1/2, y-1/2, z
HTAB C19 O10A_$8
HTAB C19 O10B_$8
EQIV $9 x-1/2, -y+3/2, -z
HTAB C37 O4W_$9
HTAB C47 O4_$3
DELU O10A O10B
SIMU O10A O10B
rem dfix 0.82 0.02 o8W H8WA
rem dfix 0.82 0.02 o9W H9WA
rem dang 1.4 0.02 H8WA H9WA
TEMP    23.00
WGHT    0.041600   13.557700
FVAR       0.12176   0.28156   0.34262
AS1   6    0.313146    0.038609    0.133915    11.00000    0.02197    0.02254 =
         0.01863   -0.00174    0.00119   -0.00135
AS2   6    0.294119    0.767378    0.049568    11.00000    0.01875    0.02607 =
         0.02053   -0.00263    0.00080   -0.00075
FE1   5    0.596291    0.361173    0.154157    11.00000    0.01550    0.01415 =
         0.01510   -0.00041   -0.00097    0.00030
O1    4    0.773698    0.291713    0.166983    11.00000    0.02073    0.02268 =
         0.03054    0.00348   -0.00376    0.00451
O2    4    0.774769    0.425968    0.172131    11.00000    0.01759    0.02378 =
         0.03319    0.00050   -0.00455   -0.00340
O3    4    0.537870    0.438850    0.037010    11.00000    0.04260    0.02844 =
         0.02002    0.00791   -0.01237   -0.00288
O4    4    0.540094    0.304136    0.030738    11.00000    0.03787    0.03384 =
         0.01870   -0.00602   -0.00297   -0.00610
O5    4    0.474264    0.418992    0.251288    11.00000    0.03518    0.02503 =
         0.03159   -0.00713    0.01398    0.00156
O6    4    0.475808    0.285417    0.244043    11.00000    0.03525    0.02484 =
         0.03414    0.00208    0.01578   -0.00564
O1W   4    0.785209    0.563537    0.159018    11.00000    0.03561    0.02356 =
         0.07556    0.00784   -0.00466    0.00305
AFIX   3
H1WA  2    0.772519    0.525266    0.159778    11.00000   -1.50000
H1WB  2    0.756039    0.586527    0.147848    11.00000   -1.50000
AFIX   0
O2W   4    0.715027    0.661244    0.126479    11.00000    0.03799    0.03025 =
         0.04488   -0.00229   -0.00413   -0.01380
AFIX   3
H2WA  2    0.686807    0.665884    0.146709    11.00000   -1.50000
H2WB  2    0.735297    0.696064    0.127719    11.00000   -1.50000
AFIX   0
O3W   4    0.595717    0.670751    0.166999    11.00000    0.04659    0.03705 =
         0.04806   -0.00033    0.00183   -0.00680
AFIX   3
H3WA  2    0.597649    0.710080    0.166199    11.00000   -1.50000
H3WB  2    0.576136    0.659231    0.190709    11.00000   -1.50000
AFIX   0
O4W   4    0.641143    0.652062    0.045372    11.00000    0.04113    0.04853 =
         0.03495    0.00862   -0.00365   -0.00895
AFIX   2
H4WA  2    0.609611    0.625143    0.046657    11.00000   -1.50000
H4WB  2    0.655537    0.653425    0.068003    11.00000   -1.50000
AFIX   0
O5W   4    0.535672    0.577667    0.041783    11.00000    0.05034    0.02495 =
         0.03743    0.00355   -0.02061   -0.00168
AFIX   2
H5WA  2    0.540771    0.542167    0.043201    11.00000   -1.50000
H5WB  2    0.509288    0.580510    0.018145    11.00000   -1.50000
AFIX   0
O6W   4    0.592314    0.805103    0.175447    11.00000    0.02930    0.05399 =
         0.02736   -0.00033    0.00645    0.00385
AFIX   2
H6WA  2    0.632861    0.811843    0.174287    11.00000   -1.50000
H6WB  2    0.577657    0.812624    0.198549    11.00000   -1.50000
AFIX   0
O7W   4    0.556084    0.751854    0.026245    11.00000    0.03972    0.03896 =
         0.03486   -0.00179   -0.00593   -0.00545
AFIX   2
H7WA  2    0.581767    0.725641    0.029288    11.00000   -1.50000
H7WB  2    0.528210    0.738467    0.009746    11.00000   -1.50000
AFIX   0
O8W   4    0.535191    0.843249    0.093471    11.00000    0.05675    0.04182 =
         0.04010    0.00078   -0.00673    0.00053
AFIX   2
H8WA  2    0.546703    0.826325    0.118168    11.00000   -1.50000
H8WB  2    0.547510    0.815651    0.075639    11.00000   -1.50000
AFIX   0
O9W   4    0.618077    0.944280    0.107792    11.00000    0.04682    0.03410 =
         0.04292   -0.00473   -0.00297   -0.00065
AFIX   3
H9WA  2    0.589348    0.917537    0.103114    11.00000   -1.50000
H9WB  2    0.643165    0.928358    0.128330    11.00000   -1.50000
AFIX   0
PART 1
dfix 0.82 o10a h100 o10a h101 o10b h100 o10b h101
O10A  4    0.341406    0.418706    0.243834    31.00000    0.04130    0.18309 =
         0.04022   -0.03454    0.00973    0.01095
PART 2
O10B  4    0.341267    0.453222    0.243045   -31.00000    0.04256    0.10375 =
         0.04627    0.00246    0.01206    0.01317
PART 0
AFIX   2
H100  2    0.376581    0.436830    0.243091    11.00000   -1.50000
H101  2    0.327598    0.437576    0.266040    11.00000   -1.50000
AFIX   0
O11W  4    0.470770    0.148137    0.252723    11.00000    0.08600    0.02532 =
         0.04262    0.00118    0.00642   -0.00877
AFIX   3
H11A  2    0.476850    0.185387    0.242593    11.00000   -1.50000
H11B  2    0.482399    0.121417    0.232873    11.00000   -1.50000
AFIX   0
O12W  4    0.587916    0.058561    0.146707    11.00000    0.02891    0.02681 =
         0.05291   -0.00086   -0.00759    0.00144
AFIX   3
H12A  2    0.586476    0.023721    0.132277    11.00000   -1.50000
H12B  2    0.626716    0.058791    0.154467    11.00000   -1.50000
AFIX   0
O13W  4    0.504294    0.538145    0.291473    11.00000    0.07164    0.04510 =
         0.04272   -0.01825    0.01631   -0.00416
AFIX   3
H13A  2    0.496254    0.502745    0.278963    11.00000   -1.50000
H13B  2    0.475674    0.545475    0.311003    11.00000   -1.50000
AFIX   0
O14W  4    0.383379    0.582702    0.232946    21.00000    0.07566    0.11398 =
         0.12912    0.06608   -0.02035   -0.01970
AFIX   3
H14A  2    0.418433    0.576429    0.248829    21.00000   -1.50000
H14B  2    0.359005    0.547889    0.230039    21.00000   -1.50000
AFIX   0
N1    3    0.553288    0.308708    0.108500    11.00000    0.01987    0.01650 =
         0.01943   -0.00066   -0.00068   -0.00227
N2    3    0.555537    0.241480    0.110223    11.00000    0.02651    0.01616 =
         0.02080   -0.00331   -0.00284   -0.00340
N3    3    0.661922    0.237570    0.143588    11.00000    0.02155    0.01494 =
         0.03233   -0.00355   -0.00070    0.00197
N4    3    0.668927    0.304695    0.146908    11.00000    0.02249    0.01314 =
         0.02493   -0.00279    0.00130    0.00058
N5    3    0.665711    0.415276    0.176456    11.00000    0.02109    0.01341 =
         0.02215    0.00037   -0.00165   -0.00106
N6    3    0.659710    0.482494    0.178813    11.00000    0.02277    0.01314 =
         0.02825   -0.00130   -0.00255    0.00013
N7    3    0.591153    0.488886    0.112358    11.00000    0.02855    0.01567 =
         0.02497    0.00193   -0.00551    0.00232
N8    3    0.589057    0.421771    0.104860    11.00000    0.02628    0.01519 =
         0.01894    0.00116   -0.00380   -0.00317
N9    3    0.543711    0.482865    0.187770    11.00000    0.02617    0.01361 =
         0.03006   -0.00036    0.00326   -0.00109
N10   3    0.538240    0.415730    0.187637    11.00000    0.02328    0.01380 =
         0.02760   -0.00024    0.00558   -0.00076
N11   3    0.563748    0.301156    0.198992    11.00000    0.02700    0.01373 =
         0.01704    0.00097    0.00275   -0.00037
N12   3    0.567379    0.234460    0.192294    11.00000    0.02635    0.01425 =
         0.02480    0.00017   -0.00009    0.00020
C1    1    0.621884    0.220510    0.105548    11.00000    0.02602    0.01573 =
         0.02983   -0.00457    0.00620   -0.00160
AFIX  23
H1A   2    0.622549    0.174755    0.101978    11.00000   -1.20000
H1C   2    0.639540    0.239017    0.078319    11.00000   -1.20000
AFIX   0
C2    1    0.725365    0.324163    0.161634    11.00000    0.01676    0.02211 =
         0.01498    0.00307   -0.00003   -0.00171
C3    1    0.724930    0.395067    0.170725    11.00000    0.01832    0.02270 =
         0.01127    0.00419   -0.00402   -0.00140
C4    1    0.650404    0.507594    0.132875    11.00000    0.02820    0.01499 =
         0.02433    0.00054   -0.00113   -0.00384
AFIX  23
H4A   2    0.652251    0.553564    0.133995    11.00000   -1.20000
H4B   2    0.685014    0.493132    0.113912    11.00000   -1.20000
AFIX   0
C5    1    0.557570    0.404697    0.067826    11.00000    0.01446    0.02364 =
         0.02103    0.00212    0.00051   -0.00096
C6    1    0.549697    0.332879    0.066462    11.00000    0.02209    0.02585 =
         0.01536    0.00063    0.00106    0.00062
C7    1    0.538313    0.507281    0.141835    11.00000    0.02766    0.01825 =
         0.03755    0.00282   -0.00770    0.00774
AFIX  23
H7A   2    0.536030    0.553230    0.143006    11.00000   -1.20000
H7B   2    0.499032    0.491976    0.128726    11.00000   -1.20000
AFIX   0
C8    1    0.506458    0.390947    0.222449    11.00000    0.01641    0.02116 =
         0.02254   -0.00286   -0.00019   -0.00141
C9    1    0.513058    0.319290    0.222896    11.00000    0.02298    0.02200 =
         0.01562   -0.00171    0.00074    0.00088
C10   1    0.529781    0.217225    0.152584    11.00000    0.02415    0.01893 =
         0.03198    0.00073    0.00681   -0.00557
AFIX  23
H10C  2    0.527164    0.171336    0.150768    11.00000   -1.20000
H10D  2    0.487049    0.233398    0.156391    11.00000   -1.20000
AFIX   0
C11   1    0.632686    0.214357    0.186179    11.00000    0.02726    0.01735 =
         0.02635    0.00314   -0.00518    0.00350
AFIX  23
H11C  2    0.634234    0.168350    0.186468    11.00000   -1.20000
H1B   2    0.657649    0.229500    0.211493    11.00000   -1.20000
AFIX   0
C12   1    0.605474    0.500534    0.206949    11.00000    0.03329    0.01252 =
         0.02630   -0.00497    0.00024    0.00090
AFIX  23
H12C  2    0.606338    0.546110    0.211519    11.00000   -1.20000
H12D  2    0.609900    0.480542    0.236286    11.00000   -1.20000
AFIX   0
C13   1    0.374056    0.067088    0.091196    11.00000    0.02334    0.02050 =
         0.01668   -0.00230    0.00185   -0.00168
C14   1    0.437291    0.072890    0.103659    11.00000    0.02405    0.02872 =
         0.02354    0.00016   -0.00153    0.00143
AFIX  43
H14   2    0.450506    0.059890    0.132157    11.00000   -1.20000
AFIX   0
C15   1    0.480299    0.098001    0.073577    11.00000    0.01876    0.03595 =
         0.03507   -0.00240   -0.00093   -0.00226
AFIX  43
H15   2    0.522844    0.101131    0.081540    11.00000   -1.20000
AFIX   0
C16   1    0.460350    0.118631    0.031450    11.00000    0.02959    0.02941 =
         0.03261    0.00599    0.00868   -0.00042
AFIX  43
H16   2    0.489377    0.136798    0.011654    11.00000   -1.20000
AFIX   0
C17   1    0.397902    0.112414    0.018727    11.00000    0.02844    0.02936 =
         0.02274    0.00501    0.00332    0.00621
AFIX  43
H17   2    0.384920    0.125633   -0.009775    11.00000   -1.20000
AFIX   0
C18   1    0.337505   -0.039319    0.162278    11.00000    0.03357    0.02414 =
         0.02200   -0.00156   -0.00622   -0.00104
C19   1    0.292796   -0.066729    0.191283    11.00000    0.04196    0.02941 =
         0.02460   -0.00266   -0.00012   -0.00703
AFIX  43
H19   2    0.253896   -0.047147    0.196258    11.00000   -1.20000
AFIX   0
C20   1    0.307449   -0.123495    0.212449    11.00000    0.06756    0.03507 =
         0.02150    0.00035   -0.01004   -0.02066
AFIX  43
H20   2    0.278283   -0.142311    0.231831    11.00000   -1.20000
AFIX   0
C21   1    0.365242   -0.152101    0.204792    11.00000    0.08538    0.03069 =
         0.02275    0.00044   -0.02588   -0.00629
AFIX  43
H21   2    0.374840   -0.190146    0.219170    11.00000   -1.20000
AFIX   0
C22   1    0.408803   -0.125100    0.176193    11.00000    0.05676    0.03341 =
         0.04723   -0.00558   -0.02198    0.01274
AFIX  43
H22   2    0.447476   -0.145090    0.171140    11.00000   -1.20000
AFIX   0
C23   1    0.395350   -0.068178    0.154835    11.00000    0.04078    0.02915 =
         0.02991    0.00076   -0.00750    0.00089
AFIX  43
H23   2    0.424967   -0.049599    0.135687    11.00000   -1.20000
AFIX   0
C24   1    0.216970    0.791510    0.078626    11.00000    0.01775    0.02469 =
         0.02260    0.00026    0.00174    0.00157
C25   1    0.220597    0.836561    0.113024    11.00000    0.02258    0.03102 =
         0.02620   -0.00277   -0.00018   -0.00709
AFIX  43
H25   2    0.259638    0.853082    0.121693    11.00000   -1.20000
AFIX   0
C26   1    0.165437    0.856471    0.134167    11.00000    0.03472    0.03177 =
         0.02776   -0.00871    0.00600   -0.00071
AFIX  43
H26   2    0.167387    0.886449    0.157174    11.00000   -1.20000
AFIX   0
C27   1    0.107929    0.831992    0.121186    11.00000    0.02793    0.03832 =
         0.02935    0.00188    0.00516    0.00641
AFIX  43
H27   2    0.071031    0.846243    0.135079    11.00000   -1.20000
AFIX   0
C28   1    0.104204    0.786456    0.087745    11.00000    0.01688    0.03926 =
         0.02809   -0.00044   -0.00141   -0.00172
AFIX  43
H28   2    0.065118    0.769561    0.079557    11.00000   -1.20000
AFIX   0
C29   1    0.159240    0.766052    0.066415    11.00000    0.03112    0.02643 =
         0.01734   -0.00143   -0.00137   -0.00031
AFIX  43
H29   2    0.157135    0.735285    0.043948    11.00000   -1.20000
AFIX   0
C30   1    0.329906    0.842036    0.022408    11.00000    0.02229    0.02476 =
         0.02583   -0.00457    0.00823    0.00116
C31   1    0.381981    0.871923    0.041885    11.00000    0.02458    0.02895 =
         0.03261   -0.00764    0.00603    0.00061
AFIX  43
H31   2    0.400998    0.855019    0.067540    11.00000   -1.20000
AFIX   0
C32   1    0.405172    0.927123    0.022637    11.00000    0.03268    0.03173 =
         0.04670   -0.01277    0.01663   -0.01030
AFIX  43
H32   2    0.439722    0.947638    0.035592    11.00000   -1.20000
AFIX   0
C33   1    0.377273    0.951871   -0.015692    11.00000    0.05746    0.02124 =
         0.03720   -0.00440    0.02358   -0.00143
AFIX  43
H33   2    0.393249    0.988840   -0.028533    11.00000   -1.20000
AFIX   0
C34   1    0.325792    0.921968   -0.035010    11.00000    0.05279    0.02932 =
         0.02627   -0.00306    0.00962    0.00702
AFIX  43
H34   2    0.307489    0.938557   -0.061030    11.00000   -1.20000
AFIX   0
C35   1    0.301410    0.867596   -0.015869    11.00000    0.03284    0.02813 =
         0.02632   -0.00037    0.00033    0.00032
AFIX  43
H35   2    0.266051    0.848059   -0.028480    11.00000   -1.20000
AFIX   0
C36   1    0.277199    0.704486    0.004762    11.00000    0.02415    0.02378 =
         0.01495   -0.00028    0.00505   -0.00122
C37   1    0.230880    0.715759   -0.027983    11.00000    0.02208    0.02593 =
         0.02430    0.00305    0.00286    0.00294
AFIX  43
H37   2    0.209824    0.754509   -0.029073    11.00000   -1.20000
AFIX   0
C38   1    0.216762    0.668370   -0.058817    11.00000    0.02495    0.03788 =
         0.01856    0.00231   -0.00099    0.00078
AFIX  43
H38   2    0.185656    0.674967   -0.080578    11.00000   -1.20000
AFIX   0
C39   1    0.248992    0.611212   -0.057202    11.00000    0.03413    0.03360 =
         0.02042   -0.00517    0.00596   -0.00516
AFIX  43
H39   2    0.238861    0.579292   -0.077657    11.00000   -1.20000
AFIX   0
C40   1    0.295980    0.601018   -0.025604    11.00000    0.03031    0.02638 =
         0.02988    0.00093    0.00713    0.00132
AFIX  43
H40   2    0.318101    0.562836   -0.025425    11.00000   -1.20000
AFIX   0
C41   1    0.310238    0.647343    0.005741    11.00000    0.02485    0.02502 =
         0.02432    0.00156    0.00398   -0.00021
AFIX  43
H41   2    0.341583    0.640442    0.027280    11.00000   -1.20000
AFIX   0
C42   1    0.351359    0.733886    0.093114    11.00000    0.02044    0.02084 =
         0.02442   -0.00278    0.00049   -0.00269
C43   1    0.330292    0.720248    0.136576    11.00000    0.02599    0.02762 =
         0.02891   -0.00671    0.00159   -0.00224
AFIX  43
H43   2    0.288533    0.728318    0.144881    11.00000   -1.20000
AFIX   0
C44   1    0.372519    0.694518    0.167141    11.00000    0.04328    0.02992 =
         0.02265    0.00144   -0.00499   -0.00660
AFIX  43
H44   2    0.359049    0.685459    0.196342    11.00000   -1.20000
AFIX   0
C45   1    0.434477    0.682054    0.154944    11.00000    0.03111    0.03034 =
         0.03657   -0.00112   -0.01281   -0.00078
AFIX  43
H45   2    0.462485    0.665164    0.176016    11.00000   -1.20000
AFIX   0
C46   1    0.455009    0.694584    0.111553    11.00000    0.02293    0.04392 =
         0.04357   -0.00282   -0.00265    0.00223
AFIX  43
H46   2    0.496498    0.685364    0.103169    11.00000   -1.20000
AFIX   0
C47   1    0.413393    0.720973    0.080609    11.00000    0.02339    0.03601 =
         0.02584   -0.00073    0.00027   -0.00075
AFIX  43
H47   2    0.427060    0.730025    0.051453    11.00000   -1.20000
AFIX   0
C48   1    0.304368    0.104192    0.177973    11.00000    0.02626    0.02475 =
         0.01845    0.00010   -0.00207   -0.00111
C49   1    0.270684    0.093745    0.217693    11.00000    0.04558    0.03118 =
         0.02869   -0.00385    0.00970    0.00152
AFIX  43
H49   2    0.250919    0.054960    0.222844    11.00000   -1.20000
AFIX   0
C50   1    0.266978    0.141775    0.249406    11.00000    0.05857    0.04892 =
         0.02185   -0.00678    0.01163    0.01105
AFIX  43
H50   2    0.244144    0.135397    0.275887    11.00000   -1.20000
AFIX   0
C51   1    0.296643    0.198597    0.242123    11.00000    0.04663    0.04163 =
         0.03356   -0.01502   -0.00918    0.01198
AFIX  43
H51   2    0.294119    0.230451    0.263786    11.00000   -1.20000
AFIX   0
C52   1    0.330155    0.208915    0.202996    11.00000    0.04327    0.02944 =
         0.03830   -0.01076   -0.00566   -0.00132
AFIX  43
H52   2    0.350291    0.247619    0.198285    11.00000   -1.20000
AFIX   0
C53   1    0.333926    0.161821    0.170684    11.00000    0.03561    0.02813 =
         0.02580   -0.00466   -0.00230   -0.00239
AFIX  43
H53   2    0.356297    0.168866    0.144088    11.00000   -1.20000
AFIX   0
C54   1    0.234887    0.022544    0.103236    11.00000    0.01642    0.02277 =
         0.02396    0.00214   -0.00068   -0.00317
C55   1    0.235141   -0.020488    0.067627    11.00000    0.02705    0.03208 =
         0.02528   -0.00224   -0.00138   -0.00011
AFIX  43
H55   2    0.272653   -0.040011    0.058698    11.00000   -1.20000
AFIX   0
C56   1    0.178744   -0.033842    0.045665    11.00000    0.03427    0.03100 =
         0.03013    0.00022   -0.00182   -0.00535
AFIX  43
H56   2    0.178224   -0.062989    0.022085    11.00000   -1.20000
AFIX   0
C57   1    0.123554   -0.004294    0.058497    11.00000    0.02260    0.03506 =
         0.04069    0.01116   -0.00857   -0.00734
AFIX  43
H57   2    0.086048   -0.012992    0.043180    11.00000   -1.20000
AFIX   0
C58   1    0.123351    0.038108    0.093872    11.00000    0.02333    0.02990 =
         0.04885    0.00655    0.00723    0.00053
AFIX  43
H58   2    0.085766    0.057742    0.102517    11.00000   -1.20000
AFIX   0
C59   1    0.179614    0.051573    0.116729    11.00000    0.03010    0.02128 =
         0.03406   -0.00283    0.00888   -0.00293
AFIX  43
H59   2    0.179751    0.079871    0.140829    11.00000   -1.20000
AFIX   0
C60   1    0.354367    0.086356    0.048563    11.00000    0.01831    0.02477 =
         0.02542   -0.00148   -0.00046    0.00464
AFIX  43
H60   2    0.312158    0.081800    0.040061    11.00000   -1.20000

AFIX   0
HKLF    4

REM  f1ort in Pbca
REM R1 =  0.0529 for    9085 Fo > 4sig(Fo)  and  0.1337 for all   16323 data
REM    903 parameters refined using     10 restraints

END

WGHT      0.0416     13.4988

REM Instructions for potential hydrogen bonds
HTAB O1W O2
HTAB O1W N6
HTAB O1W O2W
HTAB O2W O3W
HTAB O2W O1_$1
HTAB O2W N3_$1
HTAB O3W O6W
HTAB O3W O11W_$2
HTAB O4W O5W
HTAB O4W O2W
HTAB O5W O3
HTAB O5W N7
HTAB O5W O3_$3
HTAB O6W O1_$1
HTAB O6W O6_$2
HTAB O7W O4W
HTAB O7W O4_$3
HTAB O8W O6W
HTAB O8W O7W
HTAB O9W O8W
HTAB O9W O2_$1
HTAB O10A O5
HTAB O10B O5
HTAB O10A O2_$4
HTAB O10B O2_$4
HTAB O11W O6
HTAB O11W N12
HTAB O11W O13W_$5
HTAB O12W O9W_$6
HTAB O12W O1W_$7
HTAB O13W O5
HTAB O13W O12W_$2
HTAB O14W O13W
HTAB O14W O10B
HTAB C4 O2W
HTAB C14 O13W_$5
HTAB C19 O10A_$8
HTAB C19 O10B_$8
HTAB C37 O4W_$9
HTAB C47 O4_$3

REM Highest difference peak  1.018,  deepest hole -0.506,  1-sigma level  0.104
Q1    1   0.2686  0.0367  0.1330  11.00000  0.05    1.02
Q2    1   0.3126 -0.0023  0.1326  11.00000  0.05    0.72
Q3    1   0.3369  0.7696  0.0517  11.00000  0.05    0.72
Q4    1   0.2497  0.7655  0.0489  11.00000  0.05    0.71
Q5    1   0.3570  0.0335  0.1328  11.00000  0.05    0.64
Q6    1   0.3135  0.0814  0.1334  11.00000  0.05    0.54
Q7    1   0.8270  0.5574  0.1606  11.00000  0.05    0.53
Q8    1   0.4597  0.5565  0.2722  11.00000  0.05    0.51
Q9    1   0.5968  0.3147  0.1541  11.00000  0.05    0.50
Q10   1   0.2591  0.7930  0.0705  11.00000  0.05    0.50
Q11   1   0.3264  0.7981  0.0225  11.00000  0.05    0.48
Q12   1   0.5606  0.3395  0.1294  11.00000  0.05    0.48
Q13   1   0.6389  0.6751  0.1621  11.00000  0.05    0.46
Q14   1   0.3486  0.0581  0.1107  11.00000  0.05    0.46
Q15   1   0.6396  0.3821  0.1705  11.00000  0.05    0.45
Q16   1   0.5486  0.3615  0.1537  11.00000  0.05    0.45
Q17   1   0.5596  0.4929  0.1223  11.00000  0.05    0.45
Q18   1   0.6845  0.3158  0.1706  11.00000  0.05    0.44
Q19   1   0.2944  0.8121  0.0460  11.00000  0.05    0.43
Q20   1   0.4832  0.0802  0.2201  11.00000  0.05    0.43
;
_shelx_res_checksum   52128

_shelx_hkl_file
;
   1   0   0   -1.81    0.28
  -1   0   0   -1.31    0.35
   1   0   0   -2.48    0.38
   1   0   0   -2.03    0.24
  -1   0   0   -1.91    0.25
  -1   0   0   -1.63    0.48
   2   0   0 1430.94   93.33
  -2   0   0 1430.90   90.99
  -2   0   0 1434.54   89.86
   3   0   0   -0.38    3.06
  -3   0   0   -1.40    3.15
  -3   0   0   -1.51    2.55
   3   0   0    0.70    1.20
   3   0   0    1.85    2.58
   4   0   0  170.14   13.75
   4   0   0  156.50   14.56
  -4   0   0  178.86   14.94
  -4   0   0  181.68   13.57
  -5   0   0    1.53    4.10
   5   0   0   -1.20    2.51
   5   0   0    3.17    5.17
  -5   0   0   -1.80    5.25
   5   0   0   -0.23    4.44
   6   0   0   -2.30    5.99
  -6   0   0   -5.22    6.20
   6   0   0   -3.72    2.91
   6   0   0    8.18    5.65
  -6   0   0   -9.09    4.37
  -7   0   0   -7.05    6.94
   7   0   0    2.45    3.46
   7   0   0   11.17    6.35
   7   0   0   -2.12    6.45
  -7   0   0    0.43    5.72
   8   0   0 2366.94  146.98
   8   0   0 2208.74  152.36
  -8   0   0 2403.00  153.04
  -8   0   0 2211.88  147.68
   9   0   0   -3.29    7.21
  -9   0   0   -5.74    8.22
  -9   0   0   -7.26    6.84
   9   0   0   -6.81    7.60
 -10   0   0  957.14   69.57
  10   0   0 1026.18   66.95
 -10   0   0  928.92   65.71
  10   0   0  967.82   69.29
 -11   0   0   -3.13   10.36
  11   0   0   -5.77    8.54
 -11   0   0   -1.21    8.08
  11   0   0   -5.47    9.02
 -12   0   0  799.45   58.59
 -12   0   0  690.84   53.71
  12   0   0  766.59   57.15
  12   0   0  803.00   55.79
  13   0   0   -5.55   10.83
 -13   0   0  -15.52   11.41
  13   0   0    5.58    9.69
 -13   0   0    3.13    9.43
  13   0   0    1.45    8.36
  14   0   0  439.65   37.56
  14   0   0  419.03   37.47
 -14   0   0  401.61   35.16
  14   0   0  438.36   34.68
  15   0   0    5.89   12.41
 -15   0   0   -8.26   11.43
  15   0   0   20.91   13.54
  15   0   0  -10.26    9.19
  16   0   0 1014.14   72.42
  16   0   0 1044.04   72.29
 -16   0   0  974.72   71.11
  16   0   0  900.91   74.01
  17   0   0   16.06   13.77
 -17   0   0   -9.58   13.66
  17   0   0    3.41   14.21
  17   0   0    6.88   12.28
 -18   0   0   69.84   18.87
  18   0   0   80.34   20.82
  18   0   0   61.10   19.27
  18   0   0  113.00   17.06
  19   0   0   -9.09   15.06
 -19   0   0    2.73   16.23
  19   0   0  -25.83   11.15
  19   0   0   10.30   16.40
 -20   0   0   95.65   22.31
  20   0   0  129.86   25.73
  20   0   0  131.59   25.39
  21   0   0  -24.04   16.27
 -21   0   0  -15.33   17.21
  21   0   0    7.09   18.11
 -22   0   0  104.09   25.23
  22   0   0  148.66   27.47
  22   0   0  144.42   29.22
  23   0   0  -10.93   20.00
 -23   0   0   12.45   19.95
  23   0   0  -23.76   18.65
 -24   0   0   23.35   22.36
  24   0   0  -25.16   17.79
 -25   0   0    2.99   22.11
  25   0   0   17.31   22.12
 -26   0   0   54.75   26.05
  26   0   0   67.17   26.42
  27   0   0   31.82   24.00
  28   0   0   76.74   29.16
   0   0   1   -0.05    0.16
   0   0  -1    0.96    0.29
   0   0  -1   -0.01    0.12
   0   0   1   -0.02    0.13
   1   0   1   -1.43    0.42
   1   0   1   -2.19    0.36
  -1   0  -1   -2.02    0.37
   1   0  -1   -1.97    0.48
  -1   0  -1   -1.87    0.53
   1   0   1   -1.47    0.31
  -1   0   1   -1.37    0.36
  -1   0  -1   -1.19    0.65
   1   0   1   -1.80    0.21
   1   0  -1   -1.57    0.64
  -1   0  -1   -1.42    0.56
  -1   0   1   -1.67    0.52
  -1   0   1   -1.61    0.49
   2   0  -1    2.29    1.09
   2   0   1    0.00    1.67
  -2   0   1    0.29    1.72
  -2   0   1   -3.56    1.58
   2   0   1    0.10    0.82
  -2   0  -1   -0.49    1.60
   2   0   1   -2.32    1.84
   2   0  -1   -0.91    1.87
   2   0   1   -0.88    1.28
  -2   0  -1    2.24    1.78
  -2   0   1   -3.85    1.36
  -2   0  -1   -3.95    1.72
   2   0  -1   -1.19    1.85
  -2   0  -1   -1.41    1.67
  -3   0   1   -4.41    2.63
  -3   0  -1   -4.57    2.53
   3   0  -1   -1.70    2.72
   3   0  -1   -4.95    2.68
   3   0   1    1.16    1.41
   3   0   1   -3.56    2.33
   3   0  -1   -6.31    1.72
  -3   0  -1    4.29    3.37
   3   0   1   -1.98    2.29
   3   0   1    0.24    3.18
  -3   0   1   -2.26    2.95
  -3   0  -1   -1.27    2.60
  -4   0  -1    1.37    3.20
   4   0  -1   -1.35    3.24
  -4   0   1   -4.04    3.44
  -4   0  -1   -0.60    3.48
   4   0   1   -1.66    3.46
  -4   0   1   -2.37    4.11
   4   0  -1   -0.21    3.39
   4   0  -1   -0.62    4.20
   4   0   1   -1.76    3.18
  -4   0  -1    0.43    4.08
   4   0   1    0.34    1.56
   4   0   1   -5.12    3.80
  -5   0   1    5.09    4.75
   5   0  -1    3.81    4.53
  -5   0  -1    5.30    4.71
   5   0   1    1.30    1.93
  -5   0   1   -6.61    5.38
  -5   0  -1   -5.05    5.14
   5   0   1   -5.79    4.48
   5   0   1    1.46    4.86
   5   0   1  -15.52    3.63
   5   0  -1   -2.03    5.48
   5   0  -1   -1.70    4.64
  -5   0  -1   -4.28    4.02
  -6   0   1   -1.15    4.70
   6   0  -1   -6.53    4.94
   6   0  -1  -15.94    5.35
  -6   0  -1    3.99    6.52
   6   0   1    0.63    6.25
  -6   0  -1  -12.75    4.34
   6   0   1  -15.42    5.03
  -6   0   1  -11.70    5.81
   6   0  -1   -2.52    5.19
   6   0   1   -2.25    2.15
  -7   0  -1    0.32    6.95
   7   0  -1    5.62    7.04
   7   0   1    4.06    2.71
   7   0  -1   -1.52    6.09
  -7   0  -1    1.20    5.55
  -7   0   1   -2.35    7.07
   7   0  -1    2.40    6.01
   7   0   1    9.33    6.55
  -7   0   1  -10.07    5.45
   7   0   1    0.81    6.92
  -8   0  -1    2.70    6.49
   8   0   1  -11.48    6.22
  -8   0   1   -3.13    7.68
   8   0  -1   -5.54    7.37
  -8   0  -1   -5.27    7.63
   8   0   1    7.47    7.92
  -8   0   1   -1.77    6.88
   8   0   1   -3.34    5.46
   8   0  -1   -8.81    7.01
  -9   0   1   -5.68    6.87
   9   0   1    6.51    8.78
   9   0  -1    0.91    7.18
   9   0   1   -3.51    7.44
   9   0   1  -11.23    5.47
  -9   0  -1  -11.99    6.63
   9   0  -1    0.26    7.25
  -9   0   1   -5.00    8.57
  -9   0  -1   -5.40    8.44
 -10   0   1   -9.29    8.80
 -10   0  -1  -10.75    7.07
  10   0  -1    1.55    9.44
 -10   0  -1  -10.14    8.69
  10   0   1  -14.19    7.53
  10   0   1   -2.19    6.05
 -10   0   1  -14.80    7.24
  10   0  -1   -5.75    8.28
  10   0   1   -6.76    8.95
 -11   0   1   -3.06    8.47
 -11   0   1   -3.18    8.22
  11   0   1    2.06    8.41
 -11   0  -1    1.03    8.30
 -11   0  -1  -11.00    9.38
  11   0  -1    5.69    9.72
  11   0   1   -4.45    6.44
  11   0  -1   -0.58    8.92
  11   0   1  -10.34    9.31
 -12   0   1   13.28   11.89
  12   0   1  -14.13    9.63
 -12   0  -1    4.54   10.15
  12   0   1   -3.57    7.89
 -12   0   1   -2.82    9.66
  12   0   1   17.68   11.70
  12   0  -1   -1.42   10.25
 -12   0  -1    4.33   12.15
  12   0  -1   16.46   11.66
  13   0   1  -11.83    7.72
 -13   0   1   -9.97    9.67
  13   0   1   -3.39   10.21
  13   0  -1    6.35   10.40
  13   0   1  -11.24    9.65
 -13   0   1  -14.55   10.88
  13   0  -1    1.98   10.02
 -13   0  -1   -8.85   11.63
 -13   0  -1   -0.26    9.74
  14   0   1  -15.54   10.68
 -14   0  -1  -22.90   10.27
  14   0   1    7.93   12.27
  14   0   1    1.79    8.96
  14   0  -1   -8.83   11.90
  14   0  -1  -14.57   10.91
 -14   0   1  -11.29   11.04
  15   0  -1   -5.96   12.28
  15   0   1   -2.90    9.91
 -15   0  -1    9.15   12.75
 -15   0   1   21.35   12.91
  15   0   1   15.09   13.61
  15   0  -1   -6.34   13.11
  15   0   1    4.19   13.89
  16   0  -1   -7.64   13.91
  16   0  -1    9.51   10.97
  16   0   1  -17.99   13.43
  16   0  -1  -10.31   12.68
 -16   0   1    7.83   13.96
  16   0   1   15.13   11.12
  16   0   1    1.95   14.58
 -16   0  -1  -12.23   12.51
 -17   0  -1    0.39   13.79
  17   0  -1   18.58   15.93
  17   0  -1   13.07   15.17
  17   0   1   21.56   16.31
  17   0   1  -13.21   11.62
  17   0  -1   -0.33   11.87
  17   0   1   14.21   15.27
 -17   0   1   22.85   15.13
  18   0   1    7.18   11.81
  18   0   1  -10.42   14.63
  18   0  -1    0.67   11.79
  18   0   1    6.15   16.90
 -18   0  -1   -4.36   14.36
  18   0  -1   25.82   17.20
  18   0  -1  -21.72   14.53
 -18   0   1    8.89   15.71
  19   0   1   -4.95   16.60
 -19   0   1   13.18   16.34
  19   0  -1    4.94   15.75
  19   0   1   21.50   16.80
 -19   0  -1  -13.56   15.16
  19   0  -1    8.65   12.75
  19   0  -1   23.10   17.48
  19   0   1    2.13   12.63
 -20   0  -1  -10.90   16.49
 -20   0   1   -4.16   16.61
  20   0  -1   -7.26   16.44
  20   0   1   31.68   19.29
  20   0   1  -25.79   15.29
  20   0  -1  -32.33   14.29
  21   0  -1  -14.89   18.35
 -21   0   1    3.92   17.80
  21   0   1    2.43   18.23
  21   0   1   -6.29   16.71
  21   0  -1   -5.89   17.74
 -21   0  -1   44.47   19.53
 -22   0   1   11.78   19.71
 -22   0  -1    3.43   19.39
  22   0   1   31.29   20.26
  22   0   1    6.23   19.34
  22   0  -1    6.11   18.98
  22   0  -1   14.41   19.87
  23   0  -1   -1.39   18.48
  23   0   1  -18.36   18.99
  23   0  -1   -4.29   20.05
  23   0   1    8.03   20.77
 -23   0   1  -29.76   17.91
 -23   0  -1   -3.50   19.24
 -24   0  -1  -28.56   19.29
  24   0  -1   10.92   21.00
 -24   0   1    5.94   21.90
  24   0   1   17.42   21.34
 -25   0   1  -36.99   20.74
 -25   0  -1   -6.76   21.53
  25   0   1   34.32   23.18
  25   0  -1   36.97   22.23
  26   0  -1  -15.64   21.47
 -26   0   1   19.77   25.01
  26   0   1  -20.99   20.62
  27   0  -1   12.68   24.03
  27   0   1  -40.00   21.72
  28   0   1    5.14   23.97
  28   0  -1  -15.10   23.01
   0   0  -2   -3.47    1.24
  -1   0  -2  149.28    9.96
  -1   0  -2  134.88    9.58
   1   0   2  102.46    8.99
   1   0  -2  133.00    9.54
  -1   0  -2  161.54    9.46
  -2   0  -2 1029.25   68.67
  -2   0  -2 1015.59   64.65
  -2   0   2 1000.28   63.88
   2   0  -2 1019.83   67.00
  -2   0   2 1032.17   65.67
  -2   0  -2 1000.90   67.03
  -2   0  -2  987.51   65.29
  -2   0   2 1024.55   67.02
   2   0   2 1045.40   68.66
   2   0   2  991.95   67.05
   2   0  -2 1029.81   65.65
   2   0   2 1023.51   64.67
   3   0  -2 4857.81  321.51
   3   0  -2 5122.26  336.01
   3   0   2 5324.67  345.04
  -3   0  -2 5208.01  328.41
  -3   0  -2 5313.05  345.11
  -3   0  -2 5505.63  336.22
   3   0   2 4928.34  336.02
   3   0  -2 5247.06  328.63
  -3   0   2 5059.72  321.67
  -3   0   2 5134.88  328.69
   3   0   2 5192.26  324.30
  -3   0   2 5566.03  336.24
  -3   0  -2 5290.61  324.28
   4   0  -2   61.95    7.48
   4   0   2   35.20    6.10
  -4   0   2   49.32    6.60
  -4   0   2   42.71    5.14
   4   0  -2   54.38    5.39
   4   0   2   50.35    7.13
  -4   0   2   70.97    7.61
  -4   0  -2   43.07    6.96
   4   0   2   28.11    4.91
  -4   0  -2   50.66    6.01
   4   0  -2   59.78    6.71
  -4   0  -2   59.65    6.82
   4   0   2   49.71    5.78
  -4   0  -2   47.17    5.72
   5   0   2 5608.11  363.84
  -5   0  -2 5777.44  363.83
   5   0  -2 5854.30  368.57
   5   0  -2 5855.61  360.33
   5   0   2 5929.38  377.37
  -5   0   2 5894.50  368.65
   5   0   2 6035.09  386.54
  -5   0  -2 5716.98  367.99
  -5   0   2 5600.57  377.13
  -5   0  -2 5948.00  377.28
   5   0  -2 5959.66  377.26
   6   0  -2  256.50   19.86
  -6   0  -2  288.93   20.32
   6   0   2  235.43   19.84
  -6   0  -2  255.29   18.95
  -6   0   2  246.90   19.51
  -6   0   2  268.68   21.49
  -6   0  -2  173.49   20.01
   6   0   2  194.96   18.38
   6   0  -2  262.32   18.23
   6   0   2  268.34   19.62
   6   0   2  275.60   21.63
   6   0  -2  276.50   20.39
   6   0  -2  241.12   20.94
  -7   0   2 1094.38   75.15
  -7   0  -2 1140.56   75.19
   7   0  -2 1121.10   69.93
   7   0  -2 1078.93   74.88
   7   0   2 1119.81   72.10
   7   0   2 1161.28   74.95
  -7   0   2 1110.52   72.36
   7   0  -2 1158.29   72.03
   7   0   2  883.88   71.10
   7   0   2 1121.60   75.11
  -7   0  -2 1056.12   71.58
   8   0   2  384.29   32.59
   8   0   2  454.62   34.12
   8   0  -2  519.76   32.73
  -8   0   2  451.72   34.01
   8   0   2  457.69   34.32
  -8   0   2  446.40   35.99
   8   0   2  420.48   35.74
  -8   0  -2  493.25   33.43
  -8   0  -2  512.87   36.59
   8   0  -2  482.98   36.19
   8   0  -2  500.28   34.35
   9   0  -2  778.11   53.21
   9   0   2  694.07   55.32
   9   0   2  734.11   53.12
  -9   0   2  831.06   56.53
  -9   0  -2  765.47   55.83
  -9   0  -2  753.07   52.31
   9   0  -2  750.26   55.09
  -9   0   2  794.86   53.32
   9   0   2  772.59   54.27
 -10   0  -2   -2.07    9.31
 -10   0   2   -0.33    8.08
  10   0  -2   -2.98    9.21
 -10   0  -2    0.14    7.49
  10   0   2   -6.64    8.08
  10   0   2   10.57    6.91
 -10   0   2   14.00   10.53
  10   0  -2   16.77    9.15
  10   0   2    1.24    8.38
 -11   0  -2  118.48   14.87
 -11   0   2  113.03   18.25
  11   0   2  141.12   17.53
 -11   0  -2  129.64   18.24
 -11   0   2  118.44   15.58
  11   0  -2  128.80   18.04
  11   0   2  136.98   14.35
  11   0   2  112.60   17.49
  11   0  -2  122.43   16.54
  12   0   2 1552.67  107.42
  12   0   2 1624.14  112.07
  12   0  -2 1605.86  107.39
  12   0   2 1662.37  111.10
 -12   0   2 1612.32  107.70
  12   0  -2 1540.90  111.65
 -12   0  -2 1465.68  106.59
 -12   0   2 1689.55  112.77
 -12   0  -2 1821.70  113.14
  13   0  -2   59.57   14.85
 -13   0   2   56.11   16.14
 -13   0   2   43.07   13.08
  13   0   2   58.90   10.97
  13   0   2   45.03   14.38
  13   0  -2   53.03   14.19
 -13   0  -2   72.49   13.28
 -13   0  -2   46.30   15.27
  13   0   2   45.40   13.75
 -14   0   2   13.51   11.11
  14   0  -2   30.33   13.94
  14   0   2   -2.99   12.55
  14   0  -2   20.70   12.92
  14   0   2    0.24   12.17
 -14   0  -2   22.95   11.94
  14   0   2    7.33    9.11
  15   0   2  523.17   46.75
  15   0  -2  573.54   47.33
 -15   0   2  497.53   43.02
 -15   0  -2  551.92   42.78
  15   0   2  592.40   45.20
  15   0   2  528.42   42.82
  15   0  -2  528.46   44.33
 -16   0   2   79.11   18.02
  16   0   2   79.86   18.61
  16   0  -2   56.97   18.00
 -16   0  -2   55.16   15.98
  16   0   2   71.42   19.23
  16   0   2   62.59   13.88
  16   0  -2   79.45   18.17
 -17   0   2 1292.30   90.38
  17   0   2 1318.53   91.96
 -17   0  -2 1279.82   89.86
  17   0  -2 1354.14   91.40
  17   0  -2 1314.18   95.15
  17   0   2 1218.13   94.66
  17   0   2 1218.76   91.02
 -18   0   2   31.58   17.31
  18   0  -2   44.43   18.12
  18   0  -2   33.91   17.62
 -18   0  -2   40.62   16.51
  18   0   2   16.86   13.04
  18   0   2   21.85   16.91
  18   0   2   31.71   17.62
  18   0  -2   32.19   12.71
 -19   0  -2   73.63   19.07
  19   0   2   66.08   15.23
  19   0  -2   45.88   14.82
  19   0  -2   12.38   17.01
  19   0   2   31.25   17.71
  19   0  -2   49.07   20.04
 -19   0   2   26.28   18.02
  19   0   2   24.98   18.59
 -20   0   2   72.13   21.28
  20   0   2   84.58   23.27
  20   0  -2  106.47   24.36
 -20   0  -2   43.56   19.73
  20   0   2   90.40   22.65
  20   0  -2   75.26   21.09
  21   0  -2   45.26   21.24
  21   0  -2   25.39   19.14
  21   0   2   34.49   19.86
  21   0   2   34.38   21.52
 -21   0  -2   49.23   20.08
 -21   0   2   49.76   20.77
  22   0  -2   42.19   23.08
  22   0   2   50.22   21.68
  22   0  -2   66.88   22.50
 -22   0   2   31.84   20.87
 -22   0  -2   30.85   20.79
  22   0   2   21.62   21.57
  23   0  -2    8.35   19.22
  23   0   2   33.82   22.30
  23   0   2   56.82   26.15
 -23   0   2   24.17   22.32
  23   0  -2  -14.15   20.56
 -23   0  -2   77.25   22.98
  24   0  -2  149.05   29.47
  24   0   2  168.70   30.34
 -24   0   2   61.51   25.78
 -24   0  -2  114.80   27.40
  25   0  -2  121.19   28.85
 -25   0   2  162.49   29.94
 -25   0  -2   69.57   25.82
  25   0   2  149.97   31.61
  26   0   2    1.43   22.62
  26   0  -2   50.07   24.55
 -26   0   2   26.31   24.90
  27   0   2   12.92   23.43
  27   0  -2    4.82   23.70
  28   0   2   25.73   24.80
  28   0  -2   10.36   23.93
   0   0   3   -3.65    1.47
   0   0  -3   -4.00    1.99
   0   0   3   -4.09    1.83
   0   0  -3   -3.64    1.13
   0   0  -3   -3.61    1.88
   0   0   3   -2.22    1.61
  -1   0  -3   -2.29    0.54
  -1   0   3   -3.52    2.05
  -1   0  -3   -3.99    1.85
   1   0   3   -1.64    2.03
   1   0   3   -1.06    1.54
   1   0  -3   -2.64    2.01
  -1   0   3    1.33    2.11
   1   0  -3   -2.12    1.41
  -1   0  -3   -0.87    2.16
   1   0   3    2.89    1.97
   1   0  -3    1.41    2.12
   2   0   3   -1.46    2.05
  -2   0  -3    2.96    2.67
  -2   0  -3   -0.17    2.30
   2   0   3   -4.08    2.31
  -2   0  -3   -5.27    2.31
  -2   0   3    0.61    2.48
   2   0  -3   -1.29    2.38
   2   0  -3   -2.47    2.63
  -2   0  -3   -2.77    2.25
   2   0   3    1.64    2.32
  -2   0   3    0.00    2.69
   2   0   3   -2.63    1.59
   3   0   3   -1.59    2.71
  -3   0  -3   -3.70    2.89
   3   0  -3   -3.13    3.30
  -3   0   3    1.75    2.73
  -3   0   3   -0.53    3.24
  -3   0  -3   -5.48    3.05
   3   0   3   -1.55    3.23
   3   0   3   -1.45    2.69
  -3   0   3    3.91    3.48
   3   0  -3   -1.20    3.13
  -3   0  -3   -2.67    2.77
   3   0   3   -0.76    2.53
  -3   0  -3   -1.16    2.84
   4   0   3    2.05    4.40
   4   0  -3   -3.07    3.81
  -4   0   3   -7.40    4.23
  -4   0   3   -0.58    4.33
  -4   0   3   -3.89    2.91
   4   0  -3   -5.57    3.89
  -4   0  -3    3.09    3.43
  -4   0  -3   -8.84    3.91
   4   0  -3   -5.17    2.93
  -4   0  -3    0.94    3.86
   4   0   3    0.15    3.88
   4   0   3   -3.49    3.28
  -4   0  -3   -1.11    3.47
   4   0   3   -2.17    3.15
  -5   0   3   -5.70    3.79
  -5   0  -3   -4.96    4.21
   5   0   3    0.60    4.70
   5   0  -3    0.63    5.19
  -5   0  -3    2.86    4.42
   5   0  -3   -5.18    4.38
  -5   0  -3   -4.65    5.15
  -5   0   3   -8.29    5.09
   5   0   3    2.10    5.59
  -5   0   3  -11.38    4.38
  -5   0  -3   -1.98    4.52
   5   0   3   -4.01    4.06
   5   0   3   -4.06    4.01
   5   0  -3   -8.70    3.71
   6   0   3   -6.46    6.13
   6   0   3   -3.57    4.16
   6   0   3   -3.06    4.64
  -6   0  -3   -9.88    5.89
  -6   0   3   10.16    6.88
  -6   0  -3   -7.56    5.07
   6   0  -3    1.85    5.97
   6   0   3    2.16    5.78
  -6   0  -3   -0.63    4.63
   6   0  -3   -3.44    4.37
  -6   0   3   -2.39    5.15
   6   0  -3  -11.71    4.68
  -7   0  -3    2.20    5.40
   7   0   3   -3.62    5.64
   7   0  -3    5.47    6.14
  -7   0   3   -6.39    5.75
   7   0  -3   -2.94    4.91
   7   0   3   -0.26    5.23
  -7   0  -3  -12.83    6.23
   7   0   3   -5.19    5.47
   7   0  -3    5.00    7.36
  -7   0   3  -11.22    6.43
   7   0   3   -5.69    6.53
   8   0  -3  -13.27    6.28
   8   0   3   -3.88    6.57
  -8   0   3    0.44    7.87
   8   0   3   -5.77    5.85
  -8   0  -3   -9.45    7.26
   8   0  -3   -8.66    4.98
   8   0  -3    2.44    6.91
  -8   0   3   -6.32    6.19
  -8   0  -3    2.95    5.94
   8   0   3   -8.56    5.43
   8   0   3    1.84    7.63
  -9   0  -3  -10.38    6.46
   9   0   3    0.45    7.42
  -9   0   3   -2.30    8.79
  -9   0  -3   -5.82    8.23
   9   0   3   -6.79    6.06
  -9   0   3   -7.52    7.58
   9   0   3    0.35    8.18
   9   0  -3   -2.57    7.49
   9   0  -3    8.64    7.92
  10   0   3   -4.10    7.94
 -10   0  -3   -6.05    7.01
  10   0  -3   -3.40    8.12
 -10   0   3  -15.95    6.93
  10   0  -3    9.38    9.26
  10   0   3    3.81    6.50
 -10   0  -3  -26.69    8.06
  10   0   3    2.66    9.14
 -10   0   3   -8.63    8.85
 -11   0   3   -7.03   10.16
  11   0  -3    9.06    9.49
  11   0   3   -7.57    8.49
  11   0  -3   14.31    9.97
 -11   0  -3    9.66    8.37
 -11   0  -3   -2.39   10.26
  11   0   3    3.60    7.19
  11   0   3   -0.44    9.77
 -11   0   3    3.16    8.59
 -12   0   3   -0.81    9.63
  12   0   3    5.00   11.05
  12   0   3   -6.49    7.78
  12   0   3  -13.62    9.66
  12   0  -3   16.63   11.85
 -12   0   3   10.66   11.65
  12   0  -3    5.49    9.61
 -12   0  -3    4.85   11.58
 -12   0  -3   -7.74    9.13
 -13   0  -3  -19.98    8.92
  13   0  -3   -6.61    9.92
 -13   0   3    9.17   10.42
  13   0   3    9.45   10.54
 -13   0  -3    2.45   12.29
  13   0  -3   -0.17   10.44
 -13   0   3   -3.62   12.58
  13   0   3   -0.20    7.93
  13   0   3    4.98   11.50
 -14   0  -3   -7.96   10.51
  14   0  -3    1.74   11.69
  14   0   3  -27.02   10.48
  14   0   3   -2.40    9.10
  14   0   3   -5.72   12.15
  14   0  -3   -5.99   10.97
 -14   0   3  -29.08    8.74
 -15   0   3    7.36   12.79
  15   0   3   -4.56   13.19
  15   0  -3   -0.03   12.32
  15   0  -3   26.91   14.46
  15   0   3   -5.09   13.34
  15   0   3    6.20   10.85
 -15   0  -3    4.97   12.82
  16   0  -3  -22.40   11.53
 -16   0   3   -7.58   13.71
 -16   0  -3  -11.35   12.21
  16   0   3    5.55   11.05
  16   0   3  -16.66   13.42
  16   0   3  -10.71   13.80
  16   0  -3   -8.11   12.98
 -17   0  -3   10.93   14.45
  17   0  -3   36.68   16.18
  17   0   3   15.03   15.25
  17   0   3   23.58   16.81
  17   0   3   -8.05   11.85
  17   0  -3   11.57   15.19
 -17   0   3   26.61   15.99
 -18   0  -3  -13.01   14.47
  18   0   3   -4.62   14.81
  18   0  -3   -9.16   14.88
 -18   0   3  -18.93   14.09
  18   0   3   -6.71   11.96
  18   0  -3    8.30   15.98
  18   0   3   -7.37   14.86
 -19   0   3  -22.27   15.33
  19   0  -3    0.62   15.45
  19   0   3    2.07   16.72
 -19   0  -3  -20.11   14.70
  19   0  -3   27.18   13.43
  19   0   3    2.44   16.56
  19   0   3    0.67   12.51
  19   0  -3  -10.35   15.62
  20   0   3   28.87   19.61
  20   0  -3    6.11   16.90
  20   0  -3    1.95   16.01
  20   0   3   -5.85   17.03
 -20   0   3   21.73   19.12
 -20   0  -3  -23.81   15.46
 -21   0  -3   18.53   18.44
  21   0  -3    4.06   16.84
  21   0   3   -8.20   17.20
  21   0   3   -4.44   19.10
  21   0  -3    6.73   17.54
 -21   0   3    4.35   18.33
  22   0   3   40.55   21.31
  22   0   3  -26.93   19.45
  22   0  -3  -32.63   17.82
 -22   0   3   -2.17   19.49
 -22   0  -3   -3.40   18.59
  22   0  -3   18.56   17.75
  23   0  -3  -32.59   18.86
  23   0   3   -3.43   19.67
 -23   0  -3    0.38   18.73
  23   0  -3  -15.75   18.54
 -23   0   3  -20.56   19.73
  23   0   3    2.05   20.29
 -24   0   3    1.60   21.52
  24   0  -3    3.52   19.84
 -24   0  -3   28.85   21.09
  24   0   3    8.85   21.78
  25   0   3  -21.31   21.48
  25   0  -3   -3.31   20.46
 -25   0   3  -11.86   21.25
  26   0   3   -5.49   22.22
  26   0  -3   -7.55   20.56
 -26   0   3   -2.95   24.19
 -27   0   3    2.33   25.17
  27   0  -3    6.97   23.29
  27   0   3   -4.19   23.57
  28   0   3  -32.80   23.32
  28   0  -3   33.49   26.59
   0   0   4 6050.31  387.00
   0   0  -4 5408.24  363.13
   0   0   4 5993.87  363.60
   0   0  -4 6029.75  368.09
   0   0  -4 5690.15  386.87
   0   0   4 5913.23  368.17
   1   0   4 4298.34  262.65
   1   0  -4 4094.11  279.88
   1   0  -4 4163.21  262.64
   1   0  -4 4368.61  266.42
  -1   0  -4 4150.03  279.84
   1   0   4 4156.92  279.83
  -1   0   4 4130.02  266.39
  -1   0   4 4304.30  279.98
   1   0   4 4321.05  266.24
  -1   0   4 4106.41  262.70
  -1   0  -4 4351.98  266.22
   2   0   4  436.98   28.40
  -2   0  -4  400.94   30.27
  -2   0  -4  475.71   28.85
   2   0  -4  424.78   30.45
  -2   0  -4  437.31   29.53
   2   0  -4  463.67   29.37
   2   0   4  448.06   28.75
  -2   0   4  439.57   29.43
   2   0   4  421.87   30.29
  -2   0  -4  386.26   28.23
   3   0   4  168.66   15.96
  -3   0   4  274.43   17.59
  -3   0  -4  239.15   16.59
  -3   0  -4  233.00   17.23
  -3   0  -4  247.46   17.55
  -3   0   4  213.20   17.14
   3   0  -4  217.65   17.15
   3   0  -4  233.76   17.36
   3   0   4  242.05   17.60
  -3   0  -4  245.68   16.71
   3   0   4  227.30   16.50
   3   0   4  230.15   17.30
  -4   0   4 4837.17  308.97
  -4   0   4 4707.06  302.40
   4   0  -4 4934.54  302.48
   4   0   4 4780.90  298.14
  -4   0   4 4702.47  295.34
  -4   0  -4 4759.10  308.89
   4   0   4 4894.78  317.00
  -4   0  -4 4689.92  301.60
  -4   0  -4 4952.43  298.25
   4   0  -4 4691.51  308.75
  -4   0  -4 4902.60  317.06
   4   0   4 4563.30  308.93
   4   0   4 4716.14  301.53
   5   0  -4   67.27    6.82
  -5   0  -4   57.30    6.86
   5   0  -4   57.25    8.25
  -5   0   4   52.60    8.41
   5   0   4   50.32    8.36
  -5   0  -4   53.03    7.84
   5   0   4   31.71    7.28
  -5   0   4   47.52    6.08
   5   0  -4   57.98    8.31
  -5   0  -4   54.46    8.43
  -5   0   4   66.39    8.51
   5   0   4   46.41    6.91
   5   0   4   49.83    6.91
  -5   0  -4   47.53    7.22
  -6   0   4 1085.15   72.45
   6   0   4 1147.08   71.30
  -6   0   4 1079.75   74.19
   6   0   4 1195.10   71.75
  -6   0  -4 1040.96   71.08
   6   0  -4 1075.62   73.86
  -6   0  -4 1018.66   74.62
  -6   0  -4 1139.25   71.49
   6   0   4 1035.17   74.00
   6   0  -4 1111.97   69.47
  -6   0   4 1085.96   69.32
   6   0   4 1069.77   74.56
  -6   0  -4 1105.18   74.16
   7   0   4 1379.27   94.78
   7   0   4 1379.16   94.27
   7   0  -4 1324.29   93.69
  -7   0  -4 1370.19   95.02
  -7   0   4 1312.40   91.43
   7   0  -4 1494.93   88.54
   7   0   4 1435.69   90.50
  -7   0  -4 1354.57   90.38
   7   0   4 1356.09   90.44
  -7   0  -4 1454.56   94.29
  -7   0   4 1423.17   94.30
   8   0   4  775.15   47.29
  -8   0  -4  682.78   46.94
  -8   0  -4  651.64   49.73
   8   0  -4  566.74   49.01
   8   0  -4  723.07   45.68
   8   0   4  666.49   49.87
  -8   0   4  724.44   50.59
   8   0   4  670.70   47.73
  -8   0   4  643.33   47.94
   8   0   4  715.54   49.02
  -9   0   4  484.29   36.60
   9   0   4  480.38   38.42
   9   0   4  454.18   36.26
   9   0   4  506.38   36.72
  -9   0   4  506.59   39.19
   9   0  -4  480.86   37.99
   9   0  -4  479.13   35.98
  -9   0  -4  481.60   35.23
  -9   0  -4  497.51   38.60
   9   0  -4  511.39   34.22
 -10   0   4  119.11   17.61
 -10   0  -4  102.09   16.47
 -10   0   4  145.50   16.48
  10   0   4  118.94   17.16
  10   0   4  117.78   15.90
  10   0  -4  140.77   16.11
  10   0  -4  133.64   17.05
  10   0   4  123.78   13.84
 -10   0  -4  122.89   14.17
 -11   0  -4  353.06   27.50
 -11   0   4  311.54   28.14
  11   0   4  346.34   27.92
  11   0  -4  346.19   29.31
  11   0   4  377.28   29.55
  11   0   4  343.80   30.90
 -11   0  -4  283.00   29.88
  11   0  -4  326.83   30.15
 -11   0   4  325.28   31.02
  12   0  -4  500.24   40.73
 -12   0  -4  484.96   37.29
  12   0   4  495.12   39.15
  12   0   4  494.81   38.24
  12   0   4  481.74   40.96
  12   0  -4  503.58   38.71
 -12   0   4  499.75   41.97
 -12   0   4  449.31   38.02
 -12   0  -4  508.74   41.67
  13   0  -4    5.96   11.70
 -13   0   4   -4.70   11.70
  13   0   4    3.06    8.48
  13   0  -4   -5.51    9.60
  13   0   4   16.14   11.35
 -13   0  -4   10.13   10.12
  13   0   4    1.47   11.92
 -13   0  -4   -0.27   11.60
 -13   0   4   -4.25   10.79
  14   0   4  291.91   27.13
  14   0  -4  285.51   30.81
  14   0  -4  335.41   30.12
 -14   0  -4  300.13   27.81
 -14   0   4  339.91   29.81
  14   0   4  309.13   31.71
  14   0   4  309.36   30.37
  15   0  -4 1073.73   80.33
  15   0  -4 1099.14   77.35
 -15   0  -4 1000.66   75.47
  15   0   4 1131.80   77.98
  15   0   4 1164.94   78.01
  15   0   4 1014.17   80.27
 -15   0   4 1084.51   77.06
 -16   0  -4   -3.36   12.63
  16   0   4    5.64   14.39
 -16   0   4   10.99   13.36
  16   0  -4   17.37   14.20
  16   0  -4   15.68   13.72
  16   0   4    7.14   11.03
  16   0   4   21.90   15.09
 -17   0   4  315.84   32.99
 -17   0  -4  364.03   33.05
  17   0   4  377.80   37.67
  17   0   4  399.26   36.25
  17   0   4  365.32   31.55
  17   0  -4  332.31   34.11
  17   0  -4  255.52   34.09
  18   0   4   22.23   18.01
 -18   0  -4    4.46   14.75
 -18   0   4   22.72   17.16
  18   0   4    9.45   12.70
  18   0  -4   22.42   16.32
  18   0  -4   33.54   17.05
  18   0   4   17.41   16.55
 -19   0   4  -10.85   16.43
  19   0   4   -4.53   12.32
  19   0   4    0.53   15.81
  19   0   4    0.99   16.58
 -19   0  -4   -1.39   15.00
  19   0  -4   -1.03   15.96
  19   0  -4   -4.49   15.39
  20   0   4  -34.65   15.69
  20   0  -4  -24.01   15.85
  20   0  -4   10.90   16.62
 -20   0  -4   -5.25   16.43
 -20   0   4   24.30   19.17
  20   0   4   -1.39   18.19
 -21   0  -4    8.77   18.26
  21   0  -4   18.13   18.74
  21   0   4   38.87   22.17
 -21   0   4    9.53   18.50
  21   0  -4   17.01   20.50
  21   0   4   37.54   20.37
  22   0  -4  377.03   44.12
  22   0   4  464.99   44.59
 -22   0   4  439.92   42.61
 -22   0  -4  405.93   40.46
  22   0  -4  299.48   39.63
  22   0   4  395.86   45.01
 -23   0   4   13.46   21.86
  23   0  -4   -7.49   19.23
  23   0   4    5.69   21.18
  23   0  -4   40.74   21.20
  23   0   4   55.30   25.61
 -23   0  -4    9.10   20.32
  24   0  -4  124.46   26.90
  24   0   4   92.01   26.34
 -24   0   4  108.30   27.51
 -24   0  -4   73.65   24.62
 -25   0   4   95.22   27.40
  25   0  -4   27.30   22.61
  25   0   4   65.02   25.42
  26   0  -4    5.40   22.89
 -26   0   4   -7.43   23.14
  26   0   4  -21.88   19.62
  27   0   4   24.47   25.39
  27   0  -4   43.54   25.11
 -27   0   4   14.87   25.71
   0   0  -5   -5.90    3.23
   0   0   5   -9.98    2.43
   0   0   5   -6.60    2.92
   0   0   5  -11.17    3.16
   0   0  -5   -8.82    2.16
   0   0  -5   -9.12    2.84
   1   0  -5   -7.62    2.57
  -1   0  -5    5.95    3.16
   1   0   5   -4.94    2.47
   1   0   5   -1.87    2.53
  -1   0  -5   -2.54    1.76
   1   0  -5    0.77    2.53
   1   0  -5   -3.08    3.16
  -1   0   5    3.45    3.62
   1   0   5    0.74    3.39
  -1   0   5   -4.18    3.04
  -1   0  -5   -4.69    3.32
  -1   0   5   -0.61    2.57
   2   0   5   -0.87    0.97
  -2   0  -5    1.45    1.79
   2   0   5   -0.96    3.46
   2   0  -5   -0.67    3.41
   2   0   5    0.88    3.09
  -2   0   5    0.75    3.64
   2   0  -5   -4.19    3.34
  -2   0  -5    0.50    3.21
   2   0   5    1.02    2.87
  -2   0  -5   -0.79    3.64
  -3   0   5   -0.86    4.08
   3   0   5   -4.14    3.10
  -3   0  -5   -2.83    3.76
   3   0   5   -1.88    3.22
  -3   0  -5   -1.71    3.77
   3   0   5    1.79    3.79
   3   0   5   -2.58    3.12
   3   0  -5   -1.31    3.88
  -3   0  -5    6.48    3.83
  -3   0   5    0.37    3.68
   3   0   5    1.05    3.90
  -4   0  -5    3.83    4.50
  -4   0  -5   -1.27    4.10
   4   0  -5   -3.97    4.40
  -4   0   5   -7.36    4.59
   4   0   5   -2.54    4.27
  -4   0  -5   -7.86    3.64
  -4   0   5   -2.72    4.91
   4   0   5   -3.03    4.01
   4   0   5    2.65    4.19
   4   0  -5   -9.52    4.42
   4   0   5    0.35    4.81
  -4   0  -5   -4.41    4.19
   5   0   5    2.79    5.35
  -5   0   5   -1.13    4.09
   5   0   5   -2.20    4.55
  -5   0  -5    1.52    5.19
  -5   0  -5   -6.48    4.38
  -5   0   5   -0.97    5.31
   5   0   5   -3.57    4.69
   5   0   5   -9.16    4.05
  -5   0  -5    5.53    5.13
   5   0  -5    0.28    5.18
  -5   0  -5    6.27    4.57
  -5   0   5   -9.41    5.31
  -6   0  -5   -2.03    5.75
   6   0   5    3.51    5.12
  -6   0   5   10.14    6.53
  -6   0  -5    3.70    5.74
   6   0  -5   -5.69    5.25
  -6   0  -5  -10.39    4.95
  -6   0  -5   -1.25    4.81
  -6   0   5    1.41    6.35
   6   0   5   -4.07    6.15
  -6   0   5    0.79    4.57
   6   0   5    0.44    5.35
   6   0   5   -2.00    4.59
  -7   0  -5   -4.12    5.81
  -7   0  -5    6.37    7.32
  -7   0  -5   -4.51    5.24
  -7   0   5  -12.57    6.39
   7   0   5   -1.06    7.11
   7   0  -5    1.98    6.40
   7   0   5   -0.33    5.43
   7   0  -5    0.56    5.39
   7   0   5   -0.38    6.02
   7   0   5   -3.81    5.46
  -7   0   5   -9.27    4.83
  -7   0   5   -2.48    6.72
   8   0   5   -9.64    6.68
   8   0  -5   -5.25    5.45
   8   0   5   -5.26    5.80
  -8   0  -5   -1.14    6.65
  -8   0  -5   -2.02    7.28
  -8   0   5   -3.10    7.79
   8   0  -5    1.50    7.29
   8   0   5    8.85    8.35
  -8   0  -5   -6.44    5.79
   8   0   5    1.70    5.92
  -8   0   5   13.23    7.89
   9   0   5    3.17    6.63
  -9   0  -5   -6.76    6.96
   9   0   5   -8.69    7.40
   9   0   5  -10.62    7.52
  -9   0  -5    5.80    8.48
  -9   0   5   -8.09    8.00
   9   0  -5   -6.46    6.22
   9   0  -5  -26.07    6.23
  -9   0   5  -12.24    8.38
 -10   0  -5   -6.94    9.18
  10   0  -5    5.03    8.35
  10   0   5  -14.70    7.57
  10   0  -5   -1.06    8.78
 -10   0   5   -4.18    9.93
 -10   0  -5    4.41    7.54
  10   0   5   -6.28    6.70
  10   0   5    4.17    9.30
 -10   0   5   -4.60    9.35
 -11   0  -5    1.49    8.79
  11   0   5   -7.04    9.14
  11   0   5   -9.86    8.38
  11   0   5   12.52    7.94
  11   0  -5    4.29    8.63
 -11   0  -5  -17.35    8.91
 -11   0   5   -4.50   10.49
 -11   0   5    0.92    9.20
  11   0  -5   -8.94    9.29
  12   0  -5   -1.70    9.77
 -12   0  -5  -14.02    8.28
 -12   0   5   -9.43    9.90
  12   0  -5    1.46   10.41
  12   0   5   13.81   11.60
  12   0   5   -1.16    8.16
 -12   0   5    8.12   12.43
 -12   0  -5   -5.52   10.67
  12   0   5    2.94   10.55
 -13   0  -5    4.09   12.37
 -13   0   5    2.14   11.00
  13   0  -5   -6.94    9.62
 -13   0  -5  -24.63    8.80
  13   0   5   -0.56   10.94
  13   0  -5   14.19   12.20
  13   0   5    1.42    8.72
  13   0   5   -1.28   11.15
 -14   0   5  -21.42   11.30
  14   0  -5    1.77   11.97
 -14   0  -5   -6.21   10.89
  14   0   5    5.79   13.17
  14   0   5    5.32   11.93
  14   0  -5   15.06   11.98
  14   0   5   -5.19    8.88
  15   0   5   -7.01    9.99
 -15   0   5    2.81   13.68
  15   0   5    1.75   13.35
  15   0   5    0.88   12.84
  15   0  -5   10.66   13.27
  15   0  -5    9.66   13.39
 -15   0  -5  -10.43   12.01
  16   0   5   -5.66   12.69
  16   0   5    0.97   11.43
  16   0   5    3.64   14.75
 -16   0  -5   -3.71   12.15
  16   0  -5   -2.81   13.64
 -16   0   5   -0.11   13.81
  16   0  -5   -3.28   12.51
 -17   0  -5   -3.56   13.27
  17   0   5  -13.02   11.11
  17   0   5   12.08   15.29
 -17   0   5    7.83   15.51
  17   0  -5    9.63   14.03
  17   0   5  -16.31   14.87
  17   0  -5   -2.21   14.45
 -18   0   5  -23.17   15.55
  18   0   5   33.86   18.05
  18   0   5  -15.96   11.49
  18   0  -5    5.12   14.98
  18   0  -5  -31.70   13.84
  18   0   5  -20.16   15.12
 -18   0  -5  -13.80   13.71
  19   0   5   21.34   18.07
  19   0  -5    9.60   15.57
  19   0   5    4.84   12.78
  19   0  -5  -31.05   14.69
 -19   0   5   -7.22   17.39
  19   0   5   16.81   17.79
 -19   0  -5  -18.64   15.59
  20   0   5   11.42   18.42
  20   0  -5   -6.20   17.08
  20   0   5   22.67   18.05
 -20   0  -5   -3.62   16.45
 -20   0   5   -1.78   17.77
  20   0  -5   -4.21   14.57
  21   0   5   22.67   20.20
 -21   0  -5  -15.38   16.79
  21   0  -5    4.71   17.43
  21   0  -5    4.67   18.76
 -21   0   5  -22.45   16.47
  21   0   5   -6.61   18.20
  22   0  -5  -29.83   17.80
 -22   0  -5   -5.33   18.62
  22   0  -5   -5.54   17.73
 -22   0   5  -27.64   19.28
  22   0   5  -27.76   18.58
  22   0   5    8.36   21.19
  23   0  -5   28.50   19.71
  23   0   5   -3.69   20.93
 -23   0  -5   16.26   20.53
 -23   0   5  -15.51   20.79
  23   0   5    5.34   22.82
 -24   0   5   12.19   22.89
  24   0   5   -5.90   19.21
  24   0  -5   -1.28   20.10
 -24   0  -5   -4.00   20.50
 -25   0   5   -5.08   22.87
  25   0  -5   27.37   21.29
  25   0   5  -28.55   19.34
  26   0   5   -5.72   22.59
  26   0  -5   -8.94   20.88
 -26   0   5   -0.36   23.47
  27   0  -5   43.67   24.31
 -27   0   5    4.28   25.90
  27   0   5   10.40   24.25
   0   0   6 2846.34  214.38
   0   0   6 3307.88  204.15
   0   0  -6 3596.62  204.29
   0   0  -6 3252.17  200.81
   0   0   6 3139.79  200.90
   0   0  -6 3199.92  214.58
  -1   0   6  215.06   18.66
   1   0  -6  250.61   18.90
  -1   0  -6  264.71   17.76
  -1   0  -6  259.31   18.95
  -1   0   6  225.50   16.55
   1   0   6  238.55   16.80
   1   0  -6  253.91   16.83
   1   0  -6  278.85   18.12
   1   0   6  239.33   18.84
   1   0   6  247.46   17.37
  -1   0   6  237.43   17.77
  -1   0  -6  200.81   16.42
  -2   0   6 1471.94  103.27
  -2   0  -6 1613.95  108.44
  -2   0  -6 1683.95  102.99
   2   0   6 1668.49  108.51
   2   0  -6 1541.60  108.38
   2   0  -6 1634.62  101.16
   2   0   6 1649.93  102.87
   2   0   6 1570.80  101.30
   2   0  -6 1635.72  103.49
   3   0   6   65.22    7.15
   3   0   6   78.54    8.16
  -3   0  -6   44.23    7.41
   3   0  -6   68.25    8.32
   3   0   6   35.62    6.16
  -3   0  -6   69.04    7.35
   3   0   6   64.75    7.14
  -3   0   6   73.82    8.50
   3   0  -6   68.06    8.15
  -3   0   6   62.05    7.44
  -3   0  -6   49.74    7.60
  -4   0   6 1632.48  107.12
  -4   0   6 1663.23  105.53
   4   0   6 1653.99  104.47
   4   0   6 1654.82  104.30
  -4   0  -6 1547.05  109.81
   4   0   6 1561.85  103.20
  -4   0  -6 1635.95  103.42
  -4   0  -6 1668.73  107.16
   4   0   6 1567.32  107.29
  -4   0  -6 1623.19  104.31
   4   0   6 1656.68  109.92
  -5   0  -6  572.42   40.50
  -5   0   6  631.90   42.49
   5   0  -6  599.25   42.18
  -5   0  -6  643.81   40.99
  -5   0   6  604.88   39.29
   5   0   6  638.05   40.85
  -5   0  -6  567.75   42.82
  -5   0   6  571.72   41.63
   5   0   6  594.10   42.77
  -5   0  -6  603.34   42.18
   5   0   6  575.89   42.40
   5   0   6  606.76   40.81
   6   0   6  150.88   14.88
  -6   0   6  176.52   13.94
   6   0   6  128.44   15.55
  -6   0   6  151.48   15.95
   6   0   6  202.14   16.16
   6   0  -6  153.25   15.53
   6   0   6  174.95   14.81
  -6   0  -6  201.26   16.45
  -6   0   6  156.97   15.76
  -6   0  -6  173.61   15.49
  -6   0  -6  171.22   15.86
  -6   0  -6  169.96   14.56
   7   0   6 1430.86   93.65
  -7   0   6 1462.43   97.34
  -7   0  -6 1486.84   93.72
  -7   0  -6 1414.94   96.92
  -7   0   6 1466.55   95.40
   7   0   6 1253.93   96.77
  -7   0   6 1453.70   91.24
   7   0   6 1577.13   93.85
   7   0   6 1482.18   98.45
  -7   0  -6 1369.71   98.33
   7   0  -6 1412.15   96.70
   8   0   6 1140.76   76.56
   8   0   6 1184.36   76.02
  -8   0   6 1141.62   73.88
   8   0  -6 1140.00   79.11
   8   0   6 1196.44   79.87
  -8   0   6 1294.60   80.31
  -8   0  -6 1100.45   79.87
  -8   0  -6 1108.46   75.88
   8   0   6 1200.11   80.00
  -8   0  -6 1137.16   79.32
  -8   0   6 1025.02   77.15
   9   0   6  345.89   26.67
  -9   0   6  328.53   28.50
  -9   0  -6  312.05   24.95
   9   0   6  294.68   26.41
   9   0  -6  362.52   24.83
  -9   0  -6  341.45   28.23
   9   0   6  235.92   26.98
  -9   0   6  312.52   26.96
   9   0  -6  287.15   27.14
  -9   0  -6  352.54   27.35
  10   0   6  477.25   35.31
 -10   0   6  454.85   36.17
  10   0   6  479.96   35.96
  10   0  -6  435.39   36.56
 -10   0  -6  438.26   33.62
  10   0  -6  428.85   34.15
 -10   0  -6  430.51   36.79
  10   0   6  464.97   37.15
 -10   0   6  434.35   37.57
 -11   0  -6  427.36   34.51
 -11   0  -6  479.02   38.56
  11   0   6  485.25   38.79
 -11   0   6  513.83   39.92
  11   0  -6  434.69   37.34
  11   0   6  419.14   36.03
  11   0  -6  460.28   35.64
  11   0   6  474.71   36.15
 -11   0   6  453.85   37.09
 -12   0  -6  624.93   45.82
 -12   0   6  520.79   42.50
  12   0  -6  543.22   42.03
 -12   0   6  537.32   45.74
  12   0   6  566.96   43.10
  12   0   6  575.41   42.60
  12   0   6  547.37   45.04
 -12   0  -6  511.29   40.58
  12   0  -6  542.20   44.30
  13   0  -6   48.17   14.70
 -13   0  -6   98.52   14.18
  13   0   6   65.32   14.89
  13   0  -6   46.04   13.54
  13   0   6   78.41   12.83
 -13   0   6   53.94   14.56
  13   0   6   62.48   16.12
  14   0   6  180.81   24.55
 -14   0   6  147.16   22.20
 -14   0  -6  178.59   20.47
  14   0   6  167.28   22.75
  14   0   6  208.27   20.33
  14   0  -6  177.48   22.15
  14   0  -6  191.05   23.93
 -15   0  -6 1182.61   79.58
  15   0   6 1139.88   81.93
 -15   0   6 1113.63   81.41
  15   0  -6 1080.04   79.74
  15   0   6 1135.11   81.12
  15   0  -6 1166.09   84.10
  15   0   6 1161.22   84.95
  16   0   6  293.14   27.32
 -16   0  -6  252.32   27.22
  16   0   6  294.57   31.05
 -16   0   6  249.19   29.39
  16   0  -6  311.15   29.74
  16   0  -6  226.12   30.09
  16   0   6  303.98   33.00
  17   0   6  223.83   28.62
  17   0  -6  221.96   29.58
 -17   0  -6  230.52   25.82
  17   0   6  236.81   24.90
 -17   0   6  285.63   29.93
  17   0  -6  265.61   28.44
  17   0   6  202.55   29.72
  18   0  -6   45.40   19.20
 -18   0   6   43.42   18.92
  18   0  -6   54.18   17.94
  18   0   6   52.61   20.07
  18   0   6   36.74   14.60
 -18   0  -6   18.24   15.34
  18   0   6   35.07   18.19
  19   0   6  119.59   25.31
 -19   0  -6  111.48   21.55
  19   0  -6   59.77   21.05
 -19   0   6   77.54   22.14
  19   0   6  118.62   18.82
  19   0   6   84.29   23.18
  19   0  -6  106.43   22.17
  20   0  -6   -0.46   17.73
  20   0   6  -12.32   15.88
  20   0   6  -23.16   15.62
 -20   0  -6  -10.67   16.23
 -20   0   6    3.93   18.76
  20   0  -6   -2.30   16.62
 -21   0   6  158.26   27.26
  21   0   6  111.85   28.01
  21   0  -6  161.05   29.06
 -21   0  -6  167.18   25.74
  21   0  -6  127.71   25.07
  21   0   6  144.30   28.17
  22   0   6  336.84   42.25
 -22   0  -6  399.68   37.10
  22   0   6  330.29   39.66
  22   0  -6  297.22   36.53
 -22   0   6  256.09   36.42
  22   0  -6  328.57   40.32
 -23   0  -6  300.84   36.09
  23   0   6  401.76   43.22
 -23   0   6  285.83   38.85
  23   0  -6  360.24   39.60
  24   0  -6   -4.67   18.71
  24   0   6   36.74   22.61
 -24   0   6   73.72   26.94
 -25   0   6  298.54   40.39
  25   0   6  360.18   43.56
  25   0  -6  304.30   39.34
 -26   0   6  -18.19   23.55
  26   0   6   11.15   23.80
  26   0  -6   12.61   23.40
  27   0  -6   31.59   24.72
 -27   0   6    7.95   25.29
  27   0   6   -7.62   23.57
   0   0   7    1.10    3.27
   0   0   7   -0.71    4.45
   0   0   7   -0.73    4.17
   0   0  -7   -2.89    4.34
   0   0  -7   -5.51    3.85
   0   0  -7   -3.80    3.03
   1   0  -7   -1.30    3.39
  -1   0   7    4.81    3.49
  -1   0  -7   10.26    5.10
  -1   0  -7    3.65    4.27
   1   0  -7    2.20    4.54
  -1   0   7    3.47    4.79
   1   0   7    1.17    3.45
   1   0   7   -0.12    4.54
  -1   0   7   -1.27    4.46
  -1   0  -7   -1.75    3.03
   1   0   7   -2.83    4.02
   1   0  -7   -0.66    4.15
   2   0   7   -3.52    3.49
  -2   0  -7   -0.24    1.65
  -2   0   7    5.66    4.65
  -2   0  -7    3.75    4.35
   2   0  -7   -0.63    4.64
   2   0   7   -5.53    4.39
   2   0  -7   -3.45    3.42
  -2   0  -7   -2.72    4.81
  -2   0   7   -6.75    4.61
   2   0  -7    3.36    4.80
   2   0   7   -2.84    3.84
   3   0   7   -3.59    3.61
  -3   0   7   -2.88    4.23
  -3   0  -7   -3.29    3.28
   3   0   7   -0.88    1.48
   3   0   7    4.26    4.47
   3   0  -7    4.87    5.34
   3   0   7   -5.61    2.75
  -3   0   7   -0.10    5.06
   3   0   7   -4.38    4.28
  -3   0  -7    1.13    5.03
  -3   0  -7    3.00    4.49
  -4   0  -7   -2.14    4.93
  -4   0  -7   -1.70    4.66
  -4   0  -7   -4.90    4.84
   4   0  -7   -4.03    4.92
  -4   0   7   -2.72    4.73
   4   0   7    1.78    4.44
   4   0   7   -6.03    4.12
   4   0   7   -4.99    4.44
  -4   0   7   -2.07    5.53
   4   0   7   -4.27    4.35
   4   0   7   -4.37    4.75
  -5   0  -7   -1.86    5.08
  -5   0   7   -3.68    6.34
   5   0   7   -1.63    5.87
  -5   0  -7   -3.08    5.19
   5   0   7   -5.12    5.21
   5   0   7    1.31    5.06
  -5   0  -7   -4.33    5.05
  -5   0   7   -4.19    5.20
  -5   0  -7   -3.63    4.78
   5   0   7   -3.46    5.13
   5   0   7    3.86    4.99
   6   0  -7    2.93    6.42
  -6   0   7   -4.96    6.23
  -6   0  -7    3.14    5.57
   6   0   7  -11.07    5.37
  -6   0  -7   -1.82    5.89
  -6   0  -7    2.21    6.22
  -6   0   7   -9.59    6.22
   6   0   7   -8.42    5.29
   6   0   7   -5.91    6.22
  -6   0   7   -6.12    4.80
   6   0   7   -4.34    5.10
   7   0   7   -7.89    6.44
   7   0  -7    0.89    6.66
  -7   0  -7   -0.05    5.93
  -7   0   7    0.33    7.34
   7   0   7   -0.83    6.32
   7   0   7   -5.71    5.91
   7   0   7    5.12    6.90
  -7   0  -7   -1.79    6.22
  -7   0  -7    3.35    6.89
  -7   0   7   -8.95    5.14
  -7   0   7   -0.13    7.20
   8   0   7  -10.21    6.29
  -8   0   7  -11.81    7.04
  -8   0   7  -10.02    7.49
  -8   0  -7   -2.50    7.32
  -8   0  -7  -27.79    5.70
  -8   0   7   -0.14    6.02
  -8   0  -7  -11.65    6.10
   8   0   7  -13.40    6.80
   8   0   7    0.88    7.76
   8   0  -7   -8.59    6.93
  -9   0  -7   25.16    8.09
  -9   0   7   -3.18    8.48
   9   0   7  -12.09    7.12
  -9   0   7   -1.18    6.38
   9   0  -7   -3.02    7.57
   9   0   7    5.64    7.41
  -9   0   7  -19.03    8.42
  -9   0  -7   -7.12    8.05
   9   0   7    8.74    9.15
  -9   0  -7   -9.38    7.54
 -10   0  -7   -9.37    8.01
  10   0   7    1.48    7.58
 -10   0  -7   -0.05    9.44
  10   0   7   -2.14    8.79
  10   0   7    2.91    8.14
 -10   0   7   14.36   10.88
 -10   0  -7    6.82    8.88
 -10   0   7    0.41    8.57
  10   0  -7   -4.91    8.51
 -11   0  -7   -7.52    9.78
  11   0   7  -20.54    8.98
  11   0   7   16.02   10.19
  11   0   7   -5.80    7.89
  11   0  -7    6.27    9.16
 -11   0   7   13.58   10.67
 -11   0  -7  -12.26    8.07
  11   0  -7    0.21    9.96
 -11   0   7   -4.88   10.42
 -12   0   7   -0.10   11.40
  12   0  -7    5.84    9.55
 -12   0  -7    5.94    9.21
  12   0   7    1.43    8.62
  12   0   7    6.95   11.22
  12   0  -7  -10.58    9.67
 -12   0  -7   -9.02   10.33
 -12   0   7   -7.27   11.11
  12   0   7  -12.65    9.08
  13   0   7  -12.00   10.22
  13   0   7   15.02   12.77
  13   0  -7    2.10   10.93
  13   0   7    3.65    9.28
  13   0  -7   10.33   10.30
 -13   0  -7    5.50    9.58
 -13   0   7   -7.76   11.00
 -14   0   7   -6.75   11.97
  14   0  -7    4.29   12.21
  14   0   7   -9.84    9.41
  14   0   7  -15.89   12.21
 -14   0  -7    2.38   11.06
  14   0   7   19.10   14.13
  14   0  -7    2.62   12.10
  15   0   7    2.64   11.17
 -15   0  -7    7.69   11.89
  15   0   7  -23.29   12.96
  15   0   7  -22.27   11.93
  15   0  -7   -3.63   12.10
 -15   0   7   34.42   15.67
  15   0  -7    9.19   12.87
  16   0  -7   -5.45   12.35
  16   0  -7    0.40   13.76
  16   0   7   16.66   12.47
  16   0   7   -5.33   13.50
 -16   0  -7   -2.62   12.74
 -16   0   7    8.14   15.42
  16   0   7    8.78   14.88
 -17   0   7  -22.24   15.41
  17   0  -7   -3.97   15.29
 -17   0  -7   -4.81   14.30
  17   0   7    7.49   15.16
  17   0   7  -20.59   15.32
  17   0   7   10.29   12.59
  17   0  -7   -6.00   13.77
  18   0  -7   -0.39   14.66
  18   0   7  -11.71   15.44
  18   0   7   -0.05   12.61
  18   0  -7    7.71   15.87
  18   0   7  -12.62   16.24
 -18   0   7   -5.61   16.57
 -18   0  -7   -3.24   14.21
 -19   0  -7    6.71   15.89
  19   0   7  -17.53   12.82
 -19   0   7    5.58   17.95
  19   0  -7    8.38   15.98
  19   0  -7  -11.50   15.47
  19   0   7    8.77   17.94
  19   0   7    6.27   18.45
 -20   0   7   -3.22   18.62
  20   0  -7    1.18   16.22
  20   0   7   -0.43   17.73
  20   0   7   -5.10   16.78
  20   0  -7   -0.48   17.19
 -20   0  -7   -0.85   16.90
  21   0   7    5.00   20.13
 -21   0  -7    0.52   17.31
  21   0  -7   -0.34   18.57
  21   0   7   -1.05   18.86
 -21   0   7   -9.39   19.47
  21   0  -7   -8.82   15.69
  22   0  -7   27.15   20.45
  22   0   7   11.48   19.59
  22   0   7  -22.56   18.74
 -22   0   7   -1.14   20.28
 -22   0  -7  -13.17   17.40
  22   0  -7   -6.44   17.61
 -23   0  -7   -1.55   18.84
 -23   0   7   34.84   21.97
  23   0   7   -4.83   20.18
  23   0  -7   16.21   19.04
 -24   0   7   15.75   23.58
  24   0  -7    6.57   18.41
  24   0   7   38.88   22.33
  25   0   7   -4.67   22.07
  25   0  -7   19.50   22.41
 -25   0   7    5.77   24.69
  26   0  -7   -1.68   21.03
 -26   0   7   15.94   26.41
  26   0   7   13.13   23.51
  27   0   7   25.04   25.35
 -27   0   7   -8.46   25.66
  27   0  -7  -20.19   20.66
   0   0  -8   38.65    5.41
   0   0   8   40.49    6.69
   0   0  -8   37.14    6.72
   0   0  -8   44.87    7.51
   0   0   8   37.38    5.67
   0   0   8   44.26    7.59
   1   0  -8 2360.02  171.39
   1   0  -8 2750.04  163.50
   1   0   8 2443.69  160.16
  -1   0   8 2588.34  160.19
   1   0   8 2494.38  171.55
  -1   0  -8 2523.64  171.58
  -1   0  -8 2602.97  163.02
  -1   0  -8 2557.03  160.06
   1   0   8 2534.02  162.91
   1   0  -8 2666.50  160.19
  -1   0   8 2500.21  163.25
  -1   0   8 2657.33  171.82
  -2   0  -8  120.52   10.76
   2   0   8  107.05   10.32
  -2   0   8  103.86   11.18
   2   0   8  133.51   10.42
  -2   0  -8   81.39    9.01
   2   0   8   96.13   11.12
   2   0  -8  116.32    9.74
   2   0  -8  122.08   11.99
  -2   0  -8   99.08   11.20
  -2   0   8  110.77   11.77
   3   0   8   20.35    6.26
   3   0   8    7.98    3.71
   3   0  -8   35.77    5.60
   3   0   8   35.49    5.95
  -3   0   8   30.22    6.98
   3   0   8    9.56    4.94
  -3   0  -8   30.79    6.27
   3   0  -8   18.18    6.29
  -3   0  -8   19.95    6.54
  -3   0  -8    4.86    3.01
   4   0  -8    2.40    5.49
  -4   0  -8   -1.25    4.89
   4   0   8    2.46    4.94
   4   0   8   -0.69    2.79
   4   0   8   -6.61    4.08
  -4   0  -8    5.37    5.65
  -4   0   8   -0.05    6.25
   4   0   8   -3.47    4.93
  -4   0   8    8.30    5.62
   4   0   8   -0.84    5.45
   5   0   8  843.80   53.88
   5   0   8  844.98   57.02
  -5   0  -8  864.33   53.83
  -5   0   8  729.83   54.72
  -5   0  -8  813.48   55.49
   5   0   8  734.43   55.39
   5   0   8  820.07   53.46
   5   0   8  772.88   53.40
  -5   0  -8  797.26   56.76
  -5   0   8  800.25   55.33
   6   0   8  650.67   44.89
  -6   0   8  539.00   43.12
  -6   0  -8  614.68   43.67
   6   0   8  594.33   42.10
  -6   0   8  598.89   43.78
  -6   0  -8  590.48   41.74
   6   0   8  628.57   41.83
   6   0   8  630.14   44.51
   6   0   8  637.35   42.29
  -6   0   8  603.03   40.67
  -6   0  -8  614.95   44.76
   7   0   8  621.69   49.80
  -7   0  -8  714.76   49.95
   7   0  -8  702.77   49.76
  -7   0  -8  720.19   50.68
  -7   0   8  689.01   46.04
  -7   0  -8  653.68   47.44
   7   0   8  741.79   50.50
   7   0   8  764.09   48.11
  -7   0   8  678.83   50.05
   7   0   8  672.09   47.76
  -7   0   8  679.62   49.32
  -8   0   8  199.37   16.26
  -8   0   8  256.18   21.09
   8   0  -8  171.90   18.50
   8   0   8  180.83   17.72
   8   0   8  193.50   18.28
  -8   0  -8  169.70   16.76
  -8   0   8  192.99   19.36
  -8   0  -8  162.22   18.35
   8   0   8  173.07   19.02
  -8   0  -8  183.06   18.26
   9   0   8  475.86   40.62
  -9   0  -8  522.38   37.82
  -9   0   8  561.19   41.57
   9   0   8  550.85   40.38
  -9   0  -8  574.81   41.03
  -9   0  -8  505.32   40.12
   9   0  -8  514.71   40.31
  -9   0   8  541.87   36.72
  -9   0   8  498.02   39.94
   9   0   8  502.51   38.80
 -10   0  -8  170.91   17.66
  10   0   8  158.27   19.15
 -10   0  -8  185.93   20.65
 -10   0  -8  187.46   19.52
  10   0  -8  192.19   20.43
 -10   0   8  174.64   20.45
  10   0   8  210.42   18.90
 -10   0   8  202.13   21.67
  10   0   8  158.35   20.51
 -10   0   8  204.19   17.22
  11   0  -8   20.93   10.54
  11   0   8   14.47   10.41
  11   0   8   14.42    8.90
 -11   0  -8   16.28   10.57
 -11   0  -8   25.28    9.68
 -11   0   8   15.99   11.61
 -11   0  -8   12.15   11.23
  11   0   8   39.00   12.77
 -11   0   8   24.26   12.65
 -12   0  -8  283.58   26.93
  12   0  -8  231.84   25.35
 -12   0  -8  251.15   22.97
  12   0   8  240.35   23.49
  12   0   8  236.97   25.21
 -12   0   8  256.04   27.54
 -12   0   8  252.78   26.31
  12   0   8  241.83   26.73
  12   0  -8  250.35   24.15
  13   0  -8  124.84   18.65
 -13   0   8  101.66   18.27
  13   0   8  117.95   19.72
  13   0  -8  110.23   17.07
  13   0   8  109.14   15.28
 -13   0  -8   85.60   15.54
  13   0   8   50.45   15.93
  14   0   8 1002.81   71.08
  14   0  -8  937.76   69.20
 -14   0   8  992.06   68.18
  14   0   8  877.67   66.83
  14   0   8  905.69   67.76
 -14   0  -8  835.50   64.80
  14   0  -8  934.10   66.33
  15   0  -8  406.77   37.25
  15   0   8  403.35   39.06
 -15   0  -8  364.02   32.68
 -15   0   8  387.88   36.49
  15   0   8  389.13   34.52
  15   0   8  399.96   36.46
  15   0  -8  353.63   33.94
 -16   0  -8  273.67   24.31
 -16   0   8  184.38   25.87
  16   0   8  160.04   21.98
  16   0  -8  163.05   23.40
  16   0   8  174.21   25.25
  16   0  -8  194.34   26.01
  16   0   8  183.35   27.53
  17   0  -8  691.12   56.18
  17   0   8  679.08   52.73
  17   0   8  744.21   58.09
  17   0   8  608.14   53.65
 -17   0   8  659.66   54.65
  17   0  -8  561.20   51.65
 -17   0  -8  676.99   51.49
  18   0  -8   47.65   16.79
  18   0   8   21.47   18.35
  18   0   8   33.93   18.98
  18   0  -8   53.76   19.07
  18   0   8   24.08   14.75
 -18   0   8   27.89   18.73
 -18   0  -8   14.22   15.49
 -19   0  -8    3.14   16.03
  19   0  -8   72.00   21.05
  19   0   8   29.76   19.58
  19   0   8   14.33   19.05
  19   0  -8   30.27   17.41
  19   0   8   21.08   15.00
 -19   0   8   36.88   19.98
 -20   0   8   23.50   20.59
  20   0  -8   43.56   18.71
  20   0   8   46.31   21.43
 -20   0  -8   27.57   17.50
  20   0  -8   70.44   21.73
  20   0   8   18.56   20.60
  21   0  -8  225.18   32.57
  21   0   8  167.47   30.15
 -21   0  -8  175.02   27.20
  21   0  -8  207.10   29.59
 -21   0   8  152.62   29.80
  21   0   8  187.66   32.80
  22   0  -8  164.59   27.66
 -22   0   8  153.99   30.32
  22   0   8  140.94   32.12
  22   0   8  166.75   30.00
  22   0  -8  133.94   29.21
 -22   0  -8  152.78   26.61
 -23   0   8   34.21   24.35
  23   0   8  127.63   29.17
  23   0  -8  110.46   26.12
  24   0   8  305.39   40.74
 -24   0   8  339.00   41.05
  24   0  -8  273.18   37.09
  25   0   8   -1.93   22.80
  25   0  -8   22.19   21.77
 -25   0   8   14.31   23.90
  26   0   8   59.54   27.44
  26   0  -8   51.27   25.50
 -26   0   8   37.91   27.03
  27   0   8  -13.25   23.90
  27   0  -8   -6.35   21.34
 -27   0   8   -7.84   26.30
   0   0   9    2.48    4.18
   0   0   9   -0.13    5.05
   0   0  -9    1.91    5.37
   0   0   9   -2.44    5.69
   0   0  -9   -2.08    3.63
   1   0  -9   -8.03    3.83
   1   0   9   -4.50    4.01
  -1   0   9   -4.05    4.95
  -1   0   9    7.60    5.49
  -1   0  -9    0.74    5.54
  -1   0   9    2.49    4.14
  -1   0  -9   -2.59    3.50
   1   0   9   -1.04    5.50
  -1   0  -9    3.59    4.97
   1   0   9   -9.06    4.36
   1   0  -9   -1.98    5.26
   2   0   9    5.89    5.04
   2   0   9    3.05    4.30
  -2   0   9   -7.82    5.61
   2   0   9   -6.09    5.49
   2   0  -9   -5.66    5.26
   2   0  -9   -4.35    4.13
  -2   0  -9    0.96    5.58
  -2   0  -9   -0.89    3.83
  -2   0   9    8.43    6.04
   3   0  -9   -0.13    4.51
  -3   0  -9    0.89    1.77
  -3   0  -9   -6.75    5.43
   3   0   9   -5.46    4.16
   3   0  -9   -2.24    5.82
  -3   0   9   -2.93    5.61
   3   0   9  -10.50    4.30
   3   0   9    1.41    5.12
   3   0   9   -6.09    5.11
  -3   0  -9   -4.59    5.07
   4   0  -9   -3.40    5.74
   4   0   9    8.12    5.05
  -4   0  -9  -10.93    5.40
  -4   0   9    0.97    5.33
   4   0   9    4.04    5.24
  -4   0   9    9.88    6.73
   4   0   9   -2.99    5.92
   4   0   9   -6.19    4.66
  -4   0  -9   -2.04    5.13
   4   0   9    0.74    2.21
   5   0   9   -1.16    5.63
  -5   0   9   -8.44    6.23
   5   0   9    5.40    5.52
  -5   0  -9   -6.06    5.88
  -5   0  -9   -0.85    5.39
  -5   0   9   -6.97    6.13
  -5   0  -9  -11.02    5.97
   5   0  -9   -1.12    6.33
   5   0   9   -7.28    5.81
   5   0   9   -1.37    6.45
   5   0   9   -8.39    5.20
   6   0   9   -4.06    6.69
  -6   0  -9    7.23    6.78
   6   0   9   -3.71    5.98
   6   0   9   -7.44    6.11
   6   0   9    8.68    6.57
   6   0   9    0.07    6.80
  -6   0  -9   -8.99    6.11
  -6   0   9    4.76    6.60
  -6   0   9   -9.86    6.71
  -7   0  -9  -11.49    6.15
  -7   0   9   -0.73    5.71
  -7   0  -9  -13.17    6.46
   7   0   9   -7.03    5.83
   7   0   9   -4.49    6.30
   7   0   9   -5.90    7.25
  -7   0  -9  -12.53    6.46
   7   0   9   -1.55    6.81
  -7   0   9   -2.39    7.37
  -7   0   9   -3.35    7.86
   8   0   9   -1.78    7.02
  -8   0  -9   -3.32    7.05
   8   0   9    4.34    8.45
  -8   0  -9    2.37    8.08
   8   0  -9   -0.02    7.52
  -8   0   9   12.76    6.82
  -8   0   9   -3.98    7.96
   8   0   9  -10.16    6.55
  -8   0   9    2.09    8.60
  -8   0  -9   -9.90    7.51
   9   0   9    2.85    9.27
   9   0   9  -15.26    7.08
   9   0  -9   -1.02    8.37
  -9   0   9  -11.93    9.18
   9   0   9    0.35    7.82
  -9   0   9    2.56    6.74
  -9   0  -9  -18.63    7.17
  -9   0   9    3.10    9.64
  -9   0  -9    6.61    8.16
  -9   0  -9   -6.19    8.27
 -10   0   9   -5.99    7.24
  10   0   9   -4.30    9.19
 -10   0  -9    6.98    8.93
  10   0   9    1.77    7.71
  10   0  -9   -3.56    8.72
 -10   0  -9    5.89    9.39
  10   0   9   -5.88    8.46
 -10   0   9   10.69   10.84
 -10   0   9  -32.91    7.90
 -10   0  -9   -9.87    8.00
 -11   0   9   13.65   11.25
  11   0   9   -0.99    8.01
 -11   0  -9    5.17    8.69
 -11   0  -9   10.19   10.23
 -11   0  -9    6.99   10.36
 -11   0   9   -7.47   10.18
  11   0   9  -11.06    9.44
  11   0   9    4.13   10.50
 -11   0   9    1.26    7.93
  11   0  -9   -9.19    8.83
 -12   0  -9    3.67   10.61
 -12   0   9  -18.76   11.62
  12   0  -9   -8.79    9.86
 -12   0  -9    3.60   10.99
  12   0   9   11.26   11.80
  12   0   9    8.43    9.65
 -12   0  -9    6.35    9.37
 -12   0   9   -6.91   11.25
  12   0   9   -4.69   10.19
  12   0  -9    6.57    9.67
  13   0   9    7.78   12.74
 -13   0  -9   -9.04   10.11
  13   0   9  -10.56    9.53
  13   0   9   -7.17   11.11
 -13   0   9   -9.84   11.96
  13   0  -9   -3.62   11.47
  13   0  -9    8.45   10.84
  14   0   9   -1.02   10.88
  14   0  -9   15.93   12.62
 -14   0  -9   -9.44   11.25
 -14   0   9    3.44   13.95
  14   0  -9   10.30   12.73
  14   0   9   17.48   14.47
  14   0   9    9.95   12.88
 -15   0  -9  -53.77   10.77
  15   0   9  -29.58   11.89
  15   0   9   -3.48   14.21
  15   0  -9    7.27   12.71
  15   0   9  -13.54   11.01
 -15   0   9  -23.72   13.77
  15   0  -9    9.76   13.61
 -16   0  -9  -22.12   13.06
  16   0   9    2.64   14.15
  16   0  -9   -3.80   12.07
  16   0   9  -25.66   14.44
  16   0   9   -7.44   11.73
 -16   0   9  -10.77   14.32
  16   0  -9    4.16   13.86
  17   0   9   -9.29   13.98
 -17   0   9   -4.24   15.55
  17   0  -9    3.52   12.71
  17   0  -9    6.78   14.56
 -17   0  -9  -19.76   13.33
  17   0   9   26.88   17.81
  17   0   9  -23.35   12.02
 -18   0  -9    0.96   14.88
  18   0  -9    1.22   14.81
  18   0   9   10.64   17.74
  18   0   9    6.50   13.82
  18   0  -9  -16.85   15.27
  18   0   9   16.33   16.79
 -18   0   9    9.15   16.98
  19   0   9   -2.41   16.87
  19   0   9   12.19   15.12
 -19   0  -9    6.54   15.89
  19   0   9   -3.38   17.89
  19   0  -9  -15.43   15.92
 -19   0   9   22.93   18.55
  19   0  -9    4.49   15.56
 -20   0  -9  -13.66   16.85
  20   0  -9   -2.08   18.24
  20   0   9  -14.13   18.27
  20   0   9  -14.06   17.43
  20   0  -9   21.39   17.99
 -20   0   9   31.20   19.47
  21   0  -9   23.10   20.03
  21   0   9  -17.01   19.67
 -21   0  -9    2.29   17.45
  21   0   9    5.63   19.11
  21   0  -9   13.94   17.36
 -21   0   9   17.37   20.42
  22   0   9   21.67   21.75
  22   0  -9  -12.70   18.88
  22   0  -9   -7.11   17.05
 -22   0   9   -3.30   20.50
  22   0   9   18.74   22.34
 -22   0  -9   13.22   18.41
  23   0  -9   31.95   19.09
 -23   0   9  -28.80   21.15
  23   0   9   -6.14   21.51
  24   0  -9    5.05   19.00
 -24   0   9   19.46   24.31
  24   0   9  -11.79   19.97
  25   0   9   -3.88   22.75
  25   0  -9    4.36   20.94
 -25   0   9   -8.99   24.91
  26   0  -9    2.95   21.10
  26   0   9   34.16   26.26
 -26   0   9  -11.24   25.68
 -27   0   9  -13.79   25.95
  27   0  -9   40.23   24.30
  27   0   9  -35.66   22.74
   0   0 -10 6569.93  450.99
   0   0  10 6617.55  429.01
   0   0  10 6602.01  422.42
   0   0 -10 7022.52  422.31
   0   0  10 7143.96  451.47
  -1   0  10 1041.94   70.17
  -1   0 -10 1053.81   76.17
  -1   0  10 1131.05   72.74
   1   0  10 1089.31   76.37
   1   0  10 1091.55   70.43
   1   0 -10 1083.83   70.18
  -1   0 -10 1078.42   70.08
  -1   0  10 1170.43   76.65
   1   0 -10 1088.23   76.23
   1   0  10 1141.85   72.26
   2   0 -10 1645.43   99.72
   2   0  10 1609.51  107.59
   2   0 -10 1497.03  107.37
  -2   0 -10 1687.51   99.93
   2   0  10 1574.31  101.65
  -2   0  10 1461.25  102.20
  -2   0  10 1599.88  107.80
   2   0  10 1506.45   99.75
  -2   0 -10 1526.62  107.34
   3   0  10  450.08   37.60
   3   0  10  545.66   36.29
   3   0  10  550.65   39.76
  -3   0  10  565.68   38.64
   3   0  10  531.94   36.76
   3   0 -10  566.49   35.85
  -3   0 -10  523.58   39.62
   3   0 -10  521.30   39.75
   4   0  10  306.59   23.33
  -4   0 -10  305.28   25.55
   4   0  10  302.93   23.46
   4   0 -10  307.31   25.70
   4   0  10  294.52   25.53
   4   0 -10  326.78   22.65
  -4   0  10  343.76   24.79
  -4   0  10  283.47   24.72
  -5   0 -10   13.72    7.97
  -5   0  10  -10.28    6.88
   5   0  10    7.02    7.05
  -5   0  10    2.67    6.71
   5   0  10    4.64    6.24
   5   0  10   14.34    6.26
   5   0 -10    0.24    6.72
   5   0  10    4.97    4.18
   6   0  10  588.18   44.91
   6   0  10  603.14   42.31
   6   0  10  630.80   42.24
  -6   0 -10  583.92   44.97
   6   0  10  599.30   44.28
  -6   0  10  581.45   44.03
  -6   0 -10  604.50   43.79
  -6   0  10  608.05   43.97
   6   0 -10  654.49   45.79
   7   0  10   91.91   13.60
  -7   0 -10   66.50   12.02
  -7   0  10   79.34   12.83
   7   0  10   81.38   11.42
  -7   0  10  103.49   14.65
   7   0  10   86.99   12.14
   7   0  10   95.70   12.64
  -7   0 -10  103.36   13.11
   7   0 -10   80.90   12.37
  -7   0  10  119.46   11.38
  -8   0 -10  422.00   33.77
   8   0  10  417.96   34.12
   8   0  10  433.41   33.80
  -8   0  10  427.35   33.98
  -8   0 -10  412.09   31.24
   8   0  10  420.82   31.12
   8   0  10  392.94   31.82
  -8   0 -10  419.29   33.31
  -8   0  10  414.74   30.12
  -8   0  10  419.37   34.14
  -9   0  10  553.61   42.58
  -9   0 -10  588.45   43.35
  -9   0 -10  584.27   43.00
  -9   0 -10  544.03   39.85
   9   0  10  534.82   40.68
  -9   0  10  543.36   43.11
   9   0  10  567.03   43.01
   9   0  10  530.16   43.29
  -9   0  10  537.09   38.45
 -10   0  10  435.01   38.77
  10   0 -10  508.28   39.70
  10   0  10  501.47   39.02
 -10   0  10  553.32   41.03
 -10   0 -10  503.91   39.47
  10   0  10  464.53   37.65
 -10   0 -10  454.35   36.46
  10   0  10  470.17   40.32
 -10   0 -10  514.08   39.75
 -10   0  10  509.01   35.16
  11   0  10    5.92   10.92
 -11   0  10   -0.46    8.17
 -11   0  10   26.66   12.88
 -11   0 -10   13.70   10.97
  11   0  10   19.96    9.80
  11   0 -10    7.16   10.37
 -11   0 -10   12.79   11.11
 -11   0  10  -42.25   10.14
  11   0  10   17.48   11.97
 -11   0 -10   -1.42    8.73
 -12   0  10    4.59   12.57
 -12   0 -10   -3.72    9.83
  12   0  10    5.45   12.32
 -12   0  10   -2.51    8.65
  12   0  10    0.79    9.50
 -12   0 -10    0.94   11.36
  12   0 -10   -7.66   10.62
 -12   0 -10   10.74   11.60
  12   0  10    5.79   11.33
 -12   0  10    9.86   12.79
  13   0  10  158.78   24.28
  13   0  10  226.74   24.57
  13   0 -10  182.24   23.68
 -13   0 -10  189.43   20.78
 -13   0  10  198.81   25.49
  13   0  10  232.91   22.91
  13   0 -10  211.37   22.46
  14   0  10   44.48   13.80
  14   0  10   20.11   14.74
  14   0 -10   44.81   14.20
 -14   0 -10   64.71   14.46
 -14   0  10   13.71   15.25
  14   0  10   49.12   16.71
  14   0 -10   57.11   16.11
  15   0 -10  129.59   20.32
  15   0  10  125.55   23.35
  15   0  10  151.83   23.22
 -15   0 -10  103.82   18.85
  15   0  10  160.81   20.00
  15   0 -10  152.32   22.65
 -15   0  10  126.96   22.48
 -16   0 -10  730.36   58.96
  16   0  10  839.80   65.98
  16   0 -10  839.27   60.98
  16   0  10  861.52   62.67
  16   0  10  764.38   61.66
  16   0 -10  777.23   63.68
 -16   0  10  843.71   64.00
  17   0 -10    9.54   13.98
 -17   0  10   14.72   18.18
 -17   0 -10    2.25   14.50
  17   0  10   18.84   14.27
  17   0  10   15.44   18.06
  17   0 -10   17.35   16.03
  17   0  10    0.96   15.43
  18   0  10  189.71   23.46
 -18   0 -10  143.20   22.43
  18   0 -10  136.09   23.98
  18   0  10  158.46   26.55
 -18   0  10  173.10   27.68
  18   0 -10  154.06   26.74
  18   0  10  212.70   30.39
  19   0  10    3.25   18.30
  19   0 -10  -25.87   14.39
 -19   0 -10  -17.29   14.89
  19   0  10   13.18   19.34
 -19   0  10   -5.87   19.43
  19   0 -10   19.60   17.89
 -20   0  10   57.01   23.00
  20   0  10   95.35   25.87
  20   0 -10   88.59   20.91
  20   0  10   74.61   23.06
 -20   0 -10   64.82   19.81
  20   0 -10   48.25   22.25
 -21   0 -10  117.28   23.65
  21   0 -10  160.60   29.64
  21   0  10  171.78   30.80
 -21   0  10  135.75   29.02
  21   0 -10  148.41   26.73
  21   0  10  158.05   31.20
  22   0  10    2.12   21.02
  22   0 -10   21.15   18.37
 -22   0  10   -7.75   22.13
  22   0 -10  -13.78   19.82
  22   0  10   95.01   28.01
 -23   0  10  151.83   33.30
  23   0  10  207.26   34.43
  23   0 -10  230.40   32.25
 -24   0  10   20.78   24.30
  24   0  10   37.89   24.25
  24   0 -10   -1.63   19.99
 -25   0  10   57.45   27.95
  25   0 -10   73.39   24.48
  25   0  10   90.79   29.02
  26   0 -10  104.69   28.75
 -26   0  10   53.18   28.14
  26   0  10   97.59   30.26
  27   0  10   41.30   27.92
  27   0 -10   27.07   23.74
 -27   0  10   -1.45   26.99
   0   0 -11   20.89    7.38
   0   0  11   16.59    7.13
   0   0  11   28.92    7.59
   0   0 -11   17.80    5.07
   1   0  11    1.10    5.77
   1   0  11   -2.88    6.38
   1   0  11   -6.89    4.63
   1   0 -11   -0.55    4.60
   1   0 -11    8.55    6.92
  -1   0 -11    1.16    4.25
  -1   0 -11    8.60    7.14
  -1   0  11    3.68    4.97
  -1   0  11   -0.17    6.61
  -1   0  11    4.92    6.11
  -2   0 -11   10.15    4.89
   2   0  11   -4.49    6.38
  -2   0 -11   12.49    6.99
   2   0 -11   -3.54    6.31
   2   0  11    0.14    5.35
  -2   0  11   -2.21    4.53
  -2   0  11   10.75    7.44
  -2   0  11   -3.29    6.14
   2   0 -11    1.90    4.87
   2   0  11   -2.78    5.72
  -3   0  11    0.80    7.23
  -3   0 -11   -7.84    4.49
   3   0  11  -14.32    4.68
   3   0 -11   -4.48    4.91
   3   0  11   -4.48    5.98
   3   0  11    6.91    6.07
  -3   0 -11   -3.48    6.67
   3   0 -11   -8.05    6.72
   3   0  11   -5.20    6.11
   4   0 -11    1.87    5.59
   4   0  11   -6.17    5.64
  -4   0 -11    2.03    2.15
  -4   0  11   -0.66    7.39
   4   0 -11   -3.08    6.55
  -4   0 -11    5.91    7.18
   4   0  11   -0.49    5.48
   4   0  11   -2.92    6.45
   4   0  11    4.56    5.73
   5   0  11   -4.15    2.26
  -5   0  11   -0.50    6.14
   5   0  11  -11.52    6.32
  -5   0 -11   -0.47    7.00
   5   0  11    0.42    6.18
  -5   0  11    4.23    7.87
   5   0  11    1.85    5.52
   5   0 -11    2.12    7.12
   6   0  11   -5.20    6.82
  -6   0  11   -0.77    8.43
   6   0 -11   -0.72    7.81
  -6   0  11    1.93    7.19
   6   0  11    2.51    6.90
   6   0  11    1.54    6.27
  -6   0 -11   -3.94    7.20
   6   0  11    5.78    6.51
  -7   0  11   -2.66    8.72
   7   0  11  -14.26    6.25
   7   0  11   -2.36    8.10
   7   0  11   -5.21    8.08
   7   0  11    3.50    7.52
  -7   0 -11   -6.15    7.85
  -7   0 -11    0.86    8.13
   7   0 -11   -6.96    7.64
  -7   0  11   -9.95    8.44
  -8   0 -11  -12.82    7.81
  -8   0  11  -10.61    8.56
   8   0  11   -6.56    8.35
   8   0 -11    1.39    8.44
   8   0  11    8.88    9.32
   8   0  11   -6.72    7.68
  -8   0 -11    1.96    8.35
  -8   0  11   -3.99    8.84
   8   0  11   -4.64    7.22
  -8   0  11    0.69    6.99
   9   0  11  -11.97    7.36
  -9   0 -11    7.46    9.78
  -9   0  11    8.11   10.34
   9   0  11   -0.23    8.44
   9   0  11   -5.25    9.26
  -9   0 -11   10.71    9.78
  -9   0  11  -12.74    7.10
  -9   0 -11  -11.21    8.15
   9   0  11    3.92    8.22
  -9   0  11   15.42   10.52
 -10   0 -11    2.02    9.85
 -10   0  11    9.15   10.97
 -10   0  11   -2.32    7.93
  10   0  11   -4.76    8.88
 -10   0  11    0.34   10.31
  10   0  11   19.47   10.35
 -10   0 -11  -13.35    8.45
  10   0  11   11.33   10.81
 -10   0 -11   11.62    9.69
  11   0  11   -1.79   10.43
  11   0 -11   -0.67    9.82
  11   0  11   -2.98    9.65
 -11   0 -11   -1.60   10.22
 -11   0  11   10.12   12.56
 -11   0  11   -8.87    8.62
  11   0  11    7.51   11.68
 -11   0  11    7.33   12.08
 -11   0 -11  -14.62    9.67
 -12   0  11  -19.04   12.72
 -12   0 -11   -7.60    9.97
  12   0  11  -13.84   10.31
 -12   0 -11  -12.60   10.77
  12   0  11   15.22   13.23
  12   0 -11    1.39   10.81
  12   0  11   -3.59   10.37
 -12   0  11    1.81    9.04
 -12   0 -11    2.63   10.64
  13   0  11   -1.93   10.73
 -13   0 -11  -11.40   11.92
  13   0  11   13.77   12.87
 -13   0 -11   -0.45   11.32
  13   0 -11  -12.98   10.46
  13   0  11   19.01   14.16
 -13   0  11   -0.03   13.73
  13   0 -11   22.60   11.36
  14   0 -11   -2.09   11.57
  14   0 -11   -0.46   12.91
  14   0  11   -1.13   13.88
  14   0  11  -18.74   10.70
  14   0  11   -8.36   11.94
 -14   0 -11    6.49   11.45
 -14   0  11   -7.44   14.81
  15   0 -11   12.65   12.88
 -15   0 -11   -1.19   12.62
  15   0  11   -1.86   14.52
  15   0  11  -13.88   13.33
  15   0 -11  -15.75   12.86
 -15   0  11   -8.68   15.55
  15   0  11   -5.99   12.21
  16   0  11   -3.77   13.94
  16   0  11    5.42   16.26
 -16   0 -11   -2.66   13.33
 -16   0  11    0.65   15.69
  16   0 -11   -6.47   13.76
  16   0  11   -1.39   12.99
  16   0 -11   -7.47   13.32
  17   0 -11   -2.09   15.27
  17   0  11   -7.06   16.04
  17   0 -11  -18.63   13.13
 -17   0  11  -10.15   16.16
 -17   0 -11    8.07   14.21
  17   0  11  -19.95   12.75
  17   0  11   -3.39   14.47
  18   0  11  -28.82   13.21
 -18   0  11   16.56   18.25
  18   0 -11  -17.51   15.27
  18   0  11   -1.02   16.94
  18   0  11   -4.96   17.09
 -18   0 -11    1.96   15.31
  18   0 -11    7.93   14.68
  19   0  11   -4.78   18.50
  19   0 -11  -10.09   14.90
  19   0 -11  -14.66   17.52
 -19   0 -11  -22.23   15.60
  19   0  11  -16.27   16.62
 -19   0  11   -0.20   17.93
  20   0 -11   -2.66   18.78
 -20   0 -11    6.79   16.92
  20   0  11    3.82   20.06
  20   0  11   20.84   19.10
  20   0 -11   19.82   17.72
 -20   0  11   -5.02   18.92
  21   0  11    2.77   19.43
 -21   0  11   -1.92   19.93
  21   0 -11   27.50   18.04
  21   0  11  -17.37   19.51
 -21   0 -11   -2.29   17.87
  21   0 -11    7.92   20.36
  22   0 -11    1.19   18.14
  22   0 -11   -1.40   19.72
 -22   0  11    2.35   20.73
  22   0  11    9.05   23.11
  22   0  11  -10.29   19.95
  23   0 -11  -15.40   17.62
 -23   0  11  -11.23   22.16
  23   0  11  -10.33   20.74
  24   0 -11   -8.26   20.40
 -24   0  11    1.58   23.20
  24   0  11   -5.99   20.84
 -25   0  11   -0.47   25.41
  25   0 -11  -13.59   19.87
  25   0  11  -12.08   22.79
 -26   0  11   31.63   27.28
  26   0  11   41.98   26.94
  26   0 -11    7.74   23.33
  27   0 -11   -0.75   22.90
  27   0  11   20.64   26.52
   0   0 -12  255.10   22.21
   0   0  12  226.61   18.71
   0   0 -12  271.08   18.80
   0   0  12  208.85   21.37
   0   0  12  239.32   20.33
  -1   0 -12  947.96   70.75
  -1   0  12  967.54   64.87
  -1   0  12 1009.73   71.36
   1   0  12 1006.49   67.07
   1   0 -12  990.08   70.97
   1   0  12  989.32   71.19
   1   0  12 1028.02   65.20
  -1   0 -12 1042.19   64.95
   1   0 -12 1015.95   64.82
  -1   0  12  996.43   67.47
  -2   0 -12  317.16   26.62
  -2   0 -12  327.65   23.26
   2   0  12  295.41   23.23
   2   0 -12  272.97   26.33
   2   0  12  345.79   24.86
   2   0  12  324.41   26.75
  -2   0  12  327.85   26.10
  -2   0  12  302.52   22.76
  -2   0  12  312.89   27.59
   2   0 -12  324.93   23.16
   3   0  12    0.52    5.90
   3   0  12   12.56    6.07
   3   0  12   14.99    7.43
   3   0 -12   -1.47    5.35
   3   0  12   -7.69    6.59
  -3   0 -12    6.53    5.58
  -3   0  12   -1.15    7.17
  -3   0 -12   -8.57    7.03
   3   0 -12    3.02    7.11
   4   0  12   66.27    9.70
   4   0  12   58.10   11.11
  -4   0  12   58.37   11.31
   4   0 -12   64.30    8.78
  -4   0 -12   51.70   10.83
   4   0  12   72.05   11.06
   4   0 -12   59.50   11.13
   4   0  12   71.03    9.74
  -5   0  12   10.75    8.49
   5   0  12   10.67    7.12
  -5   0 -12    5.15    8.04
   5   0 -12    7.03    6.33
   5   0  12    3.99    4.67
   5   0  12    2.88    7.83
   5   0  12    2.79    6.76
   5   0 -12    5.61    8.34
  -5   0  12   19.50    8.23
   6   0  12 1239.28   87.36
   6   0  12 1169.94   81.11
  -6   0 -12 1278.67   87.50
   6   0  12 1279.27   82.11
   6   0 -12 1210.68   87.23
  -6   0  12 1301.61   84.91
  -6   0  12 1195.57   84.07
  -7   0 -12  883.63   65.22
   7   0  12  805.67   63.31
   7   0  12  969.59   65.42
   7   0 -12  948.10   65.64
   7   0  12  829.79   60.41
   7   0  12  898.33   60.77
  -7   0  12  939.60   63.52
  -8   0 -12 1438.55   94.79
  -8   0  12 1299.32   93.43
   8   0  12 1367.00   90.97
  -8   0  12 1351.76   94.64
   8   0  12 1389.78   91.04
   8   0  12 1352.41   94.99
   8   0  12 1466.45   97.12
  -8   0 -12 1410.55   97.19
   8   0 -12 1333.01   96.75
  -8   0  12 1364.47   88.99
   9   0  12   61.41   12.30
   9   0  12   48.31   13.35
   9   0  12   56.74   12.47
   9   0 -12   65.78   12.78
   9   0  12   53.88   11.12
  -9   0  12   90.66   15.28
  -9   0  12   50.05   13.34
  -9   0 -12   65.37   13.23
  -9   0  12   40.97   10.09
  -9   0 -12   51.61   12.57
 -10   0  12   24.84   13.22
  10   0  12   20.02   11.11
  10   0  12   14.98   11.60
 -10   0 -12   -9.61    9.57
 -10   0  12    8.52   11.59
  10   0  12   21.34   10.29
 -10   0 -12   23.25    9.89
 -10   0  12   38.69    9.57
  10   0  12   17.41    9.43
  10   0 -12    1.43    3.37
 -10   0 -12   20.80   11.02
 -11   0  12   60.70   15.52
  11   0  12   24.01   10.82
  11   0  12   42.46   14.62
 -11   0  12   51.97   10.67
 -11   0 -12   21.15   11.99
 -11   0 -12   31.71   11.02
  11   0  12   52.60   12.83
 -11   0 -12   44.54   13.72
  11   0  12   48.28   13.53
 -11   0  12   48.94   15.50
  12   0  12  361.38   34.37
 -12   0  12  383.18   34.56
 -12   0 -12  362.80   32.98
  12   0  12  414.12   33.31
  12   0  12  312.07   31.32
 -12   0  12  317.52   28.74
 -12   0 -12  406.81   34.43
 -12   0 -12  336.22   30.25
  13   0  12  539.61   41.64
 -13   0  12  499.03   43.69
  13   0  12  433.37   43.12
 -13   0  12  486.36   37.16
 -13   0 -12  504.32   39.25
  13   0  12  541.42   43.02
 -13   0 -12  480.21   42.78
  14   0  12   -0.45   11.15
 -14   0  12    3.48   15.19
  14   0  12    1.49   13.10
 -14   0 -12  -25.64   10.26
  14   0 -12   11.83   11.63
  14   0 -12    0.21   13.70
  14   0  12   -7.61   13.91
 -14   0 -12  -10.80   12.70
  15   0 -12  162.78   21.94
  15   0  12  186.20   25.09
 -15   0  12  171.29   25.91
 -15   0 -12  180.97   22.08
  15   0 -12  178.44   25.23
  15   0  12  162.64   26.23
  15   0  12  199.41   23.19
  16   0  12  822.06   68.84
  16   0 -12  814.66   62.82
  16   0 -12  836.22   67.45
  16   0  12  916.30   67.01
  16   0  12  911.57   66.02
 -16   0  12  846.24   67.57
 -16   0 -12  843.38   62.51
  17   0  12  161.66   25.77
  17   0 -12  136.62   22.88
  17   0  12  146.46   22.46
 -17   0 -12  181.92   22.66
  17   0 -12  150.66   25.97
  17   0  12  144.28   26.58
 -17   0  12  186.65   27.99
  18   0 -12   51.30   17.87
  18   0  12   77.65   20.95
 -18   0 -12   58.33   17.98
  18   0  12   27.95   20.82
  18   0 -12   55.14   20.62
 -18   0  12   38.54   20.34
  19   0  12    6.91   19.85
  19   0  12    6.84   18.09
 -19   0 -12  -15.72   15.17
  19   0 -12   11.34   14.73
  19   0 -12  -14.88   17.41
 -19   0  12  -25.30   17.02
  20   0 -12  103.75   26.11
  20   0  12  107.74   26.67
  20   0 -12  125.76   23.31
 -20   0 -12  134.82   22.94
 -20   0  12  116.00   27.12
  20   0  12   91.26   26.56
 -21   0  12  -44.47   17.86
  21   0  12   -5.39   21.18
  21   0 -12   11.87   18.87
  21   0 -12  -10.07   19.69
  21   0  12  -28.68   18.57
 -21   0 -12   -5.73   17.60
  22   0 -12   27.79   23.48
  22   0  12   41.66   26.30
 -22   0  12   31.38   23.66
  22   0 -12   35.42   19.52
  22   0  12   -9.83   21.28
 -23   0  12   61.21   26.89
  23   0  12   38.75   24.54
  23   0 -12   90.67   24.53
  24   0  12   28.51   24.89
  24   0 -12   55.54   22.79
 -24   0  12   42.49   27.72
  25   0 -12  -14.15   21.70
  25   0  12   -9.81   23.70
 -25   0  12   32.91   27.53
  26   0 -12    3.55   21.11
  26   0  12   23.95   26.04
 -26   0  12   14.27   27.80
   0   0  13    5.90    5.73
   0   0 -13   -0.10    4.82
   0   0 -13   -5.15    7.47
   0   0  13  -11.11    7.08
   0   0  13    2.09    7.05
   1   0 -13   -2.77    7.46
  -1   0  13   -1.14    7.82
   1   0  13   21.48    7.90
  -1   0 -13    6.33    5.17
   1   0  13    8.89    8.08
  -1   0  13   16.92    8.35
   1   0  13   -1.21    5.62
  -1   0  13    4.29    5.66
  -1   0 -13   -9.13    7.22
   1   0 -13   -2.19    5.02
  -2   0  13  -10.37    4.79
   2   0  13   -5.71    7.18
   2   0 -13   -4.15    4.99
  -2   0 -13    6.91    7.86
  -2   0 -13    0.85    5.45
   2   0  13    1.18    5.84
   2   0 -13  -10.52    7.06
  -2   0  13    2.78    7.60
  -2   0  13    2.01    8.01
   2   0  13    7.66    6.75
  -3   0  13   -7.22    7.97
   3   0  13   -4.46    6.64
   3   0  13   -1.31    5.95
  -3   0 -13  -11.04    7.02
   3   0 -13   -2.75    5.69
   3   0  13    3.35    7.29
   3   0 -13   -8.32    7.61
   3   0  13    6.88    7.80
  -3   0 -13   -2.77    5.27
  -4   0  13   -6.77    7.80
   4   0  13    1.06    7.01
   4   0  13   -2.24    7.40
   4   0 -13   -3.66    7.77
  -4   0 -13   -3.54    7.66
   4   0 -13   -5.83    6.11
   4   0  13    4.59    6.67
   4   0  13    7.82    8.42
   5   0  13   -2.79    6.77
  -5   0 -13   -4.48    8.64
   5   0  13  -11.56    6.43
   5   0 -13   -7.10    8.00
   5   0  13   -9.28    6.90
   5   0 -13    3.76    6.33
  -5   0  13   -4.43    8.47
   5   0  13   -2.64    7.99
  -5   0  13   -2.59    7.54
  -6   0  13   -7.09    9.02
   6   0  13    1.20    3.40
   6   0  13  -12.14    8.12
   6   0  13   -9.03    7.15
   6   0  13  -13.09    6.61
   6   0 -13    2.18    8.74
  -6   0  13  -17.08    7.46
  -6   0 -13    9.76    9.34
   6   0 -13  -14.24    6.42
   7   0  13   -6.99    7.29
  -7   0  13   -3.45    8.36
   7   0  13   -1.28    8.41
   7   0  13   -2.11    7.96
  -7   0  13   -8.50    9.26
   7   0  13  -12.15    5.97
   7   0 -13   -4.29    8.94
  -7   0 -13  -27.34    7.59
  -8   0  13   -8.68    8.60
   8   0 -13  -14.88    8.52
   8   0  13    8.11    9.41
  -8   0  13   19.25   11.13
   8   0  13  -13.60    7.07
  -8   0 -13   -4.28    8.91
   8   0  13   -0.71    7.97
   8   0  13    2.62   10.09
  -9   0 -13   14.12    9.83
  -9   0 -13   -5.41    9.48
   9   0 -13   -1.27    9.13
   9   0  13   -2.91    8.56
   9   0  13   15.35    9.10
   9   0  13    8.75   10.71
  -9   0  13    3.86   11.04
   9   0  13   -0.25    9.66
  -9   0  13  -15.55    8.90
  -9   0  13   19.91    8.63
 -10   0  13   -9.43    8.89
 -10   0  13    6.65   12.11
 -10   0 -13    1.26   11.09
 -10   0  13   -2.63   11.37
  10   0 -13   -4.44    8.59
  10   0  13   -2.73    8.80
  10   0  13   -4.60    9.22
  10   0  13    2.72   11.62
  10   0  13    2.68    9.58
 -10   0 -13  -11.15   10.28
  11   0  13   -2.95   12.01
 -11   0 -13  -10.75   11.17
  11   0 -13    3.25    4.02
  11   0  13    5.29   10.35
 -11   0  13    6.27   14.01
 -11   0  13   -8.56    8.56
  11   0  13    8.78   10.37
  11   0  13   -6.29   11.01
 -11   0  13   -2.25   11.88
 -11   0 -13  -13.44   10.78
 -12   0 -13   -2.16   10.87
  12   0  13  -14.10    9.30
 -12   0  13   -0.19   13.60
  12   0 -13   -1.45    9.97
 -12   0 -13  -13.08   11.30
  12   0  13  -10.20   10.88
  12   0  13   22.14   14.00
  12   0  13    2.60   11.57
 -12   0  13  -19.22    9.86
 -13   0  13  -20.30    9.78
 -13   0 -13    6.53   13.32
  13   0  13  -16.35   11.13
 -13   0 -13    4.33   11.60
  13   0  13   -1.85   10.72
  13   0  13  -22.17   12.09
  13   0  13  -16.56   11.11
 -13   0  13    5.17   15.78
 -14   0 -13   20.54   14.25
  14   0 -13   -6.52   10.41
  14   0  13   -2.74   12.50
 -14   0 -13    1.68   11.82
  14   0  13   31.72   15.91
 -14   0  13   -0.81   15.20
  14   0  13   -6.71   12.49
 -14   0  13  -26.21    9.57
  15   0  13  -13.74   14.19
  15   0 -13    1.77   12.58
 -15   0 -13    4.63   13.38
 -15   0  13   24.49   17.65
  15   0  13  -11.44   11.85
  15   0  13   -5.49   15.29
  16   0  13   -9.73   14.21
  16   0 -13   -8.12   12.57
 -16   0 -13   24.80   15.00
  16   0  13   12.87   17.21
  16   0  13   -6.08   13.39
 -16   0  13   -4.04   17.92
  17   0 -13  -18.04   12.55
  17   0  13   -6.75   17.53
 -17   0 -13   -2.48   13.82
  17   0  13   -3.24   14.97
 -17   0  13    3.69   19.01
 -18   0 -13   -7.92   14.86
 -18   0  13    5.54   19.75
  18   0  13   -8.10   18.54
  18   0 -13  -22.36   12.67
  18   0  13  -17.74   16.03
 -19   0  13   14.62   20.49
  19   0  13    6.75   18.98
  19   0  13  -27.24   16.86
  19   0 -13    6.43   15.49
 -19   0 -13  -10.87   15.58
 -20   0 -13   15.54   16.93
  20   0 -13    1.27   17.28
  20   0  13  -20.27   17.99
 -20   0  13    0.91   22.18
  20   0  13   -5.98   20.47
  21   0 -13   10.96   17.67
  21   0  13  -15.66   18.84
  21   0  13  -14.65   21.23
 -21   0  13   32.30   23.71
  22   0 -13   -1.57   18.61
 -22   0  13  -26.34   21.88
  22   0  13   -1.62   23.28
  22   0  13    3.52   22.20
  23   0  13   -1.76   22.68
  23   0 -13  -13.07   16.93
 -23   0  13   38.00   25.20
  24   0 -13  -19.37   19.44
  24   0  13  -28.65   22.04
 -24   0  13   36.62   27.56
  25   0 -13  -41.05   19.51
  25   0  13    7.14   24.79
 -25   0  13    2.34   27.71
 -26   0  13   32.39   29.01
  26   0  13   10.48   25.51
  26   0 -13   62.21   25.35
   0   0 -14 1986.65  137.51
   0   0  14 1869.82  130.17
   0   0 -14 2070.38  126.96
   0   0  14 1998.87  127.20
   0   0  14 2069.70  137.89
  -1   0  14 1989.01  138.51
  -1   0  14 1911.63  131.17
  -1   0 -14 2124.27  127.82
   1   0 -14 2015.76  127.54
  -1   0 -14 2034.37  138.26
   1   0  14 2017.69  128.03
  -1   0  14 1886.61  127.62
   1   0  14 2074.41  138.65
   1   0  14 2041.40  131.03
   1   0 -14 2026.78  138.25
   2   0  14  358.07   30.25
  -2   0 -14  356.37   25.80
   2   0 -14  353.89   30.43
  -2   0 -14  335.75   29.70
  -2   0  14  350.10   28.38
  -2   0  14  357.61   30.43
   2   0 -14  355.19   25.92
   2   0  14  341.20   25.98
   2   0  14  339.69   27.51
  -2   0  14  324.07   25.33
   3   0  14 1044.21   71.91
   3   0  14  999.80   74.72
  -3   0 -14 1114.06   68.74
   3   0 -14 1107.44   68.29
   3   0  14 1079.71   68.78
   3   0 -14  966.10   74.40
   3   0  14 1024.29   70.06
  -3   0  14  945.36   71.27
  -3   0 -14 1060.77   74.83
   4   0 -14   43.38    8.45
   4   0  14   25.71   10.20
  -4   0 -14   39.64   11.04
   4   0  14   30.06   10.10
   4   0  14   23.23    8.90
   4   0 -14   31.27   10.53
  -4   0  14   24.23   10.39
   4   0  14   39.51    8.86
  -5   0 -14   -1.14    8.98
   5   0  14   -9.19    7.16
   5   0  14    4.04    8.06
  -5   0  14    0.62    7.97
   5   0  14    7.46    9.06
   5   0  14    1.66    7.31
   5   0 -14   -1.95    6.68
  -5   0  14    2.21    9.06
   5   0 -14   11.29    9.72
   6   0  14  230.12   20.84
   6   0  14  248.58   23.49
  -6   0  14  268.92   24.77
  -6   0 -14  243.70   23.43
   6   0 -14  189.60   22.46
  -6   0  14  254.84   22.55
   6   0 -14  255.13   20.84
   6   0  14  220.93   20.57
   7   0 -14  163.67   19.15
   7   0  14  152.38   16.96
   7   0  14  189.65   19.67
   7   0  14  176.47   17.08
  -7   0  14  163.02   20.56
  -7   0  14  157.82   18.15
  -7   0 -14  144.25   18.70
   8   0  14    5.87    9.69
   8   0 -14   -3.59    9.19
   8   0  14    6.51    8.83
  -8   0 -14    7.32   10.13
   8   0  14    6.77    9.40
  -8   0  14    3.33    9.72
   8   0  14    9.97    8.58
  -8   0  14    1.26   11.79
  -9   0  14 1292.07   85.99
   9   0  14 1261.99   87.81
  -9   0  14 1349.30   92.22
   9   0 -14 1322.41   94.06
  -9   0 -14 1292.54   94.18
   9   0  14 1250.96   92.01
   9   0  14 1335.27   88.53
   9   0  14 1420.07   94.78
  -9   0  14 1345.10   91.59
  10   0  14  542.43   44.11
 -10   0 -14  520.14   42.35
 -10   0  14  566.61   44.62
  10   0  14  508.69   40.62
 -10   0  14  544.94   38.67
  10   0 -14  556.33   44.00
  10   0  14  489.67   43.40
 -10   0 -14  536.90   43.55
  10   0  14  526.05   39.50
 -10   0  14  476.16   42.93
  11   0  14 1136.68   81.03
 -11   0 -14 1037.80   78.71
 -11   0  14 1184.85   80.64
  11   0  14 1127.82   80.57
  11   0  14 1080.73   75.22
 -11   0 -14 1193.92   81.61
  11   0  14 1055.34   75.99
 -11   0  14 1029.35   72.92
 -11   0  14 1093.48   79.70
  12   0  14  820.64   62.58
 -12   0  14  760.26   61.51
  12   0  14  749.33   57.21
 -12   0  14  793.42   55.66
 -12   0 -14  834.74   62.30
  12   0  14  865.92   59.59
  12   0  14  820.79   62.47
  13   0  14   42.48   13.15
  13   0  14   12.88   13.48
  13   0  14   55.63   17.39
 -13   0  14   22.02   12.05
 -13   0  14   54.64   18.86
  13   0  14   13.89   12.84
 -13   0 -14   54.22   16.70
  13   0 -14   41.49   14.68
  14   0 -14   41.00   14.04
  14   0  14   31.33   13.15
 -14   0  14   36.21   12.84
 -14   0  14   20.47   17.18
 -14   0 -14   30.97   16.08
  14   0  14   18.36   15.66
 -14   0 -14    7.22   12.69
  14   0  14   37.20   15.64
  14   0  14   56.11   18.85
  14   0 -14   32.58   14.67
  15   0  14   -4.19   15.19
  15   0  14   13.97   13.55
  15   0  14   26.96   13.50
  15   0 -14    4.99   12.55
  15   0 -14   10.19   14.06
  15   0  14   11.75   15.67
 -15   0 -14    1.18   15.32
 -15   0 -14   27.64   14.52
 -15   0  14   -1.19   16.54
  16   0 -14  176.28   24.41
  16   0  14  199.85   27.34
 -16   0  14  181.91   28.36
 -16   0 -14  207.09   23.52
  16   0  14  158.17   28.06
  16   0 -14  194.67   24.40
  16   0  14  171.56   22.41
  17   0 -14    7.75   14.76
 -17   0 -14   24.11   14.88
  17   0  14   21.02   19.11
  17   0 -14   11.21   14.36
  17   0  14    8.30   16.73
 -17   0  14   -1.14   19.40
  18   0  14  -14.78   16.76
  18   0 -14   20.46   16.04
 -18   0 -14    1.58   15.57
 -18   0  14   -7.49   19.96
  18   0  14  -13.26   18.24
  18   0 -14   14.75   15.80
  19   0 -14   71.02   20.64
 -19   0 -14   68.79   19.60
  19   0  14  107.57   26.06
  19   0 -14  128.83   22.04
  19   0  14  100.90   24.68
 -19   0  14   64.00   25.05
 -20   0  14   15.71   23.58
  20   0  14   16.03   21.61
 -20   0 -14   -1.79   16.79
  20   0 -14   -1.02   16.39
  20   0  14   24.17   20.63
  21   0 -14   36.40   19.55
 -21   0  14   19.23   24.71
  21   0  14   29.06   24.11
  21   0  14  -38.70   18.76
 -22   0  14   24.26   25.37
  22   0  14   30.81   23.23
  22   0 -14   31.05   20.97
  22   0  14   -0.19   23.49
  23   0  14   28.00   23.64
 -23   0  14   33.95   26.73
  23   0 -14   35.20   20.27
  24   0  14  139.76   32.14
  24   0 -14  118.49   27.80
 -24   0  14   79.86   31.35
  25   0  14  -21.80   21.74
  25   0 -14   31.08   22.84
 -25   0  14    2.04   27.34
  26   0  14   15.36   26.73
  26   0 -14   63.94   26.32
 -26   0  14    4.47   28.21
   0   0 -15   20.26    9.40
   0   0 -15   13.02    6.07
   0   0  15   13.96    9.56
   0   0  15   21.12    9.45
   0   0  15   15.94    7.14
  -1   0  15   18.34    6.94
  -1   0 -15    4.11    8.69
   1   0  15   15.77    8.36
   1   0  15   21.46    7.27
   1   0 -15   12.11    6.09
  -1   0 -15   25.00    6.82
  -1   0  15   17.84    9.38
  -1   0  15   16.30    9.38
   1   0 -15    8.87    8.64
   1   0  15   21.05    9.68
  -2   0  15   -2.69    5.92
   2   0  15   -1.83    8.40
   2   0  15    0.84    7.08
   2   0  15   -0.17    7.41
   2   0 -15   -2.85    5.83
   2   0 -15    1.49    8.68
  -2   0  15   -3.26    8.49
  -2   0 -15    4.70    8.99
  -2   0 -15    2.19    5.95
  -2   0  15    0.92    9.26
   3   0  15    2.47    8.59
  -3   0 -15   -2.98    8.35
   3   0 -15    9.79    9.22
   3   0  15    2.02    6.92
   3   0 -15    0.86    6.30
   3   0  15   -5.31    7.08
  -3   0  15   17.68   10.07
  -4   0 -15   -8.73    8.69
   4   0  15   -0.54    7.55
   4   0  15    0.70    8.30
   4   0  15   -6.88    8.43
   4   0 -15   -3.27    8.71
  -4   0  15   -1.62    9.30
   4   0 -15  -15.53    6.17
   4   0  15   -0.90    7.18
   5   0  15    1.10    7.88
  -5   0 -15   -4.35    9.48
  -5   0  15   -6.98    9.58
   5   0 -15   -3.28    6.89
   5   0  15   -3.64    7.53
   5   0  15   19.12   10.44
   5   0 -15   -4.17    9.13
   5   0  15   -9.32    8.15
  -5   0  15    1.60    8.30
   6   0 -15   -0.67    8.97
  -6   0  15    2.45    8.86
   6   0  15  -12.53    8.48
  -6   0 -15   -7.69    9.46
   6   0  15    0.88    7.86
  -6   0  15   -8.88    9.72
   6   0  15    8.99    8.44
   6   0 -15   -6.31    7.32
   6   0  15   -5.33    8.32
  -7   0 -15   -6.60   10.15
   7   0  15  -12.62    7.63
   7   0  15    4.70    4.68
   7   0  15  -15.35    8.91
   7   0 -15   -2.35    9.52
   7   0  15   -8.29    7.94
  -7   0  15  -10.18    8.56
  -7   0  15   -5.71   10.56
   8   0  15  -10.57    8.32
   8   0  15   -7.56    6.10
   8   0  15   -6.56    8.72
   8   0 -15  -13.93    9.71
  -8   0 -15   -5.69   10.51
  -8   0  15   -8.13   11.10
  -8   0  15   -3.81   10.45
   8   0  15    7.69   10.72
   9   0  15   -4.47   10.50
  -9   0  15    5.01   11.57
  -9   0  15   -2.35    9.79
  -9   0 -15    2.77   11.40
   9   0 -15   -0.99   10.59
   9   0  15   17.10   11.92
   9   0  15    4.05    9.79
  -9   0  15   -0.01   13.12
   9   0  15    4.34    9.62
  10   0  15   16.97   12.83
  10   0  15  -17.57    9.22
 -10   0 -15  -13.73   10.96
 -10   0  15  -16.28   11.91
 -10   0  15    3.00   12.33
  10   0  15   -2.75    9.95
 -10   0  15   -6.94    9.73
  10   0  15    2.99   10.85
  10   0 -15    2.78   10.93
  11   0  15    6.71   11.29
  11   0 -15  -10.21   11.03
 -11   0  15  -15.15    9.83
 -11   0 -15  -13.62   12.56
 -11   0  15    1.14   13.87
  11   0  15   23.97   14.08
  11   0  15    8.14   10.07
 -11   0 -15    3.53   11.72
  11   0  15   -1.64   11.46
 -12   0 -15  -16.46   12.51
 -12   0  15   10.21   15.34
 -12   0  15   -3.23   10.08
  12   0  15   -8.86   10.61
  12   0  15   29.14   14.40
  12   0 -15   -4.03    5.12
  12   0  15  -30.62   11.07
  12   0  15   19.71   13.38
  13   0  15   32.28   16.38
  13   0  15   12.06   13.81
  13   0 -15    1.93   10.09
 -13   0  15   -9.69   11.23
 -13   0  15    3.79   16.58
  13   0  15   -4.21   11.71
 -13   0 -15   22.97   14.67
  13   0  15   16.59   13.65
  14   0 -15    3.60   13.39
  14   0  15  -18.38   12.63
 -14   0 -15  -14.97   14.51
 -14   0  15  -14.14   11.31
  14   0  15  -13.76   14.07
  14   0  15    8.42   12.55
 -14   0  15  -22.43   15.67
  14   0  15    2.38   13.75
  15   0 -15    4.69   11.59
  15   0  15    7.34   17.07
 -15   0 -15   11.16   16.16
  15   0 -15   -5.40   13.70
  15   0  15   18.27   15.17
  15   0  15  -19.47   12.56
 -15   0  15    9.35   18.08
 -15   0  15   12.53   11.66
  16   0  15   -8.81   15.90
 -16   0 -15  -10.67   16.02
  16   0 -15   10.52   14.72
 -16   0 -15   15.99   13.57
 -16   0  15  -26.50   16.16
  16   0  15    9.98   13.39
  16   0 -15    5.10   13.55
  16   0  15   17.22   17.23
  17   0  15   13.98   13.97
 -17   0  15   -8.82   18.84
  17   0  15  -17.31   16.98
  17   0 -15   -7.94   14.01
 -17   0 -15    6.83   14.69
  17   0  15   -7.24   15.29
  17   0 -15  -10.86   14.41
  18   0 -15   17.19   16.05
 -18   0  15   -5.60   20.47
 -18   0 -15   -2.18   15.25
  18   0  15    7.67   17.19
  18   0  15   15.50   14.72
  18   0 -15   20.53   15.21
  18   0  15    8.33   20.43
  19   0  15   10.16   20.02
 -19   0 -15  -22.41   15.43
  19   0 -15   21.23   17.01
  19   0  15   22.61   15.84
 -19   0  15  -10.30   21.75
  19   0  15   33.85   22.17
  19   0 -15    8.22   15.45
  20   0 -15   -5.19   16.61
  20   0  15   -5.48   19.78
 -20   0  15    1.01   22.98
  20   0  15    7.19   20.73
  21   0 -15    8.85   18.08
  21   0  15  -17.30   21.36
  21   0  15   -8.73   20.37
 -21   0  15   -4.23   23.58
  22   0 -15  -12.37   17.50
  22   0  15  -30.77   19.84
 -22   0  15   -0.77   24.22
  23   0  15   -2.69   23.81
  23   0 -15   31.12   21.23
 -23   0  15    5.87   25.92
  24   0  15  -45.50   21.88
 -24   0  15    1.19   26.03
  24   0 -15  -16.96   20.07
 -25   0  15   23.36   28.25
  25   0  15    3.01   25.68
  25   0 -15  -15.11   20.97
  26   0  15   28.40   27.77
  26   0 -15    7.92   23.31
   0   0 -16   41.65   11.85
   0   0  16   26.25   11.47
   0   0  16   41.09    9.04
   0   0  16   35.81   11.26
   0   0 -16   56.74    8.46
  -1   0 -16   86.91   10.37
   1   0  16   68.04   12.35
  -1   0  16   76.94   14.44
   1   0 -16   68.50   10.02
  -1   0  16   49.53    9.77
   1   0  16   89.40   14.48
   1   0  16   60.92   10.41
  -1   0 -16   83.39   14.34
  -1   0  16   63.42   12.90
   1   0 -16   95.62   14.52
   2   0  16  875.00   69.59
  -2   0  16  912.64   66.10
   2   0  16  986.81   65.55
  -2   0 -16  924.28   69.36
  -2   0  16 1060.69   70.96
   2   0 -16 1035.05   62.93
  -2   0  16  932.14   62.57
   2   0  16  917.69   63.37
   2   0 -16  905.74   69.43
  -3   0  16   41.97   12.59
   3   0  16   42.53   12.17
   3   0 -16   25.52    8.05
   3   0  16   23.21    9.03
   3   0  16   20.47    9.92
  -3   0 -16   19.67   10.67
   3   0 -16   31.99   11.17
   4   0  16  421.66   32.09
  -4   0  16  354.33   32.12
   4   0  16  419.88   34.30
   4   0  16  385.64   29.61
   4   0 -16  389.13   28.86
  -4   0 -16  369.37   33.54
   4   0 -16  374.09   33.55
   4   0  16  372.57   30.07
  -5   0  16    1.78    8.28
   5   0  16   17.37    8.82
  -5   0  16   13.75   11.01
  -5   0 -16    5.04   10.55
   5   0 -16   23.50    8.49
   5   0 -16    7.81   10.70
   5   0  16   24.99    9.47
   5   0  16   -7.83    9.48
   5   0  16    1.22    9.33
   6   0  16  622.33   52.10
  -6   0  16  741.79   50.00
   6   0  16  667.91   47.72
   6   0  16  658.40   47.98
   6   0 -16  695.60   52.51
   6   0  16  689.24   50.50
  -6   0  16  639.80   50.58
  -6   0 -16  659.60   52.56
  -7   0  16   27.84   11.01
   7   0  16   13.08    8.64
   7   0  16   17.11   11.70
   7   0  16   15.34    9.74
  -7   0 -16   21.11   12.19
   7   0 -16   24.42   12.56
  -7   0  16   25.49   13.74
   7   0  16   14.85    9.33
  -8   0  16  482.70   40.10
   8   0  16  560.01   42.54
   8   0 -16  493.44   41.69
   8   0  16  484.55   38.28
  -8   0  16  480.59   41.29
   8   0  16  492.96   37.76
   9   0  16   16.76   10.61
   9   0 -16   -5.46   10.49
  -9   0  16   12.95   13.63
   9   0  16   37.52   11.21
  -9   0  16    5.24   12.06
   9   0  16   10.00   10.62
  -9   0 -16   20.27   13.21
   9   0  16   25.65   12.32
 -10   0  16   45.69   17.26
 -10   0 -16   19.83   13.79
  10   0  16   78.60   14.24
 -10   0  16   34.97   12.13
  10   0  16   52.94   15.53
  10   0  16   33.34   11.53
  10   0 -16   33.19   13.58
  10   0  16   17.79   13.22
 -10   0  16   51.45   15.41
 -11   0 -16    5.84   13.81
  11   0  16    9.89   11.86
 -11   0  16   12.98   15.95
  11   0  16   43.45   13.72
  11   0 -16   36.92   14.47
 -11   0  16   60.00   12.89
  11   0  16   41.49   14.75
  11   0  16   55.20   16.78
 -12   0 -16  137.32   20.84
 -12   0  16  136.38   16.45
  12   0  16   92.50   18.69
  12   0  16  113.54   21.51
  12   0  16   98.94   19.54
  12   0  16  118.83   16.64
 -12   0  16   72.82   20.31
  12   0 -16   95.39   17.58
  13   0  16  594.66   46.91
  13   0  16  538.90   49.08
 -13   0 -16  608.99   50.13
 -13   0  16  532.51   49.35
  13   0  16  611.20   44.45
 -13   0  16  556.98   42.71
  14   0 -16   37.98   16.32
 -14   0  16   27.19   18.65
  14   0  16   24.86   13.77
  14   0  16   13.65   15.55
 -14   0  16   46.25   13.96
  14   0  16   40.23   18.94
 -14   0 -16   38.25   16.92
 -15   0 -16   58.33   19.14
  15   0 -16   68.77   18.17
 -15   0  16   60.12   14.77
  15   0 -16   66.82   16.47
  15   0  16   37.96   15.47
  15   0  16   74.39   21.41
 -15   0  16   47.79   20.96
  15   0  16   64.91   19.58
 -16   0 -16  268.41   32.15
  16   0 -16  238.29   27.67
  16   0  16  276.83   27.67
  16   0  16  240.00   31.05
 -16   0  16  238.30   34.08
  16   0  16  242.28   33.16
  16   0 -16  285.34   30.74
  17   0  16   20.14   14.71
 -17   0  16  -31.45   19.89
  17   0 -16   -0.14   16.03
  17   0  16   12.22   18.82
  17   0 -16    5.07   14.53
  17   0  16   -8.19   16.69
  18   0 -16   43.14   18.23
  18   0  16   36.05   22.84
  18   0  16   98.24   19.23
  18   0 -16  100.63   21.42
  18   0  16  104.55   24.07
 -18   0  16   72.45   25.65
  19   0  16   45.68   23.70
  19   0  16   89.20   19.05
  19   0 -16   97.33   21.65
  19   0  16   62.55   23.01
  19   0 -16   51.98   19.96
 -19   0  16   42.31   25.20
  20   0  16   -3.93   20.47
  20   0 -16   -6.16   16.90
 -20   0  16   22.39   23.83
  20   0  16   31.43   22.15
  21   0  16  292.53   42.80
  21   0 -16  297.19   35.37
  21   0  16  355.76   41.72
 -21   0  16  356.67   43.66
 -22   0  16  107.66   31.36
  22   0 -16  107.99   25.32
  22   0  16   93.13   27.94
  23   0 -16  440.84   44.40
 -23   0  16  391.03   49.03
  23   0  16  383.70   47.31
 -24   0  16   32.26   28.97
  24   0  16    7.96   24.64
  24   0 -16   18.76   21.13
 -25   0  16  109.04   32.87
  25   0 -16   62.25   25.84
  25   0  16  -12.49   25.73
   0   0 -17  -11.38    9.33
   0   0 -17   -3.84    6.00
   0   0  17  -17.25    8.35
   0   0  17   -2.79    9.32
   0   0  17   -2.54    6.87
  -1   0  17  -10.36    9.70
   1   0  17    3.04    7.43
   1   0 -17    5.90    9.98
  -1   0 -17   -3.57    9.63
  -1   0 -17   -0.44    5.95
   1   0  17   -4.96    9.24
   1   0  17   -6.44    8.44
  -1   0  17   -3.80    6.75
  -1   0  17  -17.79    8.59
   1   0 -17    6.53    6.56
   2   0  17   12.82   10.62
   2   0 -17   14.27    7.25
  -2   0  17   16.22   10.99
  -2   0 -17   -2.10    9.63
   2   0  17   12.99    9.91
  -2   0  17    3.01    7.03
   2   0 -17    9.82   10.09
   2   0  17   12.23    8.59
  -2   0  17   16.28   10.65
  -3   0  17   14.54   10.81
   3   0  17   -4.68    8.05
   3   0 -17   -1.77    9.63
   3   0  17   -4.94    7.58
  -3   0 -17   -9.80    9.39
   3   0  17   10.22   10.42
   3   0 -17  -10.83    6.54
   4   0 -17  -25.31    8.78
  -4   0  17   -2.15   10.05
   4   0  17   -7.73    7.64
   4   0  17   -0.67    8.97
  -4   0 -17   -2.21   10.26
   4   0  17   13.27   10.27
   4   0 -17   -5.70    7.02
   4   0  17   -1.07    9.20
   5   0  17    9.66   10.53
   5   0  17    5.60    9.53
   5   0 -17   -4.80   10.27
  -5   0  17   -9.71   10.14
   5   0  17   -4.58    8.36
   5   0 -17   -1.88    8.14
   5   0  17    4.24    9.99
  -5   0  17   -2.05    9.24
  -5   0 -17   -6.68   10.36
  -6   0 -17    7.71   11.26
  -6   0  17   -2.31    9.61
   6   0 -17    6.07   10.82
   6   0  17    2.49    9.24
  -6   0  17   24.62   13.47
   6   0  17    1.00   10.86
   6   0  17   -0.24   10.01
   6   0  17   -1.49    9.16
   7   0  17   -7.01    9.31
   7   0  17   -1.89    9.21
   7   0  17    8.28   11.13
  -7   0  17    5.05   12.43
  -7   0 -17   -8.39   10.81
   7   0  17    1.05   11.27
  -7   0  17   -2.79   10.31
   7   0 -17    2.75   11.32
   8   0 -17   -8.06   11.54
  -8   0 -17  -11.31   11.67
   8   0  17    0.12    9.87
  -8   0  17   -0.34   11.31
  -8   0  17   22.67   13.95
   8   0  17   -3.93    9.95
   8   0  17    6.43    7.13
   8   0  17    4.77   11.04
   9   0  17  -17.10   10.30
  -9   0  17   -9.49   10.92
  -9   0  17   -7.40   13.51
   9   0  17   -9.23    9.01
   9   0  17    8.49    6.75
  -9   0 -17   -1.44   11.54
   9   0 -17   -3.38   11.54
   9   0  17   -8.11   10.04
  10   0  17    9.83   11.51
 -10   0 -17   -8.88   12.35
 -10   0  17   -6.31   11.22
  10   0  17  -15.65   11.60
 -10   0  17  -14.62   13.46
  10   0  17  -14.87    9.15
 -10   0  17   -0.35   12.92
  10   0  17   -9.66   11.45
  10   0 -17    0.43   12.03
  11   0  17    3.38   10.82
  11   0 -17   -0.88   13.05
  11   0  17   24.97   12.76
  11   0  17    3.99   13.30
 -11   0 -17   -5.49   13.44
 -11   0  17    4.15   14.62
  11   0  17  -11.33   12.21
 -11   0  17  -49.09   10.08
 -12   0  17   -2.26   12.20
  12   0  17   26.21   16.26
 -12   0  17    3.07   15.69
  12   0  17   -3.16   11.46
 -12   0 -17   10.45   14.97
  12   0 -17    1.69   13.36
  12   0  17   10.59   13.93
  13   0 -17   -1.12    7.55
 -13   0 -17  -29.81   14.53
  13   0  17    0.14   14.45
 -13   0  17  -15.00   12.24
  13   0  17    8.91   15.78
  13   0  17   12.09   12.67
 -13   0  17    0.22   17.16
 -14   0  17   22.41   12.65
  14   0  17   12.55   15.27
 -14   0  17   -9.56   16.82
  14   0 -17    1.90    9.89
 -14   0 -17    2.52   16.60
  14   0  17    4.75   16.26
  14   0  17  -25.68   12.24
  15   0 -17   -9.44   12.05
 -15   0 -17   -7.91   16.71
 -15   0  17   12.85   13.00
  15   0 -17   23.91   15.51
  15   0  17    3.86   15.33
  15   0  17   -7.88   12.28
 -15   0  17   22.34   20.98
  15   0  17  -12.29   15.48
  16   0  17   23.69   19.21
  16   0  17    6.56   13.73
 -16   0 -17   31.06   17.89
  16   0 -17    4.07   15.57
 -16   0  17   17.22   21.50
  16   0 -17   19.07   14.49
  16   0  17    9.70   16.68
  17   0 -17  -17.97   15.24
 -17   0 -17   20.56   19.13
  17   0  17   15.16   19.67
 -17   0  17   12.89   21.70
  17   0 -17   21.57   15.24
  17   0  17   18.39   14.92
  17   0  17   -8.56   17.55
  18   0  17    9.23   21.25
  18   0  17  -41.86   13.18
  18   0 -17    0.63   14.66
  18   0 -17   22.72   17.94
 -18   0  17    8.50   20.93
  18   0  17   15.27   18.26
  19   0 -17    0.26   16.69
  19   0  17   -5.04   18.51
  19   0 -17   20.40   17.76
  19   0  17   20.20   21.60
 -19   0  17    4.96   21.66
  20   0  17   -0.86   19.40
 -20   0  17    9.23   23.61
  20   0 -17   21.63   18.77
  20   0  17  -16.81   21.34
 -21   0  17    8.55   23.69
  21   0 -17  -17.82   16.37
  21   0  17   30.28   25.01
  21   0  17   24.74   23.12
 -22   0  17  -16.66   24.87
  22   0  17   34.20   24.72
  22   0 -17    4.58   20.19
 -23   0  17   17.12   27.59
  23   0  17  -11.08   22.69
  23   0 -17   23.66   21.52
  24   0  17    7.56   23.91
  24   0 -17  -16.05   18.87
 -24   0  17   33.65   28.55
 -25   0  17   66.50   31.95
  25   0  17   48.69   28.34
  25   0 -17   10.63   23.18
   0   0 -18    8.96   10.88
   0   0  18   15.99    7.95
   0   0  18   -2.04    9.40
   0   0  18   17.33   11.36
   0   0 -18    2.64    6.92
   1   0  18   36.79   11.59
  -1   0  18   20.82   11.56
  -1   0 -18   25.59   11.42
   1   0  18   17.55    8.77
   1   0 -18   15.45   11.41
  -1   0  18   14.38    8.33
   1   0 -18    2.26    7.09
   1   0  18   29.31   12.05
  -1   0  18   22.84   12.43
  -2   0  18  484.31   35.13
   2   0  18  515.33   36.46
  -2   0  18  491.59   42.07
   2   0  18  485.67   38.33
   2   0 -18  507.30   35.23
   2   0 -18  453.05   40.89
   2   0  18  502.61   42.02
  -2   0 -18  484.84   41.21
  -2   0  18  494.08   39.17
   3   0  18  424.69   32.97
   3   0 -18  408.45   30.09
   3   0  18  385.94   36.00
   3   0  18  440.27   31.49
   3   0 -18  418.10   36.47
  -3   0 -18  372.51   35.33
  -3   0  18  342.33   33.55
   4   0 -18   34.81   12.75
   4   0  18   38.67   11.10
   4   0 -18   26.57    9.46
   4   0  18   39.51   13.44
   4   0  18   60.43   12.64
   4   0  18   47.73   12.59
  -4   0  18   33.81   13.45
  -4   0 -18   27.62   12.86
  -5   0  18   -3.81    9.17
   5   0 -18    9.85   11.54
  -5   0 -18    3.55   11.53
   5   0  18   12.15   10.38
   5   0  18   -1.17    9.66
  -5   0  18   10.82   12.82
   5   0  18   -8.41    8.43
   5   0  18    3.48   10.91
   6   0  18  794.14   61.16
  -6   0  18  773.57   58.83
   6   0  18  788.61   55.90
  -6   0  18  825.41   57.63
   6   0  18  766.54   58.06
   6   0 -18  796.26   61.26
   6   0  18  751.09   54.83
  -6   0 -18  805.92   61.07
   7   0  18    2.69   10.11
   7   0  18  -16.06   10.34
   7   0 -18   -0.14   11.40
   7   0  18    0.62   10.84
  -7   0  18    1.87   10.50
  -7   0 -18   18.52   13.15
   7   0  18   -9.41    9.55
  -7   0  18   14.05   13.57
   8   0  18  427.14   33.01
  -8   0  18  409.13   37.11
   8   0 -18  316.24   34.44
   8   0  18  423.00   32.47
   8   0  18  333.00   33.15
  -8   0  18  448.21   35.03
  -8   0 -18  332.14   34.66
   8   0  18  441.45   37.13
   9   0  18  113.73   16.27
  -9   0  18   97.18   18.40
   9   0  18  144.37   20.52
   9   0  18   90.72   16.51
  -9   0  18   78.31   19.41
   9   0 -18  134.94   19.61
  -9   0 -18   79.40   18.00
  10   0 -18  266.39   27.58
 -10   0  18  222.26   23.53
  10   0  18  209.95   22.40
 -10   0 -18  186.22   25.39
  10   0  18  220.93   24.11
 -10   0  18  237.26   28.97
 -11   0  18   44.11   17.88
  11   0  18   32.73   13.69
 -11   0  18   22.33   13.06
  11   0 -18   44.73   16.43
  11   0  18   42.76   15.72
  11   0  18   32.66   13.43
 -11   0 -18   17.24   15.44
 -12   0  18   30.72   18.66
  12   0  18   36.77   14.08
 -12   0  18   20.73   13.62
  12   0 -18   31.38   16.46
  12   0  18   19.18   15.07
  12   0  18   66.18   18.13
 -12   0 -18   31.97   17.47
 -13   0 -18 1202.47   90.60
  13   0  18 1133.75   88.79
  13   0  18 1210.12   84.97
 -13   0  18 1207.15   80.96
  13   0  18 1263.85   83.38
  13   0 -18 1108.91   88.66
 -13   0  18 1261.56   89.92
 -14   0  18  553.33   52.40
  14   0  18  591.09   51.49
  14   0  18  598.35   49.21
 -14   0  18  585.08   43.76
 -14   0 -18  560.70   51.85
  14   0  18  575.22   45.83
  15   0  18   78.81   22.35
 -15   0  18   13.53   13.90
 -15   0 -18   27.22   19.29
  15   0  18   14.35   14.31
 -15   0  18    7.74   19.46
  15   0 -18   23.05   15.72
  15   0 -18   33.06   14.57
  15   0  18   30.58   17.38
 -16   0  18   81.02   16.59
  16   0  18   94.07   23.99
 -16   0  18   41.69   22.71
  16   0  18   87.46   22.16
  16   0 -18   53.44   17.41
 -16   0 -18   97.19   23.64
  16   0  18   72.39   17.42
  16   0 -18   92.25   21.43
  17   0 -18   45.80   18.77
  17   0  18    7.60   18.35
 -17   0 -18    8.86   19.83
  17   0  18   24.36   15.71
  17   0 -18    6.50   15.03
 -17   0  18   31.02   22.61
  17   0  18   39.21   21.28
  18   0 -18  159.83   24.29
  18   0 -18  167.54   26.22
 -18   0  18  106.25   28.77
  18   0  18  154.99   30.17
  18   0  18   95.06   25.62
  19   0 -18   72.07   20.27
  19   0  18   69.92   24.52
  19   0  18   51.32   24.80
 -19   0  18   52.29   26.26
 -20   0  18   20.84   25.36
  20   0  18   16.73   21.84
  20   0 -18   36.72   19.51
  20   0  18   47.80   24.96
  21   0  18   51.99   26.08
 -21   0  18  108.03   30.16
  21   0  18   82.66   30.53
  21   0 -18  115.72   24.34
  22   0  18   16.42   24.07
 -22   0  18    3.84   25.38
  22   0 -18   -7.91   19.62
 -23   0  18  112.09   32.54
  23   0  18  113.98   31.28
  23   0 -18  136.69   28.04
  24   0  18   53.97   28.04
  24   0 -18    2.89   21.73
 -24   0  18   55.24   29.45
  25   0  18   30.20   27.81
  25   0 -18   66.16   26.40
   0   0  19    6.57    8.11
   0   0  19   -3.41   11.09
   0   0 -19   -0.19   10.61
   0   0  19  -16.08    9.63
   1   0  19   12.68   10.37
  -1   0  19  -10.13   10.76
  -1   0 -19   -1.85   10.99
   1   0  19   -4.88    8.15
  -1   0  19    6.44    7.85
   1   0 -19   -0.78   11.15
  -1   0  19  -11.31   10.28
   1   0  19   -4.06   10.32
   2   0 -19   -4.77   10.66
   2   0  19    5.65    9.04
   2   0  19   -0.87   11.30
  -2   0  19    2.95   11.83
  -2   0  19   -8.47    7.29
   2   0  19   20.29   10.78
   2   0 -19   11.58    7.53
  -2   0 -19    5.05   11.09
  -2   0  19   14.23   12.07
   3   0  19   -8.41    9.28
  -3   0 -19    7.92   11.87
  -3   0  19    4.84   11.29
   3   0  19   -1.63    8.85
   3   0  19   17.24   12.13
   3   0 -19    3.45   10.90
   3   0 -19    3.57    7.66
   4   0  19   10.09   11.09
   4   0  19   -3.54    9.53
   4   0 -19    0.10   11.79
   4   0  19    0.71    9.41
   4   0  19   -6.43   11.36
  -4   0 -19    1.85   11.91
  -4   0  19   13.07   12.26
  -5   0  19   -9.26   11.38
   5   0  19    5.73    9.70
  -5   0 -19    2.38   12.46
  -5   0  19   -5.56    9.78
   5   0 -19   -5.54   10.56
   5   0  19  -15.33    9.53
   5   0  19   16.26   10.81
   5   0  19   18.84   12.88
   6   0  19   14.94   10.88
  -6   0 -19    8.62   12.23
   6   0 -19   22.10   13.10
   6   0  19  -12.42   10.27
   6   0  19    8.79   12.24
  -6   0  19   -3.75   12.46
  -6   0  19    0.50   10.64
   6   0  19   -8.41    9.82
   7   0  19    4.13   11.50
  -7   0  19    5.30   11.71
  -7   0  19    2.21   13.46
   7   0  19  -13.33    9.94
  -7   0 -19   -6.34   12.22
   7   0  19  -11.72   10.13
   7   0 -19  -21.50   10.67
   8   0  19    2.18   10.48
  -8   0  19   -4.34   11.85
  -8   0 -19  -41.17   10.17
   8   0  19    6.61   12.43
  -8   0  19  -10.26   13.30
   8   0 -19   -7.45   11.94
   8   0  19    1.56   11.06
   9   0  19    8.97   11.34
   9   0  19   -5.81    9.39
  -9   0 -19   -3.36   13.63
  -9   0  19   -8.51   12.18
  -9   0  19  -10.52   14.19
   9   0  19    8.73   11.96
   9   0 -19    6.15   14.00
 -10   0  19  -12.00   14.94
  10   0  19   -0.34    5.08
  10   0  19   10.40   12.76
  10   0  19    5.07   12.14
 -10   0 -19    1.79   14.67
  10   0 -19    2.20   13.07
  11   0  19   -1.75   13.01
 -11   0 -19  -23.15   14.39
 -11   0  19   -5.70   12.57
  11   0 -19   -8.89   14.18
 -11   0  19  -27.61   14.08
  11   0  19   11.71   12.49
  11   0  19  -11.21   11.44
  12   0  19    0.25   13.50
 -12   0  19    1.52   16.96
  12   0 -19   -1.10   14.63
  12   0  19   25.39   16.98
  12   0  19   -0.53   12.61
 -12   0 -19   26.76   16.84
 -12   0  19  -40.55   11.99
  13   0  19   20.07   16.34
  13   0  19   11.75   13.52
  13   0 -19   -4.11   15.05
 -13   0  19    2.09   13.50
 -13   0  19   30.80   19.83
  13   0  19    0.53   13.27
 -13   0 -19   11.81   16.99
  14   0  19    6.57   13.57
  14   0  19    9.05   17.02
 -14   0  19  -15.50   12.34
  14   0 -19   18.07   12.22
  14   0  19   17.49   16.46
 -14   0 -19   13.20   17.66
 -14   0  19   16.62   18.92
 -15   0  19   10.74   13.82
  15   0 -19    5.97   13.21
 -15   0 -19    3.94   17.97
  15   0  19   -6.59   15.80
  15   0  19   21.69   14.32
 -15   0  19   -6.86   18.44
  15   0 -19    9.97   10.01
  15   0  19   11.23   17.94
 -16   0  19  -14.99   19.21
  16   0  19   18.80   19.88
 -16   0 -19   29.21   20.79
  16   0 -19   -1.57   16.56
  16   0 -19  -19.08   13.27
  16   0  19   -7.98   14.06
  16   0  19  -15.78   15.90
  17   0 -19   -9.74   13.73
 -17   0  19  -16.30   19.62
  17   0  19   14.09   15.63
  17   0  19   -2.23   17.95
  17   0 -19   -1.53   16.88
 -17   0 -19    6.14   20.16
  17   0  19   -1.98   19.88
  18   0  19   14.59   21.55
  18   0 -19   -4.49   16.45
 -18   0  19  -15.66   23.24
  18   0 -19    5.46   17.38
  18   0  19   33.52   20.84
  19   0 -19  -21.96   15.61
 -19   0  19   -3.67   23.86
  19   0  19   13.44   22.67
  19   0  19  -42.51   17.54
  20   0 -19    4.43   17.89
  20   0  19  -37.56   18.88
  20   0  19   29.27   23.67
 -20   0  19   23.39   25.84
  21   0 -19   -6.55   18.40
  21   0  19   -7.19   21.05
  21   0  19  -29.19   22.89
 -21   0  19  -27.75   24.84
 -22   0  19    3.15   26.77
  22   0  19  -29.31   21.37
  22   0 -19   -3.99   20.03
  23   0  19  -11.76   24.05
 -23   0  19   22.62   27.33
  23   0 -19  -22.82   19.11
  24   0 -19   30.95   22.64
 -24   0  19  -31.01   24.40
  24   0  19   31.40   27.12
   0   0 -20  657.01   52.65
   0   0  20  637.23   49.72
   0   0  20  625.69   45.81
   0   0  20  714.32   53.89
  -1   0  20  467.86   35.40
  -1   0  20  503.53   40.35
   1   0 -20  455.57   41.74
   1   0  20  526.53   43.18
  -1   0  20  566.27   44.03
   1   0  20  454.87   36.08
   1   0  20  474.22   38.86
  -1   0 -20  482.52   41.69
  -2   0  20   53.73   14.81
   2   0 -20   61.92   15.56
  -2   0  20   53.77   16.12
   2   0  20   27.37   11.15
   2   0  20   47.24   13.37
   2   0  20   63.34   15.78
  -2   0 -20   43.48   14.66
  -2   0  20   57.67   10.77
   3   0 -20   15.05   12.82
  -3   0  20    4.82   13.20
   3   0  20   13.84   11.50
  -3   0 -20   12.85   12.53
   3   0  20   -5.58    9.90
  -4   0  20   36.28   14.58
   4   0  20   52.03   13.76
   4   0 -20   60.08   15.67
  -4   0 -20   56.97   16.07
   4   0  20   68.33   13.14
   4   0  20   60.66   14.14
  -5   0  20   26.36   14.60
  -5   0 -20    9.44   12.97
   5   0  20    2.93   10.58
   5   0 -20   26.14   13.85
   5   0  20   -6.26   10.79
   5   0  20   13.16   11.53
  -5   0  20   -3.91   10.08
   6   0 -20   92.44   18.39
   6   0  20  101.87   17.15
   6   0  20  103.79   16.01
  -6   0  20   88.02   18.76
   6   0  20   90.69   15.81
  -6   0  20   85.55   16.37
  -6   0 -20  110.91   19.13
   7   0 -20  108.22   19.48
   7   0  20  121.88   17.19
   7   0  20   83.13   17.14
  -7   0  20  100.71   20.53
  -7   0 -20  133.79   21.10
   7   0  20   82.47   16.16
  -7   0  20  124.30   18.42
  -8   0  20   39.17   14.36
  -8   0  20    8.03   15.64
  -8   0 -20    2.90   14.43
   8   0 -20   19.53   14.46
   8   0  20    6.19   11.44
   8   0  20   17.66   12.83
   8   0  20   16.34   13.11
  -9   0  20  820.05   65.51
   9   0  20  768.70   59.91
   9   0 -20  896.19   66.89
   9   0  20  840.19   64.03
   9   0  20  894.46   61.20
  10   0  20   28.71   12.01
  10   0  20  124.78   18.67
 -10   0 -20  118.06   20.94
  10   0 -20  122.51   21.00
 -10   0  20  106.30   21.96
  10   0  20  101.35   16.64
  11   0 -20  203.56   25.66
 -11   0  20  163.23   27.25
 -11   0  20  154.88   21.23
 -11   0 -20  182.39   25.60
  11   0  20  194.21   21.56
  11   0  20  163.14   22.54
  12   0 -20  197.09   25.60
  12   0  20  160.45   24.74
 -12   0 -20  239.00   27.58
  12   0  20  161.82   20.89
 -12   0  20  176.81   21.73
 -12   0  20  147.64   26.70
  12   0  20  121.79   21.88
 -13   0 -20   31.68   17.23
  13   0  20    0.11   16.35
  13   0  20   23.05   14.51
 -13   0  20   43.79   22.01
  13   0  20   16.18   14.63
 -13   0  20   20.10   13.97
  13   0 -20   32.18   17.57
  14   0  20   80.20   21.95
 -14   0  20   69.20   15.74
  14   0  20   38.30   16.32
 -14   0 -20   39.83   20.16
  14   0 -20   35.48   18.22
 -14   0  20   49.44   23.14
  14   0  20   32.36   15.85
  15   0  20   48.37   16.12
 -15   0  20   22.53   23.37
 -15   0  20   46.59   15.64
  15   0 -20   44.85   15.28
  15   0  20   58.28   18.82
  15   0 -20    1.47    7.58
  15   0  20   26.96   20.24
 -15   0 -20   37.21   20.61
  16   0  20  110.72   26.02
 -16   0 -20  117.90   25.96
  16   0 -20   81.14   21.29
 -16   0  20   43.58   24.23
  16   0 -20   63.79   18.39
  16   0  20  101.92   22.01
  16   0  20   93.19   19.31
 -17   0  20   22.98   23.49
  17   0 -20   54.86   17.71
  17   0 -20   37.72   20.27
  17   0  20   66.12   23.21
 -17   0 -20   67.14   23.58
  17   0  20   50.61   19.77
 -18   0  20   53.43   26.23
  18   0  20   97.05   24.45
 -18   0 -20   40.82   23.97
  18   0 -20   32.14   17.86
  18   0  20   54.26   24.12
  18   0 -20   83.35   22.79
 -19   0  20   -3.02   23.48
  19   0  20    8.35   20.08
  19   0  20    4.77   22.18
  19   0 -20   28.68   18.11
  20   0 -20   63.41   22.13
 -20   0  20   60.63   29.80
  20   0  20   70.93   28.52
  20   0  20   72.04   25.35
 -21   0  20  -13.22   26.76
  21   0 -20   12.91   19.96
  21   0  20   17.54   22.91
 -22   0  20  184.45   39.22
  22   0  20  246.69   37.23
  22   0 -20  193.88   31.88
  23   0  20  153.69   33.68
 -23   0  20  158.33   38.57
 -24   0  20   55.11   32.62
  24   0  20    4.53   23.54
   0   0  21   -0.55    9.20
   0   0  21    8.60   12.70
   0   0 -21   13.22   13.07
   1   0 -21   17.04   13.42
  -1   0  21   18.57    8.99
  -1   0 -21    2.12   12.47
   1   0  21   13.17    9.82
   1   0  21   -7.91   11.65
  -1   0  21    3.12   12.28
  -2   0  21   -1.00   13.16
   2   0 -21    7.23   12.51
   2   0  21    0.39    9.85
  -2   0 -21  -25.17   11.15
   2   0  21   -7.90   10.47
   3   0  21  -12.80    9.96
   3   0  21    0.10   11.75
   3   0 -21   12.79   12.79
  -3   0  21   12.40   13.48
   3   0  21   13.06   11.25
  -3   0 -21    1.98   13.02
   4   0  21   21.79   11.20
   4   0 -21    8.95   13.42
   4   0  21    0.84   11.06
   4   0  21    1.08   10.70
  -4   0  21    3.22   14.01
  -4   0 -21  -16.05   12.92
   5   0  21  -14.40   11.14
   5   0  21  -14.34    9.90
  -5   0 -21   -8.13   13.16
  -5   0  21   -4.15   13.39
   5   0  21    0.76   11.38
  -5   0  21   -1.48   10.63
   5   0 -21   -6.16   12.65
  -6   0  21    7.24   14.29
   6   0  21    3.67   11.91
  -6   0  21    3.99   11.51
   6   0 -21   14.68   14.45
  -6   0 -21   -5.50   13.18
   6   0  21   -6.38   11.44
   6   0  21   15.31   11.64
  -7   0 -21   20.72   15.43
  -7   0  21   -6.58   12.12
   7   0  21   -3.90   11.75
   7   0  21   10.67   13.09
   7   0 -21   -0.29   13.84
  -7   0  21    7.69   15.28
   7   0  21  -15.61   11.24
   8   0  21    1.16   12.07
   8   0  21    3.50   11.96
  -8   0  21   -5.69   13.08
  -8   0  21   -2.42   15.29
   8   0 -21   -4.89   13.26
   8   0  21    4.97   13.33
  -8   0 -21   31.76   16.05
  -9   0 -21   -1.69   14.35
  -9   0  21   23.06   16.63
   9   0  21   19.29   13.44
   9   0 -21  -15.83   14.43
   9   0  21   -0.73   12.46
   9   0  21   -8.30   13.17
 -10   0  21    0.06   17.35
  10   0 -21    3.24   15.50
 -10   0 -21   12.51   16.14
  10   0  21   12.28   14.01
  10   0  21   11.34   13.11
  10   0  21   -4.15   12.74
  11   0  21   -0.69   13.47
 -11   0  21  -15.36   14.20
 -11   0  21    5.27   17.37
  11   0  21    5.18    7.29
 -11   0 -21  -11.89   16.34
  11   0  21    4.67   13.47
  11   0 -21    1.95   15.65
  12   0 -21  -13.52   14.89
  12   0  21  -17.80   13.04
 -12   0  21  -13.13   12.83
  12   0  21   -7.79   13.33
 -12   0  21  -31.09   16.15
 -12   0 -21   11.86   16.96
  12   0  21    6.36   10.38
  13   0  21    7.99   14.07
  13   0  21   24.99   17.91
  13   0 -21    0.83   15.64
  13   0  21   -6.96   13.43
 -13   0  21   -6.30   18.49
 -13   0 -21  -22.48   16.47
 -13   0  21   36.80   15.17
 -14   0  21  -23.98   18.62
  14   0 -21   16.78   18.00
 -14   0 -21   -8.02   17.07
  14   0  21   -9.31   14.03
  14   0  21   41.93   19.12
 -14   0  21   11.33   15.10
  14   0  21   -5.16   13.80
  15   0  21  -26.70   17.42
  15   0  21   -9.73   13.60
 -15   0  21  -12.55   19.78
  15   0 -21    1.64   13.29
  15   0  21  -12.56   14.71
 -15   0  21   19.35   14.69
 -15   0 -21  -34.56   17.27
  16   0  21   -8.37   19.76
  16   0 -21   -8.00   14.62
  16   0  21   -3.55   16.57
 -16   0 -21  -20.57   19.41
  16   0 -21    1.25   10.78
  16   0  21   -1.55   15.23
 -16   0  21  -28.16   19.85
 -17   0 -21    5.28   21.73
  17   0 -21  -37.20   13.09
  17   0  21   14.21   21.74
  17   0  21   -8.78   16.11
  17   0 -21    1.37   18.79
 -17   0  21  -23.65   20.83
  18   0 -21    0.01   20.31
  18   0  21  -36.43   19.64
  18   0  21   -5.51   18.32
 -18   0  21   -3.61   23.45
 -18   0 -21  -16.59   21.46
  18   0 -21   17.63   16.70
  19   0  21    3.30   18.57
 -19   0  21  -38.38   21.52
  19   0 -21    7.35   17.09
  19   0  21  -10.98   21.64
  20   0  21    3.96   24.76
 -20   0  21    8.68   25.66
  20   0  21   28.27   21.38
  20   0 -21    1.31   18.46
 -21   0  21   24.72   27.30
  21   0  21   -8.87   19.98
  21   0 -21   30.36   21.33
 -22   0  21   -4.48   27.02
  22   0  21    2.93   21.32
  23   0  21   -3.22   21.77
 -23   0  21  -28.37   26.24
   0   0  22  -10.79   12.13
   0   0 -22  -15.66   11.50
   0   0  22   -1.29    9.93
  -1   0  22    8.49    9.69
   1   0  22   -4.59    9.58
   1   0 -22   20.25   13.79
   1   0  22   23.77   13.77
  -1   0 -22   25.78   14.55
  -1   0  22  -11.44   13.16
   2   0  22  876.58   64.43
   2   0 -22  913.47   68.82
  -2   0  22  890.98   65.33
  -2   0 -22  820.42   68.16
   2   0  22  904.57   61.51
   3   0  22  663.17   52.20
   3   0  22  664.71   50.00
  -3   0  22  678.93   54.60
  -3   0 -22  755.92   57.10
   3   0 -22  651.35   56.13
   3   0  22  734.80   52.97
   4   0 -22   27.27   14.90
  -4   0  22    6.08   13.73
   4   0  22    4.60   10.89
   4   0  22    3.51   12.55
  -4   0 -22   10.34   14.22
   4   0  22   -8.98   11.19
   5   0  22   52.20   14.42
  -5   0  22   39.56   16.90
  -5   0  22   37.00   14.02
   5   0  22   48.87   13.95
  -5   0 -22   33.89   16.13
   5   0  22   26.43   13.52
   5   0 -22   33.53   15.84
  -6   0 -22 1333.42   98.62
   6   0  22 1256.95   91.44
   6   0  22 1422.70   91.04
  -6   0  22 1307.47   95.40
   6   0  22 1350.69   94.09
  -6   0  22 1430.54   94.31
   6   0 -22 1238.79   98.09
   7   0  22   11.99   12.95
  -7   0  22   27.48   14.46
   7   0  22   42.87   15.23
  -7   0 -22    8.48   15.20
   7   0  22   25.85   14.03
  -7   0  22   16.07   16.03
   7   0 -22   -0.86   13.96
  -8   0  22  205.39   30.40
   8   0  22  295.21   27.17
   8   0  22  265.18   27.21
   8   0  22  272.42   28.91
  -8   0 -22  273.77   31.04
   8   0 -22  262.84   30.53
  -9   0 -22   14.48   17.37
   9   0  22   23.97   14.32
  -9   0  22   38.64   18.80
   9   0  22   42.52   15.43
   9   0  22   44.56   14.91
   9   0 -22   30.13   16.80
 -10   0  22   91.07   23.60
  10   0 -22   92.89   20.92
 -10   0 -22   90.23   21.61
  10   0  22  123.57   20.03
  10   0  22   94.90   17.85
  10   0  22   85.38   19.69
 -11   0 -22  -20.32   15.48
 -11   0  22  -20.42   14.62
 -11   0  22    2.87   19.26
  11   0  22    6.17   13.16
  11   0  22   14.92   14.53
  11   0 -22   11.72   16.35
  11   0  22   -9.41   13.27
  12   0  22  103.57   20.93
  12   0 -22  117.19   22.99
  12   0  22  129.19   19.97
 -12   0  22  132.97   26.62
 -12   0 -22  126.52   24.40
 -12   0  22  133.19   20.36
  13   0  22  222.93   27.62
  13   0 -22  277.61   32.53
  13   0  22  119.94   25.18
  13   0  22  287.17   27.43
 -13   0 -22  280.12   33.24
 -13   0  22  252.26   34.36
 -13   0  22  264.93   26.64
  14   0  22   -4.19   15.23
  14   0  22   -9.02   17.20
 -14   0  22   22.90   15.29
 -14   0 -22    4.84   18.74
  14   0  22    7.98   14.42
 -14   0  22  -12.89   20.55
  14   0 -22   10.93   17.30
  15   0  22  112.74   20.38
 -15   0 -22  106.45   25.42
 -15   0  22   74.03   26.75
  15   0  22  110.97   22.15
  15   0 -22  106.93   24.20
  15   0  22   77.03   23.55
  16   0  22  142.31   25.41
 -16   0 -22  175.45   29.69
  16   0  22  138.84   28.18
 -16   0  22  178.14   32.49
  16   0 -22  148.16   23.45
  16   0  22  134.25   22.48
  17   0 -22   16.14   16.42
 -17   0 -22   37.60   24.05
  17   0 -22   13.94   19.04
 -17   0  22   31.48   24.97
  17   0  22   28.27   19.58
  17   0  22   26.73   22.47
 -18   0 -22  284.56   37.68
 -18   0  22  254.08   39.69
  18   0  22  223.70   32.22
  18   0  22  259.51   37.76
  18   0 -22  234.02   30.21
  18   0 -22  263.06   34.62
  19   0  22   38.55   21.50
  19   0 -22   29.75   19.93
 -19   0  22    8.26   25.67
  19   0  22   22.90   23.98
  20   0  22   19.25   25.87
 -20   0  22   22.90   28.52
  20   0  22    3.48   19.83
  21   0  22   -0.86   20.76
 -21   0  22    3.14   28.95
 -22   0  22   56.05   32.93
  22   0  22   -1.34   21.45
  23   0  22    7.86   23.15
 -23   0  22   39.34   31.82
   0   0  23    7.02   13.32
   0   0  23  -14.08    9.46
   0   0 -23   14.46   14.28
  -1   0  23    1.31   14.30
   1   0 -23   27.96   15.08
  -1   0 -23   14.34   14.26
   1   0  23    4.03   10.45
  -1   0  23   -2.04    9.50
   1   0  23   -8.17   12.94
  -2   0  23    8.24   15.19
   2   0 -23    8.49   14.30
   2   0  23   20.09   14.12
   2   0  23   21.34   11.76
  -2   0 -23   23.39   15.69
  -3   0 -23   24.76   15.32
  -3   0  23    1.23   13.85
   3   0  23    5.49   12.19
   3   0  23    1.96   11.56
   3   0  23    2.35   12.44
   3   0 -23   16.04   14.54
  -4   0  23  -14.57   13.64
  -4   0 -23   13.11   15.22
   4   0  23   16.72   12.84
   4   0  23   12.29   13.45
   4   0 -23   -1.57   14.63
   4   0  23   16.17   12.50
   5   0 -23   -7.98   13.55
  -5   0 -23   14.76   14.66
   5   0  23    6.64   13.01
  -5   0  23  -18.87   11.46
   5   0  23    2.38   11.95
   5   0  23    3.07   12.59
  -5   0  23  -20.28   14.71
   6   0  23    8.19   13.09
   6   0 -23   47.74   17.12
  -6   0 -23    7.71   15.83
   6   0  23   28.39   13.73
   6   0  23   14.32   13.49
  -6   0  23    0.23   15.60
  -6   0  23   13.89   13.11
   7   0  23    6.94   13.62
  -7   0  23   -3.78   12.82
  -7   0 -23   -4.69   14.70
  -7   0  23   15.20   16.68
   7   0  23    3.09   13.13
   7   0 -23    2.76   15.71
   7   0  23    3.37   13.10
   8   0  23   11.87   14.43
   8   0 -23   -6.77   15.34
  -8   0  23   18.28   18.27
  -8   0 -23   20.46   17.24
   8   0  23   10.97   13.30
   8   0  23   -3.43   12.67
   9   0  23    0.39   12.84
  -9   0  23    8.45   17.28
   9   0  23   -2.62   12.64
   9   0  23  -25.59   12.50
   9   0 -23  -12.37   13.82
  -9   0 -23  -36.47   15.50
  10   0  23  -20.95   12.89
  10   0 -23   22.44   16.85
 -10   0 -23    9.05   17.10
  10   0  23    7.51   15.05
 -10   0  23  -20.19   15.46
  10   0  23    1.97   13.30
  11   0  23    5.73   15.09
 -11   0  23   -6.65   18.88
  11   0 -23  -16.81   16.38
  11   0  23  -23.01   12.63
  11   0  23  -10.55   13.84
 -11   0 -23   -2.99   15.90
  12   0  23   11.46   13.28
 -12   0 -23  -15.84   17.07
 -12   0  23   -7.24   20.09
 -12   0  23   -9.56   15.29
  12   0 -23   -2.16   17.25
  12   0  23  -18.91   13.63
  12   0  23  -28.56   12.48
  13   0  23   14.50    8.39
 -13   0  23   25.86   16.87
 -13   0 -23   13.03   18.73
  13   0 -23   10.54   17.42
 -13   0  23   26.77   22.54
  13   0  23  -19.28   14.75
  13   0  23   -5.52   14.24
  14   0 -23   -0.40   18.55
  14   0  23    8.71   16.73
  14   0  23   10.40   15.91
  14   0  23  -19.17   14.68
 -14   0 -23    0.90   19.15
 -14   0  23   20.04   16.69
 -14   0  23   -8.92   22.28
 -15   0  23    9.76   24.26
  15   0  23   -0.75   16.80
 -15   0 -23  -17.34   19.00
  15   0  23   18.21   16.51
  15   0  23   10.32   20.17
  15   0 -23  -18.78   17.63
  16   0 -23   -6.96   15.09
  16   0 -23   11.08   15.16
 -16   0 -23  -26.88   19.45
  16   0  23   19.36   20.12
 -16   0  23   -1.30   24.41
  16   0  23    9.57   17.06
 -17   0  23    5.51   26.00
 -17   0 -23   16.70   22.42
  17   0 -23    4.12   16.59
  17   0 -23    8.60   13.75
  17   0  23  -27.28   16.36
  17   0  23  -11.23   19.82
 -18   0  23   45.87   28.29
  18   0  23  -30.12   17.35
 -18   0 -23  -13.79   22.60
  18   0  23    9.12   22.13
 -19   0 -23   18.55   24.92
 -19   0  23  -22.97   25.52
  19   0  23   13.84   20.60
  19   0  23   32.76   24.06
  20   0  23   -0.08   19.66
 -20   0  23  -15.79   25.62
  21   0  23   -4.84   20.47
 -21   0  23   35.69   29.03
 -22   0  23   -8.06   27.81
  22   0  23  -41.86   19.55
   0   0  24   30.08   12.99
   0   0  24   73.92   17.40
   0   0 -24   62.63   17.90
   1   0 -24 1067.00   82.80
  -1   0  24 1077.75   78.44
   1   0  24 1113.86   78.59
   1   0  24 1159.45   74.20
  -1   0 -24  982.91   82.28
  -1   0  24 1084.91   73.22
   2   0 -24  261.13   30.84
  -2   0  24  252.53   29.66
  -2   0 -24  237.47   30.25
   2   0  24  327.99   30.06
   2   0  24  281.77   26.00
   3   0  24   21.54   13.39
  -3   0  24    5.57   16.07
   3   0  24   26.73   13.04
   3   0 -24   21.97   16.02
  -3   0 -24    7.43   15.30
   3   0  24    2.47   13.97
  -4   0 -24   78.30   19.84
   4   0 -24   58.54   19.37
  -4   0  24   80.04   20.79
   4   0  24   90.29   17.36
   4   0  24   97.31   17.94
   4   0  24   72.65   16.41
  -5   0 -24   40.47   17.11
   5   0  24   20.97   14.74
   5   0 -24   12.32   16.38
  -5   0  24   16.10   13.85
  -5   0  24   -5.31   15.24
   5   0  24    9.58   12.91
   5   0  24   13.93   13.49
   6   0  24  185.60   23.03
  -6   0 -24  156.69   25.14
  -6   0  24  205.05   23.47
   6   0 -24  146.70   24.87
   6   0  24  179.78   22.43
   6   0  24  142.37   21.10
   7   0 -24  108.76   22.15
  -7   0  24   85.04   21.96
   7   0  24   98.02   18.59
   7   0  24  102.13   19.25
   7   0  24   89.69   18.60
  -7   0 -24   99.79   22.16
   8   0  24   12.20   14.54
  -8   0  24    0.22   18.07
   8   0  24   -8.73   13.35
   8   0  24  -19.52   13.03
  -8   0 -24    6.90   17.06
   8   0 -24    8.09   16.52
   9   0 -24 1208.41   86.35
  -9   0  24 1009.68   82.07
   9   0  24 1125.23   77.71
   9   0  24 1114.92   78.18
  -9   0 -24 1096.92   85.09
   9   0  24 1013.83   80.23
 -10   0  24  117.86   25.11
 -10   0 -24  104.60   23.90
  10   0  24  120.11   21.92
  10   0 -24  138.37   25.21
  10   0  24  109.49   20.54
  10   0  24  105.42   19.42
  11   0  24  247.86   28.92
 -11   0  24  297.66   36.00
  11   0  24  267.90   30.82
  11   0 -24  284.04   33.19
  11   0  24  250.64   27.89
 -11   0 -24  243.68   33.16
  12   0  24   38.32   16.82
 -12   0  24   23.70   17.40
 -12   0 -24   34.95   20.04
  12   0  24   19.02   17.45
 -12   0  24   42.61   21.90
  12   0 -24   27.74   19.16
  12   0  24   52.16   17.48
  13   0  24   -5.67   13.66
  13   0  24    4.22   15.29
  13   0 -24   31.13   20.14
 -13   0  24   49.32   17.80
 -13   0  24   45.40   23.09
  13   0  24   26.03   17.91
 -13   0 -24   40.13   22.19
  14   0  24    5.20    8.76
 -14   0 -24   40.06   21.20
  14   0 -24   25.98   20.24
 -14   0  24    4.93   21.16
  14   0  24   24.41   16.80
  14   0  24   34.45   18.47
  15   0  24  115.40   24.97
 -15   0  24  133.73   30.96
  15   0  24  113.79   25.84
  15   0  24  131.73   22.86
 -15   0 -24  119.01   27.79
  15   0 -24  167.02   28.98
 -16   0 -24  -55.81   20.59
  16   0  24   29.17   22.91
  16   0 -24  -17.77   19.58
 -16   0  24    5.03   23.40
  16   0  24  -16.17   17.54
  17   0  24   22.21   19.32
  17   0  24   -3.74   20.70
 -17   0 -24   46.48   24.99
  17   0 -24   -2.58   10.43
 -17   0  24   59.67   28.10
  18   0  24   39.72   22.27
 -18   0  24    9.74   26.17
  18   0  24    8.26   22.83
 -18   0 -24    9.47   23.12
  19   0  24  167.43   32.90
 -19   0  24   63.96   30.99
  19   0  24  119.90   27.21
  20   0  24    6.69   22.36
 -20   0  24   29.70   28.74
 -21   0  24   11.56   29.65
  21   0  24   21.55   22.76
 -22   0  24  -44.21   27.86
  22   0  24    4.76   23.68
   0   0  25  -14.97   10.31
   0   0 -25   -2.31   15.34
   0   0  25    9.19   16.01
  -1   0 -25   18.67   16.09
   1   0  25    8.69   15.82
   1   0  25   33.14   13.25
  -1   0  25   18.42   16.59
   1   0 -25   24.28   16.73
  -1   0  25    4.18   11.36
  -2   0 -25   14.22   15.76
  -2   0  25   10.85   15.70
   2   0 -25   19.83   16.65
   2   0  25    5.72   12.05
   2   0  25   16.91   15.60
   3   0  25   -1.21   14.74
  -3   0  25   26.76   17.16
  -3   0 -25    2.98   15.04
   3   0  25    5.63   12.72
   3   0  25   -9.60   12.34
   3   0 -25    7.31   15.35
  -4   0 -25  -10.62   15.77
   4   0  25   24.95   13.93
   4   0 -25    6.41   16.57
   4   0  25   11.76   14.75
  -4   0  25    2.89   15.83
   4   0  25   18.84   13.78
  -5   0  25   -0.73   13.90
   5   0  25    3.82   13.59
  -5   0 -25  -11.83   15.75
   5   0 -25   -5.29   16.29
   5   0  25   -9.65   13.91
   5   0  25   -7.78   12.45
  -5   0  25   21.04   16.91
   6   0  25   -4.54   13.70
  -6   0 -25   16.02   17.28
   6   0  25   13.57   14.34
   6   0 -25   23.49   17.15
  -6   0  25    5.73   17.25
   6   0  25    7.43   13.59
  -7   0 -25  -14.34   16.81
   7   0  25    0.72   14.24
   7   0 -25   24.77   17.75
   7   0  25   -3.65   13.65
  -7   0  25   14.11   17.54
   7   0  25   -6.31   13.62
   8   0  25  -13.55   13.76
   8   0  25    3.15   14.12
  -8   0  25   22.93   18.75
   8   0  25    4.35   14.76
   8   0 -25    5.18   17.01
  -8   0 -25   -9.01   16.15
   9   0  25   29.33   15.62
   9   0  25    0.15   14.48
  -9   0 -25  -61.40   14.38
  -9   0  25   34.09   19.91
   9   0  25   20.77   16.07
   9   0 -25    2.84   17.49
  10   0  25   11.55   15.31
 -10   0  25    2.38   18.48
  10   0  25   -4.12   15.49
 -10   0 -25  -14.38   16.28
  10   0  25    0.79   14.46
  10   0 -25  -15.09   16.69
  11   0  25   -2.24   14.95
  11   0  25  -11.72   14.84
 -11   0 -25  -13.04   17.45
 -11   0  25   11.31   20.14
  11   0 -25   -5.47   17.09
  11   0  25   27.62   15.95
  12   0  25   -9.83   15.33
 -12   0  25  -25.30   18.02
 -12   0 -25    2.12   17.78
  12   0  25  -11.26   14.67
  12   0 -25    5.22   19.29
  12   0  25    8.72   16.63
 -12   0  25  -26.32   16.40
  13   0  25    4.39   16.93
  13   0  25   -8.71   18.04
  13   0  25  -13.21   15.57
  13   0 -25   -7.38   18.51
 -13   0  25  -26.74   19.77
 -13   0 -25    4.07   20.56
 -13   0  25  -16.72   16.55
  14   0  25    5.68   17.29
 -14   0 -25    4.38   20.08
 -14   0  25  -34.27   21.67
  14   0  25    2.29   16.13
  14   0 -25    4.94   20.03
  14   0  25   -1.29   13.08
 -15   0 -25   35.07   23.45
  15   0  25    0.46    9.66
  15   0  25   12.98   17.73
 -15   0  25  -11.26   22.77
  15   0 -25    6.13   19.98
  16   0  25   13.43   19.56
 -16   0 -25  -29.69   21.21
  16   0  25    0.44   18.83
 -16   0  25    8.12   25.24
  16   0 -25  -12.51   20.47
  17   0  25   13.89   22.20
 -17   0  25   -7.81   25.36
  17   0 -25   15.18   17.85
  17   0  25    9.81   19.71
 -18   0  25    6.19   26.45
  18   0  25   23.96   23.11
  18   0  25   19.97   20.81
  19   0  25   -6.90   20.64
  19   0  25    7.83   23.98
 -19   0  25   24.93   29.39
  20   0  25   -4.78   20.95
 -20   0  25   38.74   31.94
 -21   0  25   15.67   31.01
  21   0  25  -37.21   19.82
   0   0 -26  342.05   34.10
   0   0  26  241.99   25.57
   0   0  26  275.51   31.31
   1   0  26  652.92   50.11
  -1   0 -26  709.19   59.01
  -1   0  26  697.25   49.65
  -1   0  26  675.88   55.87
   1   0  26  676.74   55.34
   1   0 -26  702.71   58.79
   2   0  26  856.45   58.50
   2   0  26  830.06   62.62
   2   0 -26  771.98   66.18
  -2   0  26  747.42   63.16
  -3   0 -26   98.33   22.60
   3   0  26   79.42   20.49
  -3   0  26  108.56   23.37
   3   0 -26   91.40   22.80
   3   0  26  108.29   19.39
   3   0  26  120.64   19.06
   4   0  26    3.26   15.95
   4   0 -26   24.78   17.85
   4   0  26   21.40   14.39
  -4   0  26   12.26   18.93
   4   0  26   19.32   14.80
  -4   0 -26   14.99   17.78
  -5   0  26   29.87   20.20
   5   0  26   20.58   16.62
   5   0  26   23.38   15.07
  -5   0 -26   44.03   19.52
   5   0 -26   37.84   18.60
   5   0  26   37.36   16.01
  -6   0  26  527.11   50.53
   6   0  26  540.19   46.57
   6   0  26  531.54   46.91
   6   0  26  572.07   45.74
  -6   0 -26  600.68   53.03
   6   0 -26  609.66   52.51
   7   0  26  198.00   26.31
   7   0 -26  202.70   29.83
  -7   0 -26  218.10   30.29
  -7   0  26  206.39   31.70
   7   0  26  191.48   25.52
   7   0  26  260.84   27.21
   8   0  26   24.82   16.12
   8   0  26   37.26   16.91
   8   0  26   54.69   18.27
  -8   0 -26   30.30   19.81
   8   0 -26   19.44   18.79
  -8   0  26   35.84   22.50
   9   0  26   25.05   15.87
  -9   0 -26   -9.82   18.29
   9   0  26   49.64   17.17
  -9   0  26   18.80   21.59
   9   0  26   46.57   17.93
   9   0 -26   22.01   19.46
  10   0  26   27.53   16.48
  10   0  26   18.39   16.72
  10   0 -26    4.18   18.42
 -10   0 -26   14.36   18.76
  10   0  26   31.89   17.84
 -10   0  26   30.93   20.35
 -11   0  26  150.35   29.37
  11   0  26  113.42   21.34
 -11   0 -26  105.65   25.98
  11   0  26  114.06   22.81
  11   0 -26  130.59   27.49
  11   0  26  147.05   24.93
 -12   0  26    4.50   20.92
 -12   0 -26   20.25   22.31
  12   0  26   -8.20   15.85
 -12   0  26  -32.79   16.92
  12   0 -26    7.85   19.25
  12   0  26  -14.16   15.14
  12   0  26    3.95   17.26
  13   0 -26   43.09   22.87
  13   0  26   52.25   21.45
  13   0  26   58.74   20.13
  13   0  26   36.54   18.56
 -13   0 -26   39.41   23.44
 -13   0  26   11.40   23.81
 -14   0  26   13.90   24.03
  14   0  26  -14.41   16.44
  14   0  26  -17.38   18.31
  14   0 -26   -3.80   19.81
 -14   0 -26    9.26   22.22
 -15   0  26   19.18   26.15
 -15   0 -26   30.75   23.35
  15   0  26   12.73   16.10
  15   0  26    8.32   18.34
  15   0 -26   -4.58   21.61
  16   0  26  184.90   28.45
 -16   0  26   97.59   31.85
  16   0 -26  136.80   29.53
 -17   0  26   50.08   29.35
  17   0 -26   -3.05   21.42
  17   0  26   10.07   19.47
  17   0  26   33.95   22.75
 -18   0  26   25.53   29.71
  18   0  26   19.46   21.89
  18   0  26   30.08   25.72
  19   0  26   -0.01   20.65
 -19   0  26   39.83   31.38
 -20   0  26   30.80   29.41
  20   0  26   29.44   23.79
 -21   0  26   87.57   34.42
  21   0  26  -26.16   22.34
   0   0  27   -4.72   11.37
   0   0 -27   10.80   17.51
   0   0  27   -7.26   15.10
   1   0 -27    6.42   18.04
  -1   0 -27   24.95   18.07
   1   0  27    7.17   16.36
   1   0  27    4.35   12.07
  -1   0  27   -0.96   16.07
   2   0 -27   11.00   17.48
  -2   0 -27  -23.21   15.81
   2   0  27   10.71   16.65
   2   0  27   29.22   13.82
  -2   0  27    8.86   17.01
   3   0  27  -11.00   15.54
   3   0 -27   20.63   17.83
   3   0  27   -1.13   13.80
   3   0  27    9.76   13.97
  -3   0 -27    5.12   16.73
  -3   0  27    5.68   16.72
   4   0  27    5.16   14.39
   4   0 -27  -25.20   16.71
   4   0  27    1.93   14.15
   4   0  27    5.23   15.45
  -4   0 -27    5.38   17.46
  -4   0  27  -23.49   16.76
   5   0 -27  -35.63   15.05
   5   0  27   -9.54   14.13
  -5   0 -27   18.00   17.33
   5   0  27   -6.55   15.17
  -5   0  27  -10.91   17.51
   5   0  27   16.72   14.39
  -6   0 -27   10.96   18.34
   6   0  27   13.99   15.73
   6   0  27  -11.87   14.39
   6   0  27    7.32   14.01
  -6   0  27    0.41   17.94
   6   0 -27    5.96   18.45
  -7   0 -27   12.08   18.96
  -7   0  27   13.66   19.55
   7   0  27   -8.67   15.02
   7   0 -27    4.49   17.86
   7   0  27  -15.51   15.13
   7   0  27   17.16   15.49
   8   0 -27  -18.65   16.71
  -8   0 -27  -27.43   17.60
   8   0  27    3.36   15.86
   8   0  27  -11.24   15.65
   8   0  27   -3.69   15.85
  -8   0  27   -0.54   21.01
  -9   0 -27  -46.46   17.61
   9   0  27   -7.72   15.38
  -9   0  27   19.64   22.22
   9   0 -27  -12.28   17.57
   9   0  27  -17.89   14.38
   9   0  27   10.42   15.86
 -10   0 -27  -28.34   17.06
  10   0  27    5.16   16.68
 -10   0  27   13.11   22.70
  10   0  27   17.73   16.66
  10   0 -27    2.85   20.18
  10   0  27  -15.47   15.58
  11   0  27   -8.32   16.51
  11   0 -27   28.27   19.70
  11   0  27   -5.41   16.51
 -11   0 -27  -13.57   19.46
 -11   0  27  -12.81   22.38
  11   0  27   23.77   17.02
  12   0 -27   11.76   20.89
  12   0  27  -12.34   17.00
  12   0  27    1.58   16.32
  12   0  27   -4.26   16.84
 -12   0  27   -1.68   19.01
 -12   0  27  -11.44   21.26
 -12   0 -27    4.77   21.48
  13   0  27   -3.92   18.49
  13   0  27  -31.18   15.91
 -13   0  27  -29.01   22.03
  13   0 -27  -17.58   20.86
 -13   0 -27  -41.32   18.83
  13   0  27   -8.78   17.69
  14   0  27    1.43   18.09
  14   0  27   14.45   20.27
 -14   0  27   22.80   25.56
  14   0 -27  -24.21   19.29
 -15   0  27  -28.65   23.56
  15   0 -27   14.05   22.66
  15   0  27    2.54   20.62
  15   0  27  -27.07   17.54
  16   0  27   -5.42   18.68
 -16   0  27  -37.77   25.74
  16   0  27    6.35   17.60
  16   0 -27   12.91   23.23
 -17   0  27  -30.09   27.16
  17   0  27  -14.65   19.27
  18   0  27   23.87   22.41
 -18   0  27   35.91   31.07
  19   0  27    5.37   22.32
 -19   0  27  -14.73   28.22
 -20   0  27   38.65   31.64
  20   0  27  -11.50   21.69
   0   0 -28   43.16   20.56
   0   0  28   -1.20   16.04
   0   0  28   21.67   13.33
   1   0  28   13.85   13.98
   1   0 -28   11.75   18.98
   1   0  28   28.56   18.07
  -1   0  28   17.59   18.44
  -1   0 -28   37.44   19.15
   2   0 -28  146.13   27.92
   2   0  28  207.82   28.28
  -2   0  28  178.70   28.87
   2   0  28  212.89   23.70
  -2   0 -28  222.35   30.76
   3   0  28  276.42   33.58
   3   0  28  315.18   31.93
  -3   0 -28  284.82   36.32
   3   0 -28  319.20   36.97
   3   0  28  375.55   31.52
  -3   0  28  331.59   37.04
  -4   0  28   56.16   22.49
   4   0 -28   24.13   19.95
  -4   0 -28   55.51   21.22
   4   0  28   69.26   18.84
   4   0  28   38.38   17.03
   4   0  28   41.45   16.56
  -5   0  28  274.57   34.59
   5   0  28  264.63   29.39
   5   0 -28  262.67   34.50
   5   0  28  222.81   29.81
   5   0  28  330.01   30.27
   6   0 -28   14.19   20.41
   6   0  28   22.92   17.88
  -6   0 -28   58.03   22.06
   6   0  28   44.85   16.62
  -6   0  28   37.92   21.30
   6   0  28   57.94   18.11
   7   0  28  133.91   22.31
   7   0 -28  105.19   26.33
  -7   0 -28   87.49   25.36
   7   0  28  113.96   22.31
  -7   0  28  114.40   26.45
   7   0  28  143.33   23.63
   8   0  28   22.53   17.68
  -8   0  28   27.17   22.40
   8   0 -28   -7.13   19.60
   8   0  28   -3.34   15.90
  -8   0 -28  -17.41   18.76
   8   0  28   -0.87   15.64
   9   0  28   -0.23   16.39
   9   0  28   -9.61   16.52
   9   0  28   -2.96   16.01
  -9   0  28   37.23   22.65
  -9   0 -28  -52.31   18.79
   9   0 -28   29.50   21.94
  10   0  28  301.68   31.46
 -10   0 -28  228.25   34.85
  10   0  28  266.78   31.95
 -10   0  28  265.09   38.40
  10   0 -28  272.05   36.41
  10   0  28  259.27   31.00
  11   0 -28    4.89   20.47
  11   0  28   20.16   18.26
  11   0  28   -0.31   16.66
  11   0  28   33.59   19.48
 -11   0 -28   11.10   22.21
 -11   0  28   20.19   24.51
 -12   0  28   33.98   25.11
  12   0 -28  106.49   27.43
  12   0  28   83.82   21.73
  12   0  28   71.64   21.36
  12   0  28   82.07   23.00
  13   0  28  546.51   47.36
  13   0  28  464.04   48.77
  13   0 -28  533.36   52.40
  14   0 -28  134.58   30.45
 -14   0  28  103.58   31.87
  14   0  28   82.92   23.91
  14   0  28   92.59   25.12
  15   0  28  118.14   27.36
 -15   0  28  141.36   34.58
 -16   0  28    8.50   27.70
  16   0  28  -17.87   19.82
  17   0  28   69.62   25.58
 -17   0  28   95.36   34.52
 -18   0  28   -7.00   27.66
  18   0  28   21.81   22.30
  19   0  28   54.07   24.91
 -19   0  28    1.88   30.42
   0   0  29    6.73   12.45
   0   0  29   11.34   17.66
   0   0 -29   28.55   19.27
  -1   0 -29  -21.62   17.18
   1   0  29  -26.30   15.14
   1   0  29   -4.96   13.21
   1   0 -29  -11.44   18.59
  -1   0  29    7.61   18.93
   2   0  29    6.07   17.50
   2   0  29   -5.38   14.01
   2   0 -29  -21.40   16.63
   2   0  29   -8.60   14.49
  -2   0  29    0.74   19.18
  -2   0 -29  -13.48   18.18
  -3   0  29    7.79   18.29
  -3   0 -29    3.89   18.86
   3   0  29   -4.22   14.74
   3   0  29   -6.83   17.42
   3   0 -29    7.39   19.07
   3   0  29   -1.26   14.35
   4   0  29  -25.65   15.98
   4   0 -29   -1.32   18.93
  -4   0 -29    2.62   18.31
  -4   0  29   27.68   20.43
   4   0  29  -10.20   14.84
   4   0  29   -5.57   14.12
   5   0  29   32.99   15.54
  -5   0 -29   10.11   19.93
   5   0  29   24.37   16.89
   5   0 -29   -6.74   18.41
   5   0  29    7.06   17.16
  -5   0  29  -25.43   17.58
   6   0  29    9.96   15.46
   6   0  29  -14.41   15.81
  -6   0 -29   33.86   21.89
   6   0 -29  -33.64   18.86
   6   0  29    7.78   17.16
  -6   0  29  -10.38   20.46
   7   0  29  -13.66   16.35
   7   0  29   -3.63   14.98
  -7   0  29  -28.47   20.36
   7   0 -29    6.68   21.29
  -7   0 -29  -34.61   19.11
   7   0  29  -23.69   16.27
  -8   0 -29  -36.70   19.38
   8   0  29   -5.87   17.45
  -8   0  29  -12.30   20.41
   8   0  29  -13.27   15.13
   8   0 -29   -2.89   21.15
   8   0  29   -4.49   16.86
   9   0  29    5.38   17.80
   9   0  29   -5.82   16.54
   9   0  29  -18.01   16.26
  -9   0  29  -34.56   20.03
   9   0 -29   18.31   21.75
 -10   0  29   17.29   23.51
  10   0  29    7.12   18.10
  10   0  29   17.53   18.08
  10   0  29   11.80   17.73
  10   0 -29  -11.12   20.40
  11   0 -29  -18.64   20.06
  11   0  29   21.39   19.14
 -11   0  29  -27.53   22.91
  11   0  29    7.34   18.64
 -12   0  29   14.85   26.48
  12   0  29   -9.76   18.35
  12   0  29   -4.27   18.59
  12   0 -29    7.46   22.70
 -13   0  29  -20.24   22.79
  13   0  29  -20.92   16.58
 -14   0  29   -1.75   26.03
  14   0  29    5.71   19.92
  15   0  29   -8.18   19.72
 -15   0  29   18.78   27.46
  16   0  29  -13.69   19.21
 -16   0  29   10.25   29.16
  17   0  29  -12.69   20.69
 -17   0  29   17.51   30.72
  18   0  29   28.06   23.74
 -18   0  29    2.70   29.41
  19   0  29   15.99   23.00
 -19   0  29   -9.85   30.73
   0   0  30   16.44   20.00
   0   0 -30    6.75   19.46
  -1   0 -30   29.87   21.72
   1   0 -30   31.94   22.19
   1   0  30   59.80   20.77
  -1   0  30   46.61   22.62
   2   0  30   31.73   17.07
  -2   0 -30   22.18   20.20
   2   0 -30    2.07   19.45
   2   0  30   -6.55   18.44
  -2   0  30    2.99   18.73
  -3   0 -30   40.18   22.43
   3   0  30   35.63   20.43
  -3   0  30   78.33   23.53
   3   0  30   78.65   19.51
   3   0 -30   85.14   25.15
   4   0  30    7.82   16.54
   4   0  30   11.53   18.93
   4   0  30    7.05   15.47
  -4   0 -30   -5.76   19.88
  -4   0  30  -14.19   19.38
   4   0 -30   16.29   21.39
   5   0  30  127.89   22.81
   5   0  30   73.64   20.31
   5   0 -30   94.24   25.55
  -5   0 -30   96.21   26.04
   5   0  30   73.07   22.68
  -5   0  30   97.97   25.97
  -6   0  30   -5.21   21.12
   6   0  30   84.79   22.12
   6   0 -30   56.52   25.34
   6   0  30  100.71   21.74
  -7   0  30  -32.21   19.76
   7   0 -30  -11.49   21.69
   7   0  30   -6.11   17.04
   7   0  30   37.36   19.35
  -8   0  30   83.51   26.94
   8   0  30   58.04   21.23
   8   0  30   64.32   21.78
   8   0 -30   86.83   27.08
   9   0  30   35.39   19.71
  -9   0  30   17.30   22.84
   9   0  30   21.42   19.07
  10   0  30  316.83   33.30
  10   0  30  214.62   31.11
 -10   0  30  250.64   38.99
  11   0  30   12.37   19.22
 -11   0  30   39.98   25.86
  11   0  30    2.67   18.82
 -12   0  30   63.31   29.92
  12   0  30   35.65   20.87
  13   0  30   14.90   19.19
 -13   0  30    5.65   24.28
 -14   0  30   47.88   28.89
  14   0  30   12.24   21.68
  15   0  30   14.46   20.82
 -15   0  30    8.96   28.45
 -16   0  30  264.72   45.82
  16   0  30  237.31   34.56
 -17   0  30   27.66   31.94
  17   0  30   17.19   22.06
  18   0  30  -14.23   22.00
 -18   0  30   39.66   32.78
   0   0  31  -24.26   18.39
   1   0  31   24.81   19.46
  -1   0  31    1.39   18.45
   2   0  31  -25.27   17.79
  -2   0  31   -5.92   18.41
   3   0  31  -32.56   17.09
  -3   0  31   18.93   21.89
  -4   0  31   -7.13   20.00
   4   0  31  -19.73   18.31
  -5   0  31   36.47   22.11
   5   0  31    2.15   18.89
  -6   0  31   41.51   24.99
   6   0  31   -0.48   19.11
  -7   0  31   -7.12   21.91
   7   0  31   -3.47   18.28
   7   0  31    4.35   18.34
  -8   0  31  -13.94   22.51
   8   0  31  -21.90   17.75
   8   0  31  -18.25   18.03
   9   0  31   11.70   18.84
  -9   0  31  -34.73   22.33
   9   0  31    0.55   18.97
 -10   0  31   19.72   24.04
  10   0  31   20.06   19.47
  10   0  31   -6.52   18.62
 -11   0  31  -49.05   22.07
  11   0  31   -5.37   19.24
  11   0  31   33.69   21.23
 -12   0  31   12.47   26.08
  12   0  31   15.21   20.69
 -13   0  31    3.94   28.57
  13   0  31   -0.36   19.13
  14   0  31   31.65   22.91
 -14   0  31   18.53   27.93
 -15   0  31   18.81   28.23
  15   0  31   12.74   21.52
  16   0  31   -3.32   20.66
 -16   0  31  -39.53   28.04
  17   0  31    9.61   22.57
 -17   0  31   14.95   32.22
   0   0  32    4.80   20.48
   1   0  32   24.59   20.15
  -1   0  32   48.80   22.25
  -2   0  32  192.39   33.28
   2   0  32  251.61   33.03
  -3   0  32    3.40   20.25
   3   0  32   23.48   19.32
   4   0  32  -15.04   19.66
  -4   0  32  -17.89   21.22
   5   0  32   69.81   22.99
  -5   0  32   35.82   25.34
  -6   0  32   50.25   25.50
   6   0  32   38.37   21.59
   7   0  32   -0.07   20.24
  -7   0  32  -20.09   22.91
   8   0  32   61.50   23.29
  -8   0  32   97.13   28.54
   9   0  32   37.55   22.58
  -9   0  32   19.86   26.34
 -10   0  32   12.68   26.25
  10   0  32   32.32   22.15
 -11   0  32   -7.57   24.30
 -12   0  32    3.83   26.45
  13   0  32  168.71   30.45
 -13   0  32  127.82   37.44
 -14   0  32   47.84   32.35
  14   0  32   27.95   23.19
 -15   0  32   30.95   30.54
  15   0  32   20.72   22.54
  16   0  32   21.32   24.05
 -16   0  32   30.14   33.13
   0   0  33  -26.18   19.64
  -1   0  33   -1.81   21.68
   1   0  33  -28.54   19.38
  -2   0  33  -14.26   21.12
   2   0  33    4.34   20.95
   3   0  33    7.60   19.70
  -3   0  33   -0.62   22.01
  -4   0  33   28.37   24.61
   4   0  33   -7.37   20.03
  -5   0  33   -2.27   22.59
   5   0  33   18.60   21.00
  -6   0  33   11.18   25.53
   6   0  33   -6.44   19.83
  -7   0  33   22.00   24.55
   7   0  33  -20.43   19.44
  -8   0  33    3.82   26.08
   8   0  33   -8.43   19.75
  -9   0  33  -27.63   24.24
   9   0  33  -31.50   19.47
  10   0  33   -4.33   20.49
 -10   0  33  -11.66   24.87
 -11   0  33  -13.55   26.73
 -12   0  33  -16.03   24.62
 -13   0  33    5.58   27.69
 -14   0  33   -1.09   30.91
 -15   0  33   46.56   31.97
   0   0  34  159.98   30.38
   1   0  34  111.39   28.63
  -1   0  34  180.84   32.08
   2   0  34   50.84   24.06
  -2   0  34    5.11   21.89
   3   0  34   14.01   20.70
  -3   0  34   -1.72   22.91
  -4   0  34   23.14   23.69
   4   0  34   25.54   22.49
  -5   0  34  -19.96   23.72
   5   0  34  -50.49   18.72
   6   0  34   37.15   23.22
  -6   0  34    1.95   24.19
   7   0  34   14.50   21.35
  -7   0  34   21.66   27.23
   8   0  34   75.94   25.69
  -8   0  34   34.39   27.19
  -9   0  34  104.11   32.25
   9   0  34   58.56   25.42
 -10   0  34   55.30   30.70
 -11   0  34  118.15   34.37
 -12   0  34   14.82   30.66
 -13   0  34    7.52   30.12
 -14   0  34   32.21   30.54
   0   0  35    6.27   21.62
  -1   0  35  -31.76   21.20
   1   0  35   14.43   23.43
  -2   0  35   12.77   23.48
   2   0  35   -3.87   21.77
  -3   0  35  -11.95   22.16
   3   0  35   -9.56   20.22
   4   0  35   30.05   23.20
  -4   0  35   -8.83   23.58
   5   0  35  -41.48   19.37
  -5   0  35  -31.81   22.58
   6   0  35  -36.94   20.21
  -6   0  35   -1.58   25.83
  -7   0  35   27.10   25.60
   7   0  35   21.52   23.15
  -8   0  35  -11.39   25.97
   8   0  35  -11.81   21.91
  -9   0  35   -2.56   25.99
 -10   0  35   18.74   27.93
 -11   0  35  -35.15   24.50
 -12   0  35    3.10   28.58
   0   0  36   34.20   25.35
  -1   0  36  208.85   36.41
   1   0  36  313.26   39.41
  -2   0  36   49.73   27.03
   2   0  36   78.13   27.13
  -3   0  36  140.81   32.24
   3   0  36  166.02   31.69
  -4   0  36  147.54   33.82
   4   0  36  147.63   30.98
   5   0  36   21.54   23.84
  -5   0  36    8.16   25.49
   6   0  36   17.87   23.53
  -6   0  36   -2.20   24.77
  -7   0  36  254.50   42.80
   7   0  36  255.42   36.73
   8   0  36   25.63   24.52
  -8   0  36   26.39   27.88
  -9   0  36  192.32   40.59
 -10   0  36    7.53   28.00
 -11   0  36    5.23   29.61
   0   0  37   23.36   25.04
  -1   0  37   15.02   23.82
   1   0  37  -22.49   22.72
   2   0  37   21.96   24.75
  -2   0  37   49.50   27.28
   3   0  37    7.13   23.07
  -3   0  37   34.73   26.78
   4   0  37   54.88   25.51
  -4   0  37    2.68   24.24
   5   0  37  -18.79   22.01
  -5   0  37   28.93   28.00
  -6   0  37   18.45   27.85
   6   0  37  -17.26   22.33
   7   0  37  -31.68   22.14
  -7   0  37   11.25   26.58
  -8   0  37   52.81   31.15
  -9   0  37   43.02   30.54
   0   0  38  106.77   31.14
  -1   0  38   31.05   26.48
   1   0  38  -20.75   24.07
  -2   0  38   60.67   28.17
   2   0  38   54.42   27.78
  -3   0  38   20.29   27.57
   3   0  38  -24.49   22.13
   4   0  38   -1.60   23.45
  -4   0  38  -14.55   26.21
   5   0  38    0.00   23.15
  -5   0  38    0.11   25.50
  -6   0  38  -15.20   26.74
   6   0  38  -19.73   22.85
  -7   0  38   -4.14   27.89
   0   0  39  -18.70   25.36
   1   0  39  -24.63   24.69
  -1   0  39   71.83   29.45
  -2   0  39   24.67   26.61
   2   0  39   -1.65   25.01
   3   0  39  -59.76   21.15
  -3   0  39   32.03   27.35
  -4   0  39    7.42   28.13
   4   0  39   -7.06   24.39
  28  -1   0  117.79   33.35
  27  -1   0   -5.45   21.93
  26  -1   0  225.91   36.66
 -26   1   0  264.89   37.69
 -25   1   0    6.18   23.16
  25  -1   0   -0.33   21.12
  24  -1   0   12.55   21.24
 -24   1   0   18.07   23.42
  23  -1   0   34.14   21.13
 -23   1   0    4.88   20.64
  23  -1   0   37.98   23.03
  22  -1   0   16.69   19.75
  22  -1   0   51.47   22.14
 -22   1   0   -1.49   19.41
  21  -1   0  -25.91   14.50
 -21   1   0   12.94   19.04
  21  -1   0    9.86   19.81
 -20   1   0   44.32   20.10
  20  -1   0   85.24   22.46
  20  -1   0  115.25   24.65
  19  -1   0    8.58   17.26
  19  -1   0    6.05   16.45
 -19   1   0  -21.31   15.34
  19  -1   0   18.48   13.81
  18  -1   0  299.50   32.24
 -18   1   0  285.65   31.12
  18  -1   0  229.60   32.23
  18  -1   0  294.70   28.55
 -17   1   0   -8.13   14.37
  17  -1   0    1.46   15.25
  17  -1   0  -15.15   10.80
  17  -1   0   -3.56   13.64
  16  -1   0  120.17   22.69
  16  -1   0  134.38   23.13
 -16   1   0  136.44   21.31
  16  -1   0  161.51   18.88
  15  -1   0   -2.90   12.53
 -15   1   0   -7.52   11.48
  15  -1   0    5.18   10.48
  15  -1   0   15.85   13.22
  14  -1   0  517.97   41.65
 -14   1   0  428.87   37.63
  14  -1   0  455.78   39.18
 -13   1   0   -6.70   11.12
  13  -1   0   -5.90   10.77
  13  -1   0   -0.95   10.15
 -13   1   0  -10.94    9.99
 -12   1   0    1.38   10.04
 -12   1   0  -12.46   10.47
  12  -1   0   -9.65    9.39
  12  -1   0   -8.93   10.09
 -11   1   0    9.31    9.01
 -11   1   0    7.20   10.33
  11  -1   0    2.35    8.85
  11  -1   0   -6.52    8.63
 -10   1   0  417.96   34.45
  10  -1   0  421.19   34.27
 -10   1   0  394.71   31.45
  10  -1   0  380.10   31.93
  -9   1   0   -8.17    8.40
  -9   1   0  -20.77    6.09
   9  -1   0   -7.27    7.76
   9  -1   0    3.40    7.85
   8  -1   0  158.27   16.29
  -8   1   0  176.81   17.40
  -8   1   0  162.38   15.45
   8  -1   0  143.87   17.11
  -7   1   0   -8.41    5.84
  -7   1   0  -20.19    5.88
   7  -1   0   -2.79    6.55
   7  -1   0    3.19    6.35
   6  -1   0  126.03   11.60
   6  -1   0  104.10   12.07
  -6   1   0   98.84   10.90
  -6   1   0  100.51   12.55
   5  -1   0   -6.81    5.13
  -5   1   0  -10.49    5.03
   5  -1   0   -9.46    4.50
  -5   1   0   -3.99    4.25
  -4   1   0  155.61   14.48
  -4   1   0  176.31   13.82
   4  -1   0  189.91   14.16
   4  -1   0  168.49   14.77
  -3   1   0   -1.67    2.99
  -3   1   0   -4.06    2.89
   3  -1   0   -4.87    2.96
   3  -1   0   -4.99    2.70
   2  -1   0 3410.69  215.43
   2  -1   0 3282.96  210.92
   2  -1   0 3421.46  220.42
  -2   1   0 3528.41  215.59
  -2   1   0 3422.56  220.37
   1  -1   0    0.09    0.78
  -1   1   0    0.05    0.50
   1  -1   0   -0.28    0.78
  -1   1   0    1.10    0.71
   1  -1   0    0.22    0.87
  -1   1   0    1.43    0.82
   0  -1   0   -1.29    0.46
   0   1   0   -1.02    0.20
   0  -1   0   -1.10    0.50
   0  -1   0   -0.63    0.53
   0   1   0   -0.85    0.23
   0   1   0   -0.96    0.24
   1   1   0   -0.63    0.35
  -1  -1   0    0.94    0.60
  -1  -1   0   -0.17    0.72
  -1  -1   0   -0.06    0.82
   1   1   0   -0.27    0.40
  -2  -1   0 3589.86  213.40
  -2  -1   0 3650.25  210.18
   2   1   0 3468.56  217.90
  -2  -1   0 3605.21  217.97
   2   1   0 3098.97  209.99
   2   1   0 2861.65  212.74
  -3  -1   0   -0.51    2.54
   3   1   0   -1.86    3.03
   3   1   0    2.95    2.69
   3   1   0   -0.82    2.05
  -3  -1   0   -2.25    3.14
  -3  -1   0    3.50    2.38
   4   1   0  142.15   12.52
  -4  -1   0  180.33   12.87
  -4  -1   0  181.89   14.52
  -4  -1   0  183.04   13.48
   4   1   0  174.71   14.49
   4   1   0  174.51   13.37
   5   1   0    2.62    5.17
  -5  -1   0   -4.35    3.72
   5   1   0   -1.88    3.42
  -5  -1   0    6.29    4.77
   5   1   0   -0.08    4.25
  -5  -1   0   -0.02    5.38
   6   1   0  107.50   11.13
   6   1   0   72.52   11.31
  -6  -1   0  125.03   12.85
  -6  -1   0  113.22   10.19
   6   1   0   88.29    9.82
  -6  -1   0   98.63   10.77
  -7  -1   0   11.01    6.27
   7   1   0    4.76    7.03
   7   1   0   -7.46    4.86
  -7  -1   0   -0.15    5.56
  -7  -1   0    3.38    7.32
   7   1   0   -6.05    5.57
  -8  -1   0  184.73   17.07
  -8  -1   0  164.43   14.10
   8   1   0  132.80   13.75
   8   1   0  136.53   16.24
   8   1   0  115.81   14.76
  -9  -1   0  -17.25    5.68
  -9  -1   0    2.99    8.69
   9   1   0    9.00    7.50
   9   1   0  -13.62    7.17
 -10  -1   0  387.55   30.10
  10   1   0  371.70   33.27
 -10  -1   0  428.72   34.10
  10   1   0  400.71   31.63
  11   1   0    4.64    9.92
 -11  -1   0  -10.01    7.63
  11   1   0    1.44    8.77
  11   1   0   -2.50    6.27
 -11  -1   0  -13.42    9.47
 -12  -1   0   -8.10   11.25
  12   1   0    6.54   11.07
 -12  -1   0    0.59    8.95
  12   1   0   -6.39    6.95
  12   1   0   13.53   11.34
 -13  -1   0    9.26   10.98
 -13  -1   0  -11.86    8.37
  13   1   0   11.54   11.08
  13   1   0   -2.63   11.07
  13   1   0    0.70    7.39
  14   1   0  463.26   42.01
 -14  -1   0  605.92   41.49
  14   1   0  509.80   44.51
  14   1   0  511.06   40.21
  15   1   0    9.68   12.75
  15   1   0  -10.00    9.20
 -15  -1   0  -10.35   10.97
  15   1   0  -10.70   12.16
 -16  -1   0  114.73   19.31
  16   1   0  155.30   17.30
  16   1   0  112.88   22.31
  16   1   0  127.74   21.91
  17   1   0  -15.29   10.52
  17   1   0   23.74   15.16
 -17  -1   0   -2.47   13.10
  17   1   0    3.11   15.06
 -18  -1   0  336.57   33.05
  18   1   0  303.08   36.29
  18   1   0  329.16   36.02
  18   1   0  367.59   32.07
 -19  -1   0  -25.15   13.91
  19   1   0    2.25   16.49
  19   1   0   -8.53   15.44
  20   1   0   89.29   23.33
  20   1   0  104.87   22.22
 -20  -1   0   68.00   20.23
  21   1   0  -15.11   16.28
 -21  -1   0  -24.63   16.12
  21   1   0    1.61   18.59
 -22  -1   0  -15.69   17.40
  22   1   0    2.07   18.53
  22   1   0   12.39   19.46
  23   1   0   16.59   21.44
  23   1   0   24.50   20.70
 -23  -1   0   10.68   19.93
  24   1   0   35.25   22.64
 -24  -1   0   22.56   21.87
 -25  -1   0    1.17   21.94
  25   1   0   30.58   22.62
  26   1   0  246.84   37.51
  27   1   0   34.58   23.89
  28   1   0  196.98   36.64
  28  -1   1   22.37   24.22
  28  -1  -1   18.32   25.42
 -27   1   1   35.19   26.78
  27  -1  -1   20.37   24.03
  27  -1   1   27.51   24.66
  26  -1  -1   17.57   23.93
 -26   1  -1   44.58   26.00
  26  -1   1   33.42   24.07
 -26   1   1  -26.34   21.95
 -25   1  -1   30.29   23.86
  25  -1   1   -8.27   21.23
 -25   1   1   -0.05   22.09
  25  -1  -1   15.15   21.02
 -24   1  -1    7.00   22.22
  24  -1  -1   10.65   19.83
  24  -1   1   46.01   22.41
 -24   1   1   31.24   23.30
  23  -1  -1   15.79   22.05
  23  -1  -1   40.42   21.58
  23  -1   1   14.38   21.06
  23  -1   1   24.24   22.92
 -23   1  -1   27.04   22.32
 -23   1   1   30.91   22.17
  22  -1  -1  152.00   30.72
  22  -1  -1  173.15   28.81
 -22   1   1  111.73   27.04
 -22   1  -1  159.03   27.70
  22  -1   1  189.32   31.88
  22  -1   1  161.26   28.96
 -21   1  -1   10.18   18.04
 -21   1   1    6.02   18.03
  21  -1  -1   39.10   20.68
  21  -1   1  -18.07   17.62
  21  -1   1  -15.78   15.84
  21  -1  -1   -5.58   17.56
  20  -1   1   56.18   21.82
 -20   1   1   53.49   21.16
  20  -1  -1   97.36   23.17
 -20   1  -1   60.14   20.57
  20  -1   1   92.65   22.74
  20  -1  -1   91.81   23.57
  19  -1  -1   57.83   19.94
  19  -1  -1   64.84   16.26
  19  -1   1   77.77   20.53
 -19   1  -1   68.08   20.32
  19  -1   1   58.02   20.78
 -19   1   1   65.20   20.24
  19  -1  -1  113.65   23.76
  19  -1   1   60.94   16.20
  18  -1  -1   61.78   15.61
  18  -1   1   50.98   18.65
  18  -1  -1   77.14   20.81
 -18   1   1   37.90   17.70
  18  -1   1   85.31   16.40
  18  -1   1   65.68   20.20
 -18   1  -1   67.11   19.24
  18  -1  -1   42.92   18.35
  17  -1  -1   29.33   16.85
  17  -1   1    6.66   12.17
  17  -1  -1   36.05   13.23
  17  -1  -1    6.41   15.56
  17  -1   1   40.82   16.51
  17  -1   1   12.73   15.95
 -17   1  -1   10.36   15.42
 -17   1   1    9.05   15.80
  16  -1  -1   -9.27   13.30
  16  -1   1   29.87   11.99
 -16   1   1    2.28   14.19
  16  -1  -1   30.89   15.94
 -16   1  -1  -12.06   13.25
  16  -1   1    9.74   13.95
  16  -1   1   10.46   15.50
  15  -1   1  235.74   23.36
  15  -1  -1  208.57   25.41
 -15   1  -1  218.05   24.77
  15  -1   1  188.70   26.67
 -15   1   1  216.20   24.95
  15  -1   1  272.37   27.50
  15  -1  -1  264.19   28.75
  14  -1   1    9.38   12.79
 -14   1  -1   -8.49   11.23
  14  -1  -1    3.20   12.44
  14  -1   1   13.26   12.91
  14  -1   1   12.44    9.56
 -14   1   1    2.80   12.33
  14  -1  -1   18.06   13.44
 -13   1   1  109.86   16.97
  13  -1   1  126.65   19.14
 -13   1  -1   95.71   16.56
  13  -1  -1  116.68   17.92
 -13   1  -1  142.35   20.80
  13  -1  -1  138.58   19.60
 -13   1   1  124.47   20.04
  13  -1   1  127.12   18.27
  13  -1   1  110.59   14.89
  12  -1   1  503.08   42.15
  12  -1  -1  530.02   44.50
  12  -1   1  592.09   42.36
 -12   1   1  552.31   41.39
  12  -1  -1  531.53   41.98
 -12   1  -1  495.38   41.09
 -12   1   1  587.51   45.50
  12  -1   1  561.92   44.71
 -12   1  -1  550.79   45.09
 -11   1  -1  244.43   22.18
  11  -1  -1  255.65   23.72
 -11   1  -1  269.20   25.96
  11  -1   1  252.81   25.19
 -11   1   1  226.52   22.64
  11  -1   1  225.56   21.48
  11  -1  -1  207.30   24.08
  11  -1   1  241.12   23.60
 -11   1   1  322.29   27.24
  10  -1   1  306.03   28.03
 -10   1   1  344.76   26.48
 -10   1   1  291.61   27.91
 -10   1  -1  290.22   27.88
  10  -1  -1  255.79   26.94
  10  -1   1  317.66   26.50
 -10   1  -1  280.57   25.33
  10  -1  -1  340.97   27.07
  -9   1   1  119.54   16.00
   9  -1  -1  123.67   15.69
   9  -1  -1   94.63   13.58
  -9   1  -1  103.54   13.07
   9  -1   1  115.80   15.61
  -9   1  -1  130.55   16.18
  -9   1   1  117.19   13.63
   9  -1   1   90.30   14.28
  -8   1  -1   -0.32    8.27
   8  -1  -1   -5.45    7.16
   8  -1   1  -17.21    7.02
  -8   1   1   -5.04    7.40
  -8   1   1   16.57    7.40
  -8   1  -1    9.76    7.40
   8  -1  -1    3.92    7.11
   8  -1   1    3.43    7.15
  -7   1  -1   19.81    6.66
   7  -1  -1   -0.27    2.98
   7  -1   1   -1.52    7.02
  -7   1   1   -6.00    5.79
  -7   1   1    4.78    7.33
   7  -1   1   -4.52    6.05
   7  -1   1   -8.28    5.13
   7  -1  -1    7.05    7.36
  -7   1  -1   12.73    7.84
   6  -1   1  663.03   48.88
   6  -1  -1  650.26   48.82
  -6   1  -1  716.65   49.11
   6  -1   1  714.17   47.04
  -6   1  -1  677.91   46.86
   6  -1  -1  726.93   47.37
  -6   1   1  711.81   47.26
   6  -1   1  679.21   46.74
  -6   1   1  693.70   49.17
  -5   1   1   92.91   11.63
  -5   1  -1   94.37   11.13
   5  -1  -1  106.19   10.67
  -5   1   1  107.27   10.48
  -5   1  -1  114.90   10.54
   5  -1  -1   98.27   11.66
   5  -1   1   82.68   10.84
   5  -1   1  108.35   10.80
   5  -1   1  132.03   10.89
  -4   1   1    1.27    3.93
   4  -1   1    8.34    4.02
   4  -1  -1    5.23    4.56
  -4   1   1   -7.82    3.87
  -4   1  -1    9.04    4.30
   4  -1   1    9.31    4.54
   4  -1  -1    6.59    4.05
   4  -1  -1    0.32    2.98
  -4   1  -1    0.37    4.32
   3  -1   1  621.97   42.64
  -3   1  -1  618.64   41.42
  -3   1  -1  622.80   42.50
   3  -1   1  634.41   41.45
   3  -1  -1  651.61   41.69
  -3   1   1  612.07   42.67
   3  -1  -1  623.30   42.69
  -3   1   1  648.93   40.46
  -3   1   1  645.42   41.68
  -2   1  -1 3534.61  225.41
  -2   1   1 3732.26  230.67
   2  -1   1 3575.09  225.33
  -2   1   1 3626.22  225.56
   2  -1  -1 3723.20  225.52
  -2   1  -1 3436.24  230.40
   2  -1  -1 3710.48  230.71
  -2   1   1 3663.27  220.86
   2  -1   1 3706.47  230.64
   2  -1  -1 3020.36  220.49
   0   1  -1   -0.95    0.39
   0  -1  -1    0.09    0.73
   0  -1   1   -0.93    0.52
   0  -1  -1    0.74    0.75
   0  -1   1   -1.50    0.44
   0   1   1   -0.73    0.32
   0   1  -1   -1.19    0.54
   0   1  -1   -0.67    0.42
   0   1   1   -1.58    0.40
   0  -1   1   -0.17    0.71
  -2  -1   1 3606.02  234.41
  -2  -1   1 3776.15  229.32
   2   1   1 3579.07  230.70
   2   1   1 3359.28  234.44
   2   1  -1 3591.17  226.21
  -2  -1  -1 3788.82  242.58
   2   1  -1 3748.72  234.53
  -2  -1  -1 3747.16  231.05
   2   1   1 3698.24  226.26
  -2  -1   1 3740.35  226.19
  -2  -1  -1 3703.14  234.61
  -2  -1  -1 3751.02  226.21
   2   1   1 3145.18  241.61
  -3  -1   1  655.17   40.66
   3   1   1  638.55   40.38
  -3  -1   1  638.70   42.06
  -3  -1  -1  618.97   40.17
   3   1   1  611.63   42.03
  -3  -1  -1  632.15   42.10
  -3  -1   1  604.66   40.18
  -3  -1  -1  513.87   41.73
  -3  -1  -1  656.62   40.44
   3   1  -1  637.09   42.01
   3   1   1  646.11   42.06
   3   1  -1  606.83   40.23
   3   1   1  630.99   40.20
  -4  -1  -1    5.04    3.10
  -4  -1  -1    8.24    3.95
  -4  -1   1    0.52    4.21
  -4  -1   1    7.62    3.95
   4   1  -1   -0.84    3.89
   4   1   1    4.97    4.50
   4   1   1    2.45    3.06
   4   1   1   -1.29    2.58
  -4  -1   1   14.86    3.91
   4   1   1    3.56    3.57
   4   1  -1   -1.16    1.13
  -4  -1  -1    3.69    4.63
   4   1  -1    2.51    3.71
   5   1   1  118.59   11.13
   5   1   1  110.30    9.89
   5   1  -1  136.83   12.23
   5   1  -1  119.16   11.10
  -5  -1   1  116.06   10.86
  -5  -1  -1  105.35    9.81
   5   1   1  118.69   12.09
   5   1   1  112.90   10.02
  -5  -1  -1  121.77   11.02
  -5  -1   1  118.71   10.59
  -5  -1  -1  113.49   12.08
  -5  -1   1  120.43   12.10
   6   1   1  687.90   48.06
   6   1   1  652.97   49.04
   6   1  -1  679.51   49.02
  -6  -1   1  713.08   46.89
  -6  -1   1  692.19   46.81
   6   1   1  727.63   47.11
  -6  -1  -1  643.79   46.20
  -6  -1  -1  744.57   49.56
  -6  -1  -1  729.22   47.05
   6   1  -1  686.76   46.96
  -6  -1   1  727.99   49.10
   6   1   1  708.72   46.56
   7   1  -1   -1.99    6.69
  -7  -1  -1   -8.66    6.76
   7   1   1    0.24    4.55
  -7  -1  -1    0.61    5.09
   7   1   1    6.44    5.37
   7   1  -1    8.72    6.75
  -7  -1   1   -3.46    5.56
   7   1   1    9.44    6.19
   7   1  -1    3.18    2.49
  -7  -1  -1    8.26    6.07
  -7  -1   1   13.89    7.78
   7   1   1   11.64    7.33
  -8  -1   1   -3.92    8.65
   8   1  -1   -1.27    7.75
   8   1  -1   15.04    7.89
   8   1   1   13.61    5.46
   8   1   1   -9.43    6.78
   8   1   1    0.12    7.80
  -8  -1  -1   -2.94    7.76
   8   1   1   10.03    6.64
  -8  -1  -1   11.65    6.22
  -8  -1   1   -7.25    5.98
   9   1  -1   95.37   14.32
  -9  -1  -1  118.96   16.31
   9   1   1  117.78   15.01
  -9  -1   1  120.01   13.58
  -9  -1  -1  140.19   13.59
  -9  -1   1  144.22   16.84
   9   1   1  129.27   12.45
   9   1   1  110.02   15.82
   9   1  -1  153.85   16.94
  10   1  -1  329.83   26.94
 -10  -1  -1  363.28   29.75
 -10  -1  -1  335.54   25.30
  10   1  -1  310.41   28.48
 -10  -1   1  281.36   25.32
  10   1   1  324.96   27.01
  10   1   1  307.69   25.08
  10   1   1  326.18   28.54
 -10  -1   1  270.21   28.07
  11   1   1  246.94   24.07
 -11  -1  -1  254.44   22.14
  11   1  -1  291.18   24.99
  11   1   1  253.52   21.90
 -11  -1  -1  292.64   26.80
  11   1  -1  198.77   24.45
  11   1   1  261.69   25.65
 -11  -1   1  331.07   27.60
 -11  -1   1  215.69   21.98
  12   1  -1  541.78   46.23
 -12  -1  -1  694.75   47.60
  12   1  -1  588.55   44.68
 -12  -1   1  671.84   48.60
 -12  -1   1  547.96   43.08
 -12  -1  -1  541.92   42.52
  12   1   1  573.51   43.20
  12   1   1  543.22   46.56
  12   1   1  624.57   45.54
  13   1   1  134.40   14.31
 -13  -1  -1   96.88   15.69
  13   1   1  130.43   18.54
  13   1   1  105.37   18.53
 -13  -1   1   96.24   15.68
 -13  -1   1  133.49   19.64
  13   1  -1  123.99   19.07
 -13  -1  -1  144.28   20.63
  13   1  -1  108.32   17.61
  14   1  -1   28.27    9.41
 -14  -1  -1   12.90   11.46
  14   1   1   11.72   12.36
  14   1   1   15.15    9.21
 -14  -1   1    4.20   11.40
  14   1  -1   10.29   12.14
  14   1  -1  -21.90   11.01
  14   1   1   19.27   13.94
  15   1  -1  259.47   22.31
 -15  -1   1  198.66   23.57
  15   1   1  244.38   22.06
 -15  -1  -1  225.28   23.67
  15   1  -1  230.92   26.27
  15   1   1  147.33   25.67
  15   1   1  229.75   26.17
  15   1  -1  222.12   27.37
  16   1   1   13.20   10.57
  16   1  -1   22.40   15.02
 -16  -1  -1    9.08   13.82
  16   1   1   -2.34   13.77
  16   1  -1   21.37   10.89
  16   1   1   26.89   16.06
  16   1  -1    4.72   14.98
 -16  -1   1  -14.21   12.52
  17   1  -1   20.50   15.89
  17   1  -1   30.54   12.25
  17   1   1   31.76   16.98
  17   1   1   22.02   12.37
  17   1   1   24.25   16.32
 -17  -1   1   15.88   14.55
  17   1  -1   23.84   16.00
 -17  -1  -1   25.14   14.97
  18   1  -1  110.25   22.30
  18   1   1   77.94   14.92
  18   1   1   93.57   21.20
  18   1  -1   47.82   14.13
 -18  -1   1   70.87   18.52
 -18  -1  -1   54.02   17.44
  18   1  -1   58.13   19.69
  18   1   1   45.94   18.29
  19   1  -1   59.62   20.49
 -19  -1  -1   61.15   18.29
  19   1   1   60.78   20.93
  19   1   1   61.02   20.12
 -19  -1   1   67.08   19.40
  19   1  -1   18.33   17.59
 -20  -1   1  106.76   22.42
  20   1   1   66.06   21.34
  20   1  -1   43.15   20.32
  20   1   1   98.20   23.67
  20   1  -1   80.47   23.03
 -20  -1  -1   99.42   21.23
  21   1  -1    3.78   18.67
  21   1   1   -4.90   17.90
  21   1  -1  -22.96   16.77
 -21  -1  -1  -35.75   15.69
  21   1   1   13.51   18.56
 -21  -1   1  -28.82   16.24
 -22  -1  -1  157.65   26.63
  22   1   1  144.59   27.77
  22   1  -1  135.13   28.71
  22   1  -1  157.65   29.34
  22   1   1  134.01   28.79
 -22  -1   1  145.30   26.88
 -23  -1   1    9.75   19.88
  23   1  -1   41.25   23.55
  23   1   1   -2.53   20.05
  23   1   1   33.26   22.47
 -23  -1  -1   15.27   19.97
  23   1  -1   38.36   22.40
 -24  -1  -1   42.16   22.45
  24   1   1    9.81   20.60
 -24  -1   1   10.74   21.86
  24   1  -1   22.28   22.17
 -25  -1   1   18.17   21.96
  25   1  -1    9.01   22.22
  25   1   1  -12.34   20.91
  26   1   1   -9.32   21.59
  26   1  -1    0.68   22.74
  27   1   1   42.90   25.15
  27   1  -1   -4.99   23.30
  28   1   1   24.99   26.22
  28   1  -1   44.23   26.54
  28  -1  -2    8.40   23.63
  28  -1   2    6.50   24.96
  27  -1  -2    9.33   22.87
  27  -1   2  -18.32   22.18
 -27   1   2   -7.19   24.33
 -26   1   2   93.54   28.41
 -26   1  -2   59.26   26.96
  26  -1  -2   87.92   27.66
  26  -1   2   76.12   26.62
 -25   1  -2  109.72   28.94
  25  -1   2   71.78   26.97
  25  -1  -2  109.24   28.13
 -25   1   2   81.99   27.20
 -24   1  -2   42.65   23.00
 -24   1   2   38.52   23.75
  24  -1  -2   16.14   20.84
  24  -1   2   41.99   24.07
  23  -1  -2   13.03   21.50
 -23   1  -2   15.11   20.12
 -23   1   2   15.17   21.37
  23  -1   2   24.00   22.18
  23  -1  -2   20.20   19.78
  23  -1   2    0.58   19.34
  22  -1  -2   38.33   22.08
  22  -1  -2   24.09   19.90
  22  -1   2   62.53   21.77
  22  -1   2   23.51   20.72
 -22   1   2   44.73   22.00
 -22   1  -2   22.42   20.55
 -21   1  -2   21.61   20.29
  21  -1  -2   16.57   20.47
  21  -1  -2   48.70   20.98
  21  -1   2   28.36   20.86
 -21   1   2    0.38   19.23
  21  -1   2   31.24   19.22
  20  -1  -2   40.46   19.11
  20  -1   2   29.27   19.27
  20  -1   2   12.06   17.27
  20  -1  -2   19.75   17.08
 -20   1  -2    0.15   17.90
 -20   1   2  -14.42   17.13
  19  -1   2   18.41   17.07
  19  -1  -2   22.15   13.18
 -19   1  -2   14.93   16.70
 -19   1   2  -10.23   16.04
  19  -1  -2   34.99   18.20
  19  -1   2   10.93   17.40
  19  -1   2   22.42   14.04
  19  -1  -2   17.42   16.51
  18  -1   2  146.92   20.41
  18  -1   2  151.96   24.63
  18  -1  -2   96.89   22.93
 -18   1  -2  159.13   23.33
  18  -1  -2  151.79   20.00
 -18   1   2  121.63   23.08
  18  -1   2  126.75   25.16
  18  -1  -2  142.65   24.08
  17  -1   2  173.37   25.60
  17  -1  -2  130.07   24.66
 -17   1  -2  190.02   24.59
  17  -1   2  195.96   21.77
  17  -1  -2  200.57   25.50
 -17   1   2  175.91   24.27
  17  -1   2  177.58   26.72
  16  -1   2  155.55   23.55
  16  -1   2   88.12   15.78
 -16   1  -2   73.13   17.95
  16  -1  -2   56.54   17.43
  16  -1   2  130.87   21.47
  16  -1  -2   86.08   19.86
 -16   1   2   56.31   17.22
 -15   1   2  287.82   28.18
  15  -1   2  234.81   30.06
  15  -1  -2  282.49   29.74
  15  -1   2  294.89   26.67
  15  -1  -2  278.30   30.47
  15  -1   2  285.03   29.78
 -15   1  -2  281.71   27.89
  14  -1  -2   41.46   15.43
  14  -1   2   45.24   15.12
  14  -1   2   76.80   17.20
  14  -1   2   84.26   13.61
  14  -1  -2   55.78   15.68
 -14   1  -2   76.13   14.83
 -14   1   2   39.56   14.61
  13  -1   2  -13.80    9.95
 -13   1  -2   -0.81   10.15
 -13   1   2   -7.34    9.36
  13  -1  -2   -4.05   10.46
  13  -1  -2    8.05   10.36
 -13   1  -2  -11.70   11.24
  13  -1   2    0.23    8.72
  13  -1   2    1.69   11.38
 -13   1   2  -22.41   10.59
 -12   1   2  246.08   23.70
  12  -1   2  215.48   21.61
  12  -1   2  245.50   24.36
 -12   1  -2  239.85   22.77
 -12   1  -2  196.97   25.11
  12  -1  -2  250.84   25.64
  12  -1   2  230.20   25.38
 -12   1   2  292.96   27.40
  12  -1  -2  219.61   23.61
 -11   1   2  138.89   17.97
  11  -1   2  167.17   17.35
  11  -1  -2  184.01   19.54
 -11   1  -2  195.24   18.89
 -11   1  -2  164.82   20.88
  11  -1   2  154.67   20.37
  11  -1   2  171.34   19.59
  11  -1  -2  186.47   20.15
 -11   1   2  202.70   22.04
 -10   1   2   21.94   11.55
  10  -1   2   44.96    9.27
 -10   1  -2   35.30   10.11
  10  -1   2   36.27   10.32
 -10   1   2    6.15    9.26
  10  -1  -2   46.81   11.58
  10  -1   2   44.61   12.12
  10  -1  -2   39.23   10.89
 -10   1  -2   35.80   11.50
  -9   1  -2  664.86   44.73
   9  -1   2  583.74   44.02
  -9   1   2  539.14   41.26
   9  -1   2  570.88   41.79
   9  -1   2  563.44   42.35
   9  -1  -2  559.42   43.69
   9  -1  -2  595.47   41.88
  -9   1   2  603.69   44.55
  -9   1  -2  527.24   40.86
   8  -1   2  241.69   18.95
   8  -1  -2  182.76   19.43
  -8   1   2  234.33   20.71
  -8   1  -2  232.37   18.59
   8  -1   2  165.23   19.05
   8  -1   2  190.82   18.40
  -8   1   2  182.38   17.91
  -8   1  -2  173.32   19.40
   7  -1   2   94.90   12.12
  -7   1  -2  144.33   15.23
   7  -1   2  167.76   14.72
   7  -1   2  153.51   13.61
  -7   1   2  134.16   14.07
  -7   1  -2  147.26   13.50
  -7   1   2  127.74   15.22
   7  -1  -2  121.21   14.67
   7  -1   2  152.66   15.51
   6  -1   2 1716.66  118.74
  -6   1   2 1787.09  119.05
  -6   1  -2 1822.99  115.39
   6  -1   2 1798.28  120.78
  -6   1   2 1835.39  115.94
   6  -1  -2 1753.37  118.70
  -6   1  -2 1777.41  118.86
   6  -1  -2 1814.41  115.92
  -5   1   2   69.40    7.51
  -5   1   2   70.68    8.98
   5  -1   2   59.14    7.70
   5  -1  -2  103.20    9.86
   5  -1   2   88.69    9.88
   5  -1   2   74.27    8.84
   5  -1  -2   73.58    9.66
   5  -1   2   81.89    8.64
  -5   1   2   61.90    9.55
  -5   1  -2   50.47    7.83
  -5   1  -2   46.84    8.82
  -4   1   2 1337.75   92.19
   4  -1   2 1374.95   96.35
   4  -1  -2 1509.45   92.52
   4  -1   2 1472.53   91.16
  -4   1  -2 1437.88   91.98
   4  -1   2 1371.28   94.43
  -4   1   2 1512.80   94.76
  -4   1   2 1439.32   89.88
  -4   1  -2 1444.46   94.48
   4  -1  -2 1408.93   94.44
   3  -1  -2    6.19    3.47
   3  -1   2    5.41    3.43
  -3   1  -2   13.30    4.03
   3  -1  -2   -0.82    1.85
   3  -1  -2    4.49    3.60
  -3   1   2    1.89    3.33
  -3   1   2    7.64    3.63
   3  -1   2    9.16    3.73
  -3   1   2    6.14    3.17
   3  -1   2    6.66    3.15
   3  -1   2    6.02    3.40
  -3   1  -2    5.61    3.29
  -3   1  -2   13.02    3.77
  -2   1  -2   16.21    3.38
   2  -1  -2   13.01    3.33
   2  -1   2   15.20    3.42
   2  -1  -2   11.53    2.75
  -2   1   2   18.82    3.18
  -2   1   2   20.56    3.71
   2  -1   2   12.53    3.12
  -2   1  -2   12.97    3.21
   2  -1  -2   12.85    3.13
  -2   1  -2   10.81    3.05
   2  -1   2    8.35    3.09
  -2   1   2   10.52    3.04
   2  -1   2   19.62    3.05
  -1   1  -2 1551.57   95.17
  -1   1  -2 1519.18   99.87
   1  -1   2 1462.59   93.64
   1  -1  -2 1609.24   97.45
   1  -1  -2 1221.36   93.52
   1  -1  -2 1628.97   95.19
   0   1   2   -0.43    0.82
   0  -1  -2    0.13    1.39
   0   1  -2   -2.80    1.34
   0  -1   2   -0.62    1.04
   0   1   2    0.87    1.33
   0  -1   2   -1.64    1.04
   0  -1  -2   -1.05    1.14
   0   1  -2   -0.39    1.16
  -1  -1   2 1516.34  103.18
  -1  -1  -2 1681.73   99.06
   1   1  -2 1667.90   98.34
  -1  -1  -2 1571.19  103.28
  -1  -1  -2 1619.56  100.91
  -1  -1  -2 1392.63   96.85
   1   1   2 1373.29   96.88
  -1  -1   2 1592.12   97.67
  -2  -1   2   12.69    2.86
  -2  -1  -2   16.58    3.11
  -2  -1  -2   16.68    1.97
  -2  -1   2   12.60    2.56
   2   1   2   14.56    1.94
   2   1  -2   13.69    2.88
   2   1  -2   12.48    2.27
   2   1   2   14.31    2.39
   2   1   2   15.04    2.84
   2   1  -2    8.76    2.37
  -2  -1  -2   16.44    2.56
  -2  -1   2   13.71    3.10
  -2  -1  -2   14.09    2.95
   3   1  -2   11.85    3.30
  -3  -1  -2    7.63    3.15
   3   1  -2   10.63    3.39
  -3  -1   2    7.88    3.57
   3   1   2    7.10    3.22
  -3  -1  -2    9.56    2.74
  -3  -1  -2   -0.14    3.41
   3   1  -2    5.58    1.98
   3   1   2    0.42    3.23
  -3  -1  -2    5.79    2.38
  -3  -1   2    8.26    3.29
   3   1   2   11.56    2.54
   3   1   2    9.16    2.39
   3   1  -2   11.24    3.72
   4   1   2 1496.04   93.27
   4   1  -2 1471.39   92.89
   4   1   2 1418.99   96.57
  -4  -1  -2 1458.47   92.95
   4   1  -2 1488.97   96.51
  -4  -1   2 1455.81   96.50
   4   1  -2 1469.36   91.14
   4   1   2 1491.50   97.88
  -4  -1   2 1483.81   94.02
  -4  -1  -2 1438.62   96.60
  -4  -1  -2 1468.50   97.92
  -4  -1  -2 1466.56   93.24
   4   1  -2 1348.20   93.78
   4   1   2 1521.30   93.06
  -5  -1  -2   64.47    7.19
   5   1  -2   69.97    7.83
   5   1   2   61.05    8.22
  -5  -1  -2   73.72    8.52
   5   1   2   68.81    7.33
   5   1  -2   74.00    6.62
   5   1  -2   70.31    8.77
  -5  -1  -2   66.38    7.18
  -5  -1   2   74.85    9.51
  -5  -1  -2   64.01    9.39
  -5  -1   2   76.14    8.33
   5   1   2   70.56    7.03
   5   1  -2   51.57    7.98
   5   1   2   66.38    9.43
  -6  -1  -2 1729.75  114.38
   6   1   2 1890.49  114.64
  -6  -1  -2 1929.79  114.48
   6   1   2 1704.04  118.66
   6   1  -2 1814.34  111.80
   6   1  -2 1741.38  118.33
   6   1   2 1815.60  114.29
  -6  -1  -2 1810.68  118.88
  -6  -1   2 1765.97  118.65
   6   1  -2 1887.78  114.38
  -6  -1   2 1848.97  115.34
   6   1   2 1808.12  119.83
   6   1  -2 1516.22  114.83
  -7  -1   2  175.03   16.48
   7   1  -2  109.81   13.20
   7   1  -2  146.67   14.59
  -7  -1  -2  175.82   16.61
  -7  -1   2  137.01   13.97
   7   1   2  169.43   13.64
   7   1  -2  166.46   12.88
  -7  -1  -2  166.68   13.73
   7   1  -2  163.06   15.84
   7   1   2  139.04   13.14
   7   1   2  118.02   15.23
   7   1   2  150.78   14.75
   8   1  -2  201.92   19.20
  -8  -1  -2  241.94   18.42
   8   1   2  198.03   19.08
   8   1   2  168.63   19.90
  -8  -1   2  227.21   21.15
   8   1  -2  238.54   17.54
  -8  -1   2  215.98   18.97
   8   1   2  221.83   18.15
   8   1  -2  245.51   21.05
   8   1   2  206.46   18.04
  -8  -1  -2  233.94   21.21
   9   1  -2  530.35   41.99
   9   1   2  561.70   42.32
   9   1   2  588.71   42.22
  -9  -1  -2  577.65   41.03
   9   1  -2  691.96   40.49
   9   1   2  531.83   44.22
  -9  -1   2  583.41   41.97
  -9  -1  -2  579.25   44.71
  -9  -1   2  647.33   44.88
   9   1  -2  573.84   44.37
  10   1  -2   29.93    9.98
 -10  -1   2   41.98   11.29
  10   1   2   28.14    7.61
 -10  -1  -2   31.50   11.43
  10   1  -2   21.88   10.48
  10   1   2   49.41   11.77
  10   1   2   28.04   10.17
 -10  -1   2   27.61    9.23
 -10  -1  -2   26.68    8.79
 -11  -1  -2  144.62   20.19
  11   1  -2  199.36   19.91
  11   1   2  161.25   19.24
 -11  -1  -2  174.54   17.20
  11   1   2  140.26   19.87
 -11  -1   2  200.90   21.99
  11   1   2  192.58   16.67
  11   1  -2  205.04   21.19
 -11  -1   2  150.98   17.65
  12   1   2  269.20   25.15
  12   1   2  236.63   21.77
 -12  -1  -2  218.34   21.60
 -12  -1  -2  250.85   26.41
 -12  -1   2  220.29   25.89
 -12  -1   2  304.60   23.93
  12   1  -2  237.58   24.09
  12   1  -2  247.67   25.58
  12   1   2  190.34   24.47
  13   1   2    1.72   10.48
  13   1  -2    9.23   11.42
 -13  -1   2  -18.83   10.49
  13   1   2   -7.08    7.43
 -13  -1  -2   -4.89    9.12
 -13  -1   2   -3.21    9.85
 -13  -1  -2   -2.97   11.55
  13   1  -2   -4.16   10.63
  13   1   2   18.40   12.07
  14   1   2   70.07   12.15
  14   1   2   76.55   17.59
  14   1   2   66.08   16.04
  14   1  -2   85.06   17.66
  14   1  -2   54.94   16.06
 -14  -1   2   70.35   15.19
 -14  -1  -2   41.05   13.33
  15   1   2  308.92   30.91
  15   1   2  287.50   31.70
 -15  -1  -2  276.11   27.30
  15   1  -2  320.34   31.22
  15   1   2  294.74   26.45
  15   1  -2  252.20   30.53
 -15  -1   2  348.62   29.52
 -16  -1  -2   99.71   17.49
  16   1   2  100.13   20.83
  16   1  -2  119.97   21.30
  16   1  -2   63.59   18.99
 -16  -1   2   78.91   18.13
  16   1  -2   71.84   14.12
  16   1   2  108.83   20.59
  16   1   2   95.99   15.11
  17   1  -2  152.35   25.04
  17   1   2  195.11   27.16
 -17  -1   2  151.78   22.87
 -17  -1  -2  170.09   22.41
  17   1  -2  204.40   26.99
  17   1  -2  226.70   21.22
  17   1   2  169.28   20.34
  17   1   2  154.67   24.97
  18   1   2  128.98   24.33
  18   1  -2  159.10   18.87
  18   1   2  107.33   22.60
 -18  -1  -2  101.99   20.60
  18   1  -2  144.88   24.27
  18   1  -2  135.53   24.63
  18   1   2  127.78   18.20
 -18  -1   2  118.99   21.39
  19   1  -2   21.83   17.12
  19   1   2   40.16   18.52
 -19  -1  -2    5.04   15.27
  19   1   2   -4.17   16.21
 -19  -1   2    0.08   15.84
  19   1  -2   -1.18   16.59
  20   1   2    0.08   17.59
  20   1  -2   38.54   19.00
 -20  -1   2    4.76   17.39
 -20  -1  -2  -10.25   15.97
  20   1  -2   -5.61   17.03
  20   1   2    1.12   16.96
 -21  -1   2   19.55   19.31
  21   1  -2   40.85   22.01
  21   1  -2   47.12   20.83
  21   1   2   48.22   20.99
  21   1   2   50.60   22.05
 -21  -1  -2   15.09   18.15
 -22  -1   2   38.62   20.50
  22   1  -2   33.73   21.16
  22   1  -2   42.93   20.90
  22   1   2   15.44   20.62
 -22  -1  -2   15.48   19.83
  22   1   2   39.81   21.35
 -23  -1   2   -2.98   19.63
 -23  -1  -2   23.14   20.59
  23   1  -2   -5.80   19.18
  23   1   2   -4.33   20.37
  23   1  -2   15.41   22.11
  23   1   2   33.84   23.60
 -24  -1  -2   35.53   21.90
  24   1  -2   25.96   21.34
 -24  -1   2   50.11   23.54
  24   1   2   20.75   22.12
  25   1  -2   56.01   24.44
 -25  -1   2   37.71   24.21
  25   1   2   51.08   24.63
  26   1  -2   50.78   25.32
  26   1   2   57.80   26.60
 -26  -1   2   51.47   25.84
  27   1  -2    8.36   22.91
  27   1   2   -8.18   23.97
  28   1  -2   81.45   28.03
  28   1   2   18.95   26.09
  28  -1  -3   -9.66   23.27
  28  -1   3   19.51   25.72
  27  -1   3   94.95   30.33
 -27   1   3   68.84   28.61
  27  -1  -3   61.43   27.46
  26  -1  -3   39.30   23.83
 -26   1   3   35.17   25.81
  26  -1   3   69.65   27.54
 -25   1  -3  -14.17   21.15
  25  -1  -3   20.14   21.29
  25  -1   3   13.58   22.78
 -25   1   3  -15.31   22.29
 -24   1   3    6.62   22.56
  24  -1   3   -0.72   21.63
 -24   1  -3    4.43   21.31
  24  -1  -3  -15.66   19.33
  23  -1  -3   13.43   20.98
  23  -1   3   48.32   25.59
  23  -1  -3    2.74   18.42
 -23   1  -3   -0.28   20.38
  23  -1   3   46.70   21.62
 -23   1   3  -13.57   21.04
  22  -1   3   26.55   19.38
  22  -1  -3   13.78   19.05
  22  -1  -3   34.28   22.01
  22  -1   3   36.29   23.16
 -22   1   3   58.01   22.05
 -22   1  -3   12.85   19.99
  21  -1   3   16.93   18.13
  21  -1  -3   19.20   19.42
  21  -1  -3   37.97   19.78
 -21   1  -3   -8.28   17.69
 -21   1   3   -8.94   19.52
  21  -1   3   22.95   20.82
  20  -1   3   57.52   20.18
  20  -1  -3   41.67   18.28
  20  -1  -3   62.14   21.10
 -20   1  -3   44.51   19.85
 -20   1   3   71.64   20.79
  20  -1   3   71.83   22.64
 -19   1  -3  270.38   32.82
  19  -1   3  311.64   31.37
  19  -1  -3  345.69   35.52
  19  -1   3  349.67   38.11
  19  -1  -3  326.25   36.71
 -19   1   3  310.83   34.75
  19  -1   3  359.89   36.58
  18  -1   3   65.97   16.12
  18  -1   3   53.60   19.71
  18  -1  -3   47.26   17.85
 -18   1  -3   45.68   18.08
 -18   1   3   53.95   18.93
  18  -1   3   67.88   19.43
  18  -1  -3   55.80   18.45
  17  -1  -3   93.75   19.18
 -17   1  -3   57.40   18.04
  17  -1   3   90.06   20.72
  17  -1   3   59.83   15.08
  17  -1  -3   93.89   20.83
  17  -1   3   55.37   17.42
 -17   1   3   58.85   18.82
  16  -1  -3   67.71   18.53
  16  -1   3   57.83   14.61
  16  -1   3   74.02   19.00
  16  -1  -3   98.49   18.85
 -16   1   3   63.62   17.45
 -16   1  -3   66.38   16.74
  16  -1   3   82.74   19.90
  15  -1   3  455.79   38.79
  15  -1   3  463.93   40.42
 -15   1   3  382.62   36.16
 -15   1  -3  419.88   36.13
  15  -1  -3  386.15   38.83
  15  -1  -3  460.74   37.69
  15  -1   3  398.02   35.76
 -14   1   3    5.15   12.62
  14  -1  -3   15.97   12.89
 -14   1  -3   33.59   12.75
  14  -1  -3    8.77   12.68
  14  -1   3   20.75   13.05
  14  -1   3   24.91   11.06
  14  -1   3   33.48   14.77
  13  -1   3  164.02   17.57
 -13   1  -3  182.32   21.77
  13  -1  -3  146.47   19.60
  13  -1   3  140.87   19.79
  13  -1   3  145.28   21.37
  13  -1  -3  111.72   19.71
 -13   1   3  205.54   23.69
 -13   1  -3  162.83   18.80
 -13   1   3  104.51   17.99
 -12   1  -3   99.53   17.68
  12  -1  -3   48.35   14.46
  12  -1  -3   99.99   15.61
  12  -1   3   61.08   14.26
 -12   1   3   52.04   13.11
  12  -1   3   80.93   16.50
  12  -1   3   85.12   12.72
 -12   1  -3   60.48   13.43
 -12   1   3  104.39   17.75
  11  -1   3   17.17    8.49
 -11   1   3   -5.19   10.59
 -11   1  -3   -2.38   10.39
  11  -1  -3   10.62   10.64
  11  -1   3   22.56   10.47
 -11   1  -3   13.32    9.24
  11  -1  -3   28.59   10.83
  11  -1   3   28.71   11.83
 -11   1   3   13.58   10.30
 -10   1   3  289.54   25.02
  10  -1  -3  317.18   25.46
  10  -1  -3  268.16   26.01
 -10   1   3  250.56   26.41
 -10   1  -3  299.99   26.86
  10  -1   3  278.74   24.16
 -10   1  -3  276.36   23.93
  10  -1   3  263.01   24.59
  10  -1   3  264.35   26.07
   9  -1  -3    2.52    8.35
   9  -1   3    3.53    8.34
  -9   1   3    0.03    7.05
  -9   1  -3   -9.79    6.84
  -9   1   3   -1.92    8.86
   9  -1   3   -2.23    6.61
  -9   1  -3   -1.93    8.37
   9  -1   3   10.78    7.57
  -8   1  -3  348.78   29.78
   8  -1  -3  331.78   29.54
  -8   1  -3  389.35   28.01
   8  -1   3  358.81   28.41
   8  -1   3  331.35   29.86
  -8   1   3  379.67   30.71
  -8   1   3  393.15   28.73
   8  -1   3  374.99   28.74
  -7   1  -3  271.06   21.62
   7  -1   3  253.37   22.23
  -7   1  -3  298.99   20.64
  -7   1   3  272.67   22.87
   7  -1   3  233.52   20.74
   7  -1   3  302.54   21.38
   7  -1  -3  187.79   20.96
  -7   1   3  259.32   21.39
   7  -1  -3  194.32   18.62
   6  -1   3   89.06   10.61
   6  -1   3   87.67   10.65
  -6   1  -3   99.43    9.90
  -6   1  -3   77.32   10.68
   6  -1  -3   47.49    7.41
   6  -1   3   86.74    9.58
  -6   1   3   65.47    8.36
  -6   1   3   99.68   11.66
  -6   1   3   89.15   10.48
   6  -1  -3   75.33   10.57
   5  -1   3 2026.01  144.84
  -5   1  -3 2193.05  148.25
  -5   1   3 2218.50  138.04
  -5   1  -3 2154.16  144.90
   5  -1  -3 2356.58  142.06
  -5   1  -3 2193.78  141.17
  -5   1   3 2293.92  145.29
   5  -1  -3 2187.82  144.89
   5  -1   3 2148.21  139.75
   5  -1   3 2239.70  148.12
  -5   1   3 2290.34  141.99
  -4   1  -3  408.26   28.70
   4  -1   3  372.15   28.34
   4  -1   3  366.32   27.00
   4  -1  -3  410.88   27.93
  -4   1   3  383.29   26.33
  -4   1  -3  410.17   28.36
  -4   1   3  412.88   27.91
  -4   1  -3  373.86   27.09
  -4   1   3  372.46   28.35
  -4   1  -3  399.96   27.44
   4  -1  -3  393.02   28.23
   4  -1   3  399.70   28.49
  -3   1   3  146.80   11.61
  -3   1   3  162.82   12.86
   3  -1  -3  166.01   12.54
   3  -1   3  148.65   12.75
  -3   1  -3  158.87   13.00
  -3   1  -3  155.71   12.11
   3  -1   3  143.16   12.03
  -3   1  -3  166.53   12.76
   3  -1   3  153.04   12.63
  -3   1  -3  168.85   12.21
  -3   1   3  170.61   13.06
   3  -1  -3  162.24   12.71
   3  -1   3  107.64   11.43
  -2   1  -3  178.31   13.52
  -2   1   3  180.04   13.71
   2  -1   3  180.51   12.90
   2  -1   3  169.76   13.45
   2  -1   3  185.30   14.00
  -2   1  -3  172.55   14.01
  -2   1   3  179.86   13.48
   2  -1   3  195.70   13.97
  -2   1  -3  177.36   13.82
   2  -1  -3  186.41   13.41
   2  -1  -3  204.82   13.83
   1  -1   3  265.91   19.11
   1  -1   3  280.64   19.19
   1  -1   3  298.58   18.39
  -1   1  -3  281.45   20.08
   1  -1   3  279.51   20.03
  -1   1  -3  295.61   19.28
  -1   1   3  290.99   18.96
  -1   1   3  266.29   18.69
  -1   1  -3  260.35   18.28
   1  -1  -3  315.91   19.33
  -1   1   3  260.27   19.10
   1  -1  -3  282.40   18.90
   0  -1  -3    2.26    1.82
   0  -1   3    0.24    2.11
   0  -1  -3   -2.17    1.56
   0   1  -3   -0.43    2.19
   0  -1   3    0.94    2.14
   0  -1  -3    0.04    2.24
   0   1   3   -0.20    2.03
   0   1   3    2.39    1.65
   0   1  -3    1.24    1.98
  -1  -1  -3  289.09   18.77
   1   1  -3  301.72   19.50
  -1  -1  -3  279.56   19.16
  -1  -1  -3  312.24   19.18
  -1  -1   3  293.06   20.15
   1   1   3  283.79   19.08
   1   1   3  272.53   20.21
   1   1   3  270.23   19.18
   1   1   3  292.14   18.78
  -1  -1  -3  282.05   20.23
  -1  -1   3  276.87   19.38
   2   1   3  179.94   14.19
  -2  -1  -3  195.26   13.70
   2   1  -3  193.14   13.96
  -2  -1   3  185.41   14.14
   2   1   3  195.63   13.66
   2   1   3  193.88   13.02
  -2  -1  -3  183.99   14.14
  -2  -1   3  209.58   14.21
   2   1   3  200.31   13.01
  -2  -1  -3  186.79   13.90
   3   1   3  147.47   12.39
  -3  -1   3  158.95   11.14
   3   1  -3  165.80   12.19
  -3  -1  -3  142.42   13.08
   3   1  -3  169.00   13.05
   3   1   3  166.11   12.66
  -3  -1  -3  165.93   12.62
  -3  -1  -3  168.13   12.69
   3   1   3  170.01   11.67
  -3  -1   3  164.64   13.28
  -3  -1   3  164.11   12.92
  -3  -1  -3  179.87   11.78
   4   1   3  408.38   28.13
   4   1  -3  462.11   28.20
  -4  -1  -3  399.91   28.14
  -4  -1   3  380.53   27.64
  -4  -1   3  371.11   25.71
  -4  -1  -3  457.17   27.91
   4   1   3  398.05   26.63
   4   1  -3  391.69   27.15
   4   1   3  361.26   28.70
   4   1  -3  394.54   25.83
  -4  -1   3  402.32   28.68
   4   1  -3  407.53   28.65
  -4  -1  -3  381.01   28.59
  -4  -1  -3  401.03   26.62
   4   1   3  392.30   27.35
   5   1   3 2157.50  148.22
   5   1  -3 2240.11  140.39
   5   1  -3 2286.62  142.74
   5   1   3 2273.44  143.51
  -5  -1  -3 2250.01  148.25
   5   1   3 2308.53  150.83
  -5  -1   3 2189.19  148.13
   5   1   3 2134.86  142.72
  -5  -1  -3 2292.82  150.88
  -5  -1   3 2248.02  144.60
  -5  -1  -3 2316.69  143.62
   5   1  -3 2355.27  144.68
   5   1  -3 2225.74  148.04
  -5  -1  -3 2347.58  142.95
   6   1  -3   75.29    8.17
  -6  -1  -3   98.19   11.80
   6   1  -3  117.47   11.07
   6   1   3   84.18   11.44
  -6  -1   3   66.92   10.73
   6   1  -3   94.22   11.29
  -6  -1  -3  107.50    9.58
   6   1  -3   74.39   10.10
   6   1   3   94.48   10.55
  -6  -1  -3   97.75   10.71
  -6  -1   3   99.13   10.66
  -6  -1  -3   91.93    9.00
   6   1   3   90.05    8.98
   6   1   3   92.68    9.16
  -7  -1  -3  249.64   20.46
   7   1  -3  283.63   22.60
  -7  -1   3  252.33   21.75
   7   1  -3  245.74   23.19
   7   1   3  257.51   23.76
  -7  -1  -3  280.13   23.94
   7   1   3  274.09   22.11
  -7  -1   3  299.06   23.99
   7   1   3  298.67   21.61
   7   1   3  316.44   21.24
   7   1  -3  283.67   20.04
   8   1   3  406.26   29.30
   8   1   3  360.25   31.43
  -8  -1   3  370.17   29.58
   8   1  -3  396.19   27.35
   8   1   3  392.10   29.70
  -8  -1  -3  341.81   31.24
  -8  -1  -3  402.19   28.45
   8   1   3  396.22   28.62
   8   1  -3  438.22   30.40
   8   1  -3  390.34   31.36
  -8  -1   3  386.19   31.50
  -9  -1   3   -6.73    7.09
   9   1   3   -3.56    5.78
  -9  -1  -3    5.56    8.77
   9   1  -3    0.66    8.41
   9   1  -3   -3.14    5.82
   9   1   3   12.00    6.71
   9   1  -3    1.72    7.39
  -9  -1  -3    0.10    6.19
  -9  -1   3  -13.28    8.64
   9   1   3    3.52    8.46
   9   1   3    6.37    7.86
 -10  -1  -3  263.18   22.07
 -10  -1  -3  245.58   25.10
  10   1   3  260.76   23.76
 -10  -1   3  210.51   24.60
  10   1  -3  242.57   24.52
  10   1   3  278.99   22.30
  10   1  -3  255.41   23.37
 -10  -1   3  297.00   23.30
  10   1   3  297.43   25.86
 -11  -1   3   33.07   10.28
  11   1   3   -1.64    9.26
 -11  -1  -3   13.93    8.31
  11   1  -3    0.37    8.80
 -11  -1   3    3.17   11.08
 -11  -1  -3   -4.65    9.70
  11   1   3    7.63    9.82
  11   1   3    7.37    7.17
  11   1  -3    9.23   10.21
  12   1  -3   68.08   13.91
 -12  -1  -3   50.50   11.44
 -12  -1  -3   87.79   16.57
  12   1  -3   84.85   15.97
 -12  -1   3   52.68   12.58
  12   1   3   61.52   14.29
  12   1   3   75.67   11.06
 -12  -1   3   49.44   15.30
  12   1   3   85.85   16.04
 -13  -1  -3  131.10   16.72
  13   1   3  151.49   19.77
  13   1  -3  113.92   18.95
 -13  -1  -3  126.78   20.62
  13   1  -3  133.81   18.89
 -13  -1   3  143.04   18.21
  13   1   3  152.27   21.10
  13   1   3  142.30   15.70
 -13  -1   3  179.88   22.70
 -14  -1   3   18.79   12.33
  14   1   3   28.41   13.36
  14   1   3   32.58    9.72
 -14  -1  -3   -3.95   11.08
  14   1  -3   19.80   12.76
  14   1  -3   29.43   13.69
  14   1   3   13.71   11.90
  15   1  -3  400.57   37.54
 -15  -1  -3  427.18   35.70
  15   1   3  376.72   37.63
  15   1   3  434.72   40.34
 -15  -1   3  411.77   36.79
  15   1  -3  515.07   41.36
  15   1   3  465.20   35.86
  16   1  -3   73.15   18.90
  16   1   3   76.04   18.27
  16   1  -3   76.51   18.04
 -16  -1  -3   68.48   15.96
 -16  -1   3   74.80   17.82
  16   1   3   78.33   19.62
  16   1   3   61.04   13.44
  17   1   3   79.95   19.30
  17   1  -3   50.51   18.35
  17   1  -3   76.55   19.35
  17   1   3   47.16   19.11
  17   1   3   55.96   14.17
 -17  -1  -3   58.09   16.19
 -17  -1   3   80.81   18.93
 -18  -1  -3   40.20   16.33
  18   1   3   42.64   13.96
  18   1  -3   81.75   14.79
  18   1  -3   72.25   19.22
  18   1   3   41.72   18.20
 -18  -1   3   30.65   17.40
  18   1   3   84.04   21.90
  18   1  -3   40.55   18.76
  19   1   3  300.77   35.75
  19   1   3  293.73   34.35
  19   1  -3  232.45   33.84
 -19  -1  -3  340.67   31.65
 -19  -1   3  280.48   31.82
  19   1  -3  328.49   34.83
  20   1   3   51.27   19.91
  20   1  -3  -13.18   17.59
  20   1  -3   86.22   21.24
  20   1   3   81.14   23.34
 -20  -1   3   47.74   20.00
 -20  -1  -3   42.65   18.22
 -21  -1  -3    7.09   17.36
 -21  -1   3    3.98   18.08
  21   1  -3  -13.09   18.11
  21   1   3   -3.59   18.14
  21   1  -3   -4.86   16.58
  21   1   3   20.71   20.05
  22   1  -3    1.74   18.36
 -22  -1   3   53.52   22.07
  22   1  -3   69.86   23.75
 -22  -1  -3   30.76   20.23
  22   1   3   34.16   21.28
  22   1   3   37.16   21.06
 -23  -1   3   10.10   20.49
  23   1   3   31.41   23.88
  23   1   3   -4.70   19.47
  23   1  -3   -0.63   18.59
  23   1  -3   27.16   22.62
 -23  -1  -3  -17.28   18.19
  24   1  -3    5.63   19.95
 -24  -1   3   -9.77   20.64
 -24  -1  -3    8.07   20.39
  24   1   3   -0.75   20.43
  25   1   3   22.89   23.91
  25   1  -3    2.15   21.28
 -25  -1   3  -16.90   22.22
  26   1  -3   -7.04   20.83
 -26  -1   3   19.38   24.48
  26   1   3   47.79   25.73
  27   1  -3  136.38   31.48
  27   1   3   81.87   28.23
  28   1  -3   52.25   28.03
  28   1   3   33.08   24.15
  27  -1  -4   51.91   25.62
  27  -1   4   47.79   27.02
 -27   1   4   49.66   27.08
  26  -1   4   26.83   23.43
  26  -1  -4    3.04   22.68
 -26   1   4   12.09   25.94
 -25   1   4   25.58   23.91
  25  -1  -4   27.14   21.99
  25  -1   4   30.96   22.30
 -25   1  -4  -47.63   19.01
 -24   1  -4   16.00   21.58
 -24   1   4   -9.98   22.13
  24  -1  -4   27.45   21.21
  24  -1   4   53.47   22.73
 -23   1  -4  -10.12   19.57
  23  -1   4   17.12   20.71
  23  -1  -4    5.69   19.20
 -23   1   4  -26.56   20.62
  22  -1   4   -5.39   20.61
  22  -1  -4    2.53   19.41
 -22   1   4   22.87   20.55
 -22   1  -4   18.31   19.68
  22  -1   4   18.26   19.47
  22  -1  -4   28.89   19.48
  21  -1  -4   60.47   21.64
 -21   1  -4   48.70   20.63
  21  -1   4   30.00   19.35
  21  -1   4   36.20   21.66
 -21   1   4    9.70   20.28
  21  -1  -4   29.67   18.34
  20  -1   4  -12.20   16.46
 -20   1  -4    7.35   17.66
 -20   1   4    2.94   18.13
  20  -1   4   25.96   19.72
  20  -1  -4   26.07   19.12
  20  -1  -4    6.80   17.80
 -19   1  -4   69.89   19.75
  19  -1   4   73.62   21.99
 -19   1   4   21.58   19.31
  19  -1  -4   69.55   19.72
  19  -1   4  103.64   23.70
  19  -1  -4   77.52   21.79
  19  -1   4   97.16   17.75
  18  -1  -4    5.82   15.23
  18  -1   4   24.94   17.11
 -18   1   4   18.80   17.37
 -18   1  -4   11.71   15.74
  18  -1   4   42.99   18.79
  18  -1   4   15.59   13.61
  18  -1  -4   -1.82   15.68
  17  -1  -4  214.02   27.10
  17  -1   4  256.52   28.75
  17  -1  -4  283.95   30.39
  17  -1   4  220.15   24.34
  17  -1   4  193.84   28.87
 -17   1  -4  197.61   25.25
 -17   1   4  170.96   25.46
 -16   1   4  103.41   19.73
  16  -1  -4  112.50   20.94
  16  -1   4   44.79   17.28
  16  -1  -4   84.86   18.66
  16  -1   4  108.48   21.39
  16  -1   4  121.54   17.59
 -16   1  -4   99.55   18.46
 -15   1  -4  110.31   17.71
  15  -1   4   83.22   15.04
  15  -1  -4   76.15   18.21
 -15   1   4   78.37   18.48
  15  -1   4   52.53   16.95
  15  -1   4   63.93   18.50
  15  -1  -4   95.83   18.04
 -14   1   4  252.79   26.74
  14  -1  -4  288.27   28.16
  14  -1   4  272.41   28.18
  14  -1  -4  201.20   27.55
 -14   1  -4  269.15   26.20
  14  -1   4  278.37   30.04
  14  -1   4  321.29   26.28
  13  -1  -4  -17.21    9.93
  13  -1   4   -2.99   11.35
  13  -1   4   -4.62    8.57
 -13   1   4  -24.44   11.00
 -13   1   4   16.54   11.25
 -13   1  -4    0.18   10.43
  13  -1   4   -5.23   11.06
  13  -1  -4    1.90   10.06
  12  -1  -4   20.93   11.09
  12  -1   4   26.12   11.60
 -12   1  -4   22.13   11.00
 -12   1   4   54.70   15.01
 -12   1   4   36.57   12.05
  12  -1   4   36.78   10.47
 -12   1  -4   43.01   13.77
  12  -1   4   24.37   13.08
  12  -1  -4   32.63   12.86
  11  -1   4   12.26    8.66
 -11   1  -4   45.51   10.76
 -11   1   4   15.54   10.36
  11  -1   4   22.41   11.35
  11  -1  -4   32.91   10.30
 -11   1  -4   40.12   13.02
  11  -1   4    3.52   10.12
 -11   1   4    6.84   11.77
  11  -1  -4   31.27   11.79
 -10   1  -4   -1.08    9.81
 -10   1   4   14.96    9.91
  10  -1   4   15.52    9.04
 -10   1   4   10.06   10.37
  10  -1   4   28.17    8.66
 -10   1  -4   14.70    8.98
  10  -1   4   29.60   10.80
  10  -1  -4   10.65    9.87
   9  -1   4   -1.45    8.10
   9  -1   4   16.78    9.62
  -9   1  -4   10.47    9.19
   9  -1  -4    2.94    8.94
  -9   1   4    1.68    8.14
  -9   1  -4    7.83    7.60
  -9   1   4    0.99    9.19
   9  -1   4    9.65    6.91
  -8   1   4  651.07   47.01
   8  -1  -4  638.49   46.57
  -8   1   4  597.01   44.86
   8  -1   4  669.58   46.23
   8  -1   4  661.31   45.11
  -8   1  -4  624.54   44.06
   8  -1   4  602.91   46.53
  -8   1  -4  603.51   46.45
   7  -1   4  138.57   15.78
  -7   1  -4  164.03   16.24
  -7   1  -4  158.94   14.52
  -7   1   4  164.15   15.91
  -7   1   4  176.50   16.83
   7  -1  -4  133.60   15.59
   7  -1   4  137.26   14.42
   7  -1   4  149.27   15.27
   7  -1  -4  173.42   13.99
  -7   1   4  143.33   13.34
  -6   1  -4   71.65    9.57
  -6   1  -4   46.19    8.66
  -6   1   4   48.27    7.11
  -6   1  -4   42.59    8.01
  -6   1   4   57.30    9.10
   6  -1  -4   46.98    7.06
   6  -1   4   44.39    8.51
  -6   1   4   59.17    9.65
  -6   1  -4   46.40    7.48
   6  -1   4   48.37    7.76
   6  -1  -4   49.16    8.96
   6  -1   4   28.21    8.49
  -5   1   4 1471.43   95.56
   5  -1   4 1527.18  102.80
  -5   1   4 1561.44  100.95
  -5   1  -4 1474.20   97.85
  -5   1  -4 1537.50  100.72
  -5   1  -4 1551.07   97.31
   5  -1  -4 1547.35  100.66
   5  -1  -4 1573.76   98.86
   5  -1   4 1482.96   97.14
  -5   1  -4 1475.31  102.83
  -5   1   4 1582.01   98.97
   5  -1   4 1417.46  100.74
   4  -1  -4 2393.00  146.32
  -4   1   4 2155.33  146.13
  -4   1  -4 2331.83  153.03
   4  -1  -4 2206.78  148.86
  -4   1  -4 2266.14  149.13
   4  -1   4 2330.67  149.46
   4  -1   4 2307.16  143.91
   4  -1   4 2244.51  152.85
  -4   1   4 2254.64  142.40
  -4   1  -4 2174.55  145.51
  -4   1  -4 2393.52  144.11
  -4   1   4 2345.01  149.26
  -3   1  -4  580.59   42.57
   3  -1  -4  597.68   41.22
   3  -1   4  599.24   39.92
  -3   1  -4  603.91   41.75
   3  -1  -4  621.94   41.14
  -3   1  -4  630.62   40.18
  -3   1   4  616.17   41.26
   3  -1   4  605.68   42.57
  -3   1  -4  629.96   40.73
   3  -1   4  602.59   41.83
  -3   1   4  641.52   41.61
  -2   1   4  569.34   36.43
   2  -1   4  518.11   35.93
   2  -1  -4  540.57   36.27
  -2   1   4  536.22   36.34
   2  -1   4  534.98   37.78
   2  -1   4  556.00   37.08
  -2   1  -4  548.53   37.88
  -2   1  -4  547.09   36.05
   2  -1   4  524.24   35.10
   2  -1  -4  579.24   36.44
   2  -1   4  513.39   36.05
  -1   1   4  536.64   36.24
   1  -1   4  547.88   35.65
  -1   1  -4  609.02   37.12
  -1   1   4  549.65   36.92
  -1   1  -4  543.70   38.69
   1  -1   4  534.89   36.89
  -1   1  -4  571.50   35.73
   1  -1  -4  592.04   37.06
   1  -1   4  557.70   38.72
  -1   1   4  564.13   36.98
   0  -1   4   -2.62    1.35
   0   1   4   -1.47    2.85
   0   1  -4   -6.79    2.53
   0  -1   4   -2.33    2.59
   0  -1   4   -3.03    2.70
   0   1   4   -2.94    2.29
   0   1   4   -4.60    2.48
   0  -1  -4    1.92    1.82
   0   1  -4   -6.20    2.50
   0  -1  -4   -2.62    2.80
   0  -1  -4   -1.81    2.29
   0   1  -4   -0.71    1.19
  -1  -1  -4  592.50   38.57
  -1  -1   4  549.33   38.27
  -1  -1  -4  531.73   35.94
   1   1  -4  547.01   35.25
  -1  -1   4  530.23   36.59
   1   1  -4  573.65   36.73
   1   1  -4  537.27   38.22
   1   1   4  552.67   36.00
  -1  -1  -4  583.69   36.05
   1   1   4  566.02   38.46
   1   1   4  531.12   35.98
   1   1   4  569.61   36.77
  -2  -1   4  562.38   38.25
   2   1  -4  581.09   36.92
   2   1   4  552.78   38.27
   2   1   4  586.53   35.89
  -2  -1   4  521.81   36.66
  -2  -1  -4  537.63   36.91
   2   1   4  500.85   36.86
  -2  -1  -4  581.65   36.17
   2   1   4  525.83   35.98
  -2  -1  -4  551.30   38.23
  -2  -1  -4  569.01   35.87
  -3  -1   4  613.38   42.78
  -3  -1  -4  614.78   43.44
  -3  -1  -4  612.52   40.86
   3   1   4  637.42   41.34
  -3  -1  -4  655.54   42.59
  -3  -1  -4  641.66   41.35
   3   1  -4  658.64   42.05
   3   1   4  647.71   40.98
   3   1   4  631.66   40.87
  -3  -1   4  612.02   41.96
   3   1   4  623.14   43.47
   4   1  -4 2427.65  146.61
  -4  -1  -4 2252.43  145.30
  -4  -1   4 2408.23  149.82
   4   1   4 2315.73  152.99
   4   1   4 2353.78  145.33
  -4  -1   4 2245.31  142.21
   4   1   4 2256.07  144.36
  -4  -1   4 2153.10  146.30
  -4  -1  -4 2380.75  144.58
   4   1  -4 2245.39  149.61
  -4  -1  -4 2377.17  153.07
  -4  -1  -4 2364.19  149.69
   4   1   4 2028.01  149.39
  -5  -1  -4 1501.78  102.16
   5   1  -4 1568.49   96.34
   5   1  -4 1516.35  102.09
  -5  -1   4 1488.42   96.22
   5   1   4 1484.36  102.28
   5   1  -4 1573.75   98.28
  -5  -1   4 1554.56   99.94
   5   1   4 1509.14   98.46
   5   1  -4 1625.26  100.02
   5   1   4 1560.05   98.53
   5   1   4 1581.57  103.77
  -5  -1   4 1612.80  102.44
  -5  -1  -4 1485.07  103.69
  -5  -1  -4 1531.46   98.56
  -5  -1  -4 1525.20   98.55
   6   1   4   50.24    8.32
   6   1  -4   51.50    8.74
  -6  -1  -4   66.79    7.49
  -6  -1  -4   56.31    8.73
   6   1  -4   55.09    6.45
  -6  -1   4   52.26    8.66
  -6  -1  -4   52.24    9.44
   6   1   4   49.13    7.04
   6   1   4   33.03    9.00
   6   1   4   57.05    6.91
  -6  -1  -4   47.76    6.98
  -6  -1   4   52.84    9.48
   6   1  -4   44.25    7.98
   7   1   4  130.82   15.96
   7   1   4  188.97   14.27
   7   1   4  135.98   14.79
   7   1  -4  163.04   15.76
  -7  -1  -4  147.88   14.10
  -7  -1   4  156.39   15.13
  -7  -1  -4  164.13   13.75
   7   1  -4  161.90   13.30
  -7  -1   4  175.31   16.79
  -7  -1  -4  157.48   16.39
   7   1   4  155.37   14.21
   7   1  -4  151.55   15.05
   8   1   4  627.54   45.32
   8   1   4  629.89   44.87
   8   1  -4  655.32   44.74
   8   1   4  662.86   43.73
   8   1  -4  665.70   42.42
  -8  -1   4  662.14   47.33
   8   1   4  564.20   46.66
  -8  -1  -4  628.10   43.42
  -8  -1   4  592.98   44.75
  -8  -1  -4  646.51   45.84
   8   1  -4  634.47   46.82
  -8  -1  -4  692.83   47.40
   9   1   4   -1.35    7.47
  -9  -1   4   28.13    9.28
   9   1  -4    0.51    8.01
  -9  -1   4    5.53    9.04
   9   1   4    5.17    6.17
   9   1   4   11.05    6.68
   9   1  -4   -6.46    8.21
   9   1   4    7.46    9.25
  -9  -1  -4    0.89    8.88
  -9  -1  -4    9.70    6.99
   9   1  -4    7.58    6.47
 -10  -1   4   23.78   11.08
  10   1  -4   12.74    7.52
 -10  -1  -4   21.05    8.45
  10   1  -4   14.60    9.16
  10   1   4   20.82   10.30
 -10  -1   4   17.13    9.66
 -10  -1  -4   34.87   11.55
  10   1   4   24.93    7.43
  10   1  -4   19.08    9.04
  10   1   4   35.41   10.16
 -11  -1   4   19.40   10.28
  11   1   4   38.28    8.58
  11   1   4   40.46   12.39
  11   1  -4   24.87   11.14
  11   1   4   30.28   10.96
  11   1  -4   31.74   10.41
 -11  -1  -4   21.96   12.14
 -11  -1   4   48.01   13.60
 -11  -1  -4   36.36    9.42
  12   1  -4   35.11   12.72
 -12  -1  -4   23.73   10.11
 -12  -1   4   31.14   10.98
 -12  -1  -4   33.31   13.51
  12   1   4   35.67   13.12
  12   1  -4   26.16   11.83
  12   1   4   30.84   11.90
  12   1   4   26.08    8.89
 -12  -1   4   26.91   13.29
 -13  -1  -4   -0.47   11.96
 -13  -1  -4    4.98    9.35
  13   1  -4    2.61   10.85
  13   1   4  -10.10    9.51
  13   1   4   -2.60    7.72
  13   1  -4  -12.19    9.86
  13   1   4   -0.69   10.54
 -13  -1   4    2.78   10.79
 -14  -1  -4  289.38   25.39
  14   1   4  269.82   29.38
  14   1   4  293.15   28.65
  14   1  -4  244.90   28.44
  14   1  -4  270.41   27.61
  14   1   4  274.68   24.31
 -14  -1   4  252.66   26.84
 -15  -1   4   65.66   16.21
  15   1   4   82.47   13.47
  15   1   4   97.49   19.35
  15   1  -4   70.88   18.24
 -15  -1  -4   46.98   14.73
  15   1   4   77.34   18.54
  15   1  -4  105.84   18.72
  16   1  -4  121.96   21.81
 -16  -1  -4  118.42   18.28
  16   1   4  129.70   16.86
  16   1   4  144.22   23.22
  16   1  -4  116.19   20.24
  16   1   4   98.94   20.67
 -16  -1   4   92.49   18.96
  17   1   4  229.51   29.17
 -17  -1   4  173.62   24.76
  17   1   4  226.95   22.89
  17   1  -4  216.21   28.41
 -17  -1  -4  154.75   23.18
  17   1   4  228.85   28.83
  17   1  -4  254.90   28.45
  18   1  -4   42.96   17.40
 -18  -1   4   13.31   15.88
 -18  -1  -4  -15.91   13.99
  18   1  -4   -9.59   15.44
  18   1   4   41.19   17.96
  18   1   4   23.70   17.21
  18   1   4   17.45   12.47
  19   1   4   54.29   20.85
  19   1  -4   74.27   21.20
  19   1   4   72.92   20.86
 -19  -1   4   60.26   19.62
  19   1  -4   55.79   18.77
 -19  -1  -4   57.85   18.60
 -20  -1  -4   32.30   17.89
  20   1   4   14.09   19.27
  20   1  -4   24.13   17.82
  20   1   4   22.14   18.04
 -20  -1   4   13.63   18.11
  20   1  -4   25.18   19.34
  21   1  -4   34.13   20.90
  21   1   4   16.22   19.37
 -21  -1   4   37.82   20.12
  21   1   4   13.26   19.17
  21   1  -4   32.02   18.71
 -21  -1  -4   15.58   18.31
  22   1  -4    8.18   20.44
 -22  -1   4   25.15   20.38
  22   1   4    9.00   20.04
  22   1  -4    6.04   18.48
  22   1   4    0.95   19.16
 -22  -1  -4    7.12   18.51
  23   1  -4    0.32   17.29
 -23  -1  -4    9.29   19.45
  23   1  -4   17.80   21.85
  23   1   4  -25.18   17.74
 -23  -1   4  -37.98   18.65
  23   1   4   11.37   22.24
  24   1   4    3.94   21.67
 -24  -1   4   17.12   22.96
  24   1  -4   19.25   21.77
  25   1  -4   47.72   23.55
 -25  -1   4   32.46   23.74
  25   1   4   17.16   22.45
 -26  -1   4    4.42   24.21
  26   1  -4    6.52   22.56
  26   1   4  -20.39   20.53
  27   1  -4   41.69   25.43
  27   1   4   20.79   25.61
  27  -1   5    5.16   23.36
 -27   1   5   43.16   28.45
  27  -1  -5   66.32   26.44
  26  -1   5   17.86   23.17
 -26   1   5  -10.01   24.99
  26  -1  -5   11.06   22.38
 -25   1   5  -39.69   21.06
  25  -1  -5   -5.27   21.94
  25  -1   5    2.16   20.97
 -24   1  -5   -6.73   21.29
 -24   1   5  -21.09   21.44
  24  -1  -5   11.80   18.93
  24  -1   5  -35.49   18.41
  23  -1   5   33.76   21.30
 -23   1   5  -23.06   20.79
 -23   1  -5   11.67   21.35
  23  -1  -5    6.68   19.11
 -22   1  -5   41.53   21.64
  22  -1  -5   58.93   21.65
  22  -1   5   53.54   22.35
  22  -1  -5   54.09   23.67
  22  -1   5   58.85   24.71
 -22   1   5   19.74   21.70
  21  -1   5   -5.30   18.85
  21  -1  -5  -12.84   16.45
  21  -1   5  -11.93   18.35
 -21   1   5  -22.04   19.01
 -21   1  -5   -3.84   17.49
  21  -1  -5   -6.88   18.33
  20  -1  -5  118.79   23.67
  20  -1  -5   88.54   23.75
 -20   1  -5  134.47   24.04
  20  -1   5  127.61   25.06
  20  -1   5  132.11   27.43
 -20   1   5   98.69   24.40
  19  -1  -5   24.98   17.48
  19  -1   5    1.86   17.38
  19  -1   5   24.20   14.66
 -19   1  -5   35.77   18.32
  19  -1   5    9.15   17.23
 -19   1   5    8.83   16.21
  19  -1  -5    7.28   15.47
 -18   1  -5    9.68   15.58
  18  -1   5    3.55   16.73
  18  -1  -5   -2.07   15.90
  18  -1   5   24.46   14.08
 -18   1   5    0.10   16.72
  18  -1   5   17.44   16.39
  18  -1  -5   16.66   14.98
  17  -1  -5   -5.31   13.49
  17  -1  -5    4.84   15.24
  17  -1   5    7.81   16.24
  17  -1   5    9.25   12.25
  17  -1   5    5.82   15.06
 -17   1  -5  -14.90   13.58
 -17   1   5   10.51   16.06
  16  -1   5   86.44   19.22
  16  -1   5   75.14   15.27
 -16   1   5   54.65   17.42
  16  -1  -5   83.84   18.16
  16  -1  -5   46.40   16.99
  16  -1   5   51.79   18.43
 -16   1  -5   41.75   16.19
  15  -1  -5   18.48   14.35
  15  -1   5   19.97   14.68
 -15   1   5   13.89   13.58
 -15   1  -5   16.62   12.49
  15  -1   5   19.91   14.35
  15  -1   5    3.37   11.15
  15  -1  -5   17.29   13.43
  14  -1   5   37.94   11.82
  14  -1  -5    5.84   12.46
  14  -1   5   14.89   14.29
 -14   1  -5   27.08   12.67
 -14   1   5   22.36   13.96
  14  -1   5   22.35   13.47
  14  -1  -5   27.25   12.80
 -13   1   5  276.31   31.28
  13  -1   5  294.85   31.12
  13  -1   5  326.85   30.02
 -13   1   5  335.79   30.17
  13  -1  -5  259.67   29.50
 -13   1  -5  303.54   27.60
  13  -1  -5  312.66   28.72
  13  -1   5  374.08   29.21
 -12   1   5  685.42   48.80
  12  -1   5  625.12   45.15
  12  -1  -5  556.53   43.59
  12  -1   5  485.88   46.10
 -12   1  -5  576.17   47.13
 -12   1   5  595.87   45.45
  12  -1  -5  598.22   46.47
  12  -1   5  588.56   44.92
 -12   1  -5  549.43   43.28
 -11   1   5   -9.69   10.32
  11  -1   5   -9.44    9.21
 -11   1  -5  -11.36    8.63
  11  -1  -5    7.25   10.30
  11  -1   5    6.19   10.84
 -11   1   5   -9.17   10.12
 -11   1  -5   -8.07    9.33
  11  -1   5    3.53    7.86
 -10   1   5  877.26   63.77
  10  -1  -5  832.47   65.33
  10  -1   5  906.99   66.30
  10  -1   5  923.72   63.46
  10  -1   5  972.04   65.67
 -10   1   5  953.67   66.69
 -10   1  -5  882.26   62.62
 -10   1  -5  965.73   66.44
   9  -1   5  545.66   39.14
  -9   1  -5  592.47   41.32
   9  -1   5  496.20   40.70
  -9   1   5  499.98   39.27
  -9   1  -5  531.75   38.21
   9  -1   5  501.91   39.37
  -9   1   5  568.03   41.72
   9  -1  -5  484.65   40.31
  -8   1  -5   -2.63    6.47
   8  -1  -5   -2.16    7.52
  -8   1   5   -5.51    7.72
   8  -1   5   -6.98    6.51
  -8   1   5   -4.00    7.54
  -8   1   5  -24.84    5.67
   8  -1   5  -10.01    5.91
   8  -1   5   -3.81    7.62
  -8   1  -5    0.27    7.69
  -7   1   5  159.23   13.93
   7  -1  -5  149.53   15.88
  -7   1  -5  150.85   15.28
   7  -1   5  153.13   14.90
  -7   1  -5  119.47   15.46
   7  -1  -5  179.70   14.38
  -7   1  -5  174.86   15.03
  -7   1   5  150.40   15.94
   7  -1   5  182.67   15.98
  -7   1   5  193.98   17.64
   7  -1   5  128.41   15.85
  -6   1   5   43.96    7.03
   6  -1   5   31.77    7.61
  -6   1  -5   39.36    7.79
   6  -1   5   41.52    8.98
  -6   1  -5   59.77    8.83
  -6   1  -5   52.41    8.72
   6  -1   5   44.32    7.62
  -6   1  -5   53.57    9.01
   6  -1  -5   47.63    8.54
  -6   1   5   30.38    8.47
   6  -1   5   16.99    4.66
  -6   1   5   60.90    9.47
   5  -1  -5   35.98    7.12
  -5   1  -5   51.35    7.32
   5  -1   5   31.56    6.83
  -5   1   5   19.36    6.00
  -5   1   5   18.45    7.32
  -5   1  -5   30.54    7.18
  -5   1   5   35.87    7.64
   5  -1   5   29.17    6.72
   5  -1   5   27.43    7.48
  -5   1  -5   31.86    6.98
  -5   1  -5   41.85    7.67
  -4   1   5 1519.15   98.04
   4  -1  -5 1563.38  101.09
   4  -1   5 1604.96   99.22
  -4   1  -5 1574.52  105.50
   4  -1   5 1567.05  103.18
  -4   1  -5 1564.74  100.40
  -4   1  -5 1595.58  102.97
   4  -1   5 1489.86  105.29
  -4   1   5 1554.05  102.79
   4  -1  -5 1571.07  102.56
  -4   1   5 1530.64  101.11
  -4   1  -5 1568.58   99.21
  -3   1  -5  481.36   32.61
   3  -1  -5  493.43   32.19
   3  -1  -5  446.65   31.60
  -3   1  -5  468.36   33.07
   3  -1   5  429.58   32.36
  -3   1  -5  448.52   31.35
   3  -1   5  495.85   33.10
   3  -1   5  460.19   30.77
  -3   1   5  464.77   31.92
  -3   1   5  413.87   31.78
   2  -1   5 1261.21   80.73
   2  -1  -5 1286.78   81.01
   2  -1   5 1273.44   79.10
  -2   1   5 1242.38   81.86
  -2   1   5 1261.09   81.06
  -2   1  -5 1269.69   80.78
  -2   1  -5 1231.90   84.81
   2  -1   5 1221.25   80.65
   2  -1   5 1227.27   84.74
  -1   1  -5   -2.64    3.34
   1  -1  -5    0.37    1.13
  -1   1   5    2.28    3.23
  -1   1   5    1.46    3.17
   1  -1   5    2.80    3.47
   1  -1  -5   -2.24    3.27
   1  -1   5    2.75    2.25
   1  -1  -5    1.89    3.29
  -1   1  -5    5.03    3.51
   1  -1   5    6.07    3.50
  -1   1  -5    1.62    2.19
   0   1   5    4.05    3.11
   0   1   5   -3.70    2.82
   0  -1   5   -2.56    1.73
   0   1   5   -0.08    3.44
   0  -1  -5    3.01    3.08
   0   1  -5    2.16    1.68
   0   1  -5   -2.85    3.03
   0  -1   5   -1.61    3.26
   0  -1   5    2.82    3.48
   0  -1  -5   -0.88    0.94
   0   1  -5   -6.78    2.96
   0  -1  -5    3.33    3.57
  -1  -1  -5    3.34    3.62
  -1  -1  -5   -3.78    2.24
   1   1   5   -3.67    2.82
   1   1   5   -1.74    2.85
  -1  -1  -5   -0.72    2.81
   1   1  -5    0.23    1.88
   1   1   5   -2.89    3.23
  -1  -1   5    6.83    3.62
   1   1  -5    1.63    3.46
   1   1  -5    3.92    3.41
  -1  -1   5    0.29    3.50
  -2  -1  -5 1284.08   85.71
   2   1   5 1292.34   80.94
  -2  -1   5 1223.39   85.55
  -2  -1  -5 1279.61   80.47
   2   1  -5 1158.26   85.40
   2   1   5 1306.88   85.78
  -2  -1   5 1273.13   81.93
  -2  -1  -5 1335.07   81.09
   2   1   5 1237.75   82.94
   2   1   5 1273.56   80.51
  -2  -1  -5 1260.15   82.90
   2   1  -5 1300.84   81.89
   3   1   5  445.45   30.92
  -3  -1  -5  474.32   31.42
  -3  -1  -5  475.83   33.24
   3   1   5  456.16   30.77
   3   1   5  457.19   31.27
  -3  -1  -5  466.56   32.12
  -3  -1   5  441.78   31.98
   3   1   5  477.06   33.12
   3   1  -5  516.38   32.48
   4   1   5 1481.04   98.93
  -4  -1  -5 1540.94   99.31
  -4  -1  -5 1577.29  104.83
  -4  -1  -5 1588.32   99.19
  -4  -1   5 1460.28  102.53
  -4  -1  -5 1557.42  102.48
   4   1   5 1582.88  104.88
   4   1  -5 1743.81  100.99
   4   1   5 1588.84   99.42
  -4  -1   5 1457.64  100.45
  -5  -1  -5   28.18    5.86
  -5  -1  -5   28.40    6.53
   5   1  -5   24.09    6.64
  -5  -1   5   35.97    7.25
   5   1   5   29.07    5.79
  -5  -1   5   20.65    6.60
  -5  -1  -5   24.80    6.58
  -5  -1   5   14.10    4.25
   5   1   5   19.21    5.80
   5   1   5   35.44    7.24
  -5  -1  -5   34.68    5.54
   5   1   5   18.41    5.00
  -6  -1   5   41.44    6.01
  -6  -1   5   65.95    9.69
  -6  -1   5   39.41    8.61
   6   1   5   50.64    7.02
   6   1  -5   46.46    8.67
   6   1   5   46.39    9.19
   6   1   5   53.04    8.45
   6   1   5   56.22    7.47
  -6  -1  -5   47.79    9.41
  -6  -1  -5   49.84    7.12
  -6  -1  -5   45.45    7.32
  -6  -1  -5   48.56    8.57
   7   1  -5  153.84   14.98
   7   1  -5  141.98   15.82
  -7  -1   5  157.05   15.63
  -7  -1  -5  149.20   16.27
   7   1   5  173.96   15.33
   7   1   5  140.72   16.21
   7   1   5  143.63   15.27
  -7  -1  -5  155.77   13.95
  -7  -1  -5  196.08   15.73
   7   1  -5  178.25   13.71
   7   1   5  174.34   14.46
  -7  -1   5  181.58   17.11
   8   1  -5  -11.56    6.06
  -8  -1  -5   -0.70    7.59
   8   1   5   -2.53    5.57
  -8  -1   5   -7.37    7.68
  -8  -1   5   -4.10    7.31
   8   1  -5   -9.10    6.91
   8   1   5   -2.78    5.42
   8   1  -5   12.49    5.58
  -8  -1  -5   -7.09    5.97
  -8  -1  -5   -2.07    5.75
   8   1   5    1.72    6.44
   8   1   5    1.86    7.65
  -9  -1  -5  532.92   40.92
   9   1   5  536.46   38.78
  -9  -1   5  473.10   38.89
   9   1  -5  484.26   38.45
   9   1  -5  537.42   35.94
   9   1   5  527.10   40.87
  -9  -1  -5  511.51   36.98
   9   1   5  556.80   37.33
   9   1  -5  462.61   39.89
   9   1   5  563.66   38.99
  -9  -1  -5  561.19   39.59
  -9  -1   5  535.05   41.14
  10   1   5  932.49   63.98
  10   1  -5  916.19   63.54
  10   1  -5 1017.49   61.08
  10   1   5  833.89   66.34
 -10  -1  -5  865.41   62.13
  10   1   5  960.07   65.37
  10   1  -5  894.28   66.24
 -10  -1  -5  992.49   67.21
 -10  -1   5  929.55   67.13
 -10  -1   5  900.13   64.39
  11   1   5    0.02    8.52
 -11  -1  -5  -13.40    9.69
  11   1   5    9.46   11.10
  11   1  -5   -3.04    9.34
  11   1  -5    6.70    8.98
 -11  -1  -5   14.77    8.82
 -11  -1   5   -8.97    9.24
  11   1   5    5.25    7.36
 -11  -1   5  -31.54    9.21
  12   1   5  610.74   44.35
  12   1  -5  565.43   46.76
  12   1   5  556.89   46.88
  12   1  -5  629.20   45.07
 -12  -1   5  632.19   48.57
 -12  -1  -5  660.34   48.36
  12   1   5  595.97   45.17
 -12  -1  -5  573.00   42.72
 -12  -1   5  530.48   44.20
  13   1  -5  268.34   31.09
 -13  -1   5  326.42   30.61
  13   1   5  398.09   32.62
 -13  -1  -5  342.85   28.71
  13   1   5  372.45   29.19
  13   1  -5  397.75   32.02
  13   1   5  272.06   31.41
 -13  -1  -5  387.56   34.05
  14   1   5   22.99    9.77
  14   1   5   16.73   12.89
 -14  -1   5   10.65   11.91
  14   1  -5   -9.47   12.12
  14   1   5   32.47   14.21
  14   1  -5   21.61   12.45
 -14  -1  -5  -13.92   10.46
  15   1   5   11.68   14.28
  15   1   5    4.97   13.54
 -15  -1   5   -4.63   13.03
  15   1  -5   -8.23   12.43
  15   1   5   14.45   10.41
  15   1  -5  -13.87   11.96
 -15  -1  -5    9.04   11.94
  16   1  -5   72.60   17.53
  16   1   5   63.93   19.44
  16   1   5   73.99   18.24
  16   1   5   72.07   14.39
 -16  -1   5  102.52   19.32
  16   1  -5   96.44   20.25
 -16  -1  -5   37.84   14.62
  17   1   5   -4.42   11.51
 -17  -1  -5  -22.84   12.55
  17   1  -5   -4.73   14.34
  17   1   5    5.57   15.59
  17   1  -5    1.69   14.79
  17   1   5    1.51   14.91
 -17  -1   5   15.38   15.18
  18   1  -5    7.88   15.09
  18   1   5  -10.87   11.36
  18   1   5    3.26   15.86
 -18  -1   5    7.18   15.93
 -18  -1  -5    5.28   14.28
  18   1  -5   17.51   15.82
  18   1   5   22.26   18.01
 -19  -1  -5   14.93   15.40
  19   1   5   10.80   17.22
  19   1  -5   12.00   17.46
  19   1  -5   12.59   16.92
 -19  -1   5    2.94   16.96
  19   1   5   35.09   19.01
  20   1   5   97.31   25.17
 -20  -1   5  106.57   24.13
  20   1  -5  116.19   23.43
  20   1  -5  148.34   26.77
  20   1   5  111.47   25.89
 -20  -1  -5   91.59   20.93
  21   1  -5  -16.76   14.38
 -21  -1   5   25.06   20.03
  21   1   5  -27.97   16.50
 -21  -1  -5  -20.78   16.58
  21   1   5  -13.55   19.14
  21   1  -5    7.33   19.03
  22   1   5   23.32   21.02
  22   1  -5   50.70   23.80
 -22  -1   5   66.01   23.38
  22   1  -5   56.54   22.16
  22   1   5   31.93   22.92
 -22  -1  -5   59.04   21.12
 -23  -1  -5   15.82   20.19
 -23  -1   5    0.97   21.56
  23   1  -5   40.55   21.15
  23   1   5   14.72   21.84
  23   1   5   24.32   23.07
  24   1  -5   16.86   20.46
 -24  -1   5  -11.13   21.11
  24   1   5   -1.65   20.12
  25   1  -5    2.31   20.35
 -25  -1   5   29.15   24.06
  25   1   5   -2.69   21.64
  26   1  -5   39.04   24.16
  26   1   5   23.43   24.10
 -26  -1   5  -18.70   21.65
  27   1  -5   81.77   27.75
  27   1   5   -5.31   24.43
 -27  -1   5   40.20   27.43
  27  -1   6   77.42   28.98
 -27   1   6  100.46   32.07
  27  -1  -6   95.93   28.42
  26  -1   6   57.57   26.26
 -26   1   6   44.31   26.83
  26  -1  -6   32.93   24.60
 -25   1   6   15.14   24.70
  25  -1  -6  -22.16   18.35
  25  -1   6   -2.82   21.45
 -24   1   6   -0.59   23.35
  24  -1  -6    0.18   19.54
 -24   1  -6    1.96   21.48
  24  -1   6   -3.12   19.92
 -23   1   6   23.38   22.33
  23  -1  -6   19.08   19.21
 -23   1  -6   22.19   21.27
  23  -1   6   -2.99   19.75
 -22   1  -6   12.90   20.37
 -22   1   6   35.39   22.59
  22  -1  -6    9.84   18.50
  22  -1  -6   36.07   21.56
  22  -1   6   56.68   22.53
  22  -1   6   36.96   23.31
  21  -1  -6    3.49   17.82
  21  -1   6    7.15   19.74
  21  -1  -6   15.26   16.41
  21  -1   6   -4.57   18.22
 -21   1   6    1.63   20.05
 -21   1  -6   -6.68   17.82
  20  -1   6   20.65   18.94
 -20   1   6    0.37   18.20
  20  -1  -6   11.07   16.62
  20  -1  -6    3.70   17.35
 -20   1  -6    0.12   17.03
  20  -1   6   -5.84   17.52
 -19   1   6  104.02   22.60
  19  -1  -6  106.48   23.67
  19  -1   6  105.58   19.55
  19  -1   6  112.85   25.57
  19  -1  -6  111.63   23.10
  19  -1   6   69.44   22.44
 -19   1  -6   94.53   21.58
  18  -1  -6   -8.80   13.62
  18  -1   6   16.59   14.21
 -18   1   6   -9.88   16.38
  18  -1  -6  -12.61   13.79
  18  -1   6  -20.49   14.37
  18  -1   6    9.62   16.96
 -18   1  -6    3.55   16.08
  17  -1  -6  156.39   24.06
  17  -1   6  188.39   22.13
  17  -1  -6  160.25   25.72
 -17   1  -6  154.62   23.08
  17  -1   6  176.15   26.43
  17  -1   6  164.39   27.17
 -17   1   6  213.40   27.23
 -16   1  -6    3.73   13.05
  16  -1  -6   13.75   14.14
  16  -1   6   29.17   15.94
  16  -1   6   32.26   16.91
  16  -1  -6   38.64   15.89
  16  -1   6   14.15   12.71
 -16   1   6   15.99   15.59
 -15   1   6   62.93   17.21
  15  -1  -6   64.18   17.22
  15  -1   6   85.18   19.79
  15  -1   6   80.96   14.96
 -15   1  -6   74.16   16.18
  15  -1   6   59.02   17.47
  15  -1  -6   33.39   15.04
 -14   1  -6  249.48   24.60
  14  -1   6  226.08   28.10
  14  -1   6  246.00   27.02
  14  -1  -6  197.16   24.64
  14  -1   6  288.36   24.95
  14  -1  -6  293.60   28.54
 -14   1   6  189.96   25.38
  13  -1  -6   84.78   16.90
 -13   1   6   70.03   16.04
  13  -1  -6   99.82   15.92
  13  -1   6   87.77   14.21
 -13   1  -6   87.33   15.12
  13  -1   6   73.98   16.23
  13  -1   6  107.68   18.58
 -12   1  -6   95.76   15.13
 -12   1   6   76.76   15.91
  12  -1   6  126.21   17.68
 -12   1   6  130.38   19.62
  12  -1   6   96.93   14.23
 -12   1  -6  117.13   18.51
  12  -1  -6  103.99   15.45
  12  -1   6   93.75   17.65
  12  -1  -6   83.26   16.26
 -11   1  -6   58.35   14.27
  11  -1   6   35.95   11.82
  11  -1  -6   45.35   13.04
  11  -1   6   55.85   14.10
  11  -1   6   57.32   11.26
 -11   1   6   54.07   13.12
 -11   1   6   76.75   15.77
 -11   1  -6   39.46   11.48
 -10   1  -6  180.77   18.80
  10  -1   6  196.18   20.29
  10  -1   6  195.47   19.26
 -10   1  -6  194.54   21.32
 -10   1   6  196.77   22.17
  10  -1   6  247.87   22.79
 -10   1   6  222.58   21.53
  10  -1  -6  166.90   20.36
  -9   1  -6  656.43   47.87
   9  -1  -6  655.05   47.46
  -9   1   6  623.97   43.60
   9  -1   6  638.42   47.28
  -9   1  -6  629.48   45.05
  -9   1   6  732.92   49.02
   9  -1   6  669.26   48.19
  -9   1   6  599.22   46.38
   9  -1   6  560.45   45.28
  -8   1  -6   91.86   13.14
   8  -1   6  104.30   12.09
   8  -1   6   82.66   13.32
  -8   1  -6   67.79   11.48
  -8   1   6   78.22   13.36
  -8   1  -6   81.85   11.34
  -8   1   6   95.07   13.93
  -8   1   6   92.49   10.66
   8  -1  -6   67.71   12.27
   8  -1   6   77.61   12.32
  -7   1  -6  986.60   67.07
  -7   1  -6  901.29   63.27
   7  -1   6  948.93   63.53
  -7   1   6  983.12   64.90
  -7   1   6  909.89   61.58
   7  -1   6  932.02   66.39
  -7   1  -6  990.02   65.91
  -7   1   6  945.58   66.00
   7  -1   6  976.88   66.32
   7  -1  -6  910.47   65.38
   6  -1   6  173.33   17.00
  -6   1   6  187.72   17.12
  -6   1  -6  194.87   16.96
   6  -1   6  165.71   15.95
  -6   1  -6  195.31   17.01
  -6   1  -6  156.73   15.34
  -6   1   6  179.17   15.06
  -6   1  -6  199.34   16.57
   6  -1  -6  153.57   15.96
   6  -1   6  188.09   16.59
  -6   1   6  164.27   17.10
  -5   1   6   14.08    5.32
   5  -1   6    4.25    2.67
  -5   1   6   14.75    6.96
  -5   1  -6   14.92    6.44
  -5   1  -6   16.96    6.20
  -5   1   6   28.33    7.07
  -5   1  -6   25.58    6.66
   5  -1   6    6.55    5.50
   5  -1   6   11.07    5.98
  -5   1  -6   15.71    6.00
   5  -1   6   18.91    7.13
   5  -1  -6   18.13    6.18
   4  -1   6   17.93    4.48
  -4   1  -6   41.25    7.09
  -4   1   6   38.40    6.85
  -4   1  -6   32.82    7.14
   4  -1  -6   35.64    6.42
   4  -1   6   36.36    7.58
  -4   1  -6   32.97    6.64
  -4   1  -6   49.36    7.13
   4  -1   6   41.60    6.94
   4  -1   6   31.44    6.06
  -4   1   6   29.63    7.18
  -3   1   6 2235.21  143.94
   3  -1  -6 2171.67  141.63
   3  -1   6 2308.50  144.83
  -3   1   6 2168.10  141.73
   3  -1   6 2224.12  138.94
  -3   1  -6 2181.87  148.38
   3  -1   6 2211.87  141.21
   3  -1   6 2186.43  148.35
  -2   1   6 1554.89  102.82
  -2   1  -6 1542.70   99.30
  -2   1  -6 1492.64  106.41
   2  -1   6 1585.39  106.53
   2  -1   6 1582.59  101.35
   2  -1  -6 1616.89  101.70
  -2   1  -6 1659.00  101.56
  -2   1   6 1528.16  101.62
   2  -1   6 1609.78  101.36
   2  -1   6 1613.89   99.33
   1  -1   6  107.99    8.33
  -1   1   6   98.84    9.06
  -1   1  -6  116.08    9.88
   1  -1   6  117.31    9.85
   1  -1   6   85.22    9.69
  -1   1   6   93.73    9.47
   1  -1  -6  112.35   10.49
   1  -1  -6  111.28    9.92
  -1   1  -6  112.09    8.38
  -1   1  -6   96.36    9.99
   0  -1   6    4.12    3.97
   0   1   6   -0.05    3.66
   0  -1  -6    0.97    1.60
   0  -1   6   -2.29    2.23
   0   1   6    0.66    4.09
   0   1  -6   -0.47    2.12
   0  -1  -6   -2.74    3.99
   0   1  -6    4.21    3.93
   0   1   6   -2.76    3.09
   0  -1   6    0.16    3.47
   0   1  -6   -5.16    3.53
   0  -1  -6   -0.79    3.54
   1   1  -6  109.17    7.77
  -1  -1  -6   98.16    9.90
   1   1   6   86.98    8.88
   1   1   6   81.87    9.64
   1   1   6  101.78    8.86
   1   1  -6   91.66    9.66
   1   1  -6  116.83   10.12
  -1  -1   6  116.67   10.31
  -1  -1  -6  116.68    9.21
  -1  -1   6  109.26    7.73
  -1  -1   6  101.75    9.64
   2   1   6 1585.99  102.53
  -2  -1   6 1754.47  108.70
   2   1  -6 1721.05  103.74
  -2  -1   6 1509.53  103.42
  -2  -1  -6 1647.46  102.67
  -2  -1  -6 1530.66  108.38
   2   1   6 1625.64  108.53
  -2  -1  -6 1680.91  101.80
   2   1   6 1517.35  101.65
   2   1  -6 1526.64  108.31
   2   1   6 1617.60  104.99
  -3  -1  -6 2246.84  149.30
   3   1   6 1958.84  144.79
  -3  -1  -6 2313.31  140.42
   3   1   6 2179.23  140.20
  -3  -1   6 2165.24  142.51
   3   1   6 2327.98  149.40
   3   1  -6 2280.76  142.65
   3   1   6 2212.86  141.44
  -3  -1  -6 2363.81  141.61
  -3  -1  -6 2226.57  144.92
   3   1   6 2244.03  141.41
   4   1   6   47.84    6.96
   4   1   6   42.80    6.19
   4   1   6   45.77    5.71
   4   1   6   33.62    6.69
  -4  -1  -6   39.59    6.59
  -4  -1  -6   41.97    6.86
  -4  -1  -6   33.16    6.57
  -4  -1   6   34.36    7.01
  -4  -1   6   41.60    7.45
  -5  -1  -6   19.64    6.55
  -5  -1   6   13.66    6.17
  -5  -1  -6   12.60    5.82
   5   1  -6   10.76    5.29
   5   1   6   19.44    5.40
   5   1   6   26.64    5.92
  -5  -1  -6   17.94    4.87
  -5  -1   6   14.32    4.40
  -5  -1  -6   13.20    5.71
  -5  -1   6    4.93    6.16
   5   1   6   14.72    5.92
   5   1   6    9.61    5.48
   6   1   6  194.28   14.91
  -6  -1   6  180.97   14.04
   6   1   6  182.56   15.94
  -6  -1   6  141.42   16.30
   6   1   6  166.25   16.63
   6   1  -6  161.92   16.48
  -6  -1   6  193.14   16.90
   6   1   6  191.98   16.39
  -6  -1  -6  198.09   17.22
  -6  -1  -6  186.03   14.70
  -6  -1  -6  179.13   16.28
   7   1   6  923.73   66.63
   7   1   6  992.23   63.22
  -7  -1  -6 1012.14   66.79
  -7  -1   6  961.12   61.38
   7   1   6  989.51   66.76
  -7  -1  -6  975.60   66.88
   7   1  -6  934.97   66.26
  -7  -1   6  878.29   64.71
  -7  -1  -6  929.15   63.02
  -7  -1   6  992.22   66.94
   7   1   6  953.99   63.97
  -8  -1   6   70.28   12.76
   8   1   6   76.13   13.01
   8   1  -6   95.50   13.06
  -8  -1  -6   98.10   11.54
   8   1   6   77.57   10.41
   8   1   6   87.73   12.26
   8   1   6  104.34   10.70
  -8  -1   6   61.09   11.68
  -8  -1  -6  101.52   13.49
   8   1  -6   81.20   11.79
  -8  -1  -6   87.74   10.28
   9   1  -6  646.40   46.62
   9   1   6  659.74   47.74
   9   1   6  580.57   48.68
  -9  -1  -6  647.49   48.11
  -9  -1   6  654.07   49.63
   9   1   6  724.53   45.79
  -9  -1   6  651.51   47.93
   9   1  -6  645.71   48.82
  -9  -1  -6  625.38   45.26
  -9  -1  -6  698.50   49.33
   9   1   6  668.61   47.17
   9   1  -6  703.53   44.38
  10   1   6  180.50   21.49
 -10  -1   6  209.42   22.26
 -10  -1  -6  204.17   21.82
  10   1  -6  190.18   20.92
 -10  -1  -6  208.46   19.63
  10   1   6  246.74   19.81
  10   1   6  175.88   20.04
  10   1  -6  243.35   20.98
  10   1  -6  215.25   17.51
 -10  -1  -6  180.11   17.94
 -10  -1   6  183.99   20.21
  11   1  -6   50.63   12.27
  11   1   6   38.27   13.02
 -11  -1  -6   60.94   10.85
 -11  -1  -6  101.65   16.10
 -11  -1   6   65.57   15.09
  11   1  -6   67.29   13.92
 -11  -1   6   22.02   11.35
  11   1   6   46.89   10.16
  11   1   6   65.05   13.33
 -12  -1   6  146.23   20.26
 -12  -1   6  109.63   17.23
  12   1  -6   91.06   15.72
 -12  -1  -6  112.65   18.55
  12   1  -6  125.31   18.11
  12   1   6  115.96   18.56
  12   1   6   95.30   17.00
  12   1   6  124.05   14.46
 -12  -1  -6   98.39   14.21
  13   1  -6   94.12   16.02
  13   1  -6   82.39   16.77
  13   1   6   83.81   13.22
  13   1   6  123.03   18.73
 -13  -1   6   81.77   15.53
 -13  -1  -6   78.64   13.35
 -13  -1  -6   62.53   16.80
  13   1   6   68.16   15.75
  14   1   6  273.29   24.35
  14   1  -6  217.13   27.25
 -14  -1   6  279.26   27.56
  14   1   6  241.81   27.19
 -14  -1  -6  242.12   23.86
  14   1  -6  261.31   27.15
  14   1   6  285.51   29.63
  15   1  -6   49.15   16.06
 -15  -1  -6   82.75   15.15
  15   1   6   44.57   17.30
 -15  -1   6   45.44   15.60
  15   1   6   86.68   18.10
  15   1  -6   66.29   17.40
  15   1   6   72.39   13.97
  16   1   6   19.22   11.49
 -16  -1   6   20.25   15.71
  16   1   6    5.72   13.97
  16   1  -6   27.88   14.53
 -16  -1  -6   30.44   13.62
  16   1  -6   16.90   14.89
  16   1   6   23.98   15.44
 -17  -1  -6  220.35   23.23
  17   1  -6  195.49   26.92
  17   1   6  167.17   21.10
  17   1   6  176.54   27.39
 -17  -1   6  151.01   24.44
  17   1  -6  175.41   25.10
  17   1   6  158.05   25.25
  18   1   6   21.64   17.61
  18   1  -6   -8.46   14.30
 -18  -1  -6   10.96   13.79
  18   1  -6   20.99   16.71
 -18  -1   6    9.91   16.53
  18   1   6  -18.18   15.39
  18   1   6   -2.13   11.94
  19   1   6  111.22   23.74
 -19  -1   6  117.03   23.71
 -19  -1  -6  107.13   20.61
  19   1  -6   88.34   21.38
  19   1  -6  140.01   25.41
  19   1   6   90.55   24.23
  20   1   6   -5.12   17.25
 -20  -1   6   -6.12   17.77
 -20  -1  -6  -10.98   15.65
  20   1  -6   -6.63   15.05
  20   1  -6   -2.36   17.30
  20   1   6  -15.62   17.66
  21   1  -6    1.04   17.52
 -21  -1  -6   26.28   17.62
  21   1   6    2.70   20.09
  21   1  -6   13.99   18.16
  21   1   6    6.09   19.06
 -21  -1   6  -29.65   17.92
  22   1   6    3.50   20.42
  22   1   6   37.17   21.75
 -22  -1   6   30.37   21.56
 -22  -1  -6   -0.38   17.96
  22   1  -6   31.99   19.46
  22   1  -6   28.19   21.65
 -23  -1   6  -13.25   20.07
  23   1  -6    2.84   18.54
  23   1   6   13.57   22.67
  23   1   6    8.33   21.28
  24   1   6    0.20   20.61
  24   1  -6   -9.47   17.49
 -24  -1   6  -22.74   21.03
  25   1   6   -7.83   21.39
  25   1  -6  -18.00   20.38
 -25  -1   6   -4.23   22.53
  26   1  -6  119.20   29.15
  26   1   6   35.18   25.68
 -26  -1   6   85.40   28.71
  27   1   6  108.82   31.22
 -27  -1   6   98.65   30.61
  27   1  -6  119.72   30.48
 -27   1   7   77.87   30.90
  27  -1  -7   35.52   24.59
  27  -1   7  124.39   31.03
  26  -1  -7   12.42   22.61
  26  -1   7   -1.37   24.19
 -26   1   7   12.83   26.21
 -25   1   7   -1.45   24.16
  25  -1  -7   -7.73   21.18
  25  -1   7  -23.27   21.01
  24  -1   7   37.09   23.65
 -24   1   7   38.02   24.76
  24  -1  -7   36.15   20.93
 -24   1  -7   20.85   20.79
  23  -1   7   27.99   20.64
 -23   1  -7   12.45   20.54
 -23   1   7  -10.69   21.68
  23  -1  -7    6.47   19.49
  22  -1   7   42.78   24.81
 -22   1   7    6.41   21.64
  22  -1  -7   14.22   21.00
  22  -1  -7  -10.37   17.18
 -22   1  -7   17.82   19.70
  22  -1   7   23.15   21.43
 -21   1  -7   51.03   20.23
  21  -1  -7   -0.83   19.38
  21  -1   7    9.87   19.73
  21  -1   7   32.21   22.03
 -21   1   7    6.21   20.35
  21  -1  -7   78.49   21.89
  20  -1   7   28.41   20.10
 -20   1  -7    5.27   17.62
  20  -1  -7   20.88   17.54
 -20   1   7   10.87   18.71
  20  -1   7   23.59   19.71
  20  -1  -7   22.39   18.41
  19  -1  -7  133.79   25.46
  19  -1   7  140.75   25.05
  19  -1  -7  113.77   23.30
 -19   1   7  121.80   25.28
 -19   1  -7  131.42   22.67
  19  -1   7  107.12   25.63
  19  -1   7  106.67   20.13
 -18   1   7  339.02   35.78
 -18   1  -7  315.66   32.39
  18  -1   7  345.48   36.13
  18  -1  -7  323.83   35.77
  18  -1   7  334.39   31.75
  18  -1   7  313.49   36.94
  18  -1  -7  275.68   32.42
  17  -1  -7  189.38   24.39
  17  -1   7  187.91   28.69
  17  -1   7  183.44   23.08
 -17   1   7  158.03   26.04
  17  -1  -7  199.21   27.11
  17  -1   7  199.85   26.75
 -17   1  -7  156.68   23.42
  16  -1   7   87.79   16.85
  16  -1  -7   83.35   18.87
  16  -1   7   94.95   21.97
 -16   1  -7  118.77   19.04
 -16   1   7   80.85   20.04
  16  -1   7  105.85   20.48
  16  -1  -7   74.75   19.30
  15  -1   7   37.90   14.98
  15  -1  -7   15.23   13.23
  15  -1   7   32.27   16.40
 -15   1   7   25.30   15.34
 -15   1  -7   58.18   14.93
  15  -1   7   14.52   12.20
  15  -1  -7   26.12   14.96
 -14   1   7   60.13   16.45
  14  -1   7   65.18   14.06
  14  -1  -7   64.76   15.08
  14  -1  -7   72.69   16.92
  14  -1   7   57.28   17.52
  14  -1   7   64.51   16.66
 -14   1  -7   86.98   15.99
  13  -1   7  224.21   23.39
  13  -1  -7  243.99   24.32
  13  -1   7  248.03   27.64
  13  -1  -7  263.49   26.67
  13  -1   7  248.32   25.70
 -13   1   7  239.95   25.97
 -13   1  -7  224.80   23.52
 -12   1  -7   32.27   11.52
  12  -1   7   49.94   11.72
  12  -1   7   51.72   13.59
  12  -1   7   46.87   14.14
 -12   1  -7   31.81   13.46
  12  -1  -7   28.99   12.43
 -12   1   7   32.48   13.74
 -12   1   7   38.13   14.34
  11  -1   7   67.49   14.63
 -11   1   7   88.13   17.12
  11  -1   7   76.57   16.07
  11  -1   7  108.74   14.07
  11  -1  -7  124.40   16.81
 -11   1   7   92.37   16.26
 -11   1  -7  130.19   17.82
 -10   1   7  240.04   23.70
  10  -1   7  220.31   21.52
  10  -1   7  210.69   20.54
 -10   1  -7  225.27   20.32
 -10   1  -7  244.95   23.31
 -10   1   7  170.65   21.33
  10  -1  -7  172.19   21.08
  10  -1   7  256.97   23.69
 -10   1   7  204.49   18.89
   9  -1   7   92.83   14.85
  -9   1  -7   76.96   12.02
   9  -1   7   66.21   12.71
   9  -1   7   97.65   12.72
  -9   1   7   76.68   11.07
  -9   1  -7   59.67   12.10
  -9   1  -7   87.41   13.84
  -9   1   7  129.49   15.85
  -9   1   7   63.49   13.89
   9  -1  -7   96.87   13.77
   8  -1   7  822.18   56.75
  -8   1   7  815.49   59.26
   8  -1   7  862.60   59.46
  -8   1   7  810.22   58.06
  -8   1  -7  861.95   56.64
  -8   1   7  839.33   54.82
   8  -1  -7  793.59   58.42
   8  -1   7  765.43   59.17
  -8   1  -7  858.01   59.08
  -8   1  -7  825.85   59.64
  -7   1  -7   73.28   11.13
   7  -1   7   81.09   12.24
  -7   1  -7   62.46   10.19
   7  -1   7   71.29   10.79
  -7   1   7   47.76   11.36
   7  -1  -7   63.98   10.79
   7  -1   7   79.64   11.13
  -7   1  -7   94.98   11.75
  -7   1   7   70.06   11.66
  -7   1   7   62.29    9.38
  -6   1  -7   -4.53    5.51
   6  -1   7    4.53    6.11
   6  -1   7    7.16    7.40
  -6   1  -7    8.72    6.48
  -6   1  -7   -5.97    6.03
   6  -1   7    7.39    4.24
  -6   1   7    1.30    6.48
  -6   1   7    3.09    7.29
  -6   1  -7   12.92    6.84
   6  -1   7    6.09    6.51
  -6   1   7    2.38    5.49
   6  -1  -7   -5.79    5.68
  -5   1  -7   13.38    6.39
   5  -1   7   -0.18    6.17
  -5   1  -7   -1.91    5.59
   5  -1   7    6.62    5.87
  -5   1   7   14.79    7.01
   5  -1   7   -0.59    2.67
  -5   1   7   15.77    6.65
  -5   1  -7    2.46    5.78
  -5   1  -7   -3.59    5.59
   5  -1   7    4.01    5.40
   5  -1  -7    2.26    5.79
  -4   1  -7  385.04   28.06
   4  -1   7  348.15   27.61
   4  -1   7  377.39   25.68
   4  -1   7  393.78   27.97
   4  -1   7  373.63   26.45
  -4   1  -7  314.72   25.46
  -4   1  -7  324.66   26.23
  -4   1   7  400.20   27.13
  -4   1   7  365.94   27.25
   3  -1   7  233.78   18.86
  -3   1   7  255.32   19.94
   3  -1   7  217.66   19.05
  -3   1   7  256.53   19.13
   3  -1   7  279.22   20.67
   3  -1   7  260.85   18.37
  -3   1  -7  253.64   20.55
   3  -1   7  257.19   20.19
  -2   1  -7 2336.16  141.45
   2  -1   7 2119.02  138.39
   2  -1  -7 2372.07  141.68
  -2   1  -7 2181.67  148.45
   2  -1   7 2216.24  148.39
   2  -1   7 2133.69  141.05
  -2   1   7 2109.70  141.40
  -2   1  -7 2302.20  138.61
   2  -1  -7 2123.70  148.56
  -1   1   7  136.36   10.67
   1  -1  -7  134.83   11.90
  -1   1   7  115.31   10.90
  -1   1  -7  139.34    9.52
   1  -1  -7  122.25   10.98
   1  -1   7  103.76   11.23
   1  -1   7  122.81   10.86
  -1   1  -7   99.31   10.98
  -1   1  -7  103.78   11.23
   1  -1   7  128.61    9.46
   1  -1  -7   94.22    9.74
   0   1  -7    0.20    4.33
   0  -1  -7   -1.50    4.70
   0  -1  -7    4.80    4.05
   0   1   7   -2.37    3.98
   0   1  -7    6.13    4.44
   0  -1  -7    1.02    2.59
   0   1  -7   -1.19    2.33
   0   1   7   -3.49    3.74
   0  -1   7    0.13    4.04
   0   1   7    0.71    4.56
   0  -1   7    3.27    4.49
   0  -1   7    1.95    2.75
   1   1   7  122.17   12.08
   1   1   7  137.46   11.28
  -1  -1   7  137.26   12.36
  -1  -1   7  111.88   11.35
  -1  -1  -7   99.21   11.56
  -1  -1   7  129.64    9.50
   1   1   7  134.80   11.10
   1   1  -7  124.97   11.59
  -1  -1  -7  149.66   11.28
   1   1  -7  142.34    9.62
   1   1  -7  107.17   11.60
   2   1   7 2131.39  138.61
  -2  -1  -7 2391.48  140.36
   2   1   7 2208.61  140.10
  -2  -1  -7 2227.11  148.00
   2   1  -7 2234.86  137.71
  -2  -1  -7 1919.73  138.33
   2   1  -7 2333.10  141.23
   2   1  -7 2056.63  147.67
   2   1   7 2271.29  143.33
  -2  -1   7 2197.47  147.93
   2   1   7 2220.86  148.02
  -2  -1   7 2259.05  141.23
   3   1   7  251.68   18.59
  -3  -1   7  257.57   20.24
   3   1  -7  271.65   21.06
  -3  -1  -7  251.80   20.95
  -3  -1  -7  262.50   19.58
  -3  -1  -7  273.14   19.17
   3   1   7  253.96   20.99
   3   1   7  258.56   19.69
  -3  -1  -7  283.52   19.77
   3   1   7  242.88   19.14
  -3  -1   7  256.86   20.83
  -4  -1   7  389.93   28.38
  -4  -1   7  366.06   28.09
   4   1   7  372.15   28.97
   4   1   7  384.15   26.75
  -4  -1  -7  404.47   27.64
  -4  -1  -7  399.33   27.93
  -4  -1  -7  393.29   29.02
   4   1   7  390.78   27.34
   4   1   7  362.78   26.44
   5   1   7   -0.51    5.07
  -5  -1   7    5.24    6.36
   5   1   7    8.97    5.13
  -5  -1  -7    8.47    5.84
  -5  -1  -7   10.33    5.68
   5   1  -7    0.19    2.25
   5   1   7   -0.88    2.88
   5   1   7   13.65    5.74
   5   1   7    7.45    4.75
  -5  -1   7    9.28    6.17
  -5  -1  -7    6.44    5.67
   6   1   7   -9.94    4.75
  -6  -1  -7    3.63    5.48
   6   1   7   -4.71    5.82
  -6  -1   7    4.17    6.22
   6   1   7   -0.42    5.97
  -6  -1   7    3.23    7.24
  -6  -1   7   -2.12    4.27
  -6  -1  -7   -3.24    4.84
   6   1   7    9.57    5.89
  -6  -1  -7    2.09    6.06
  -7  -1   7   81.47    8.46
  -7  -1  -7   78.79   11.40
   7   1   7   69.84    9.90
  -7  -1   7   55.41   11.09
  -7  -1  -7   93.76    9.61
   7   1   7   44.18    9.81
  -7  -1  -7   68.27    9.70
   7   1   7   94.05    9.75
   7   1  -7   77.27   11.59
  -7  -1   7   82.49   11.58
   7   1   7   56.46   11.08
  -8  -1   7  830.04   61.17
   8   1   7  912.16   57.79
   8   1   7  970.37   61.24
  -8  -1   7  878.85   59.73
  -8  -1  -7  852.91   60.83
  -8  -1  -7  849.92   60.90
   8   1  -7  814.76   60.60
  -8  -1   7  835.64   55.64
   8   1   7  848.64   58.56
  -8  -1  -7  847.74   57.38
   8   1   7  794.70   60.86
  -9  -1   7   75.54   13.07
   9   1   7  105.72   11.45
   9   1   7   89.58   11.48
  -9  -1  -7  103.91   11.22
   9   1   7   75.61   13.66
  -9  -1   7   73.64   13.92
   9   1  -7   91.00   13.83
  -9  -1  -7   64.90   13.25
   9   1  -7   51.00   11.20
   9   1   7   57.65   11.99
  -9  -1  -7   84.03   11.81
  10   1  -7  244.01   21.98
 -10  -1  -7  175.19   20.84
 -10  -1   7  193.47   21.22
 -10  -1  -7  191.38   17.93
 -10  -1  -7  194.76   19.23
  10   1   7  179.64   20.05
  10   1   7  211.98   18.83
  10   1  -7  226.27   19.90
 -10  -1   7  211.25   22.40
  10   1   7  162.53   20.75
 -11  -1  -7  105.86   17.03
 -11  -1   7  107.45   17.59
  11   1   7   85.68   12.85
  11   1  -7  104.87   15.34
 -11  -1   7   89.23   16.20
 -11  -1  -7  106.14   14.57
  11   1  -7  134.34   17.38
  11   1   7  103.36   16.74
  11   1   7  129.32   16.59
 -11  -1  -7   83.24   12.55
 -12  -1   7   33.59   13.24
  12   1  -7   31.54   12.38
 -12  -1   7   33.87   14.46
  12   1   7   45.82   13.17
 -12  -1  -7   36.58   13.48
  12   1   7   24.46   13.06
 -12  -1  -7   45.57   10.95
  12   1  -7   41.06   12.35
  12   1   7   35.79   10.45
  13   1  -7  225.57   24.63
  13   1   7  288.77   24.72
 -13  -1  -7  321.60   29.09
  13   1  -7  272.22   27.41
 -13  -1   7  236.24   25.47
 -13  -1  -7  213.62   22.50
  13   1   7  272.49   28.20
  13   1   7  218.91   25.65
  14   1   7   62.44   17.14
 -14  -1  -7   99.63   14.70
  14   1  -7   57.62   15.96
  14   1   7   58.62   15.90
  14   1  -7   68.42   16.59
 -14  -1   7   68.36   17.10
  14   1   7   65.26   13.09
  15   1   7   14.17   14.28
 -15  -1  -7   21.32   12.36
 -15  -1   7    3.43   13.36
  15   1   7   22.66   11.55
  15   1  -7   27.02   13.77
  15   1  -7   36.66   15.69
  15   1   7   35.14   16.10
  16   1   7  116.82   21.94
  16   1  -7  101.51   19.67
  16   1   7   92.12   15.97
 -16  -1  -7   82.50   17.15
 -16  -1   7   91.34   19.74
  16   1  -7   78.82   20.03
  16   1   7   98.38   20.08
  17   1  -7  220.65   26.41
  17   1   7  176.64   22.40
 -17  -1   7  137.70   25.27
 -17  -1  -7  206.05   23.79
  17   1   7  221.11   29.33
  17   1   7  228.63   28.37
  17   1  -7  252.45   29.06
 -18  -1  -7  317.83   31.82
  18   1   7  341.22   36.77
  18   1   7  374.95   38.70
  18   1  -7  354.50   37.52
 -18  -1   7  313.79   35.19
  18   1  -7  344.29   34.71
  18   1   7  351.44   32.02
 -19  -1   7  116.54   23.71
  19   1   7  108.63   24.56
  19   1   7  135.69   25.75
 -19  -1  -7   99.07   20.34
  19   1  -7  133.08   23.42
  19   1  -7   92.79   22.95
  20   1   7   10.34   19.19
 -20  -1   7   29.13   19.99
  20   1  -7   34.48   18.83
  20   1   7   10.22   18.37
  20   1  -7    2.79   17.38
 -20  -1  -7   26.77   17.64
  21   1  -7   19.77   20.19
 -21  -1  -7    3.09   16.63
 -21  -1   7   16.99   20.47
  21   1   7   -0.09   18.80
  21   1  -7   -2.13   17.18
  21   1   7   21.61   21.19
  22   1  -7  -19.50   19.00
 -22  -1  -7    1.10   17.66
  22   1  -7   22.25   18.70
  22   1   7    1.30   21.26
 -22  -1   7    6.55   20.63
  22   1   7   37.36   21.79
  23   1   7   13.01   22.27
  23   1   7   22.13   22.18
 -23  -1   7    1.55   21.75
  23   1  -7   27.57   20.88
  24   1   7   10.02   21.67
 -24  -1   7   26.76   24.19
  24   1  -7   23.68   22.24
  25   1   7  -24.07   20.63
  25   1  -7   17.21   22.15
 -25  -1   7   35.47   25.29
  26   1   7   -7.68   22.79
  26   1  -7   56.58   24.29
 -26  -1   7   29.64   26.74
  27   1  -7   36.97   24.98
 -27  -1   7   47.07   28.50
  27   1   7   59.97   28.23
  27  -1   8   18.43   25.68
  27  -1  -8   24.87   24.38
 -27   1   8   18.12   27.79
 -26   1   8   -2.95   25.47
  26  -1   8   -0.49   23.38
  26  -1  -8  -25.39   20.50
  25  -1   8   27.67   23.74
 -25   1   8  -19.20   23.53
  25  -1  -8   18.35   21.59
  24  -1  -8   44.13   22.95
  24  -1   8   43.24   23.68
 -24   1   8   61.49   26.96
  23  -1  -8   -6.46   17.81
  23  -1   8   19.31   22.28
 -23   1  -8  -19.04   19.15
 -23   1   8    7.96   22.99
  22  -1   8   -5.79   19.71
  22  -1   8   -7.42   20.49
 -22   1  -8    2.95   19.71
  22  -1  -8   11.00   20.41
 -22   1   8   -1.78   20.20
  22  -1  -8   20.46   19.70
  21  -1   8   98.95   27.07
  21  -1   8  124.73   26.56
 -21   1  -8   77.41   22.54
  21  -1  -8  132.06   26.78
 -21   1   8   92.89   25.11
  21  -1  -8   97.79   22.98
  20  -1  -8   79.49   22.42
  20  -1  -8   47.68   19.68
 -20   1   8   -8.69   19.17
  20  -1   8   33.86   21.94
  20  -1   8   27.52   20.16
 -20   1  -8   75.74   20.81
  19  -1   8   36.33   16.27
  19  -1   8   70.42   21.86
  19  -1  -8   13.74   16.31
  19  -1  -8   64.71   21.17
 -19   1   8   39.09   20.91
 -19   1  -8   77.99   20.20
  19  -1   8   79.42   23.02
 -18   1  -8   41.13   17.61
  18  -1  -8   36.26   17.85
  18  -1  -8   20.75   15.89
  18  -1   8   11.48   14.29
  18  -1   8    2.83   17.72
 -18   1   8   14.27   18.04
  18  -1   8   32.59   17.98
 -17   1  -8   69.67   18.39
  17  -1  -8   63.43   19.37
  17  -1   8   63.56   16.52
  17  -1   8   59.27   18.69
  17  -1   8  106.69   22.89
  17  -1  -8   79.63   19.14
 -17   1   8   89.68   20.59
  16  -1   8  280.22   32.97
  16  -1   8  282.36   27.60
 -16   1  -8  235.20   27.15
  16  -1  -8  254.69   28.41
 -16   1   8  236.99   29.54
  16  -1   8  286.45   30.60
  16  -1  -8  250.80   30.12
  15  -1   8  546.25   47.85
  15  -1  -8  475.34   42.86
 -15   1  -8  524.21   42.93
  15  -1  -8  509.22   46.39
 -15   1   8  567.47   45.79
  15  -1   8  596.26   44.56
  15  -1   8  554.79   45.18
  14  -1   8  317.18   31.11
  14  -1   8  354.66   34.08
  14  -1  -8  320.26   29.56
  14  -1  -8  355.71   32.51
 -14   1  -8  305.57   29.36
 -14   1   8  265.95   30.36
  14  -1   8  307.49   29.22
  13  -1  -8   64.30   15.25
  13  -1   8   28.93   13.60
  13  -1   8   36.62   12.00
  13  -1   8   22.63   14.09
 -13   1   8   22.02   13.62
 -13   1  -8   49.40   14.00
 -12   1  -8   11.18   11.90
  12  -1  -8   23.82   11.98
  12  -1   8   17.81   12.53
 -12   1  -8   13.07   10.40
  12  -1   8   19.20   10.10
 -12   1   8   47.73   14.41
 -12   1   8   21.45   13.12
  12  -1   8   13.55   12.77
  11  -1  -8  249.13   24.55
  11  -1   8  238.05   22.99
 -11   1   8  298.99   27.05
 -11   1   8  227.79   24.38
 -11   1  -8  277.34   22.92
  11  -1   8  245.79   24.39
 -11   1  -8  199.23   23.80
  11  -1   8  202.76   24.70
 -11   1   8  218.32   20.66
 -10   1  -8  229.30   23.64
  10  -1   8  270.06   23.38
 -10   1  -8  202.15   22.47
 -10   1   8  224.28   20.04
 -10   1   8  301.89   26.01
  10  -1   8  232.03   24.48
  10  -1   8  223.81   22.16
 -10   1  -8  255.47   21.81
 -10   1   8  204.31   23.22
  10  -1  -8  236.52   23.23
  -9   1   8  316.68   27.06
  -9   1  -8  300.83   26.45
   9  -1  -8  305.18   25.88
   9  -1   8  311.97   25.86
  -9   1  -8  268.29   25.48
  -9   1   8  280.05   25.89
   9  -1   8  331.78   27.23
  -9   1   8  259.30   22.89
   9  -1   8  213.17   23.55
  -9   1  -8  276.88   23.84
   8  -1   8  109.80   13.04
   8  -1   8   96.79   12.88
  -8   1  -8   71.96   12.67
  -8   1  -8   73.50   11.71
   8  -1   8   82.01   13.78
  -8   1   8  106.35   14.32
  -8   1  -8   88.13   12.96
  -8   1   8   84.51   14.19
  -8   1   8   81.40   10.75
   8  -1  -8   79.56   12.51
  -7   1   8  582.43   42.87
  -7   1   8  583.43   39.64
  -7   1  -8  602.38   41.18
   7  -1  -8  542.59   42.07
  -7   1  -8  599.12   42.88
  -7   1   8  588.61   43.12
   7  -1   8  612.98   43.73
   7  -1   8  544.40   40.74
  -7   1  -8  561.71   43.27
   7  -1   8  599.05   43.52
  -6   1   8  842.65   56.47
   6  -1   8  871.07   57.67
  -6   1   8  911.00   60.16
   6  -1   8  755.41   60.04
   6  -1  -8  848.87   59.40
  -6   1  -8  862.72   61.35
  -6   1  -8  877.77   58.18
   6  -1   8  895.91   61.44
  -6   1  -8  888.82   60.14
  -6   1   8  867.08   59.47
   5  -1   8   22.71    7.79
  -5   1   8   27.34    8.11
  -5   1  -8   43.08    7.81
   5  -1   8   43.24    7.53
   5  -1   8   38.50    7.67
  -5   1  -8   20.48    7.30
  -5   1   8   27.23    7.51
  -5   1  -8   27.66    7.69
  -5   1  -8   24.59    7.14
   5  -1   8   21.77    7.31
   5  -1   8   11.14    3.66
   4  -1   8   14.66    5.42
   4  -1   8   19.11    6.33
   4  -1   8    7.36    6.34
   4  -1   8    3.21    4.10
  -4   1  -8    4.12    3.63
  -4   1   8   18.17    5.84
  -4   1   8   13.71    6.85
  -4   1  -8   11.46    6.39
   4  -1   8   13.48    6.24
   3  -1   8   -3.76    4.01
   3  -1   8   -1.43    5.79
  -3   1  -8    5.30    5.68
  -3   1  -8   20.42    5.58
  -3   1  -8   -3.03    3.33
   3  -1  -8    0.12    5.77
   3  -1   8   -2.08    5.24
  -3   1   8    0.39    4.55
   3  -1   8   -5.15    4.47
   3  -1  -8   -1.24    4.29
  -3   1   8   -6.29    5.72
   3  -1   8    3.65    5.42
   2  -1  -8  185.12   14.03
   2  -1   8  172.62   15.81
  -2   1   8  192.12   14.06
   2  -1   8  176.40   13.34
  -2   1   8  177.02   15.29
   2  -1  -8  131.00   15.18
  -2   1  -8  175.68   15.02
  -2   1  -8  165.13   13.25
   2  -1   8  176.14   14.55
  -2   1  -8  178.56   15.91
   1  -1   8  142.79   11.11
   1  -1  -8  138.84   11.96
   1  -1  -8  119.37   13.24
  -1   1  -8  135.38   13.30
   1  -1   8  137.91   12.42
  -1   1  -8  170.11   11.26
  -1   1   8  138.64   13.63
  -1   1   8  144.87   12.75
   1  -1   8  147.94   13.46
  -1   1  -8   92.51   12.40
   1  -1  -8  147.32   12.64
  -1   1   8  150.83   12.16
   0   1   8   -7.56    3.93
   0  -1   8   -2.25    4.94
   0  -1   8    0.34    3.10
   0   1  -8   -2.29    2.78
   0  -1  -8   -7.56    4.17
   0  -1  -8   -3.92    3.59
   0  -1  -8   -5.31    5.11
   0   1   8   -6.28    5.00
   0   1   8   -2.38    4.49
   0  -1   8    2.45    5.15
   0   1  -8   -0.64    4.92
   0   1  -8   -4.21    4.78
  -1  -1   8  165.64   14.28
  -1  -1   8  143.29   10.95
   1   1  -8  148.30   10.91
  -1  -1  -8  169.60   12.93
  -1  -1  -8  112.02   13.20
   1   1   8  160.89   12.84
   1   1   8  156.41   14.02
   1   1  -8  141.10   13.50
  -1  -1   8  131.83   12.95
   1   1   8  149.94   12.61
   2   1  -8  185.03   16.23
  -2  -1  -8  189.94   16.49
  -2  -1  -8  182.51   14.63
   2   1   8  186.33   16.48
   2   1  -8  179.29   13.27
   2   1   8  172.73   14.74
  -2  -1   8  164.75   15.31
   2   1   8  174.08   14.76
   2   1   8  192.71   14.60
  -2  -1   8  192.68   16.49
   3   1   8    1.57    4.95
   3   1   8    1.32    5.08
   3   1  -8   -2.54    5.41
  -3  -1   8   -2.26    5.44
  -3  -1   8    1.31    5.32
  -3  -1  -8   -3.47    4.14
   3   1   8   -5.33    3.95
  -3  -1  -8    5.61    4.45
   3   1   8   -4.12    4.40
  -3  -1  -8   -2.29    5.15
   4   1  -8   17.90    6.69
   4   1   8   16.05    5.55
  -4  -1   8   17.03    6.96
   4   1   8   10.83    5.90
   4   1   8   20.91    5.17
   4   1   8   13.86    5.89
   4   1   8   10.29    5.49
  -4  -1  -8    7.82    5.51
  -4  -1  -8    7.46    6.12
  -4  -1  -8   15.63    5.71
   5   1   8   21.30    5.70
   5   1   8   32.95    7.17
  -5  -1  -8   26.05    6.90
   5   1   8   32.88    6.50
   5   1  -8    6.75    4.29
  -5  -1   8   13.12    7.20
  -5  -1  -8   16.22    6.86
  -5  -1   8   32.36    7.79
  -5  -1  -8   10.47    6.10
   5   1   8   33.28    7.09
  -6  -1   8  864.50   59.98
   6   1   8  864.90   58.54
  -6  -1   8  889.45   56.48
   6   1   8  863.17   57.91
   6   1   8  923.47   58.28
   6   1   8  899.41   61.92
  -6  -1  -8  844.71   60.24
  -6  -1  -8  839.69   61.58
  -6  -1   8  900.98   61.05
  -7  -1  -8  610.59   40.50
   7   1   8  557.38   41.35
  -7  -1   8  551.80   43.20
  -7  -1   8  545.35   42.46
   7   1   8  615.61   43.48
  -7  -1  -8  617.00   43.06
  -7  -1   8  557.80   39.00
   7   1   8  640.93   40.97
  -7  -1  -8  582.06   43.35
   7   1   8  610.30   43.44
   8   1   8   86.05   12.47
   8   1   8   78.42   13.20
   8   1   8   89.17   11.60
  -8  -1  -8   93.74   13.07
  -8  -1  -8   78.74   11.78
  -8  -1   8   82.62   13.35
  -8  -1   8   64.79   13.14
   8   1   8  116.52   11.56
  -8  -1  -8  100.82   11.15
  -8  -1   8   90.61    9.94
  -9  -1   8  258.75   21.67
  -9  -1   8  343.80   27.64
   9   1   8  295.32   24.89
  -9  -1  -8  257.77   22.68
   9   1   8  271.00   24.71
  -9  -1   8  276.83   25.37
   9   1  -8  274.66   23.55
  -9  -1  -8  322.58   26.34
   9   1  -8  308.69   26.29
   9   1   8  296.89   26.44
  -9  -1  -8  304.01   25.27
  10   1   8  257.45   21.56
  10   1   8  216.50   23.11
 -10  -1  -8  230.46   23.17
  10   1  -8  223.17   21.29
 -10  -1  -8  238.51   20.08
 -10  -1  -8  199.17   21.01
 -10  -1   8  247.09   24.30
  10   1  -8  233.84   23.25
  10   1   8  206.54   21.88
 -10  -1   8  230.45   23.42
 -11  -1   8  203.96   23.71
  11   1   8  227.67   21.28
 -11  -1   8  176.78   23.65
 -11  -1  -8  262.32   25.16
  11   1  -8  231.39   22.25
 -11  -1  -8  250.40   22.45
  11   1   8  207.02   22.58
  11   1  -8  187.99   22.91
 -11  -1  -8  242.81   20.42
  11   1   8  259.02   24.93
  12   1   8   22.06    9.78
 -12  -1   8    4.26   11.95
 -12  -1  -8    4.90    9.30
  12   1  -8   24.53   11.92
 -12  -1   8   16.23   12.79
  12   1   8   15.31   11.82
 -12  -1  -8   -1.95   11.45
  12   1   8    1.15   10.18
  12   1  -8   23.38   11.07
 -13  -1  -8   27.77   11.62
  13   1   8   54.29   15.24
  13   1   8   48.02   11.93
 -13  -1   8   54.64   15.19
  13   1  -8   44.45   13.30
  13   1   8   63.54   15.62
  13   1  -8   42.07   14.62
  14   1  -8  338.18   34.15
  14   1  -8  394.76   33.39
  14   1   8  371.51   32.05
 -14  -1  -8  349.18   30.34
  14   1   8  312.38   34.50
  14   1   8  382.56   34.02
 -14  -1   8  376.98   34.38
 -15  -1  -8  559.50   41.41
  15   1   8  571.00   47.06
 -15  -1   8  537.28   44.33
  15   1  -8  450.06   42.08
  15   1   8  544.25   43.31
  15   1   8  506.36   44.14
  15   1  -8  524.64   46.25
  16   1   8  233.90   29.53
  16   1   8  260.30   26.30
 -16  -1   8  245.30   29.16
 -16  -1  -8  322.71   26.89
  16   1  -8  277.97   28.93
  16   1   8  227.17   30.32
  16   1  -8  208.89   29.27
 -17  -1   8   53.58   19.55
  17   1   8   96.84   20.90
  17   1   8   94.59   16.39
 -17  -1  -8   79.77   16.70
  17   1  -8   93.77   20.66
  17   1   8   58.47   19.74
  17   1  -8   50.64   16.56
  18   1   8   41.76   14.72
 -18  -1   8    1.51   17.15
  18   1   8    4.50   16.27
  18   1   8   16.36   17.64
  18   1  -8   31.78   15.70
 -18  -1  -8   46.01   15.83
  18   1  -8    2.48   16.57
 -19  -1   8   43.41   19.21
  19   1   8   38.72   19.19
  19   1  -8   47.31   20.11
 -19  -1  -8   45.78   16.53
  19   1  -8   40.04   18.68
  19   1   8   87.50   22.82
  20   1  -8   18.22   19.04
 -20  -1  -8   45.54   18.81
 -20  -1   8   43.69   20.14
  20   1  -8   20.13   17.70
  20   1   8    6.45   19.44
  20   1   8    0.09   17.89
  21   1   8  128.41   28.55
  21   1  -8  121.45   26.51
  21   1   8   63.23   23.14
  21   1  -8  100.73   22.39
 -21  -1  -8  102.53   22.24
 -21  -1   8  126.85   25.81
  22   1   8   -9.55   19.90
  22   1   8   26.85   22.29
  22   1  -8   -9.03   19.99
  22   1  -8  -14.68   17.35
 -22  -1   8   -2.73   19.71
  23   1  -8   34.97   19.40
  23   1   8   15.54   21.42
 -23  -1   8    9.56   21.81
  24   1  -8   66.02   23.60
  24   1   8   45.42   24.18
 -24  -1   8   47.34   24.95
  25   1  -8    4.41   21.39
  25   1   8    5.18   22.62
 -25  -1   8   -8.98   23.32
  26   1   8   41.51   25.21
  26   1  -8   23.22   23.37
 -26  -1   8    2.44   25.04
 -27  -1   8  -20.09   24.51
  27   1   8  -18.02   23.28
  27   1  -8  -17.61   20.98
 -27   1   9   18.51   28.01
  27  -1   9    4.17   25.17
  27  -1  -9   47.01   25.12
 -26   1   9   61.85   29.93
  26  -1  -9   57.59   23.97
  26  -1   9    3.05   24.36
  25  -1   9  -17.42   21.78
  25  -1  -9  -18.84   20.60
 -25   1   9    8.50   25.21
  24  -1  -9  -19.32   19.08
  24  -1   9  -12.42   20.06
 -24   1   9   10.44   23.31
  23  -1   9  -13.74   20.57
 -23   1   9   17.69   23.20
  23  -1  -9  -26.61   18.39
 -23   1  -9   41.12   20.93
  22  -1  -9   28.29   21.75
  22  -1  -9   51.16   20.59
 -22   1   9   51.81   25.89
  22  -1   9   36.10   23.14
 -22   1  -9   66.23   22.78
  22  -1   9   59.27   26.21
  21  -1  -9   15.32   20.27
 -21   1   9   16.00   21.97
  21  -1   9   48.77   24.45
 -21   1  -9   22.78   19.62
  21  -1   9   30.07   21.57
  21  -1  -9    1.28   17.72
 -20   1   9  284.51   35.90
  20  -1   9  364.85   40.56
  20  -1   9  301.03   36.97
  20  -1  -9  232.22   32.06
  20  -1  -9  377.20   38.40
 -20   1  -9  249.38   31.85
  19  -1   9   23.68   19.19
  19  -1  -9   15.00   15.69
 -19   1   9   30.98   19.35
  19  -1   9    8.74   17.95
  19  -1  -9   33.40   18.56
 -19   1  -9    7.46   17.00
  18  -1  -9    8.33   15.15
  18  -1   9    5.60   18.42
  18  -1   9   -3.01   13.49
 -18   1   9   16.28   17.71
  18  -1   9   42.00   17.69
  18  -1  -9   14.50   16.75
 -18   1  -9    0.23   15.60
 -17   1  -9   17.14   15.60
  17  -1   9   41.38   17.87
 -17   1   9   36.88   18.39
  17  -1   9   14.89   14.82
  17  -1  -9   40.95   17.53
  17  -1  -9   26.21   15.58
  17  -1   9   37.20   18.95
  16  -1   9    2.20   14.44
  16  -1   9   -3.47   12.68
 -16   1  -9   11.67   15.19
  16  -1  -9   -5.28   14.32
  16  -1   9   20.24   16.91
 -16   1   9    6.88   15.91
  16  -1  -9    6.60   13.22
  15  -1   9   -3.08   11.41
 -15   1   9   -9.67   13.54
  15  -1   9   -1.33   13.66
  15  -1   9   15.27   15.72
 -15   1  -9  -14.23   11.86
  15  -1  -9    7.93   11.80
  15  -1  -9   10.97   13.07
 -14   1  -9   25.76   13.82
  14  -1  -9   56.74   15.45
  14  -1   9   45.97   15.19
  14  -1  -9   71.46   15.19
  14  -1   9   40.33   16.68
 -14   1   9   34.56   15.61
  14  -1   9   53.53   14.02
  13  -1   9  175.38   21.94
 -13   1   9  147.76   22.08
  13  -1   9  143.09   22.92
 -13   1  -9  213.25   20.85
  13  -1  -9  146.02   21.22
  13  -1   9  168.63   19.75
 -12   1   9  250.05   23.27
 -12   1   9  293.55   29.32
 -12   1  -9  278.74   28.03
  12  -1  -9  272.40   27.35
 -12   1  -9  323.53   25.85
 -12   1   9  222.39   26.92
  12  -1   9  313.60   27.81
  12  -1   9  256.26   25.53
  12  -1   9  245.45   28.27
 -11   1   9    2.76   10.77
 -11   1   9   -1.27   11.04
 -11   1  -9  -10.48    8.81
  11  -1   9    2.20   10.94
  11  -1   9    2.44    9.67
  11  -1  -9    0.03    9.49
 -11   1  -9  -11.77    8.76
 -11   1  -9   -4.39    9.31
  11  -1   9  -10.59    8.51
 -11   1   9   -7.61    8.37
 -10   1   9   -1.90    7.75
 -10   1  -9   -2.55    8.79
 -10   1   9    3.98   10.37
  10  -1  -9    5.39    9.50
 -10   1  -9    6.94    9.97
 -10   1   9   -9.51   10.11
  10  -1   9   -0.03    8.98
 -10   1  -9   -8.23    9.22
  10  -1   9   -0.17    9.89
  10  -1   9    3.27    9.18
  -9   1   9  197.14   19.84
  -9   1   9  135.21   18.22
   9  -1   9  127.48   16.21
   9  -1   9  165.18   17.57
  -9   1  -9  167.41   17.98
  -9   1  -9  151.80   17.48
   9  -1  -9  129.61   16.63
  -9   1  -9  138.69   15.80
   9  -1   9  141.39   18.15
  -9   1   9  122.22   14.51
  -8   1  -9  132.48   14.89
  -8   1   9  119.03   13.56
   8  -1   9  120.31   16.60
  -8   1  -9  125.65   15.90
   8  -1   9  161.77   16.30
  -8   1   9  139.24   17.59
  -8   1  -9  129.44   15.95
   8  -1  -9  145.61   15.98
  -8   1   9  152.31   17.18
   8  -1   9  133.64   15.38
   7  -1  -9  106.14   13.34
  -7   1   9  126.32   14.86
   7  -1   9  115.54   13.58
  -7   1  -9  107.00   13.12
  -7   1  -9  117.90   14.38
   7  -1   9   98.87   12.95
  -7   1   9  111.55   12.27
  -7   1  -9   98.62   13.65
   7  -1   9   95.74   14.15
  -7   1   9  114.86   15.12
   6  -1   9  121.37   15.29
  -6   1  -9  125.03   13.87
  -6   1   9  161.73   16.23
  -6   1  -9  127.55   14.76
   6  -1   9  148.32   14.16
  -6   1   9  184.19   15.99
   6  -1   9  140.81   14.01
   6  -1   9  122.12   14.52
  -6   1  -9  130.89   14.83
  -5   1  -9   84.49   11.53
  -5   1  -9  107.78   11.41
  -5   1   9   85.71   10.98
   5  -1   9   99.27   11.35
   5  -1   9  106.16   12.29
   5  -1   9   80.32   11.96
  -5   1   9   83.91   12.22
   5  -1   9   86.84   10.47
  -4   1   9   63.80    9.41
  -4   1  -9   66.80   10.55
   4  -1  -9   93.71   11.31
   4  -1   9   87.38   10.16
  -4   1   9   80.14   11.26
   4  -1  -9   94.09    9.73
   4  -1   9   70.58   10.46
   4  -1   9   75.65    9.10
   4  -1   9   74.24   10.77
   3  -1   9   60.07    8.70
  -3   1  -9   48.19    9.15
   3  -1  -9   70.76    8.32
  -3   1   9   77.79    8.59
  -3   1   9   73.27   10.09
   3  -1   9   55.40    9.22
   3  -1   9   61.99    7.50
   3  -1   9   45.61    8.69
  -3   1  -9   73.11    7.97
   3  -1  -9   67.12    9.91
  -2   1  -9  217.09   15.41
   2  -1  -9  205.82   18.23
   2  -1  -9  217.03   16.01
  -2   1   9  196.16   15.65
  -2   1   9  197.12   17.14
   2  -1   9  224.69   17.13
  -2   1  -9  139.55   16.78
   2  -1   9  213.31   18.35
   2  -1   9  193.93   15.05
   1  -1   9  168.94   14.79
   1  -1  -9  147.41   15.59
  -1   1   9  153.02   14.65
  -1   1   9  182.70   14.29
   1  -1  -9  180.11   14.14
  -1   1   9  157.98   15.92
  -1   1  -9  189.93   13.13
  -1   1  -9  133.08   15.17
   1  -1   9  198.90   16.63
   1  -1   9  180.84   13.18
   0   1   9   -4.94    5.58
   0   1  -9   -0.75    3.04
   0  -1   9    0.38    3.60
   0   1  -9    3.00    5.82
   0  -1   9    3.22    5.74
   0   1   9   -4.44    4.78
   0  -1  -9   -5.55    4.04
   0  -1  -9   -0.71    5.46
   0  -1   9  -10.40    4.73
   0   1   9   -4.05    4.42
   0  -1  -9    1.28    4.71
  -1  -1   9  154.22   15.18
   1   1   9  185.88   14.91
  -1  -1   9  159.94   12.85
   1   1   9  144.68   15.56
  -1  -1   9  188.31   16.57
  -1  -1  -9  148.80   15.64
  -1  -1  -9  219.60   15.04
   1   1  -9  187.07   16.47
   1   1  -9  185.10   13.03
   1   1   9  171.12   14.49
   2   1   9  200.73   16.53
  -2  -1  -9  206.80   18.14
  -2  -1   9  212.74   17.98
   2   1  -9  153.47   16.97
   2   1   9  204.08   16.14
   2   1  -9  211.84   14.97
  -2  -1  -9  213.06   16.48
   2   1   9  192.96   15.97
   2   1   9  221.44   18.58
  -2  -1   9  227.77   18.53
  -3  -1  -9   55.13    9.34
  -3  -1  -9   92.26    8.93
  -3  -1   9   62.83   10.00
  -3  -1   9   79.88   10.40
   3   1   9   65.68    8.69
   3   1   9   58.65    8.56
  -3  -1  -9   68.31    8.89
   3   1   9   89.11    8.50
   3   1  -9   69.33    9.71
   3   1   9   77.88   10.00
   3   1  -9   73.74    7.42
   4   1   9   77.35    8.74
   4   1   9   71.38    8.42
   4   1   9   76.74    9.41
  -4  -1  -9   93.60    9.27
   4   1  -9   62.37    9.70
   4   1   9   46.74    9.09
  -4  -1   9   64.52   10.35
   4   1   9   76.18    9.42
  -4  -1  -9   52.91    9.51
  -4  -1  -9   72.37    9.19
   5   1   9  106.15   11.15
  -5  -1   9  106.30   11.84
   5   1   9  105.87   10.66
  -5  -1  -9   88.71   10.62
   5   1   9   55.35    9.54
   5   1  -9   70.67   10.62
   5   1   9   92.51   11.32
   5   1   9  107.35   10.03
  -5  -1   9   69.99   11.57
  -5  -1  -9  112.09   12.04
  -6  -1   9  151.19   16.08
   6   1   9  151.38   13.96
   6   1   9  127.69   14.27
   6   1   9  140.97   14.89
  -6  -1   9  162.11   16.06
   6   1   9  143.04   13.20
  -6  -1  -9  144.69   14.91
  -6  -1  -9  172.07   15.40
  -7  -1  -9   97.98   13.48
   7   1   9  117.52   13.62
  -7  -1  -9  119.88   13.99
   7   1   9  109.86   13.65
   7   1   9  153.40   13.41
   7   1   9  123.28   14.97
   7   1   9  141.42   12.75
  -7  -1   9  129.32   15.19
  -7  -1   9  136.40   11.86
  -7  -1   9  111.70   15.03
   8   1   9  118.19   15.62
   8   1   9   92.10   14.17
   8   1   9  134.47   13.59
  -8  -1  -9  149.18   16.24
  -8  -1  -9  155.93   15.38
  -8  -1   9  127.99   12.35
   8   1  -9  106.06   14.24
   8   1   9  130.03   14.64
  -8  -1   9  150.36   16.65
  -8  -1   9  117.66   15.87
  -8  -1  -9  159.80   13.79
   9   1   9  148.75   15.95
  -9  -1   9  168.06   18.80
  -9  -1   9  158.22   13.94
   9   1   9  133.29   16.62
  -9  -1  -9  159.04   17.55
  -9  -1  -9  145.25   16.38
   9   1   9  126.96   17.41
  -9  -1   9  142.26   18.20
  -9  -1  -9  145.62   14.59
 -10  -1  -9   -3.18    7.41
 -10  -1   9   -4.73    9.35
  10   1   9   12.82   10.43
  10   1   9    0.38    8.71
  10   1  -9   -2.67    7.84
 -10  -1   9    4.01    6.70
 -10  -1  -9    4.20    9.65
 -10  -1  -9   -0.25    7.81
  10   1   9    4.76    8.02
  10   1  -9    4.33    9.64
 -10  -1   9   12.38   10.78
  11   1  -9    0.93    8.53
  11   1   9    2.53    9.59
 -11  -1  -9    1.17    9.56
  11   1   9   -0.70    7.63
  11   1   9   -2.10   10.03
  11   1  -9   -4.07    9.88
 -11  -1   9  -43.20    8.86
 -11  -1  -9    2.67    8.38
 -11  -1   9   10.22   11.49
 -11  -1  -9   -2.45   10.34
 -12  -1  -9  258.81   23.19
  12   1   9  261.59   26.28
  12   1  -9  222.09   24.13
 -12  -1  -9  293.30   27.93
  12   1   9  272.22   27.85
 -12  -1   9  281.07   28.71
  12   1  -9  311.69   28.04
 -12  -1   9  268.67   27.58
 -12  -1  -9  264.09   25.33
  12   1   9  259.67   24.45
 -13  -1  -9  142.47   17.18
  13   1   9  193.97   19.46
  13   1  -9  182.29   20.58
  13   1   9  154.26   21.10
  13   1  -9  129.21   20.65
  13   1   9  145.81   22.06
 -13  -1   9  128.54   20.69
  14   1  -9   39.86   14.07
  14   1  -9   28.15   14.20
  14   1   9   33.72   14.44
  14   1   9   43.64   12.94
  14   1   9   52.60   16.19
 -14  -1   9   27.36   14.78
 -14  -1  -9   16.36   12.10
 -15  -1   9    3.51   13.58
 -15  -1  -9  -26.03   11.24
  15   1  -9  -10.34   13.25
  15   1  -9    2.75   11.94
  15   1   9  -15.56   13.26
  15   1   9   -2.56   11.04
  15   1   9   11.09   14.97
  16   1   9    4.74   14.79
 -16  -1   9   28.36   16.95
  16   1   9    6.70   11.96
  16   1   9   38.70   17.42
 -16  -1  -9   35.79   13.67
  16   1  -9   10.90   15.21
  16   1  -9   19.82   14.24
  17   1   9   21.15   14.45
  17   1   9   56.97   19.55
 -17  -1   9   24.53   17.14
 -17  -1  -9   50.57   15.80
  17   1   9   23.85   16.82
  17   1  -9   19.65   16.95
  17   1  -9   45.63   16.34
  18   1  -9    2.92   16.68
  18   1   9   -7.15   15.31
  18   1   9   -3.42   16.78
  18   1   9    5.46   12.91
  18   1  -9    7.87   15.35
 -18  -1   9   26.83   17.79
 -18  -1  -9  -30.52   13.21
 -19  -1  -9   33.51   16.68
  19   1   9   14.65   18.16
  19   1  -9   20.78   18.26
  19   1   9    5.58   17.85
  19   1  -9   10.99   16.09
 -19  -1   9   -7.06   18.04
  20   1  -9  355.96   35.92
  20   1  -9  305.51   38.33
 -20  -1  -9  408.86   33.57
 -20  -1   9  337.19   36.94
  20   1   9  192.99   34.21
  20   1   9  264.91   37.65
  21   1   9   75.45   24.91
  21   1  -9   16.02   18.19
 -21  -1  -9   -1.72   16.40
  21   1  -9   36.32   21.63
  21   1   9    6.19   20.12
 -21  -1   9   49.79   22.64
  22   1   9   59.50   23.95
  22   1  -9  113.52   27.72
  22   1  -9   51.44   20.93
  22   1   9   63.07   25.87
 -22  -1   9   15.31   22.68
  23   1  -9   11.91   19.50
 -23  -1   9    0.33   22.73
  23   1   9   16.21   22.30
 -24  -1   9   21.29   24.74
  24   1   9   17.11   22.25
  24   1  -9    2.23   20.02
  25   1   9   -0.86   22.86
  25   1  -9    7.55   20.42
 -25  -1   9   26.71   25.59
  26   1  -9   84.67   27.03
 -26  -1   9   14.01   26.74
  26   1   9   22.17   26.29
 -27  -1   9  -32.88   24.83
  27   1  -9   21.50   24.68
  27   1   9    8.46   23.46
  27  -1  10  -28.67   23.63
  27  -1 -10  -17.48   20.05
 -27   1  10   23.17   27.81
  26  -1 -10   19.49   23.58
  26  -1  10   18.88   26.05
 -26   1  10   15.11   27.20
 -25   1  10   24.27   26.56
  25  -1 -10   10.21   20.98
  25  -1  10   46.95   26.37
 -24   1  10   40.38   26.83
  24  -1 -10   19.63   21.30
  24  -1  10  -25.33   20.93
 -23   1  10  -17.30   22.42
  23  -1  10   11.79   21.58
  23  -1 -10   -0.61   18.52
  22  -1  10  -17.52   19.80
 -22   1 -10   -4.17   18.94
  22  -1  10   -2.76   22.92
 -22   1  10   25.30   23.10
  22  -1 -10   32.49   21.72
  22  -1 -10   35.37   19.76
  21  -1  10   36.78   23.40
 -21   1 -10   25.28   19.92
  21  -1  10    2.58   19.05
  21  -1 -10   18.19   18.05
  21  -1 -10   28.66   20.81
 -21   1  10  -15.72   19.89
 -20   1 -10   77.62   21.64
  20  -1  10  133.93   28.49
  20  -1 -10  171.16   28.40
 -20   1  10   87.95   25.34
  20  -1  10  109.62   25.48
  20  -1 -10  130.26   23.20
 -19   1 -10    9.01   16.39
  19  -1  10   23.21   21.02
  19  -1 -10    6.35   16.14
  19  -1  10   20.45   18.41
  19  -1 -10   34.00   19.27
 -19   1  10  -12.10   19.05
  18  -1  10  396.83   41.73
  18  -1  10  414.09   45.00
  18  -1  10  475.87   41.61
  18  -1 -10  390.19   39.62
 -18   1 -10  474.02   40.03
  18  -1 -10  443.41   43.62
 -18   1  10  452.39   43.75
  17  -1  10   -1.27   14.73
  17  -1 -10   29.60   17.14
 -17   1 -10   10.15   15.72
  17  -1  10  -13.56   13.45
  17  -1  10   -1.49   17.32
  17  -1 -10   13.81   14.32
 -17   1  10    5.60   17.98
 -16   1 -10    4.79   13.73
  16  -1  10   36.60   18.37
  16  -1 -10   26.17   14.11
  16  -1  10   37.36   16.74
  16  -1  10   40.29   14.99
 -16   1  10  -16.53   16.58
  16  -1 -10   25.90   16.15
  15  -1  10    0.98   15.66
 -15   1 -10  -13.84   11.47
  15  -1  10    5.23   12.41
 -15   1  10   -9.86   14.95
  15  -1 -10   13.62   14.43
  15  -1  10    2.85   13.93
  15  -1 -10    2.32   12.17
  14  -1  10    9.31   14.83
 -14   1  10   -8.88   14.17
  14  -1  10    3.47   11.93
  14  -1 -10   13.66   12.87
 -14   1 -10   -1.12   11.23
  14  -1  10  -13.43   12.68
 -13   1  10   12.49   13.49
  13  -1 -10   16.83   13.19
 -13   1 -10   26.80   12.27
  13  -1  10   11.88   12.90
  13  -1  10    9.39   11.44
  13  -1  10   10.21   13.82
  12  -1  10  317.03   31.47
  12  -1  10  374.10   30.48
 -12   1  10  310.86   30.60
 -12   1 -10  316.24   30.10
  12  -1 -10  280.32   28.89
 -12   1 -10  314.48   29.70
 -12   1  10  298.16   25.84
 -12   1 -10  292.37   27.34
 -12   1  10  313.04   31.53
  12  -1  10  296.69   28.11
 -11   1  10  132.95   19.96
  11  -1  10  110.50   16.31
 -11   1  10  119.47   19.30
  11  -1 -10  117.38   17.41
 -11   1 -10  139.69   18.65
 -11   1 -10  112.64   16.19
  11  -1  10  114.03   17.31
 -11   1 -10  134.33   18.10
  11  -1  10  131.34   19.40
 -11   1  10  144.99   15.30
  10  -1 -10    8.42   10.02
 -10   1  10   21.46    9.09
 -10   1 -10   -1.43    9.69
 -10   1 -10    3.73   10.32
 -10   1  10   13.82   11.31
  10  -1  10   13.61    9.69
  10  -1  10   30.26   11.51
 -10   1  10   10.68   10.74
 -10   1 -10   16.31   10.08
  10  -1  10   13.66    9.89
   9  -1 -10   55.83   12.09
  -9   1  10   69.97   11.06
  -9   1 -10   84.62   13.81
  -9   1  10   62.50   14.73
  -9   1 -10   69.15   12.15
   9  -1  10   50.23   13.19
  -9   1  10   98.65   14.85
   9  -1  10   61.42   11.99
  -9   1 -10   40.51   12.03
   9  -1  10   61.00   12.06
  -8   1  10 1184.70   77.53
  -8   1 -10 1261.74   80.02
  -8   1 -10 1119.88   84.00
  -8   1  10 1267.40   82.99
   8  -1  10 1171.95   83.96
  -8   1 -10 1205.33   82.53
   8  -1  10 1281.49   83.92
   8  -1  10 1111.97   78.91
  -8   1  10 1209.92   81.88
   8  -1 -10 1132.39   81.71
  -7   1 -10    0.75    8.00
   7  -1  10   -3.91    6.89
  -7   1  10   -2.50    8.53
  -7   1  10   -2.75    7.15
  -7   1  10    9.93    8.57
   7  -1  10   -4.57    7.27
   7  -1  10   -2.82    8.49
   7  -1  10   -8.89    6.19
  -7   1 -10    3.03    7.57
  -7   1 -10   17.30    8.65
   6  -1  10   -1.05    7.82
  -6   1  10   11.37    8.30
   6  -1  10    1.72    6.20
  -6   1  10   -2.83    6.93
   6  -1  10   11.78    7.15
   6  -1  10    2.24    7.32
  -6   1 -10    4.22    7.68
  -5   1  10   50.20   10.51
   5  -1  10   37.80    7.76
  -5   1 -10   37.48    7.58
   5  -1  10   55.12    9.07
   5  -1  10   65.68   10.83
  -5   1 -10   36.96    9.05
  -5   1  10   58.30    9.32
   5  -1 -10   42.14    9.74
   5  -1  10   54.21    9.93
  -4   1 -10  124.01   14.38
   4  -1  10  127.46   14.45
   4  -1 -10  126.55   14.57
   4  -1  10  125.15   12.23
  -4   1  10  144.48   13.17
  -4   1  10  135.08   14.76
   4  -1  10  134.12   14.27
   4  -1  10  135.17   13.48
   4  -1 -10  135.27   12.81
  -3   1 -10  102.22   11.92
  -3   1  10   91.77   12.08
   3  -1 -10   68.92   11.38
   3  -1  10   85.27   11.66
   3  -1 -10   97.62   10.34
   3  -1  10   90.53    9.38
   3  -1  10   94.60   10.93
  -3   1  10   90.16   10.09
  -3   1 -10   98.70    9.67
   2  -1 -10   17.29    6.00
  -2   1  10    0.13    5.06
  -2   1 -10    9.45    6.63
   2  -1  10   -2.91    5.96
   2  -1 -10    7.69    7.01
   2  -1  10    2.80    4.28
  -2   1  10    8.76    6.49
   2  -1  10    1.45    5.79
  -2   1 -10    9.49    4.43
   1  -1 -10  153.01   13.10
  -1   1  10  149.08   14.30
   1  -1  10  145.14   12.40
  -1   1  10  131.40   13.04
  -1   1 -10  147.81   14.99
   1  -1 -10  130.16   14.93
   1  -1  10  160.15   15.22
   1  -1  10  175.79   14.49
  -1   1 -10  171.57   12.21
  -1   1  10  117.25   14.76
   0  -1  10   -3.35    5.99
   0   1 -10   -1.12    5.78
   0   1  10    5.93    6.70
   0  -1  10   -0.60    3.99
   0  -1  10   -3.29    6.18
   0   1  10   -2.15    5.65
   0   1  10    2.31    5.10
   0  -1 -10   -4.26    4.48
   0   1 -10   -0.19    3.48
   0  -1 -10   -7.64    6.06
  -1  -1  10  140.79   13.66
   1   1 -10  149.54   11.23
   1   1  10  135.78   12.50
   1   1  10  152.47   12.95
   1   1 -10  113.72   13.59
  -1  -1 -10  110.49   11.65
  -1  -1 -10  133.47   14.14
  -1  -1  10  142.66   11.19
   1   1  10  157.58   14.75
  -1  -1  10  125.51   14.09
   2   1  10    5.20    5.68
   2   1  10    6.66    5.62
   2   1  10   -6.71    5.80
  -2  -1 -10   18.43    6.24
  -2  -1 -10    1.94    2.08
  -2  -1  10   11.78    6.67
  -2  -1 -10   15.57    6.86
   2   1 -10    4.36    4.13
   2   1 -10    0.39    6.29
  -2  -1  10    0.70    6.15
  -3  -1 -10  101.86   10.33
   3   1  10  106.41   10.50
   3   1  10   70.14    9.74
  -3  -1 -10   80.85   11.06
  -3  -1  10   89.44   11.49
  -3  -1 -10   77.78    9.33
   3   1 -10   96.42    8.70
   3   1  10   76.63    9.45
   3   1 -10   89.98   11.24
  -3  -1  10   65.44   10.92
   3   1  10   84.70   11.21
  -4  -1 -10  104.23   13.40
  -4  -1 -10  145.75   13.00
   4   1  10  125.34   11.93
   4   1 -10  110.66   13.40
   4   1  10  148.62   14.23
  -4  -1  10  135.46   14.44
  -4  -1 -10  138.18   12.86
   4   1  10  130.50   12.97
   4   1  10  114.13   12.44
   5   1  10   51.56    7.68
   5   1  10   48.82    8.15
  -5  -1  10   40.51    9.84
   5   1  10   66.39    9.21
  -5  -1 -10   44.57    9.27
   5   1 -10   26.01    8.62
   5   1  10   39.18    8.64
   5   1  10   41.58    8.96
  -5  -1 -10   51.29    8.90
  -5  -1  10   49.98    9.29
   6   1  10   -7.12    6.29
   6   1 -10    8.83    6.70
   6   1  10   -2.56    6.38
  -6  -1  10   -8.40    7.57
   6   1  10    3.56    6.81
  -6  -1  10    3.10    7.14
   6   1  10    9.59    6.16
  -6  -1 -10   -5.82    7.02
   6   1  10   -1.68    2.90
  -6  -1 -10   -6.12    6.57
   7   1  10    2.82    7.66
   7   1  10   -0.27    6.44
   7   1  10   -2.83    6.80
  -7  -1 -10  -19.54    6.81
  -7  -1 -10   -9.26    6.52
   7   1  10   -2.68    6.00
  -7  -1  10   -4.65    5.60
   7   1 -10   -0.45    2.22
   7   1  10   -5.79    7.08
  -7  -1  10   -3.46    8.19
  -7  -1  10    2.44    8.51
   8   1  10 1160.24   77.29
   8   1  10 1143.22   81.18
  -8  -1  10 1111.01   79.76
   8   1  10 1193.05   78.24
  -8  -1 -10 1212.13   80.74
  -8  -1  10 1129.96   75.24
  -8  -1  10 1193.12   81.40
  -8  -1 -10 1214.79   82.45
   8   1  10 1195.02   82.52
  -9  -1  10   25.38   12.01
  -9  -1  10   63.46   13.85
   9   1 -10   56.47   11.37
  -9  -1 -10   81.82   11.03
   9   1  10   66.12   10.30
   9   1  10   60.08   11.86
   9   1  10   73.68   13.52
  -9  -1 -10   59.70   12.45
  -9  -1 -10   55.58   11.54
   9   1  10   85.27   13.42
  -9  -1  10   86.34    9.86
 -10  -1  10   13.39    7.45
 -10  -1  10    3.38   10.27
  10   1  10   -7.60    7.69
  10   1  10   26.06   10.63
 -10  -1 -10   -0.61    9.04
 -10  -1 -10   14.22   10.62
  10   1  10   29.00   11.50
 -10  -1  10   14.40   10.84
 -10  -1 -10    1.59    7.53
 -11  -1  10  148.49   20.03
  11   1  10  158.13   19.90
  11   1  10  135.61   18.24
 -11  -1 -10  129.32   18.42
 -11  -1 -10  144.39   17.53
 -11  -1 -10  144.52   15.67
 -11  -1  10   92.18   17.99
  11   1 -10  118.32   16.20
  11   1  10  155.95   17.24
 -11  -1  10  142.31   14.27
 -12  -1 -10  318.05   26.87
  12   1 -10  326.15   28.26
 -12  -1 -10  403.88   32.34
  12   1  10  323.56   29.37
  12   1  10  356.76   30.27
 -12  -1  10  274.96   29.76
 -12  -1 -10  298.75   28.82
  12   1  10  321.21   31.59
  12   1 -10  283.64   30.01
  13   1 -10   13.07   11.44
  13   1  10   -7.07   12.33
 -13  -1  10   19.05   14.69
 -13  -1 -10   15.47   10.34
  13   1  10    7.78   12.39
 -13  -1 -10   10.86   11.81
  13   1  10   16.56   11.02
  13   1 -10   13.48   13.20
  14   1  10  -14.93   10.08
  14   1  10    0.14   14.14
  14   1  10  -16.47   11.20
  14   1 -10  -23.37   10.20
 -14  -1 -10  -20.61   10.43
 -14  -1  10  -15.83   12.40
  14   1 -10   -0.14   11.95
  15   1  10    2.87   14.29
  15   1  10   -9.77   11.03
 -15  -1  10  -21.16   13.94
  15   1  10   -0.17   12.79
  15   1 -10  -11.46   12.04
  15   1 -10   14.52   14.50
 -15  -1 -10  -10.37   11.54
 -16  -1  10   -0.59   15.31
  16   1 -10  -15.03   12.30
  16   1  10  -11.34   13.29
 -16  -1 -10  -24.86   11.23
  16   1  10   17.62   16.31
  16   1 -10   15.79   16.27
  16   1  10    7.16   12.77
 -17  -1  10  -16.30   16.56
  17   1  10   12.40   13.16
  17   1  10   12.88   16.31
 -17  -1 -10  -23.65   12.40
  17   1 -10   19.22   16.78
  17   1  10   19.31   16.85
  17   1 -10    6.94   14.84
 -18  -1  10  423.10   41.33
  18   1 -10  354.58   37.51
  18   1  10  444.63   41.67
  18   1 -10  455.72   43.06
  18   1  10  364.24   41.71
 -18  -1 -10  426.52   36.54
  18   1  10  441.71   38.08
  19   1  10    9.81   18.15
  19   1 -10    0.84   18.02
  19   1  10   22.90   19.64
  19   1 -10   25.05   17.68
 -19  -1 -10    9.30   15.16
 -19  -1  10    1.97   18.75
  20   1 -10  122.61   23.39
  20   1  10  105.38   26.16
 -20  -1  10  104.54   25.40
 -20  -1 -10   96.46   20.84
  20   1  10   85.64   24.34
  20   1 -10  134.23   26.73
  21   1 -10   33.49   18.60
  21   1  10   49.89   22.17
  21   1 -10   47.64   22.35
  21   1  10   36.67   21.72
 -21  -1  10   23.40   20.68
 -21  -1 -10   19.84   17.18
 -22  -1  10   33.75   22.02
  22   1 -10    0.13   21.26
  22   1 -10   -1.81   18.16
  22   1  10   12.89   21.50
  22   1  10   22.01   23.32
  23   1 -10    9.00   18.93
  23   1  10    0.53   21.53
 -23  -1  10    2.03   22.23
 -24  -1  10   -8.58   22.16
  24   1 -10  -20.37   19.71
  24   1  10  -13.59   21.09
  25   1 -10   -9.34   20.55
  25   1  10   22.70   24.44
 -25  -1  10   31.35   25.61
  26   1  10  104.50   31.21
 -26  -1  10   63.68   28.72
  26   1 -10   62.95   25.53
  27   1  10   -0.14   23.89
 -27  -1  10   -4.84   26.50
  27   1 -10   12.84   24.21
 -26   1  11   17.05   26.89
  26  -1 -11   -2.22   21.23
  26  -1  11  -15.34   23.87
  25  -1 -11  -12.04   21.00
 -25   1  11   35.70   25.80
  25  -1  11  -10.94   23.35
  24  -1  11   -8.26   22.02
 -24   1  11    9.58   24.65
  24  -1 -11  -17.23   19.32
  23  -1 -11   14.27   21.07
  23  -1  11  -28.24   19.46
 -23   1  11  -10.81   23.78
  22  -1 -11   16.80   18.84
 -22   1 -11    6.37   19.52
  22  -1  11   19.85   22.06
  22  -1  11    2.94   23.52
 -22   1  11    8.10   23.47
  22  -1 -11   -9.43   20.07
  21  -1  11  117.09   26.81
 -21   1 -11   86.14   22.90
  21  -1 -11   80.40   25.96
  21  -1 -11   64.09   21.57
 -21   1  11   61.62   25.16
  21  -1  11   98.41   28.30
  20  -1  11   12.10   19.46
  20  -1 -11    7.32   17.46
  20  -1  11    4.63   20.69
 -20   1 -11   -1.39   18.26
 -20   1  11    0.01   19.83
  20  -1 -11  -18.24   17.85
  19  -1 -11  120.15   25.08
  19  -1  11   76.25   25.00
  19  -1 -11   99.78   21.15
 -19   1  11   77.22   23.86
  19  -1  11  113.17   25.74
 -19   1 -11   90.73   21.96
  18  -1 -11   -0.72   14.65
  18  -1  11    4.09   18.88
  18  -1  11   10.30   17.32
  18  -1 -11   -5.28   16.09
 -18   1  11   -8.03   17.76
 -18   1 -11    0.81   16.16
  17  -1  11   -0.13   15.84
 -17   1  11   24.53   19.08
 -17   1 -11    2.57   14.74
  17  -1  11   31.98   19.04
  17  -1 -11   20.34   14.55
  17  -1  11   29.21   15.52
  17  -1 -11   23.49   16.89
 -16   1  11   -1.17   16.67
  16  -1 -11   35.00   16.72
  16  -1  11   56.60   18.82
  16  -1 -11   33.48   14.33
  16  -1  11   40.45   18.64
  16  -1  11   28.72   14.07
 -16   1 -11   11.62   14.09
 -15   1  11    5.30   15.77
  15  -1  11   20.64   16.96
  15  -1 -11   39.86   13.90
  15  -1 -11   15.05   13.89
  15  -1  11    1.59   13.79
  15  -1  11   22.80   13.15
 -15   1 -11   36.05   14.97
  14  -1  11   18.85   16.25
 -14   1  11   12.72   15.33
  14  -1  11   13.25   13.53
  14  -1 -11    0.64   12.63
 -14   1 -11   -1.92   12.56
  14  -1  11   -3.48   11.30
  13  -1 -11   51.64   15.31
 -13   1 -11   29.39   14.78
  13  -1  11   52.86   14.27
 -13   1  11   65.99   13.11
  13  -1  11   40.22   14.35
  13  -1  11   59.54   17.46
 -13   1 -11   16.50   13.46
 -13   1  11   61.86   17.11
  12  -1 -11    4.27   11.71
 -12   1  11   26.04   14.05
 -12   1 -11  -12.35   10.28
 -12   1 -11    3.73   12.34
  12  -1  11   15.47   13.32
  12  -1  11   22.03   11.64
  12  -1  11   18.79   12.32
 -12   1  11    7.17   13.94
 -12   1  11   -5.32    9.41
 -11   1  11  227.86   26.83
  11  -1 -11  286.93   26.83
 -11   1  11  241.68   22.70
 -11   1  11  332.21   28.90
  11  -1  11  292.81   26.20
  11  -1  11  261.35   27.71
 -11   1 -11  272.40   24.36
  11  -1  11  224.63   24.69
 -11   1 -11  232.40   25.47
 -11   1 -11  264.01   26.59
 -10   1 -11   20.22   11.17
 -10   1 -11   10.99    9.71
  10  -1  11   11.65   10.16
 -10   1  11   -3.75    7.96
 -10   1  11  -35.79    9.99
  10  -1  11   -9.71    9.13
  10  -1 -11   22.34   10.59
 -10   1  11   19.97   11.76
  10  -1  11   34.70   12.77
 -10   1 -11   23.45   10.86
   9  -1  11   95.04   14.42
  -9   1  11   94.66   12.45
  -9   1  11   59.65   14.68
  -9   1 -11  131.51   14.44
   9  -1  11   80.64   13.08
  -9   1  11   63.72   14.34
  -9   1 -11  108.75   15.50
   9  -1 -11  103.49   14.57
  -9   1 -11   83.08   14.30
   9  -1  11  104.10   16.08
   9  -1  11   81.03   14.31
   8  -1  11   -5.43    8.31
  -8   1 -11  -16.01    7.30
   8  -1  11   -2.90    8.18
   8  -1  11    5.36    7.88
   8  -1  11    2.72    9.39
  -8   1  11   -1.74    8.69
  -8   1 -11    1.15    8.85
  -8   1  11   -9.41    7.08
  -8   1  11   -8.35    8.56
  -8   1 -11  -16.31    7.82
   7  -1  11  243.97   20.40
   7  -1  11  199.45   19.94
   7  -1  11  239.60   21.87
  -7   1  11  235.52   21.86
  -7   1 -11  179.74   20.94
  -7   1  11  263.40   23.10
   7  -1  11  240.51   22.89
  -6   1  11  464.43   35.79
   6  -1  11  450.86   33.26
   6  -1  11  419.83   36.06
   6  -1  11  526.98   37.03
  -6   1  11  467.59   35.36
   6  -1  11  451.13   33.92
   6  -1 -11  478.50   36.92
   5  -1 -11  368.06   26.51
  -5   1  11  343.35   28.53
   5  -1  11  348.18   26.14
   5  -1  11  356.92   29.12
   5  -1  11  361.14   27.16
  -5   1 -11  325.64   29.00
   5  -1  11  340.07   28.25
  -5   1  11  338.67   27.46
   5  -1 -11  370.19   29.68
  -4   1  11   13.09    6.42
   4  -1  11    4.16    6.27
  -4   1 -11   18.78    8.19
  -4   1 -11   11.32    5.94
   4  -1  11    4.06    6.47
   4  -1  11   12.91    5.88
   4  -1 -11   18.94    8.44
  -4   1  11   11.22    8.52
   4  -1 -11   16.04    6.76
   4  -1  11   25.12    8.48
  -3   1  11  536.27   39.65
   3  -1 -11  558.07   41.79
  -3   1 -11  545.85   41.50
   3  -1  11  508.87   38.62
   3  -1  11  537.16   37.29
   3  -1 -11  614.30   38.10
  -3   1 -11  564.38   37.46
   3  -1  11  540.76   41.56
   2  -1 -11   44.62    8.09
   2  -1  11   53.91    9.71
   2  -1  11   50.18    9.08
   2  -1 -11   38.36    9.61
  -2   1  11   46.98    9.90
  -2   1 -11   60.00   10.10
   2  -1  11   56.18    7.29
  -2   1 -11   60.88    7.11
  -2   1  11   53.58    8.05
  -1   1  11   92.65   10.35
   1  -1  11  109.73   12.52
   1  -1 -11   83.45   12.03
   1  -1  11  104.95   11.46
  -1   1  11  108.01   12.81
  -1   1 -11   96.70    8.88
  -1   1 -11   72.48   11.45
   1  -1 -11  101.31   10.35
   1  -1  11   90.82    9.16
  -1   1  11   79.23   11.11
   0   1 -11    3.83    6.68
   0  -1  11    5.64    6.26
   0  -1  11   -3.90    4.16
   0   1  11   -1.11    5.90
   0   1  11    3.45    5.51
   0   1  11    1.34    6.42
   0  -1  11   -3.91    5.82
   0   1 -11    1.29    3.78
   0  -1 -11   -0.98    6.68
   0  -1 -11    3.10    4.86
   1   1  11   89.43   10.34
  -1  -1  11   85.94   12.05
   1   1  11   82.90   11.97
  -1  -1  11   76.18   11.43
  -1  -1 -11   89.44    9.87
  -1  -1 -11  120.60   12.73
   1   1 -11  108.84    8.87
  -1  -1  11  103.43    9.00
   1   1 -11   88.80   11.91
   1   1  11   83.49   10.67
   2   1  11   44.48    9.55
   2   1 -11   54.16    9.54
   2   1  11   60.23    8.59
  -2  -1 -11   42.98    9.32
   2   1  11   57.64    8.34
  -2  -1  11   45.74    9.43
  -2  -1  11   42.32    9.45
  -2  -1 -11   24.24    5.59
   2   1 -11   49.27    6.37
  -3  -1  11  512.62   39.54
   3   1  11  567.77   38.19
   3   1  11  549.87   41.34
  -3  -1  11  566.29   41.64
   3   1  11  552.21   39.06
  -3  -1 -11  578.02   41.48
   3   1 -11  504.32   40.90
   3   1  11  534.68   37.88
   3   1 -11  573.06   36.64
   4   1 -11   24.04    6.03
   4   1  11   23.83    8.26
   4   1 -11    9.61    7.65
   4   1  11   19.89    6.41
  -4  -1 -11   24.36    8.52
   4   1  11   11.04    6.73
  -4  -1  11   23.39    8.83
   4   1  11   11.85    6.38
   5   1  11  324.17   27.07
   5   1  11  357.89   28.52
   5   1  11  327.22   25.95
  -5  -1  11  372.40   27.72
   5   1 -11  349.20   28.30
  -5  -1 -11  336.00   28.15
  -5  -1  11  329.87   28.00
   5   1  11  340.70   25.29
  -6  -1  11  436.61   33.53
  -6  -1 -11  451.83   34.10
  -6  -1 -11  488.90   32.94
   6   1  11  445.83   31.92
   6   1  11  434.56   30.73
  -6  -1  11  493.94   34.09
   6   1  11  303.74   31.47
   6   1  11  398.88   33.69
   6   1 -11  440.98   33.95
  -7  -1 -11  208.27   20.42
   7   1  11  226.81   20.75
  -7  -1  11  235.62   21.26
   7   1  11  240.43   18.99
   7   1  11  234.77   19.99
  -7  -1  11  213.83   21.46
   7   1 -11  165.04   19.17
  -7  -1 -11  211.93   20.00
  -8  -1  11   -5.54    9.87
  -8  -1  11   -1.49    6.45
   8   1  11    5.82    8.39
   8   1  11  -12.55    6.64
   8   1  11   -3.22    7.76
   8   1  11   -3.68    7.94
  -8  -1  11   -7.45    8.91
  -8  -1 -11    3.41    8.26
   8   1 -11   -1.28    2.66
  -8  -1 -11   -2.92    7.56
   9   1  11   63.97   13.90
  -9  -1  11   67.75   14.34
  -9  -1  11   78.41   10.64
  -9  -1  11   59.98   14.15
   9   1  11  105.69   14.30
  -9  -1 -11  110.93   14.88
   9   1  11   93.22   13.05
   9   1 -11   59.35   12.18
   9   1  11   76.03   11.30
  -9  -1 -11   94.09   13.37
 -10  -1 -11   16.80   10.93
  10   1  11   23.01   11.44
  10   1  11   18.74    8.61
  10   1  11    1.77    8.92
 -10  -1  11   10.17    7.68
 -10  -1  11   36.37   12.48
  10   1  11   29.90   10.96
 -10  -1 -11   33.95   10.75
 -10  -1 -11    7.23    8.86
  10   1 -11    3.31    8.87
 -10  -1  11   21.38   12.05
  11   1  11  259.94   26.58
 -11  -1 -11  271.87   25.06
 -11  -1  11  232.08   26.04
  11   1  11  267.14   24.20
 -11  -1  11  226.76   26.33
  11   1  11  238.55   24.74
 -11  -1 -11  241.65   22.17
  11   1 -11  266.08   23.56
  11   1 -11  304.42   25.20
 -11  -1 -11  246.52   25.31
 -11  -1  11  224.59   20.63
 -12  -1 -11   29.40   10.41
 -12  -1 -11    3.41   11.78
  12   1  11   -4.78   10.56
 -12  -1 -11   23.12   11.87
  12   1  11   22.67   11.05
 -12  -1  11   11.53   14.06
  12   1  11   10.09   12.57
  12   1 -11   30.76   11.10
 -12  -1  11  -14.27    8.25
  13   1  11   51.82   16.18
  13   1  11   38.38   13.26
 -13  -1  11   60.30   16.55
  13   1  11   59.46   15.50
  13   1 -11   67.12   14.52
 -13  -1 -11   56.85   12.78
 -13  -1 -11   34.49   14.24
 -14  -1  11    7.57   14.46
 -14  -1 -11   -7.34   12.22
  14   1  11   -0.38   13.51
 -14  -1 -11   -5.71   10.59
  14   1 -11   18.03   12.37
  14   1  11    8.49   13.31
  14   1  11    6.42   11.67
  15   1 -11   54.78   15.35
  15   1  11   15.80   12.91
  15   1 -11   -0.99   14.35
  15   1  11   31.75   16.10
 -15  -1 -11   17.10   12.68
 -15  -1  11    5.18   15.21
  15   1  11   13.76   15.87
 -16  -1  11   31.36   18.65
  16   1 -11   15.51   16.35
  16   1  11   26.12   14.22
  16   1  11   26.73   16.69
  16   1 -11   17.21   13.90
 -16  -1 -11   24.28   13.78
  16   1  11   28.35   17.84
  17   1  11   28.48   17.77
 -17  -1 -11   39.74   14.73
 -17  -1  11   66.30   20.02
  17   1  11   28.99   17.57
  17   1  11   14.74   14.40
  17   1 -11   57.38   19.90
  17   1 -11   18.22   15.01
  18   1  11   -7.97   13.34
 -18  -1  11   16.96   17.88
  18   1  11    1.51   17.38
  18   1  11  -15.46   16.32
 -18  -1 -11  -15.35   12.84
  18   1 -11   24.52   15.69
  18   1 -11   -7.32   16.15
 -19  -1  11   73.30   24.15
  19   1 -11  129.99   25.87
 -19  -1 -11  131.76   20.67
  19   1  11  123.20   24.68
  19   1 -11   89.40   21.32
  19   1  11   76.20   24.09
  20   1 -11   -3.70   18.70
  20   1  11   -5.69   18.60
  20   1  11   18.76   20.46
 -20  -1 -11    5.29   16.23
 -20  -1  11   13.53   20.40
  20   1 -11  -13.82   15.83
  21   1 -11   76.56   25.99
  21   1 -11   83.10   22.11
  21   1  11   55.00   23.62
  21   1  11   54.37   24.75
 -21  -1  11   65.06   25.13
  22   1 -11   10.78   17.70
 -22  -1  11   22.15   23.13
  22   1 -11   -1.80   21.81
  22   1  11    6.53   22.05
  22   1  11  -19.31   19.11
 -23  -1  11   29.59   24.48
  23   1  11  -14.74   20.56
  23   1 -11   42.24   21.03
  24   1  11   10.72   22.51
 -24  -1  11   21.63   25.42
  24   1 -11   30.73   20.96
  25   1  11    5.53   24.31
 -25  -1  11   19.87   26.45
  25   1 -11  -36.27   19.05
 -26  -1  11   -7.86   25.79
  26   1 -11   -8.07   21.67
  26   1  11    8.16   25.54
 -26   1  12   98.60   32.36
  26  -1  12   58.60   28.10
  26  -1 -12   54.80   26.01
  25  -1 -12   31.62   24.19
  25  -1  12    5.39   23.19
 -25   1  12   -1.79   26.31
  24  -1  12   24.29   25.71
 -24   1  12    0.83   24.84
  24  -1 -12   38.07   22.54
  23  -1 -12   26.73   20.29
  23  -1  12    1.26   22.32
 -23   1  12   -5.21   23.59
  22  -1 -12    1.82   19.18
  22  -1  12   32.47   23.37
  22  -1  12  -19.02   21.86
  22  -1 -12   24.11   22.04
 -22   1  12   37.28   24.63
  21  -1  12  141.18   27.51
 -21   1  12   81.71   27.10
  21  -1 -12   99.70   22.80
  21  -1  12  100.87   28.84
 -21   1 -12  109.18   23.80
  21  -1 -12   95.29   25.97
 -20   1 -12  129.54   24.30
  20  -1 -12  138.45   28.79
  20  -1  12  132.89   29.75
  20  -1 -12  141.25   25.09
  20  -1  12  186.71   29.36
 -20   1  12  140.38   29.62
  19  -1 -12   15.86   17.19
 -19   1 -12   25.88   17.78
 -19   1  12   21.04   21.39
  19  -1 -12   18.38   19.38
  19  -1  12   30.79   20.07
  19  -1  12   40.38   22.78
 -18   1  12   40.01   20.16
 -18   1 -12   24.58   17.10
  18  -1 -12   33.96   17.45
  18  -1  12    2.44   17.73
  18  -1  12   63.23   23.08
  18  -1 -12   54.61   19.56
  17  -1  12  -13.67   14.59
  17  -1 -12  -17.67   14.99
  17  -1 -12   -7.15   13.77
 -17   1  12   -3.52   16.98
  17  -1  12   -4.67   16.74
 -17   1 -12   -1.25   15.10
  16  -1 -12  123.33   20.80
 -16   1 -12  138.70   21.00
  16  -1 -12   98.21   21.70
  16  -1  12  127.73   22.54
 -16   1  12   70.16   21.19
  16  -1  12  112.38   20.27
  16  -1  12  149.37   25.96
 -15   1 -12  519.71   44.68
  15  -1 -12  619.54   49.03
 -15   1  12  493.71   47.98
  15  -1  12  637.36   51.61
  15  -1  12  623.39   48.49
  15  -1 -12  507.52   44.87
  15  -1  12  553.94   46.99
  14  -1  12   80.17   17.89
  14  -1  12   70.63   19.68
  14  -1 -12   73.14   17.44
 -14   1 -12   56.02   15.49
  14  -1  12   72.91   16.94
 -14   1  12   74.65   14.59
 -14   1  12   40.41   18.54
  13  -1 -12  119.37   19.46
 -13   1 -12  119.73   20.04
  13  -1  12  126.84   18.76
  13  -1  12  158.18   23.43
 -13   1 -12  113.00   17.77
 -13   1  12  116.88   16.10
  13  -1  12  108.12   19.18
 -13   1  12  124.85   21.74
  12  -1  12   38.97   14.38
 -12   1 -12  106.56   14.97
  12  -1  12   35.63   13.24
 -12   1 -12   28.14   14.19
 -12   1  12   32.13   11.64
  12  -1 -12   32.01   13.43
  12  -1  12   45.23   15.79
 -12   1  12   61.45   16.93
 -11   1  12  260.53   27.53
  11  -1  12  246.70   24.82
 -11   1 -12  258.07   23.87
  11  -1  12  215.05   26.41
 -11   1 -12  303.40   27.40
 -11   1  12  207.38   21.84
 -11   1 -12  292.44   26.38
  11  -1 -12  215.53   24.79
  11  -1  12  261.77   25.25
 -11   1  12  242.16   26.55
 -10   1  12  120.08   19.06
 -10   1  12  131.34   15.30
  10  -1  12  113.97   15.77
 -10   1 -12  113.44   17.64
 -10   1 -12  127.13   17.99
  10  -1  12  120.62   16.91
 -10   1  12  146.87   19.50
  10  -1  12  129.20   19.13
 -10   1 -12  129.44   16.77
  10  -1  12  122.46   16.82
   9  -1  12   19.69   11.69
  -9   1  12   -2.99    9.33
  -9   1 -12   13.11    9.61
  -9   1  12    0.96    8.50
   9  -1  12   11.29    9.12
  -9   1 -12    9.29   10.31
  -9   1 -12   -7.16    9.00
  -9   1  12   -4.09   10.02
   9  -1  12   -6.94    8.85
   9  -1  12   12.21    8.66
  -8   1  12  -11.73    9.45
  -8   1  12    3.28    7.90
  -8   1  12   10.35    9.75
   8  -1  12    0.93    9.09
   8  -1  12    3.25    8.23
  -8   1 -12  -14.29    8.74
   8  -1  12   -1.48   10.24
   8  -1  12  -11.30    8.31
  -7   1  12  294.98   28.16
   7  -1  12  321.49   28.59
   7  -1  12  284.60   25.94
   7  -1 -12  322.87   28.78
  -7   1 -12  359.75   29.73
   7  -1  12  314.74   26.21
  -7   1  12  352.94   27.94
   7  -1  12  356.80   29.04
   6  -1 -12  998.07   73.44
   6  -1  12  985.18   68.89
   6  -1  12 1063.62   73.44
  -6   1  12 1023.29   70.57
  -6   1 -12  989.10   73.21
  -6   1  12 1015.73   70.86
   6  -1  12 1079.65   72.02
   6  -1  12 1036.50   67.99
   5  -1 -12   35.66    8.61
  -5   1  12   15.35    9.49
   5  -1  12    5.30    8.28
   5  -1  12   26.28    9.55
   5  -1  12    9.98    7.97
  -5   1  12   28.98    8.00
  -5   1 -12    9.08    8.60
   5  -1 -12   20.74    9.50
   5  -1  12   14.55    7.04
   4  -1  12   -7.11    6.20
  -4   1  12   -2.19    6.08
  -4   1 -12    9.30    7.99
   4  -1  12   -7.25    4.25
   4  -1 -12    7.40    8.27
  -4   1  12   -4.39    8.01
   4  -1  12   -2.61    7.46
   4  -1  12   -2.29    5.43
  -4   1 -12    1.60    5.81
   4  -1 -12    6.58    6.46
   3  -1  12   12.16    6.18
  -3   1 -12   20.04    6.20
   3  -1  12   31.09    9.03
  -3   1 -12   22.69    8.72
   3  -1 -12   22.66    8.81
   3  -1  12   23.51    7.59
  -3   1  12   28.64    9.02
   3  -1 -12   13.13    6.58
   2  -1  12   23.18    8.71
  -2   1  12   22.08    7.11
   2  -1  12   28.02    7.70
  -2   1 -12    9.94    8.27
   2  -1 -12   39.98    7.75
  -2   1 -12   41.13    6.58
  -2   1  12   35.52    9.07
   2  -1  12   22.02    6.40
   2  -1 -12   18.73    8.65
   1  -1  12   86.97   11.46
  -1   1  12   96.15   10.54
   1  -1  12   75.43   11.93
   1  -1 -12   78.30   10.17
  -1   1  12   95.22   11.84
  -1   1 -12   61.88   11.57
  -1   1 -12   85.64    8.76
   1  -1  12   77.81    9.04
   1  -1 -12  104.95   12.94
  -1   1  12   97.55   12.89
   0   1 -12    2.60    4.11
   0   1  12   -9.66    6.46
   0  -1  12  -10.45    6.36
   0  -1 -12   -6.29    5.22
   0   1 -12   13.70    7.81
   0  -1  12   -3.96    4.59
   0   1  12   -0.21    5.83
   0   1  12    0.65    6.90
   0  -1 -12   -5.23    6.71
   0  -1  12    0.73    7.38
  -1  -1  12   91.56   12.80
   1   1  12   93.68   10.76
  -1  -1  12   85.08   11.96
  -1  -1  12   84.78    8.82
   1   1 -12   93.81   12.49
  -1  -1 -12   92.17   10.26
   1   1 -12   88.87    8.63
  -1  -1 -12   84.80   12.31
   1   1  12   84.46   11.26
   1   1  12  105.57   12.91
   2   1  12   27.54    7.77
  -2  -1 -12   30.39    6.85
   2   1  12   31.51    9.10
  -2  -1  12   35.73    9.36
   2   1  12   23.10    7.24
   2   1 -12   36.41    9.09
   2   1 -12   31.42    5.85
  -2  -1  12   19.47    8.53
  -2  -1 -12   31.62    8.99
  -3  -1 -12   17.83    8.27
  -3  -1  12   13.59    8.40
   3   1  12    8.33    6.70
   3   1 -12   32.19    6.07
   3   1  12   18.37    8.51
   3   1 -12   20.42    8.35
   3   1  12   28.63    7.69
  -3  -1  12   27.41    8.83
   3   1  12   25.18    7.34
   4   1  12    7.32    6.88
   4   1 -12    0.77    5.18
   4   1  12   -0.27    5.85
   4   1  12    7.28    7.48
   4   1 -12    6.92    7.71
   4   1  12    3.56    6.86
  -4  -1 -12    2.50    7.65
  -4  -1  12   -0.17    7.98
  -5  -1  12   12.03    9.16
  -5  -1  12   12.09    7.94
   5   1  12   26.11    7.30
   5   1  12   26.13    8.56
   5   1  12   23.32    8.14
   5   1  12   26.37    9.27
   5   1 -12   22.09    7.01
   5   1 -12    9.13    8.31
  -5  -1 -12   16.43    8.71
   6   1  12  977.13   69.04
   6   1  12  941.70   66.66
  -6  -1  12  962.08   68.86
   6   1  12 1034.96   66.59
  -6  -1  12 1036.66   69.57
  -6  -1 -12  995.09   71.33
   6   1  12  993.64   71.38
   6   1 -12 1035.34   71.51
  -7  -1  12  278.41   27.75
   7   1 -12  335.50   28.68
  -7  -1 -12  335.75   27.61
   7   1  12  329.99   25.36
  -7  -1  12  362.74   28.42
   7   1  12  290.76   27.97
  -7  -1 -12  344.90   29.12
   7   1  12  333.48   26.69
  -8  -1 -12    3.54    9.10
  -8  -1  12   14.00   11.23
   8   1  12   -8.28    6.09
  -8  -1  12   10.65    7.01
   8   1  12   -3.96    8.47
  -8  -1  12  -11.11    9.03
   8   1  12   -3.62    6.98
   8   1  12   -2.98    7.59
  -8  -1 -12  -12.71    7.84
   8   1 -12   -2.19    5.57
   9   1  12  -13.63    8.18
  -9  -1  12   -7.73    9.39
  -9  -1 -12   11.42    9.32
   9   1  12    3.41    8.97
  -9  -1  12   -4.97    7.51
   9   1 -12    4.33    4.96
   9   1  12    2.20    9.30
  -9  -1  12   -3.40    9.89
   9   1  12   -0.49    7.18
  -9  -1 -12   11.89    9.61
  10   1  12  153.88   17.95
 -10  -1  12  126.15   19.09
  10   1  12  144.63   18.03
  10   1  12  115.71   18.00
  10   1  12  128.75   15.13
 -10  -1 -12  132.36   18.00
 -10  -1 -12  133.23   17.62
  10   1 -12  132.81   17.20
 -10  -1  12  147.37   14.18
 -10  -1  12  121.81   19.04
  11   1  12  273.94   24.75
 -11  -1  12  215.23   26.09
  11   1  12  256.00   21.76
 -11  -1  12  214.94   26.00
  11   1  12  272.66   27.06
  11   1 -12  226.53   23.77
 -11  -1  12  218.78   20.31
  11   1  12  236.28   24.44
 -11  -1 -12  234.12   24.30
 -11  -1 -12  271.21   25.53
  12   1 -12   48.41   12.45
 -12  -1 -12   55.55   12.18
 -12  -1 -12   39.58   14.42
 -12  -1 -12   35.85   13.60
 -12  -1  12   45.85   10.87
  12   1  12   26.90   11.08
  12   1  12   40.44   14.77
  12   1 -12   45.93   13.34
 -12  -1  12   29.42   14.77
  12   1  12   79.11   14.48
  12   1  12   47.74   14.34
  13   1 -12  126.85   18.05
  13   1  12  149.29   20.53
 -13  -1 -12   85.62   17.68
 -13  -1 -12  134.17   16.85
  13   1  12  117.67   20.67
  13   1 -12  109.00   17.28
 -13  -1  12  120.20   21.13
  13   1  12  131.13   18.39
  14   1 -12   98.23   16.44
 -14  -1 -12   90.48   15.25
 -14  -1 -12   71.18   16.97
  14   1  12   79.14   15.98
  14   1  12   55.59   18.15
 -14  -1  12   94.53   20.97
  14   1  12   51.22   16.73
  14   1 -12   78.51   15.99
  15   1 -12  542.20   45.80
  15   1  12  580.80   48.06
  15   1  12  653.17   49.65
  15   1  12  563.25   50.17
 -15  -1 -12  592.32   44.44
 -15  -1  12  536.25   48.59
 -16  -1  12  143.21   25.02
  16   1  12  130.56   20.39
  16   1  12  174.73   24.95
  16   1 -12  133.72   20.86
  16   1  12  109.83   23.69
 -16  -1 -12   93.84   17.85
 -17  -1  12  -16.21   16.83
  17   1  12   12.07   17.50
  17   1 -12   19.47   14.09
 -17  -1 -12  -44.08   11.03
  17   1  12    1.79   13.68
  17   1  12    4.21   15.42
 -18  -1 -12   43.82   16.05
  18   1  12   39.33   19.62
  18   1  12   56.28   22.22
 -18  -1  12   75.74   21.71
  18   1 -12   58.43   18.47
  18   1  12   41.45   16.47
  19   1  12   41.95   21.56
  19   1 -12   39.05   17.75
  19   1  12   10.39   19.41
 -19  -1  12   27.31   19.65
 -19  -1 -12   19.17   16.08
  20   1  12  149.81   29.62
 -20  -1 -12   97.69   20.82
  20   1  12  171.98   28.76
  20   1 -12  116.32   23.58
 -20  -1  12   72.17   23.99
  21   1  12  109.31   26.59
  21   1 -12   69.77   22.30
 -21  -1  12   32.60   24.10
  21   1  12   98.08   27.21
  22   1  12  -19.52   20.23
 -22  -1  12   17.55   23.13
  22   1  12    9.48   22.52
  22   1 -12   28.52   19.84
  23   1 -12   25.17   19.48
 -23  -1  12   25.84   24.41
  23   1  12   29.24   23.51
  24   1 -12   -4.01   20.81
 -24  -1  12   46.44   26.69
  24   1  12   -4.11   21.99
  25   1 -12   34.12   22.24
 -25  -1  12   39.03   28.52
  25   1  12    8.08   25.36
  26   1 -12   69.87   26.59
  26   1  12   61.59   29.54
 -26  -1  12   42.82   29.85
  26  -1 -13  148.41   31.00
 -26   1  13   43.82   31.45
  26  -1  13   98.09   31.88
  25  -1 -13    5.53   21.02
  25  -1  13  -21.72   23.15
 -25   1  13   15.45   27.63
  24  -1  13   16.61   24.35
  24  -1 -13   29.07   22.03
 -24   1  13  -11.26   24.69
  23  -1  13  -26.34   20.28
  23  -1 -13   -5.42   19.60
 -23   1  13    3.67   24.23
 -22   1  13   82.46   26.37
  22  -1  13   73.89   25.93
  22  -1  13  116.42   30.61
  22  -1 -13   86.50   23.08
  21  -1 -13   13.53   21.36
 -21   1  13    8.08   22.69
 -21   1 -13   11.10   18.36
  21  -1  13   14.14   24.38
  21  -1 -13   -4.93   17.80
  21  -1  13   38.99   22.33
  20  -1  13   51.05   22.49
  20  -1  13   89.02   27.09
  20  -1 -13   87.59   24.82
 -20   1 -13   71.86   20.81
  20  -1 -13   19.35   18.26
 -20   1  13   75.77   26.95
 -19   1 -13   -1.64   16.42
  19  -1 -13    2.45   17.87
 -19   1  13   34.13   22.56
  19  -1 -13   25.19   16.99
  19  -1  13    7.69   17.44
  19  -1  13   32.46   22.42
  18  -1  13  125.18   24.85
 -18   1  13  131.94   27.04
  18  -1  13  178.58   30.51
  18  -1 -13   79.94   22.78
  18  -1 -13   98.64   20.29
 -18   1 -13  137.29   22.96
  17  -1 -13    0.95   13.96
 -17   1 -13   21.78   16.29
 -17   1  13   30.01   20.85
  17  -1  13   16.34   16.91
  17  -1 -13   22.64   17.20
  17  -1  13    8.53   17.96
  16  -1  13   66.73   21.38
 -16   1  13    9.94   18.18
  16  -1 -13   19.97   16.22
  16  -1  13   28.15   16.69
  16  -1 -13   26.83   14.24
 -16   1 -13   18.46   15.16
  15  -1 -13   34.81   16.82
  15  -1  13   14.54   14.99
  15  -1  13   43.78   18.75
 -15   1 -13   48.94   15.63
 -15   1  13   32.24   19.16
  15  -1  13   22.71   14.94
 -14   1  13  225.85   28.11
  14  -1  13  177.18   24.69
  14  -1 -13  210.75   25.58
 -14   1 -13  252.95   27.11
 -14   1  13  203.29   21.56
  14  -1  13  194.67   24.37
 -14   1 -13  205.28   23.52
  14  -1  13  147.09   26.27
 -13   1 -13  -15.04   11.31
  13  -1  13    6.16   14.84
  13  -1  13   -1.52   11.74
 -13   1  13   11.69   15.46
 -13   1  13  -19.15   10.99
  13  -1  13   -3.27   11.70
 -13   1 -13  -17.49   13.27
  12  -1  13  100.65   17.99
 -12   1 -13   99.62   16.99
  12  -1  13  110.56   20.47
  12  -1  13  110.70   16.34
 -12   1 -13  136.24   19.77
 -12   1  13  114.65   15.52
  12  -1  13  116.59   18.45
 -12   1  13  136.51   21.85
 -11   1  13   74.30   18.79
 -11   1 -13   92.79   15.65
 -11   1  13  100.23   14.73
  11  -1  13   88.36   15.94
 -11   1 -13   84.19   16.76
  11  -1  13   96.78   14.96
  11  -1  13  118.74   17.62
 -11   1 -13   91.53   17.37
 -11   1  13  112.61   18.81
  11  -1  13  103.72   18.91
  10  -1  13   61.55   13.67
 -10   1 -13   59.57   15.16
 -10   1  13   70.16   17.17
  10  -1  13   90.05   15.47
 -10   1  13  104.44   17.48
  10  -1  13   77.46   14.30
 -10   1  13   81.03   13.57
 -10   1 -13   79.35   15.31
  10  -1  13   50.05   15.12
  -9   1  13  107.86   18.31
   9  -1  13  122.27   15.92
   9  -1  13   96.71   14.59
   9  -1  13   86.20   16.66
  -9   1  13  105.07   14.03
  -9   1  13  137.26   17.76
  -9   1 -13   71.05   15.06
   9  -1  13  109.93   16.33
  -8   1  13   33.20   11.52
   8  -1  13   52.70   13.49
  -8   1 -13   36.16   12.03
  -8   1  13   55.69   13.77
   8  -1  13   28.37    9.99
   8  -1 -13   34.20   11.90
   8  -1  13   34.53   11.38
   8  -1  13   39.66   10.31
   7  -1  13   13.84    8.77
  -7   1 -13    9.91    9.89
   7  -1 -13   -1.89    8.80
  -7   1  13   -3.92    8.47
  -7   1  13   11.09   10.63
   7  -1  13    5.88    9.80
   7  -1  13    0.83    9.15
   7  -1  13    1.67    7.91
   6  -1 -13  273.52   25.64
  -6   1  13  311.06   24.97
  -6   1 -13  307.43   26.26
   6  -1  13  229.66   24.53
   6  -1  13  275.46   25.28
   6  -1  13  269.68   23.57
   6  -1  13  280.62   23.00
  -6   1  13  278.36   25.73
   5  -1  13  158.08   16.14
  -5   1  13  172.21   16.22
   5  -1 -13  180.51   15.93
   5  -1 -13  128.81   16.97
  -5   1  13  144.43   17.64
   5  -1  13  146.07   14.78
  -5   1 -13  155.48   17.63
   5  -1  13  162.26   17.62
   5  -1  13  126.02   16.32
   4  -1 -13  555.34   43.54
  -4   1 -13  619.23   39.43
   4  -1  13  586.63   43.72
  -4   1  13  510.06   41.42
  -4   1 -13  503.06   42.94
   4  -1  13  580.05   38.97
   4  -1  13  534.84   40.17
  -4   1  13  542.96   40.55
   4  -1 -13  609.81   39.43
  -3   1 -13  104.08   11.14
   3  -1 -13  126.39   12.42
   3  -1  13  113.15   13.16
   3  -1 -13  104.44   14.41
   3  -1  13  108.55   14.15
  -3   1 -13   97.15   13.98
  -3   1  13   93.13   13.92
   3  -1  13   92.77   11.20
   2  -1  13  259.88   20.61
  -2   1  13  246.29   21.15
  -2   1 -13  255.85   24.22
   2  -1 -13  304.69   21.79
   2  -1 -13  266.59   24.70
  -2   1  13  260.72   23.13
   2  -1  13  292.10   22.68
  -2   1 -13  278.33   20.57
   2  -1  13  279.54   24.82
  -1   1 -13   36.51    6.37
   1  -1 -13   44.15    8.05
   1  -1  13   39.59    9.47
  -1   1 -13   30.65    9.60
  -1   1  13   36.69    9.23
  -1   1  13   26.14    7.77
   1  -1  13   46.09   10.35
   1  -1  13   38.39    6.99
  -1   1  13   27.33    9.51
   1  -1 -13   24.91    9.50
   0   1 -13    5.48    7.61
   0   1  13   -8.10    7.26
   0  -1 -13   -7.99    7.07
   0  -1 -13   -3.88    5.49
   0   1  13   -3.12    5.86
   0  -1  13    4.18    7.65
   0  -1  13   -8.52    4.66
   0  -1  13   -1.02    7.68
   0   1  13   -9.13    6.93
   0   1 -13    0.86    4.47
   1   1  13   39.67    8.18
   1   1 -13   34.45    6.21
   1   1  13   38.84    9.96
  -1  -1 -13   46.07    7.96
  -1  -1  13   53.41   10.70
  -1  -1  13   39.33    6.77
   1   1  13   49.95    9.52
   1   1 -13   42.33   10.21
  -1  -1  13   28.17    9.70
  -1  -1 -13   28.81    9.62
  -2  -1  13  253.64   22.99
   2   1  13  292.80   22.17
   2   1  13  241.28   23.66
   2   1 -13  296.64   19.98
  -2  -1  13  303.91   25.04
  -2  -1 -13  287.92   21.43
   2   1 -13  229.52   23.50
   2   1  13  271.15   21.52
  -2  -1 -13  208.99   23.00
   3   1  13  109.30   12.51
   3   1  13   98.17   12.10
   3   1  13   95.95   12.28
   3   1 -13  122.67   10.84
  -3  -1 -13   87.06   13.58
   3   1  13  124.27   14.73
  -3  -1  13  111.20   14.55
   3   1 -13  128.72   14.55
  -3  -1  13   86.16   13.77
  -4  -1 -13  496.39   43.83
   4   1 -13  594.12   39.34
   4   1  13  601.84   44.72
   4   1  13  632.89   42.38
   4   1  13  592.77   41.02
   4   1  13  597.92   40.88
   4   1 -13  534.35   43.95
  -4  -1  13  597.24   43.05
   5   1 -13  160.43   13.90
   5   1  13  123.12   16.53
   5   1 -13  147.28   17.17
   5   1  13  118.08   14.92
  -5  -1  13  131.47   17.43
   5   1  13  184.77   15.19
  -5  -1 -13  154.59   17.21
   5   1  13  168.10   16.19
  -6  -1  13  237.60   22.57
  -6  -1  13  236.47   23.54
   6   1  13  275.63   23.84
   6   1  13  258.52   20.85
   6   1 -13  235.47   23.02
   6   1  13  220.46   21.09
   6   1  13  256.26   22.58
  -6  -1 -13  261.07   23.53
   7   1  13   -2.43    7.57
   7   1 -13   -2.10    9.39
   7   1  13    1.53    9.24
  -7  -1  13  -14.65    8.13
   7   1  13    6.35    7.95
  -7  -1 -13    2.40    9.67
  -7  -1  13   -9.95   10.35
   7   1  13   -6.79    7.86
   8   1  13   33.69   11.44
   8   1  13   56.72   11.44
  -8  -1 -13   47.36   11.33
  -8  -1 -13   31.76   11.60
  -8  -1  13   48.88   12.15
   8   1  13   34.13    9.14
  -8  -1  13   33.78   12.40
   8   1 -13   36.79   11.38
  -9  -1  13  171.26   18.95
  -9  -1 -13  118.01   16.44
  -9  -1 -13  112.15   16.03
   9   1  13  110.25   15.91
   9   1  13  107.04   16.27
  -9  -1  13  112.72   13.38
   9   1  13  116.96   13.89
  -9  -1  13   94.41   17.29
   9   1  13   93.26   15.24
 -10  -1 -13   79.60   14.81
 -10  -1  13   63.47   15.98
  10   1  13   91.96   16.53
  10   1  13   62.06   11.61
 -10  -1  13   77.02   15.83
  10   1 -13   51.51   10.87
  10   1  13   81.87   14.61
  10   1  13   73.16   14.00
 -10  -1 -13   55.53   14.06
 -10  -1  13   49.27   10.77
  11   1 -13   97.97   16.21
  11   1  13  106.60   14.35
  11   1  13  115.06   17.07
 -11  -1  13  108.68   13.65
 -11  -1  13  115.91   19.10
  11   1  13   82.45   16.33
  11   1  13  106.59   18.23
 -11  -1  13   98.76   19.16
 -11  -1 -13  113.82   17.61
 -11  -1 -13   78.09   16.22
  12   1  13  137.64   20.91
 -12  -1 -13  132.30   18.89
  12   1 -13  122.04   16.79
 -12  -1  13  128.61   21.20
  12   1  13  109.89   19.02
 -12  -1 -13  111.12   19.83
  12   1  13  164.72   19.97
 -12  -1  13  123.28   15.02
  12   1  13  148.38   16.67
  12   1 -13  133.02   18.46
 -13  -1  13    2.54   14.22
  13   1 -13   10.37   10.77
  13   1  13   20.83   12.49
 -13  -1 -13    5.88   12.73
 -13  -1  13  -22.80    9.09
  13   1 -13    6.01   11.47
  13   1  13   -6.31    9.99
 -13  -1 -13    6.76   10.41
  13   1  13   -7.23   11.67
  13   1  13   19.99   14.17
  14   1 -13  203.54   22.69
 -14  -1 -13  217.79   21.50
  14   1  13  176.00   20.34
  14   1  13  184.71   25.20
  14   1  13  181.41   25.94
 -14  -1 -13  210.63   24.43
  14   1 -13  164.66   22.28
  14   1  13  180.05   22.85
 -14  -1  13  218.05   27.85
  15   1  13    2.67   13.46
 -15  -1  13   12.80   17.40
  15   1  13   45.30   17.91
  15   1  13   46.73   17.24
 -15  -1 -13   38.33   13.91
  15   1 -13   15.45   12.59
 -15  -1 -13   30.45   16.31
  15   1 -13   41.44   14.33
  16   1  13    6.43   15.36
  16   1  13   36.49   15.57
  16   1 -13   13.81   13.93
  16   1 -13   34.28   14.88
 -16  -1 -13   27.10   13.68
  16   1  13   34.70   18.28
 -16  -1  13   25.10   18.79
 -17  -1 -13   31.25   14.46
  17   1  13   -7.53   15.53
  17   1  13   13.01   15.39
  17   1  13   26.64   18.95
  17   1 -13   20.10   15.27
 -17  -1  13   47.03   21.12
  17   1 -13   27.37   15.05
  18   1  13  156.28   28.22
 -18  -1  13  111.19   26.48
  18   1  13  100.19   24.48
 -18  -1 -13  155.99   21.33
  18   1 -13  174.27   24.14
  18   1 -13  164.80   22.82
  19   1  13   12.70   19.43
 -19  -1 -13   10.35   15.52
  19   1 -13   -3.04   15.70
 -19  -1  13  -11.57   18.41
  19   1  13   24.81   19.69
  19   1 -13   -2.51   14.62
 -20  -1  13   38.41   22.83
  20   1  13   72.06   25.00
  20   1 -13  104.80   22.89
  20   1  13   65.98   23.46
  21   1  13   11.24   20.49
  21   1 -13   -8.76   16.14
 -21  -1  13   18.55   22.41
  21   1  13   41.19   24.80
  22   1  13   56.46   26.25
 -22  -1  13   62.60   25.16
  22   1  13   67.91   25.85
  22   1 -13   68.79   22.40
  23   1 -13   21.16   20.35
 -23  -1  13   -9.94   22.35
  23   1  13  -18.78   21.54
  24   1 -13    1.80   20.43
 -24  -1  13   -5.50   24.00
  24   1  13   -8.99   23.81
  25   1 -13   -3.47   21.51
 -25  -1  13  -36.61   24.57
  25   1  13    7.71   25.09
  26   1 -13   73.23   26.38
  26   1  13  109.14   32.59
 -26  -1  13  135.30   33.89
  26  -1 -14    5.09   22.53
 -26   1  14    0.98   29.52
  26  -1  14   79.08   29.10
  25  -1  14  -18.41   24.38
  25  -1 -14   24.69   24.10
 -25   1  14   12.75   28.01
 -24   1  14  -15.52   25.29
  24  -1  14    2.70   24.35
  24  -1 -14    0.37   20.05
 -23   1  14   20.70   24.55
  23  -1 -14   18.90   21.08
  23  -1  14    0.62   22.27
  22  -1 -14   38.75   21.04
 -22   1  14  -10.55   22.78
  22  -1  14   15.06   22.31
  21  -1  14   16.28   22.28
 -21   1  14   27.51   23.13
  21  -1  14  -15.79   21.67
  21  -1 -14   27.11   19.10
  20  -1  14   19.13   20.32
  20  -1 -14  -12.46   15.32
 -20   1 -14   -8.09   17.43
  20  -1  14   29.34   23.59
 -20   1  14  -22.81   21.24
  19  -1  14  229.23   32.39
  19  -1 -14  214.90   28.91
  19  -1  14  236.05   35.58
 -19   1 -14  231.41   29.12
 -19   1  14  271.07   36.40
  18  -1 -14   22.46   16.01
 -18   1  14   -8.75   19.67
  18  -1  14   14.73   21.44
 -18   1 -14   -6.47   15.63
  18  -1  14  -14.05   16.77
  17  -1  14  568.86   45.90
 -17   1 -14  439.28   40.43
  17  -1  14  417.40   46.15
  17  -1 -14  453.61   41.07
 -17   1  14  467.87   46.30
  16  -1  14   -2.41   17.17
  16  -1  14   -4.11   15.83
 -16   1 -14   33.31   15.81
  16  -1 -14   20.97   14.21
 -16   1  14  -35.16   16.95
  15  -1  14   11.46   15.83
 -15   1 -14    5.94   15.52
 -15   1 -14   12.33   14.50
  15  -1  14   19.86   18.92
 -15   1  14  -16.93   17.02
 -15   1  14    1.85   12.33
 -14   1  14  352.75   30.39
 -14   1 -14  402.78   32.81
  14  -1  14  308.82   33.20
 -14   1 -14  403.53   35.98
  14  -1  14  305.91   36.01
  14  -1  14  369.66   31.85
 -14   1  14  323.41   36.03
  14  -1  14  337.51   33.73
 -13   1  14  146.84   18.33
  13  -1  14  123.24   18.78
 -13   1 -14  123.25   20.95
 -13   1  14   85.99   21.94
  13  -1  14  128.66   20.54
  13  -1  14  134.64   20.38
 -13   1 -14  122.05   18.99
  13  -1  14  188.73   24.74
 -12   1 -14   21.42   15.23
  12  -1  14   36.29   13.11
 -12   1  14   40.18   12.49
 -12   1  14   22.69   15.93
  12  -1  14   38.57   13.70
  12  -1  14   40.63   16.17
  12  -1  14   25.66   13.52
 -11   1 -14   -6.97   11.84
 -11   1  14   24.26   13.95
  11  -1  14   -0.94   11.90
  11  -1  14   26.14   11.88
 -11   1  14   24.38   15.14
  11  -1  14   -3.53   11.37
  11  -1  14   13.40   13.49
 -11   1 -14   -5.89   12.74
 -11   1  14   24.78   11.17
  10  -1 -14  -11.43    9.65
  10  -1  14    4.26   11.93
 -10   1 -14   -9.15   11.11
 -10   1  14  -15.53    8.76
  10  -1  14    9.52   10.15
  10  -1  14   -3.57   11.15
 -10   1  14   17.62   11.75
  10  -1  14   -3.71   10.36
 -10   1  14    5.58   13.21
   9  -1  14 1117.39   75.95
   9  -1  14 1087.31   80.16
   9  -1 -14 1118.43   81.58
  -9   1  14 1119.49   79.75
   9  -1  14 1074.99   76.07
  -9   1  14 1202.07   80.26
  -9   1  14 1087.93   74.37
   9  -1  14 1192.51   81.67
  -9   1 -14 1094.10   81.47
   8  -1 -14   17.52   10.79
  -8   1 -14   22.43   11.30
   8  -1  14   11.88    9.32
   8  -1  14   16.72   10.67
  -8   1  14   23.46   10.81
   8  -1  14    1.54    9.13
  -8   1  14   34.68   13.02
   8  -1  14   16.21   11.79
  -7   1  14  269.75   22.56
  -7   1 -14  213.57   22.55
   7  -1  14  211.81   22.53
   7  -1 -14  266.65   24.21
  -7   1  14  173.90   22.27
   7  -1  14  191.81   19.52
   7  -1  14  210.13   20.26
   7  -1  14  217.18   22.58
   6  -1  14   -2.84    6.78
   6  -1 -14   -0.36    9.64
   6  -1  14   -7.04    8.44
  -6   1  14    8.83   10.92
  -6   1  14   11.59    8.58
   6  -1  14    5.92    8.60
   6  -1  14   -4.24    9.05
  -6   1 -14  -24.29    8.01
   5  -1  14  624.13   46.48
   5  -1 -14  650.75   42.24
   5  -1 -14  574.43   46.23
   5  -1  14  584.50   42.84
   5  -1  14  584.06   41.51
  -5   1  14  586.58   45.06
  -5   1 -14  546.75   45.90
  -5   1  14  607.13   43.54
   4  -1  14  100.29   15.10
   4  -1  14  115.97   12.50
   4  -1  14  125.20   14.17
   4  -1 -14  129.90   13.49
  -4   1  14   95.83   12.86
   4  -1 -14  119.69   15.85
  -4   1 -14  119.10   15.68
  -4   1  14  111.11   15.48
   3  -1  14  288.96   22.22
   3  -1  14  287.39   24.04
  -3   1 -14  231.10   24.89
   3  -1 -14  304.76   26.78
  -3   1  14  261.04   24.51
   3  -1  14  326.23   26.60
  -3   1 -14  300.27   22.10
   3  -1 -14  271.88   22.61
  -2   1  14  116.95   15.77
   2  -1 -14  142.64   13.63
   2  -1 -14   96.76   15.40
   2  -1  14  127.28   15.00
   2  -1  14  133.30   12.86
   2  -1  14  150.14   16.64
  -2   1 -14  140.80   16.41
  -2   1  14  128.24   13.47
  -2   1 -14  140.86   12.49
  -1   1  14   -7.24    7.56
   1  -1 -14    8.22    6.44
   1  -1  14    1.41    7.88
  -1   1 -14   10.19    5.29
  -1   1  14   -7.74    8.13
   1  -1  14    8.36    5.84
   1  -1  14   -6.78    7.51
   1  -1 -14   18.60    9.65
  -1   1 -14    1.71    8.65
  -1   1  14    6.37    7.30
   0   1  14    0.62    7.40
   0   1 -14    9.47    5.03
   0  -1  14   -5.47    5.31
   0  -1 -14   -3.82    8.03
   0  -1  14   -5.41    8.44
   0  -1  14   -0.86    7.52
   0  -1 -14   -3.53    5.72
   0   1  14    6.25    8.69
   0   1  14   -0.47    6.46
   0   1 -14    8.43    8.54
   1   1 -14    6.74    5.06
  -1  -1  14   -0.02    8.19
  -1  -1  14    9.98    5.68
  -1  -1  14  -12.26    7.66
   1   1  14    1.74    6.78
   1   1 -14    4.97    8.27
  -1  -1 -14   -3.41    6.06
  -1  -1 -14   14.61    9.17
   1   1  14   16.26    7.91
   1   1  14    3.54    8.42
  -2  -1 -14  143.09   16.43
   2   1 -14  118.07   15.52
  -2  -1 -14  142.88   13.59
  -2  -1  14  110.00   15.81
   2   1  14  141.12   14.14
   2   1  14  121.42   14.01
   2   1 -14  125.92   11.54
  -2  -1  14   96.72   14.85
   2   1  14  144.49   16.48
  -3  -1  14  341.36   27.22
  -3  -1 -14  237.62   24.87
   3   1  14  304.77   23.63
   3   1 -14  271.98   25.33
   3   1 -14  311.62   21.35
   3   1  14  258.94   22.86
  -3  -1  14  235.78   24.46
   3   1  14  284.93   23.66
   3   1  14  314.77   26.72
   4   1  14   85.86   12.32
   4   1  14  111.27   12.76
  -4  -1 -14  121.12   15.16
   4   1 -14  100.56   14.21
   4   1 -14  120.36   11.40
  -4  -1  14   92.98   14.67
   4   1  14   94.16   14.44
   4   1  14   95.06   12.67
   5   1  14  639.83   43.62
   5   1  14  564.58   42.67
  -5  -1  14  595.96   45.47
   5   1 -14  662.95   41.78
   5   1  14  567.69   44.47
  -5  -1 -14  604.68   46.98
   5   1  14  678.22   47.97
   5   1 -14  576.99   46.60
  -6  -1 -14   -6.61    8.79
   6   1 -14   -5.92    8.85
   6   1  14  -10.38    6.99
  -6  -1  14    5.11    9.83
  -6  -1  14   13.57    9.45
   6   1 -14    3.77    6.93
   6   1  14   -6.30    7.10
   6   1  14   -4.45    8.08
   6   1  14   -0.78    8.14
  -7  -1  14  193.71   20.84
  -7  -1  14  189.99   22.34
  -7  -1 -14  219.04   21.73
   7   1  14  208.33   21.16
   7   1 -14  230.48   22.23
   7   1  14  197.14   19.65
   7   1  14  181.84   21.12
   7   1  14  228.27   19.00
   8   1  14   10.02    6.64
  -8  -1 -14    5.25   10.54
   8   1  14    9.29    8.97
  -8  -1  14   14.75   10.78
   8   1 -14   18.55   11.00
  -8  -1  14   24.12   12.53
   8   1  14   20.36   10.98
   8   1  14   31.71    9.10
   9   1  14 1103.07   74.74
  -9  -1 -14 1075.61   76.73
  -9  -1  14 1073.77   77.36
  -9  -1  14 1114.07   71.88
   9   1  14 1120.62   79.50
   9   1 -14  959.17   78.45
  -9  -1  14 1145.81   78.52
  -9  -1 -14 1179.48   79.89
   9   1  14 1078.22   73.47
  10   1 -14    1.40    3.34
  10   1  14   -2.96   10.73
 -10  -1  14  -16.15    8.22
  10   1  14   -4.21    9.56
 -10  -1  14  -19.59   11.39
 -10  -1 -14    9.46   10.66
 -10  -1  14    1.47   11.76
  10   1  14   -2.68    9.03
 -10  -1 -14    1.82   10.94
  10   1  14   -2.22   10.48
  11   1  14   11.53    9.71
 -11  -1 -14   28.28   12.84
 -11  -1  14   15.86   13.76
  11   1  14    9.25   11.77
  11   1  14   10.79   11.91
  11   1  14   36.36   13.69
  11   1 -14    9.14   10.92
 -11  -1  14    7.05    9.34
 -11  -1 -14    8.30   12.18
  12   1 -14   50.58   14.53
  12   1  14   27.06   14.70
  12   1  14   42.18   14.38
 -12  -1  14   36.70   15.90
  12   1  14   42.57   12.50
 -12  -1  14   26.37   11.33
 -12  -1 -14   28.29   14.02
  12   1  14   38.35   14.60
 -13  -1  14   97.84   21.27
 -13  -1 -14  141.09   20.67
  13   1 -14  136.25   18.30
  13   1  14  173.48   21.08
 -13  -1  14  126.90   15.81
  13   1  14  107.57   19.93
  13   1  14  149.98   22.43
  13   1  14   98.28   16.41
  13   1 -14  127.68   19.09
  14   1  14  391.03   35.96
  14   1  14  372.46   35.12
 -14  -1 -14  458.29   37.20
  14   1 -14  418.80   34.01
  14   1  14  338.10   31.43
  14   1 -14  365.88   34.90
  14   1  14  368.89   37.30
 -14  -1  14  325.22   37.04
  15   1 -14   15.18   13.94
 -15  -1  14    0.86   16.76
  15   1 -14    5.11   13.22
  15   1  14   19.37   16.14
  15   1  14   16.83   12.52
 -15  -1 -14   25.36   12.73
  15   1  14  -11.27   13.44
 -15  -1 -14   17.12   15.80
  15   1  14   25.57   15.58
  16   1 -14    6.06   13.43
 -16  -1 -14   15.55   12.87
  16   1  14    7.88   12.57
  16   1 -14   30.92   15.05
 -16  -1  14   -5.28   17.46
  16   1  14  -11.67   14.26
  16   1  14   22.28   17.37
  16   1  14   -8.27   15.80
  17   1  14  510.49   41.44
 -17  -1 -14  507.52   41.21
 -17  -1  14  475.41   47.65
  17   1  14  456.17   47.71
  17   1 -14  602.33   46.87
  17   1  14  627.58   48.34
  17   1 -14  418.91   41.78
 -18  -1 -14  -11.60   13.89
 -18  -1  14  -13.90   19.35
  18   1 -14   17.71   15.40
  18   1 -14    1.29   15.18
  18   1  14    0.30   18.29
  18   1  14  -31.04   16.09
  18   1  14   -2.47   13.03
  19   1  14  189.46   31.05
  19   1  14  214.49   33.25
  19   1 -14  190.72   27.58
 -19  -1 -14  196.16   25.37
 -19  -1  14  249.87   34.17
  19   1 -14  239.45   27.70
  20   1 -14   32.06   17.53
  20   1  14   -6.57   18.05
 -20  -1  14    1.79   21.14
  20   1  14   -0.08   20.13
  21   1  14  -10.85   21.06
  21   1  14   -5.81   21.62
  21   1 -14   13.99   18.59
 -21  -1  14   25.27   23.18
  22   1 -14    2.23   18.01
 -22  -1  14   47.43   25.28
  22   1  14    8.21   24.06
  22   1  14   13.43   22.62
  23   1  14    5.01   22.85
 -23  -1  14   33.47   24.51
  23   1 -14   -0.30   20.36
 -24  -1  14   11.60   23.78
  24   1 -14   -0.30   20.02
  24   1  14  -31.24   21.60
  25   1  14   -0.51   25.16
  25   1 -14   14.90   22.95
 -25  -1  14   36.54   27.96
 -26  -1  14    2.56   27.22
  26   1  14  -30.96   24.79
  26   1 -14    7.92   22.56
  25  -1 -15   40.09   24.94
  25  -1  15   12.61   25.16
 -25   1  15   17.81   30.20
  24  -1 -15   28.38   22.74
 -24   1  15   28.61   28.21
  24  -1  15   52.08   26.86
 -23   1  15   78.70   28.45
  23  -1 -15    0.42   19.11
  23  -1  15   -3.95   23.04
  22  -1  15   47.97   24.04
 -22   1  15   52.43   26.71
  22  -1 -15    5.28   19.92
  21  -1  15  175.96   34.24
  21  -1  15   90.44   26.73
  21  -1 -15   88.94   24.78
 -21   1  15   97.95   28.38
  20  -1 -15   -4.98   16.97
  20  -1  15    4.97   20.52
 -20   1 -15   13.18   18.48
 -20   1  15   -4.54   22.85
  20  -1  15   -2.25   22.61
  19  -1  15  147.02   30.56
 -19   1 -15  179.00   25.38
  19  -1 -15  111.57   23.24
  19  -1  15  162.66   27.76
 -19   1  15  116.12   29.95
  18  -1  15   33.67   19.24
  18  -1 -15   -1.00   14.69
  18  -1  15   22.61   21.11
 -18   1 -15   25.99   17.59
 -18   1  15   24.03   23.07
  18  -1  15    2.51   15.54
  17  -1  15  -12.60   18.11
 -17   1  15   25.04   21.30
 -17   1 -15    8.28   15.51
  17  -1 -15  -16.03   12.69
  17  -1  15  -13.43   13.57
  17  -1  15   -3.04   16.34
 -16   1 -15   39.95   16.51
  16  -1  15   42.13   18.06
  16  -1  15   31.15   15.10
  16  -1 -15   46.81   16.05
  16  -1  15   82.50   22.80
 -16   1  15   11.47   20.38
 -15   1  15   -5.81   13.45
 -15   1  15    6.97   18.91
  15  -1  15   36.52   18.48
  15  -1  15   18.95   15.30
 -15   1 -15    6.91   14.34
 -15   1 -15  -13.68   16.47
  15  -1  15   -1.43   12.80
 -14   1  15   46.05   19.41
  14  -1  15   75.84   20.21
 -14   1  15   22.40   13.82
  14  -1  15   64.05   18.18
 -14   1 -15   43.84   18.01
  14  -1  15   59.00   15.78
 -13   1 -15   81.18   19.52
  13  -1  15  110.42   19.79
  13  -1 -15   79.29   17.03
 -13   1  15   59.59   20.16
  13  -1  15  118.01   17.70
  13  -1  15   83.42   18.24
 -13   1  15  118.91   16.76
  13  -1  15  108.74   21.76
 -12   1 -15  155.65   22.24
  12  -1  15  157.13   19.90
  12  -1 -15  129.50   20.87
 -12   1  15  192.41   20.03
  12  -1  15  140.16   23.35
  12  -1  15  161.59   21.31
  12  -1  15  171.88   22.02
 -12   1  15  168.93   24.98
  11  -1  15  569.28   48.33
 -11   1  15  518.91   47.18
 -11   1 -15  614.86   48.59
 -11   1  15  601.87   49.40
  11  -1  15  576.26   44.16
  11  -1  15  654.06   48.56
  11  -1  15  595.04   45.44
  11  -1 -15  559.15   47.70
 -11   1  15  551.41   43.00
  10  -1  15   -5.60   10.35
  10  -1 -15   -5.04   10.75
  10  -1  15   -5.56   12.10
 -10   1  15    0.52   11.60
  10  -1  15   15.59   11.89
  10  -1  15    0.65    9.87
 -10   1  15   -8.11   10.39
 -10   1 -15  -19.57   10.32
 -10   1  15   24.65   13.95
  -9   1  15  -25.50   10.07
  -9   1  15   -2.70    9.41
   9  -1  15    7.16   10.74
  -9   1  15  -12.18   11.41
   9  -1  15   -2.38   11.86
  -9   1 -15    1.31   11.97
   9  -1 -15    5.50   11.27
   9  -1  15   -4.30    9.42
   9  -1  15   17.49   10.53
   8  -1  15   54.21   13.83
  -8   1  15   61.83   13.45
  -8   1 -15   36.14   13.29
  -8   1  15   64.40   15.58
   8  -1  15   68.97   12.78
   8  -1  15   33.65   14.05
   8  -1  15   59.48   12.07
   8  -1 -15   48.50   13.64
   7  -1  15   -4.69    7.94
  -7   1  15    9.43   10.21
   7  -1  15   10.55   10.49
   7  -1  15   23.32   11.09
  -7   1  15   -2.97   11.46
  -7   1 -15    2.08   10.63
   7  -1  15    5.34    8.99
   7  -1 -15    8.29   10.32
  -6   1  15  225.42   20.12
   6  -1 -15  236.24   22.78
   6  -1  15  228.97   20.04
  -6   1  15  201.19   22.15
   6  -1  15  223.11   22.05
   6  -1  15  135.80   18.83
  -6   1 -15  192.57   21.47
   6  -1  15  165.81   17.86
  -5   1  15  338.68   25.79
  -5   1 -15  263.64   26.83
   5  -1 -15  268.33   26.96
   5  -1  15  294.23   25.08
   5  -1  15  318.71   24.16
  -5   1  15  238.84   26.17
   5  -1  15  319.54   27.95
   4  -1  15   -3.39    8.63
   4  -1  15    2.36    8.62
   4  -1  15   -0.22    5.29
   4  -1 -15   12.12    7.72
  -4   1  15    1.55    9.50
  -4   1  15   -5.55    6.93
   4  -1 -15    0.05    9.25
   4  -1  15    0.66    6.89
  -4   1 -15    6.43    9.82
   3  -1  15   60.33   10.21
  -3   1  15   42.22   11.97
  -3   1 -15   85.67   10.30
  -3   1 -15   93.78   14.18
   3  -1  15   76.25   13.39
   3  -1 -15   85.73   14.09
   3  -1 -15   74.70   10.89
   3  -1  15   65.46   11.99
  -2   1 -15   16.07    6.47
   2  -1  15   36.16    7.97
   2  -1  15   25.33    9.96
   2  -1 -15   17.64    8.03
  -2   1 -15   39.05   10.94
   2  -1  15   20.45   10.06
  -2   1  15   26.02    7.99
   2  -1 -15   25.41   10.35
  -2   1  15   12.37    9.92
   1  -1 -15   62.39   12.84
  -1   1  15   71.17   13.50
   1  -1  15   54.66   12.77
   1  -1  15   72.59    9.60
  -1   1  15   61.28   10.17
  -1   1 -15   76.31   13.20
  -1   1 -15   86.24    9.20
   1  -1  15   73.96   12.44
   1  -1 -15   70.83    9.99
  -1   1  15   63.66   11.99
   0  -1 -15    1.92    6.40
   0   1 -15   13.63    9.34
   0  -1  15    6.54    9.23
   0   1 -15   -0.67    5.13
   0  -1  15    5.47    6.02
   0   1  15   -4.11    8.07
   0  -1  15    2.51    8.31
   0   1  15   -3.27    8.18
   0   1  15  -12.02    6.17
   0  -1 -15    8.26    8.84
   1   1  15   65.98   10.36
   1   1 -15   77.63    8.52
  -1  -1  15   72.20   13.35
   1   1  15   74.52   13.17
  -1  -1  15   65.93   12.30
   1   1  15   58.80   11.57
  -1  -1 -15   46.71   11.78
  -1  -1  15   56.28    8.43
   1   1 -15   54.34   12.24
  -1  -1 -15   72.21   10.00
   2   1 -15   20.11   10.12
   2   1 -15   15.47    6.03
   2   1  15   18.85    8.36
  -2  -1  15   11.46    9.25
  -2  -1  15   21.01   10.44
  -2  -1 -15   29.01   10.51
   2   1  15   36.44   10.65
   2   1  15   14.97    7.95
   3   1  15   62.02   11.25
   3   1 -15   90.44    9.59
   3   1  15   65.10   11.28
  -3  -1  15   74.29   13.41
  -3  -1  15   62.81   13.73
   3   1  15   80.16   11.43
   3   1 -15   87.67   13.67
  -3  -1 -15   73.68   13.81
   3   1  15   56.74   13.08
   4   1  15   -0.17    7.90
   4   1 -15    8.09    6.51
  -4  -1  15   12.05   10.15
   4   1  15   -1.94    7.47
   4   1  15   -0.94    7.61
   4   1  15   -4.59    8.53
   4   1 -15    7.04    9.09
  -4  -1 -15   -2.02    8.91
   5   1  15  280.54   27.72
   5   1  15  325.48   26.05
  -5  -1  15  230.01   26.74
  -5  -1 -15  325.18   28.66
   5   1 -15  350.67   24.15
   5   1  15  306.47   25.52
   5   1 -15  323.00   29.11
   5   1  15  318.75   26.54
   6   1  15  190.12   21.55
   6   1 -15  230.97   18.37
   6   1 -15  180.34   21.13
  -6  -1  15  224.49   21.51
   6   1  15  230.78   19.39
  -6  -1  15  177.05   22.02
  -6  -1 -15  202.25   21.68
   6   1  15  191.04   19.80
   6   1  15  211.80   20.68
   7   1  15   13.02    9.02
   7   1  15   11.36    8.87
   7   1 -15    7.23    8.34
   7   1  15    7.08    9.42
  -7  -1  15    5.62    9.55
   7   1 -15    9.71   10.02
  -7  -1 -15   -6.82    9.59
  -7  -1  15   -6.29   11.38
   7   1  15    8.31    9.79
   8   1  15   48.39   12.80
  -8  -1  15   32.99   14.97
   8   1  15   53.53   11.08
   8   1 -15   52.06   13.12
   8   1  15   50.89   12.49
  -8  -1  15   32.32   13.13
   8   1  15   53.81   13.66
  -8  -1 -15   52.64   13.50
   9   1  15   18.90   11.65
   9   1  15    0.24    3.88
  -9  -1  15  -14.78   12.36
   9   1  15   13.66   10.37
   9   1 -15    2.53   10.95
  -9  -1  15   -4.40   10.71
   9   1  15   -0.88    8.69
  -9  -1 -15  -12.76   10.47
  10   1 -15    3.23    8.26
 -10  -1 -15    1.48   10.84
 -10  -1 -15    0.10   11.45
 -10  -1  15   -6.84   11.80
  10   1  15    7.91    9.32
 -10  -1  15   -0.10   12.83
  10   1  15  -14.33    9.97
 -10  -1  15  -10.01    9.30
  10   1  15   -7.58    9.24
  10   1  15   -9.80    9.93
 -11  -1  15  556.34   49.13
  11   1  15  631.69   49.27
 -11  -1 -15  650.72   50.25
 -11  -1  15  638.12   43.70
  11   1  15  619.35   49.68
 -11  -1 -15  632.57   48.94
  11   1  15  644.41   47.30
  11   1  15  532.35   44.38
  12   1  15  231.17   24.38
  12   1  15  173.02   19.05
  12   1  15  176.98   22.51
  12   1  15  172.21   23.47
 -12  -1  15  196.72   26.08
 -12  -1 -15  130.72   21.82
 -12  -1  15  170.02   18.33
  12   1 -15  163.33   21.63
 -13  -1 -15   86.58   18.21
  13   1  15   94.05   15.38
 -13  -1  15   74.11   14.21
  13   1 -15   90.59   17.58
  13   1  15  111.45   19.11
  13   1 -15  103.70   16.47
 -13  -1  15   84.87   20.97
  13   1  15  126.78   21.35
  13   1  15   84.09   18.50
  14   1  15   38.47   16.46
 -14  -1  15   92.99   13.67
  14   1  15   31.08   13.71
  14   1  15   71.19   16.78
 -14  -1  15   79.68   21.78
  14   1 -15   38.09   15.31
  14   1  15   95.45   20.61
  14   1 -15   34.58   13.68
 -14  -1 -15   83.01   18.59
  15   1  15    7.96   14.97
 -15  -1  15    9.78   17.27
  15   1 -15   24.65   13.20
  15   1 -15   10.99   13.78
  15   1  15   17.43   17.18
  15   1  15   -1.37   14.27
  15   1  15   -2.15   12.37
 -15  -1 -15    4.94   15.42
 -16  -1 -15   73.99   20.14
  16   1  15   84.72   22.07
  16   1  15   59.48   15.54
  16   1  15   39.58   18.87
 -16  -1  15   41.45   20.65
  16   1 -15   69.74   17.52
  16   1 -15   58.14   16.71
  17   1  15   11.85   16.79
  17   1  15    4.98   18.33
 -17  -1  15   -1.42   19.57
  17   1  15    1.38   13.96
  17   1 -15   16.00   15.62
[truncated: 3,901,547 more chars]
