# Supplementary material for: Indefinitely stable iron(IV) cage complexes formed in water by air oxidation
Source: Nat Commun. 2017 Jan 19;8:14099. doi: 10.1038/ncomms14099 (PMC5253674; doi:10.1038/ncomms14099)
Supplement: Supplementary Data 3 — CIF file for the structure 5 [file ncomms14099-s4.cif]

 
data_5
 
_audit_creation_method            'SHELXL-2014/7'
_shelx_SHELXL_version_number      '2014/7'
_chemical_name_systematic         ?
_chemical_name_common             ?
_chemical_melting_point           ?
_chemical_formula_moiety          
 'C12 H16 Ca Fe N12 O8, C3 H8 O, 4(H2 O)' 
_chemical_formula_sum
 'C15 H32 Ca Fe N12 O13' 
_chemical_formula_weight          684.45

loop_
 _atom_type_symbol
 _atom_type_description
 _atom_type_scat_dispersion_real
 _atom_type_scat_dispersion_imag
 _atom_type_scat_source
 'C'  'C'   0.0033   0.0016
 'International Tables Vol C Tables 4.2.6.8 and 6.1.1.4'
 'H'  'H'   0.0000   0.0000
 'International Tables Vol C Tables 4.2.6.8 and 6.1.1.4'
 'N'  'N'   0.0061   0.0033
 'International Tables Vol C Tables 4.2.6.8 and 6.1.1.4'
 'O'  'O'   0.0106   0.0060
 'International Tables Vol C Tables 4.2.6.8 and 6.1.1.4'
 'Ca'  'Ca'   0.2262   0.3064
 'International Tables Vol C Tables 4.2.6.8 and 6.1.1.4'
 'Fe'  'Fe'   0.3463   0.8444
 'International Tables Vol C Tables 4.2.6.8 and 6.1.1.4'
 
_space_group_crystal_system       triclinic
_space_group_IT_number            2
_space_group_name_H-M_alt         'P -1'
_space_group_name_Hall            '-P 1'
 
_shelx_space_group_comment
;
The symmetry employed for this shelxl refinement is uniquely defined
by the following loop, which should always be used as a source of
symmetry information in preference to the above space-group names.
They are only intended as comments.
;
 
loop_
 _space_group_symop_operation_xyz
 'x, y, z'
 '-x, -y, -z'
 
_cell_length_a                    9.4448(6)
_cell_length_b                    12.0118(8)
_cell_length_c                    12.3759(8)
_cell_angle_alpha                 87.085(4)
_cell_angle_beta                  73.158(4)
_cell_angle_gamma                 84.015(4)
_cell_volume                      1336.17(15)
_cell_formula_units_Z             2
_cell_measurement_temperature     293(2)
_cell_measurement_reflns_used     1137 
_cell_measurement_theta_min       1.90 
_cell_measurement_theta_max       26.05 
 
_exptl_crystal_description        block 
_exptl_crystal_colour             black 
_exptl_crystal_density_meas       ?
_exptl_crystal_density_method     ?
_exptl_crystal_density_diffrn     1.701          
_exptl_crystal_F_000              712
_exptl_transmission_factor_min    ?
_exptl_transmission_factor_max    ?
_exptl_crystal_size_max           0.22 
_exptl_crystal_size_mid           0.13 
_exptl_crystal_size_min           0.10 
_exptl_absorpt_coefficient_mu     0.843
_shelx_estimated_absorpt_T_min    ?
_shelx_estimated_absorpt_T_max    ?
_exptl_absorpt_correction_type    'multi-scan'
_exptl_absorpt_correction_T_min   0.8135 
_exptl_absorpt_correction_T_max   0.9022 
_exptl_absorpt_process_details    'SADABS v.2.10 (Sheldrick, 2003)'
_exptl_absorpt_special_details    ?
_diffrn_ambient_temperature       293(2)
_diffrn_radiation_wavelength      0.71073
_diffrn_radiation_type            MoK\a
_diffrn_radiation_source          'fine-focus sealed tube' 
_diffrn_radiation_monochromator   'horizontally mounted graphite crystal'
_diffrn_measurement_device_type   'Bruker APEXII CCD'
_diffrn_measurement_device        '95mm CCD camera on \k-goniostat'
_diffrn_detector_area_resol_mean   9
_diffrn_measurement_method        '\f scans and \w scans with \k offset'
_diffrn_reflns_number             11544
_diffrn_reflns_av_unetI/netI      0.2195
_diffrn_reflns_av_R_equivalents   0.1068
_diffrn_reflns_limit_h_min        -11
_diffrn_reflns_limit_h_max        10
_diffrn_reflns_limit_k_min        -15
_diffrn_reflns_limit_k_max        15
_diffrn_reflns_limit_l_min        -15
_diffrn_reflns_limit_l_max        15
_diffrn_reflns_theta_min          1.705
_diffrn_reflns_theta_max          26.382
_diffrn_reflns_theta_full         25.000
_diffrn_measured_fraction_theta_max   0.981
_diffrn_measured_fraction_theta_full  0.990
_diffrn_reflns_Laue_measured_fraction_max    0.981
_diffrn_reflns_Laue_measured_fraction_full   0.990
_diffrn_reflns_point_group_measured_fraction_max   0.981
_diffrn_reflns_point_group_measured_fraction_full  0.990
_reflns_number_total              5360
_reflns_number_gt                 2450
_reflns_threshold_expression      'I > 2\s(I)'
_reflns_Friedel_coverage          0.000
_reflns_Friedel_fraction_max      .
_reflns_Friedel_fraction_full     .
 
_reflns_special_details
;
 Reflections were merged by SHELXL according to the crystal
 class for the calculation of statistics and refinement.
 
 _reflns_Friedel_fraction is defined as the number of unique
 Friedel pairs measured divided by the number that would be
 possible theoretically, ignoring centric projections and
 systematic absences.
;
 
_computing_data_collection        'APEX2 (Bruker, 2005)'
_computing_cell_refinement        'SAINT (Bruker, 2005)'
_computing_data_reduction         'SAINT (Bruker, 2005)'
_computing_structure_solution     'SHELXS-97 (Sheldrick, 1997)'
_computing_structure_refinement 'SHELXL-2014/7 (Sheldrick, 2014)'
_computing_molecular_graphics     'PLATON (Spek, 2009)'
_computing_publication_material   'publCIF (Westrip, 2010)'
_refine_special_details           ?
_refine_ls_structure_factor_coef  Fsqd
_refine_ls_matrix_type            full
_refine_ls_weighting_scheme       calc
_refine_ls_weighting_details
'w=1/[\s^2^(Fo^2^)+(0.0496P)^2^] where P=(Fo^2^+2Fc^2^)/3'
_atom_sites_solution_primary      ?
_atom_sites_solution_secondary    ?
_atom_sites_solution_hydrogens    mixed
_refine_ls_hydrogen_treatment     mixed
_refine_ls_extinction_method      'SHELXL-2014/7 (Sheldrick 2014'
_refine_ls_extinction_coef        0.0037(8)
_refine_ls_extinction_expression
 'Fc^*^=kFc[1+0.001xFc^2^\l^3^/sin(2\q)]^-1/4^'
_refine_ls_number_reflns          5360
_refine_ls_number_parameters      412
_refine_ls_number_restraints      18
_refine_ls_R_factor_all           0.1793
_refine_ls_R_factor_gt            0.0745
_refine_ls_wR_factor_ref          0.1589
_refine_ls_wR_factor_gt           0.1217
_refine_ls_goodness_of_fit_ref    0.926
_refine_ls_restrained_S_all       0.940
_refine_ls_shift/su_max           0.000
_refine_ls_shift/su_mean          0.000
 
loop_
 _atom_site_label
 _atom_site_type_symbol
 _atom_site_fract_x
 _atom_site_fract_y
 _atom_site_fract_z
 _atom_site_U_iso_or_equiv
 _atom_site_adp_type
 _atom_site_occupancy
 _atom_site_site_symmetry_order  
 _atom_site_calc_flag
 _atom_site_refinement_flags_posn
 _atom_site_refinement_flags_adp
 _atom_site_refinement_flags_occupancy
 _atom_site_disorder_assembly
 _atom_site_disorder_group
Fe1 Fe 0.30060(11) 0.69481(8) 0.72289(7) 0.0202(3) Uani 1 1 d . . . . .
Ca1 Ca -0.13060(15) 0.42636(11) 0.63976(10) 0.0200(4) Uani 1 1 d . . . . .
O1 O 0.7165(5) 0.5698(4) 0.5575(3) 0.0250(12) Uani 1 1 d . . . . .
O2 O 0.6394(5) 0.4901(4) 0.7753(3) 0.0255(12) Uani 1 1 d . . . . .
O3 O -0.0412(5) 0.5049(4) 0.7841(3) 0.0227(11) Uani 1 1 d . . . . .
O4 O 0.0336(5) 0.5766(3) 0.5628(3) 0.0218(11) Uani 1 1 d . . . . .
O5 O 0.1779(5) 0.9494(4) 0.9357(3) 0.0326(13) Uani 1 1 d . . . . .
O6 O 0.2461(6) 1.0313(4) 0.7113(4) 0.0357(14) Uani 1 1 d . . . . .
N1 N 0.2365(6) 0.6444(4) 0.5978(4) 0.0199(13) Uani 1 1 d . . . . .
N2 N 0.2827(6) 0.6872(5) 0.4838(4) 0.0206(14) Uani 1 1 d . . . . .
N3 N 0.5233(6) 0.7347(4) 0.5008(4) 0.0209(13) Uani 1 1 d . . . . .
N4 N 0.4982(6) 0.6906(4) 0.6133(4) 0.0191(13) Uani 1 1 d . . . . .
N5 N 0.4015(6) 0.5714(4) 0.7870(4) 0.0215(14) Uani 1 1 d . . . . .
N6 N 0.3526(6) 0.5362(4) 0.9030(4) 0.0235(14) Uani 1 1 d . . . . .
N7 N 0.0913(6) 0.5973(4) 0.9236(4) 0.0206(14) Uani 1 1 d . . . . .
N8 N 0.1157(6) 0.6325(4) 0.8093(4) 0.0194(13) Uani 1 1 d . . . . .
N9 N 0.2499(6) 0.7259(4) 0.9643(4) 0.0197(13) Uani 1 1 d . . . . .
N10 N 0.2868(6) 0.7779(5) 0.8570(4) 0.0226(14) Uani 1 1 d . . . . .
N11 N 0.2655(6) 0.8435(4) 0.6667(4) 0.0208(13) Uani 1 1 d . . . . .
N12 N 0.3050(6) 0.8739(4) 0.5495(4) 0.0250(14) Uani 1 1 d . . . . .
C1 C 0.4453(7) 0.6722(6) 0.4399(5) 0.0222(17) Uani 1 1 d . . . . .
H1A H 0.4737 0.6957 0.3610 0.027 Uiso 1 1 calc R U . . .
H1B H 0.4777 0.5931 0.4436 0.027 Uiso 1 1 calc R U . . .
C2 C 0.5960(8) 0.6059(6) 0.6245(5) 0.0221(17) Uani 1 1 d . . . . .
C3 C 0.5481(8) 0.5497(6) 0.7398(5) 0.0239(17) Uani 1 1 d . . . . .
C4 C 0.2010(7) 0.5039(5) 0.9320(5) 0.0232(17) Uani 1 1 d . . . . .
H4A H 0.1745 0.4734 1.0085 0.028 Uiso 1 1 calc R U . . .
H4B H 0.1973 0.4454 0.8820 0.028 Uiso 1 1 calc R U . . .
C5 C 0.0541(7) 0.5733(6) 0.7489(5) 0.0217(16) Uani 1 1 d . . . . .
C6 C 0.1101(8) 0.5993(5) 0.6252(5) 0.0209(16) Uani 1 1 d . . . . .
C7 C 0.0985(7) 0.6901(6) 0.9937(5) 0.0236(17) Uani 1 1 d . . . . .
H7A H 0.0684 0.6668 1.0727 0.028 Uiso 1 1 calc R U . . .
H7B H 0.0299 0.7528 0.9832 0.028 Uiso 1 1 calc R U . . .
C8 C 0.2319(8) 0.8867(6) 0.8555(5) 0.0217(16) Uani 1 1 d . . . . .
C9 C 0.2494(7) 0.9301(6) 0.7360(5) 0.0214(16) Uani 1 1 d . . . . .
C10 C 0.2314(8) 0.8091(5) 0.4883(5) 0.0263(17) Uani 1 1 d . . . . .
H10A H 0.2493 0.8391 0.4118 0.032 Uiso 1 1 calc R U . . .
H10B H 0.1251 0.8183 0.5242 0.032 Uiso 1 1 calc R U . . .
C11 C 0.4687(7) 0.8531(6) 0.5029(5) 0.0267(18) Uani 1 1 d . . . . .
H11A H 0.4980 0.8840 0.4266 0.032 Uiso 1 1 calc R U . . .
H11B H 0.5156 0.8923 0.5479 0.032 Uiso 1 1 calc R U . . .
C12 C 0.3567(8) 0.6321(5) 0.9730(5) 0.0229(17) Uani 1 1 d . . . . .
H12A H 0.3365 0.6072 1.0513 0.027 Uiso 1 1 calc R U . . .
H12B H 0.4558 0.6570 0.9494 0.027 Uiso 1 1 calc R U . . .
C13 C -0.3128(13) -0.1096(9) 0.7691(7) 0.072(3) Uani 1 1 d . . . . .
H13 H -0.3732 -0.1378 0.7259 0.086 Uiso 1 1 calc R U . . .
C14 C -0.4099(14) -0.0446(10) 0.8606(10) 0.126(5) Uani 1 1 d . U . . .
H14A H -0.4705 -0.0932 0.9144 0.189 Uiso 1 1 calc R U . . .
H14B H -0.4724 0.0099 0.8316 0.189 Uiso 1 1 calc R U . . .
H14C H -0.3516 -0.0070 0.8967 0.189 Uiso 1 1 calc R U . . .
C15 C -0.2312(15) -0.2034(12) 0.8071(12) 0.159(6) Uani 1 1 d . U . . .
H15A H -0.1435 -0.2258 0.7475 0.238 Uiso 1 1 calc R U . . .
H15B H -0.2922 -0.2646 0.8279 0.238 Uiso 1 1 calc R U . . .
H15C H -0.2032 -0.1825 0.8714 0.238 Uiso 1 1 calc R U . . .
O7 O -0.2085(9) -0.0408(6) 0.6951(5) 0.097(3) Uani 1 1 d . U . . .
H7 H -0.1654 -0.0023 0.7369 0.145 Uiso 1 1 d R U . . .
O1W O -0.2133(6) 0.2701(4) 0.7529(4) 0.0291(13) Uani 1 1 d . . . . .
H1W1 H -0.315(8) 0.270(6) 0.784(5) 0.044 Uiso 1 1 d . U . . .
H2W1 H -0.174(8) 0.212(6) 0.771(6) 0.044 Uiso 1 1 d . U . . .
O2W O 0.1005(5) 0.3118(4) 0.6129(4) 0.0272(13) Uani 1 1 d . . . . .
H1W2 H 0.178(8) 0.334(6) 0.566(5) 0.041 Uiso 1 1 d . U . . .
H2W2 H 0.115(8) 0.248(6) 0.591(6) 0.041 Uiso 1 1 d . U . . .
O3W O -0.0778(5) 0.0816(4) 0.8315(3) 0.0381(14) Uani 1 1 d . . . . .
H1W3 H -0.1117 0.0928 0.9135 0.057 Uiso 1 1 d R U . . .
H2W3 H 0.0038 0.0891 0.7984 0.057 Uiso 1 1 d R U . . .
O4W O -0.5172(6) 0.2864(5) 0.8609(4) 0.0362(15) Uani 1 1 d . . . . .
H1W4 H -0.580(9) 0.265(7) 0.840(6) 0.054 Uiso 1 1 d . U . . .
H2W4 H -0.542(8) 0.363(6) 0.877(6) 0.054 Uiso 1 1 d . U . . .
O5W O 0.2394(7) 0.2424(5) 0.7931(5) 0.0462(17) Uani 1 1 d . . . . .
H1W5 H 0.233(9) 0.171(7) 0.791(7) 0.069 Uiso 1 1 d . U . . .
H2W5 H 0.199(10) 0.263(7) 0.744(7) 0.069 Uiso 1 1 d . U . . .
O6W O 0.1242(7) 0.1055(5) 0.5296(5) 0.0486(17) Uani 1 1 d . . . . .
H1W6 H 0.178(9) 0.053(7) 0.559(6) 0.073 Uiso 1 1 d . U . . .
H2W6 H 0.141(9) 0.092(7) 0.452(6) 0.073 Uiso 1 1 d . U . . .
 
loop_
 _atom_site_aniso_label
 _atom_site_aniso_U_11
 _atom_site_aniso_U_22
 _atom_site_aniso_U_33
 _atom_site_aniso_U_23
 _atom_site_aniso_U_13
 _atom_site_aniso_U_12
Fe1 0.0171(6) 0.0251(6) 0.0193(5) 0.0012(4) -0.0061(4) -0.0038(5)
Ca1 0.0164(8) 0.0266(9) 0.0165(7) 0.0013(6) -0.0038(6) -0.0033(6)
O1 0.016(3) 0.035(3) 0.021(3) 0.001(2) 0.000(2) -0.005(2)
O2 0.022(3) 0.029(3) 0.022(3) 0.005(2) -0.004(2) 0.005(2)
O3 0.020(3) 0.029(3) 0.019(2) 0.003(2) -0.005(2) -0.008(2)
O4 0.019(3) 0.028(3) 0.021(2) 0.000(2) -0.009(2) -0.007(2)
O5 0.042(4) 0.028(3) 0.024(3) -0.008(2) -0.006(3) 0.003(2)
O6 0.056(4) 0.023(3) 0.028(3) -0.002(2) -0.014(3) 0.000(3)
N1 0.015(3) 0.029(4) 0.015(3) 0.004(2) -0.002(3) -0.004(3)
N2 0.016(3) 0.035(4) 0.010(3) 0.009(3) -0.006(3) -0.001(3)
N3 0.020(3) 0.024(4) 0.018(3) 0.004(2) -0.007(3) -0.001(3)
N4 0.022(4) 0.020(3) 0.014(3) 0.005(2) -0.003(3) -0.004(3)
N5 0.019(4) 0.031(4) 0.012(3) 0.001(2) -0.001(3) -0.004(3)
N6 0.027(4) 0.030(4) 0.014(3) 0.001(3) -0.005(3) -0.003(3)
N7 0.017(3) 0.031(4) 0.012(3) 0.000(3) -0.002(3) -0.004(3)
N8 0.017(3) 0.028(4) 0.014(3) 0.001(2) -0.007(3) -0.002(3)
N9 0.015(3) 0.029(4) 0.016(3) 0.003(3) -0.005(3) -0.004(3)
N10 0.026(4) 0.026(4) 0.019(3) 0.006(3) -0.010(3) -0.012(3)
N11 0.021(4) 0.024(3) 0.016(3) 0.003(2) -0.005(3) -0.003(3)
N12 0.031(4) 0.028(4) 0.017(3) 0.006(3) -0.009(3) -0.002(3)
C1 0.019(4) 0.029(4) 0.018(4) -0.001(3) -0.004(3) -0.006(3)
C2 0.015(4) 0.026(4) 0.026(4) 0.004(3) -0.006(3) -0.009(3)
C3 0.023(5) 0.023(4) 0.022(4) 0.002(3) -0.002(3) -0.004(3)
C4 0.023(4) 0.026(4) 0.020(4) 0.004(3) -0.006(3) -0.003(3)
C5 0.015(4) 0.023(4) 0.022(4) 0.002(3) 0.001(3) 0.002(3)
C6 0.021(4) 0.023(4) 0.018(4) 0.000(3) -0.006(3) 0.004(3)
C7 0.019(4) 0.038(5) 0.014(3) -0.005(3) -0.005(3) 0.003(3)
C8 0.023(4) 0.021(4) 0.027(4) 0.004(3) -0.015(3) -0.008(3)
C9 0.018(4) 0.023(4) 0.025(4) -0.001(3) -0.009(3) -0.002(3)
C10 0.026(4) 0.028(4) 0.021(4) 0.003(3) -0.003(3) 0.005(3)
C11 0.026(5) 0.034(5) 0.020(4) 0.004(3) -0.006(3) -0.007(4)
C12 0.024(4) 0.028(4) 0.019(4) 0.002(3) -0.011(3) -0.002(3)
C13 0.094(9) 0.076(8) 0.049(6) -0.001(6) -0.020(6) -0.028(7)
C14 0.107(8) 0.120(8) 0.148(8) -0.052(7) -0.020(7) -0.022(7)
C15 0.125(9) 0.136(9) 0.204(10) 0.056(8) -0.042(8) 0.001(7)
O7 0.145(6) 0.097(5) 0.059(4) 0.002(4) -0.026(4) -0.069(5)
O1W 0.025(3) 0.025(3) 0.036(3) 0.005(2) -0.008(3) -0.001(3)
O2W 0.017(3) 0.033(3) 0.030(3) 0.003(3) -0.005(2) -0.003(3)
O3W 0.036(3) 0.048(4) 0.024(3) -0.003(2) -0.001(2) 0.007(3)
O4W 0.029(4) 0.034(3) 0.048(3) 0.002(3) -0.014(3) -0.006(3)
O5W 0.055(4) 0.037(4) 0.057(4) -0.012(3) -0.030(3) -0.007(3)
O6W 0.066(5) 0.043(4) 0.044(4) -0.009(3) -0.031(3) 0.010(3)
 
_geom_special_details
;
 All esds (except the esd in the dihedral angle between two l.s. planes)
 are estimated using the full covariance matrix.  The cell esds are taken
 into account individually in the estimation of esds in distances, angles
 and torsion angles; correlations between esds in cell parameters are only
 used when they are defined by crystal symmetry.  An approximate (isotropic)
 treatment of cell esds is used for estimating esds involving l.s. planes.
;
 
loop_
 _geom_bond_atom_site_label_1
 _geom_bond_atom_site_label_2
 _geom_bond_distance
 _geom_bond_site_symmetry_2
 _geom_bond_publ_flag
Fe1 N11 1.915(5) . ?
Fe1 N5 1.938(6) . ?
Fe1 N10 1.946(5) . ?
Fe1 N1 1.961(5) . ?
Fe1 N4 1.961(5) . ?
Fe1 N8 1.965(5) . ?
Ca1 O1W 2.345(5) . ?
Ca1 O2W 2.402(5) . ?
Ca1 O2 2.406(4) 1_455 ?
Ca1 O4 2.407(4) 2_566 ?
Ca1 O3 2.451(4) . ?
Ca1 O4 2.475(4) . ?
Ca1 O1 2.499(5) 1_455 ?
Ca1 N2 2.856(5) 2_566 ?
O1 C2 1.249(7) . ?
O1 Ca1 2.499(5) 1_655 ?
O2 C3 1.228(8) . ?
O2 Ca1 2.406(4) 1_655 ?
O3 C5 1.251(7) . ?
O4 C6 1.257(7) . ?
O4 Ca1 2.407(4) 2_566 ?
O5 C8 1.231(7) . ?
O6 C9 1.237(7) . ?
N1 C6 1.309(8) . ?
N1 N2 1.436(6) . ?
N2 C1 1.468(8) . ?
N2 C10 1.492(8) . ?
N2 Ca1 2.856(5) 2_566 ?
N3 N4 1.427(6) . ?
N3 C11 1.460(8) . ?
N3 C1 1.473(7) . ?
N4 C2 1.331(8) . ?
N5 C3 1.341(8) . ?
N5 N6 1.432(6) . ?
N6 C4 1.461(8) . ?
N6 C12 1.485(7) . ?
N7 N8 1.415(6) . ?
N7 C7 1.466(7) . ?
N7 C4 1.466(8) . ?
N8 C5 1.340(8) . ?
N9 N10 1.403(6) . ?
N9 C12 1.454(8) . ?
N9 C7 1.474(8) . ?
N10 C8 1.356(8) . ?
N11 C9 1.351(7) . ?
N11 N12 1.427(6) . ?
N12 C10 1.462(8) . ?
N12 C11 1.484(8) . ?
C1 H1A 0.9700 . ?
C1 H1B 0.9700 . ?
C2 C3 1.513(9) . ?
C4 H4A 0.9700 . ?
C4 H4B 0.9700 . ?
C5 C6 1.496(8) . ?
C7 H7A 0.9700 . ?
C7 H7B 0.9700 . ?
C8 C9 1.512(9) . ?
C10 H10A 0.9700 . ?
C10 H10B 0.9700 . ?
C11 H11A 0.9700 . ?
C11 H11B 0.9700 . ?
C12 H12A 0.9700 . ?
C12 H12B 0.9700 . ?
C13 O7 1.436(10) . ?
C13 C15 1.435(14) . ?
C13 C14 1.440(12) . ?
C13 H13 0.9800 . ?
C14 H14A 0.9600 . ?
C14 H14B 0.9600 . ?
C14 H14C 0.9600 . ?
C15 H15A 0.9600 . ?
C15 H15B 0.9600 . ?
C15 H15C 0.9600 . ?
O7 H7 0.9130 . ?
O1W H1W1 0.93(7) . ?
O1W H2W1 0.81(7) . ?
O2W H1W2 0.85(7) . ?
O2W H2W2 0.81(7) . ?
O3W H1W3 0.9837 . ?
O3W H2W3 0.7728 . ?
O4W H1W4 0.79(8) . ?
O4W H2W4 0.94(7) . ?
O5W H1W5 0.87(8) . ?
O5W H2W5 0.82(8) . ?
O6W H1W6 0.90(8) . ?
O6W H2W6 0.94(7) . ?
 
loop_
 _geom_angle_atom_site_label_1
 _geom_angle_atom_site_label_2
 _geom_angle_atom_site_label_3
 _geom_angle
 _geom_angle_site_symmetry_1
 _geom_angle_site_symmetry_3
 _geom_angle_publ_flag
N11 Fe1 N5 157.5(2) . . ?
N11 Fe1 N10 80.8(2) . . ?
N5 Fe1 N10 87.3(2) . . ?
N11 Fe1 N1 86.1(2) . . ?
N5 Fe1 N1 110.7(2) . . ?
N10 Fe1 N1 157.1(2) . . ?
N11 Fe1 N4 86.7(2) . . ?
N5 Fe1 N4 80.3(2) . . ?
N10 Fe1 N4 112.7(2) . . ?
N1 Fe1 N4 85.0(2) . . ?
N11 Fe1 N8 112.3(2) . . ?
N5 Fe1 N8 85.9(2) . . ?
N10 Fe1 N8 87.1(2) . . ?
N1 Fe1 N8 80.5(2) . . ?
N4 Fe1 N8 155.1(2) . . ?
O1W Ca1 O2W 79.87(18) . . ?
O1W Ca1 O2 73.48(17) . 1_455 ?
O2W Ca1 O2 144.88(17) . 1_455 ?
O1W Ca1 O4 124.02(16) . 2_566 ?
O2W Ca1 O4 77.56(16) . 2_566 ?
O2 Ca1 O4 136.74(16) 1_455 2_566 ?
O1W Ca1 O3 93.37(17) . . ?
O2W Ca1 O3 80.68(16) . . ?
O2 Ca1 O3 78.52(15) 1_455 . ?
O4 Ca1 O3 131.55(15) 2_566 . ?
O1W Ca1 O4 156.47(18) . . ?
O2W Ca1 O4 83.32(17) . . ?
O2 Ca1 O4 113.76(15) 1_455 . ?
O4 Ca1 O4 67.25(16) 2_566 . ?
O3 Ca1 O4 67.61(14) . . ?
O1W Ca1 O1 126.96(18) . 1_455 ?
O2W Ca1 O1 147.24(16) . 1_455 ?
O2 Ca1 O1 67.63(15) 1_455 1_455 ?
O4 Ca1 O1 71.61(14) 2_566 1_455 ?
O3 Ca1 O1 111.99(15) . 1_455 ?
O4 Ca1 O1 74.90(15) . 1_455 ?
O1W Ca1 N2 74.89(17) . 2_566 ?
O2W Ca1 N2 103.10(16) . 2_566 ?
O2 Ca1 N2 91.73(15) 1_455 2_566 ?
O4 Ca1 N2 61.74(14) 2_566 2_566 ?
O3 Ca1 N2 166.60(15) . 2_566 ?
O4 Ca1 N2 125.34(14) . 2_566 ?
O1 Ca1 N2 71.79(15) 1_455 2_566 ?
C2 O1 Ca1 115.0(4) . 1_655 ?
C3 O2 Ca1 117.3(4) . 1_655 ?
C5 O3 Ca1 115.7(4) . . ?
C6 O4 Ca1 122.3(4) . 2_566 ?
C6 O4 Ca1 113.9(4) . . ?
Ca1 O4 Ca1 112.75(16) 2_566 . ?
C6 N1 N2 114.8(5) . . ?
C6 N1 Fe1 116.4(4) . . ?
N2 N1 Fe1 124.7(4) . . ?
N1 N2 C1 110.0(5) . . ?
N1 N2 C10 106.4(4) . . ?
C1 N2 C10 109.6(5) . . ?
N1 N2 Ca1 106.2(3) . 2_566 ?
C1 N2 Ca1 114.2(3) . 2_566 ?
C10 N2 Ca1 110.1(4) . 2_566 ?
N4 N3 C11 109.9(5) . . ?
N4 N3 C1 109.3(5) . . ?
C11 N3 C1 109.7(5) . . ?
C2 N4 N3 114.1(5) . . ?
C2 N4 Fe1 116.5(4) . . ?
N3 N4 Fe1 123.1(4) . . ?
C3 N5 N6 113.6(6) . . ?
C3 N5 Fe1 117.4(5) . . ?
N6 N5 Fe1 123.2(4) . . ?
N5 N6 C4 110.7(5) . . ?
N5 N6 C12 107.7(5) . . ?
C4 N6 C12 109.3(5) . . ?
N8 N7 C7 111.0(5) . . ?
N8 N7 C4 109.7(5) . . ?
C7 N7 C4 110.6(5) . . ?
C5 N8 N7 115.1(5) . . ?
C5 N8 Fe1 115.0(4) . . ?
N7 N8 Fe1 121.7(4) . . ?
N10 N9 C12 112.1(5) . . ?
N10 N9 C7 110.7(5) . . ?
C12 N9 C7 110.7(5) . . ?
C8 N10 N9 114.3(5) . . ?
C8 N10 Fe1 115.3(4) . . ?
N9 N10 Fe1 120.7(4) . . ?
C9 N11 N12 114.2(5) . . ?
C9 N11 Fe1 118.6(4) . . ?
N12 N11 Fe1 123.6(4) . . ?
N11 N12 C10 111.1(5) . . ?
N11 N12 C11 108.4(5) . . ?
C10 N12 C11 110.0(5) . . ?
N2 C1 N3 114.1(5) . . ?
N2 C1 H1A 108.7 . . ?
N3 C1 H1A 108.7 . . ?
N2 C1 H1B 108.7 . . ?
N3 C1 H1B 108.7 . . ?
H1A C1 H1B 107.6 . . ?
O1 C2 N4 130.5(6) . . ?
O1 C2 C3 118.1(7) . . ?
N4 C2 C3 111.4(6) . . ?
O2 C3 N5 129.4(6) . . ?
O2 C3 C2 119.8(6) . . ?
N5 C3 C2 110.7(7) . . ?
N6 C4 N7 113.2(5) . . ?
N6 C4 H4A 108.9 . . ?
N7 C4 H4A 108.9 . . ?
N6 C4 H4B 108.9 . . ?
N7 C4 H4B 108.9 . . ?
H4A C4 H4B 107.8 . . ?
O3 C5 N8 128.2(6) . . ?
O3 C5 C6 120.1(6) . . ?
N8 C5 C6 111.7(6) . . ?
O4 C6 N1 129.0(6) . . ?
O4 C6 C5 118.2(6) . . ?
N1 C6 C5 112.8(6) . . ?
N7 C7 N9 111.2(5) . . ?
N7 C7 H7A 109.4 . . ?
N9 C7 H7A 109.4 . . ?
N7 C7 H7B 109.4 . . ?
N9 C7 H7B 109.4 . . ?
H7A C7 H7B 108.0 . . ?
O5 C8 N10 128.4(6) . . ?
O5 C8 C9 120.3(6) . . ?
N10 C8 C9 111.2(6) . . ?
O6 C9 N11 127.9(6) . . ?
O6 C9 C8 122.3(6) . . ?
N11 C9 C8 109.8(6) . . ?
N12 C10 N2 113.6(6) . . ?
N12 C10 H10A 108.8 . . ?
N2 C10 H10A 108.8 . . ?
N12 C10 H10B 108.8 . . ?
N2 C10 H10B 108.8 . . ?
H10A C10 H10B 107.7 . . ?
N3 C11 N12 113.6(5) . . ?
N3 C11 H11A 108.8 . . ?
N12 C11 H11A 108.8 . . ?
N3 C11 H11B 108.8 . . ?
N12 C11 H11B 108.8 . . ?
H11A C11 H11B 107.7 . . ?
N9 C12 N6 112.9(5) . . ?
N9 C12 H12A 109.0 . . ?
N6 C12 H12A 109.0 . . ?
N9 C12 H12B 109.0 . . ?
N6 C12 H12B 109.0 . . ?
H12A C12 H12B 107.8 . . ?
O7 C13 C15 108.4(10) . . ?
O7 C13 C14 110.3(9) . . ?
C15 C13 C14 112.8(10) . . ?
O7 C13 H13 108.4 . . ?
C15 C13 H13 108.4 . . ?
C14 C13 H13 108.4 . . ?
C13 C14 H14A 109.5 . . ?
C13 C14 H14B 109.5 . . ?
H14A C14 H14B 109.5 . . ?
C13 C14 H14C 109.5 . . ?
H14A C14 H14C 109.5 . . ?
H14B C14 H14C 109.5 . . ?
C13 C15 H15A 109.5 . . ?
C13 C15 H15B 109.5 . . ?
H15A C15 H15B 109.5 . . ?
C13 C15 H15C 109.5 . . ?
H15A C15 H15C 109.5 . . ?
H15B C15 H15C 109.5 . . ?
C13 O7 H7 109.3 . . ?
Ca1 O1W H1W1 116(4) . . ?
Ca1 O1W H2W1 135(5) . . ?
H1W1 O1W H2W1 108(7) . . ?
Ca1 O2W H1W2 118(5) . . ?
Ca1 O2W H2W2 124(5) . . ?
H1W2 O2W H2W2 95(6) . . ?
H1W3 O3W H2W3 119.6 . . ?
H1W4 O4W H2W4 109(8) . . ?
H1W5 O5W H2W5 99(7) . . ?
H1W6 O6W H2W6 110(7) . . ?
 
loop_
 _geom_torsion_atom_site_label_1
 _geom_torsion_atom_site_label_2
 _geom_torsion_atom_site_label_3
 _geom_torsion_atom_site_label_4
 _geom_torsion
 _geom_torsion_site_symmetry_1
 _geom_torsion_site_symmetry_2
 _geom_torsion_site_symmetry_3
 _geom_torsion_site_symmetry_4
 _geom_torsion_publ_flag
C6 N1 N2 C1 -145.9(5) . . . . ?
Fe1 N1 N2 C1 57.8(6) . . . . ?
C6 N1 N2 C10 95.5(6) . . . . ?
Fe1 N1 N2 C10 -60.9(6) . . . . ?
C6 N1 N2 Ca1 -21.8(6) . . . 2_566 ?
Fe1 N1 N2 Ca1 -178.2(3) . . . 2_566 ?
C11 N3 N4 C2 -151.2(6) . . . . ?
C1 N3 N4 C2 88.3(6) . . . . ?
C11 N3 N4 Fe1 57.7(6) . . . . ?
C1 N3 N4 Fe1 -62.8(6) . . . . ?
C3 N5 N6 C4 -148.9(5) . . . . ?
Fe1 N5 N6 C4 58.9(6) . . . . ?
C3 N5 N6 C12 91.6(6) . . . . ?
Fe1 N5 N6 C12 -60.6(6) . . . . ?
C7 N7 N8 C5 -153.8(5) . . . . ?
C4 N7 N8 C5 83.7(7) . . . . ?
C7 N7 N8 Fe1 59.4(6) . . . . ?
C4 N7 N8 Fe1 -63.2(6) . . . . ?
C12 N9 N10 C8 -155.0(5) . . . . ?
C7 N9 N10 C8 80.9(6) . . . . ?
C12 N9 N10 Fe1 60.4(6) . . . . ?
C7 N9 N10 Fe1 -63.8(6) . . . . ?
C9 N11 N12 C10 -142.7(6) . . . . ?
Fe1 N11 N12 C10 59.0(7) . . . . ?
C9 N11 N12 C11 96.3(6) . . . . ?
Fe1 N11 N12 C11 -61.9(6) . . . . ?
N1 N2 C1 N3 -63.2(7) . . . . ?
C10 N2 C1 N3 53.5(7) . . . . ?
Ca1 N2 C1 N3 177.5(4) 2_566 . . . ?
N4 N3 C1 N2 66.1(7) . . . . ?
C11 N3 C1 N2 -54.6(7) . . . . ?
Ca1 O1 C2 N4 170.7(6) 1_655 . . . ?
Ca1 O1 C2 C3 -7.8(7) 1_655 . . . ?
N3 N4 C2 O1 11.7(10) . . . . ?
Fe1 N4 C2 O1 164.7(6) . . . . ?
N3 N4 C2 C3 -169.8(5) . . . . ?
Fe1 N4 C2 C3 -16.7(7) . . . . ?
Ca1 O2 C3 N5 160.0(6) 1_655 . . . ?
Ca1 O2 C3 C2 -16.7(8) 1_655 . . . ?
N6 N5 C3 O2 12.7(10) . . . . ?
Fe1 N5 C3 O2 166.6(6) . . . . ?
N6 N5 C3 C2 -170.4(5) . . . . ?
Fe1 N5 C3 C2 -16.5(7) . . . . ?
O1 C2 C3 O2 17.1(9) . . . . ?
N4 C2 C3 O2 -161.7(6) . . . . ?
Ca1 C2 C3 O2 11.4(5) 1_655 . . . ?
O1 C2 C3 N5 -160.2(6) . . . . ?
N4 C2 C3 N5 21.0(8) . . . . ?
Ca1 C2 C3 N5 -165.8(5) 1_655 . . . ?
N5 N6 C4 N7 -64.4(6) . . . . ?
C12 N6 C4 N7 54.1(7) . . . . ?
N8 N7 C4 N6 66.9(6) . . . . ?
C7 N7 C4 N6 -55.8(7) . . . . ?
Ca1 O3 C5 N8 176.4(6) . . . . ?
Ca1 O3 C5 C6 -2.2(8) . . . . ?
N7 N8 C5 O3 13.2(10) . . . . ?
Fe1 N8 C5 O3 162.3(6) . . . . ?
N7 N8 C5 C6 -168.2(5) . . . . ?
Fe1 N8 C5 C6 -19.0(7) . . . . ?
Ca1 O4 C6 N1 14.3(9) 2_566 . . . ?
Ca1 O4 C6 N1 155.6(6) . . . . ?
Ca1 O4 C6 C5 -165.9(4) 2_566 . . . ?
Ca1 O4 C6 C5 -24.5(7) . . . . ?
N2 N1 C6 O4 9.4(10) . . . . ?
Fe1 N1 C6 O4 167.8(5) . . . . ?
N2 N1 C6 C5 -170.4(5) . . . . ?
Fe1 N1 C6 C5 -12.1(7) . . . . ?
O3 C5 C6 O4 19.1(10) . . . . ?
N8 C5 C6 O4 -159.6(6) . . . . ?
Ca1 C5 C6 O4 17.6(5) . . . . ?
O3 C5 C6 N1 -161.0(6) . . . . ?
N8 C5 C6 N1 20.2(8) . . . . ?
Ca1 C5 C6 N1 -162.6(5) . . . . ?
N8 N7 C7 N9 -66.7(7) . . . . ?
C4 N7 C7 N9 55.3(7) . . . . ?
N10 N9 C7 N7 69.2(6) . . . . ?
C12 N9 C7 N7 -55.8(6) . . . . ?
N9 N10 C8 O5 13.8(10) . . . . ?
Fe1 N10 C8 O5 160.4(6) . . . . ?
N9 N10 C8 C9 -168.6(5) . . . . ?
Fe1 N10 C8 C9 -22.0(7) . . . . ?
N12 N11 C9 O6 10.0(10) . . . . ?
Fe1 N11 C9 O6 169.5(6) . . . . ?
N12 N11 C9 C8 -171.1(5) . . . . ?
Fe1 N11 C9 C8 -11.6(7) . . . . ?
O5 C8 C9 O6 18.1(10) . . . . ?
N10 C8 C9 O6 -159.7(6) . . . . ?
O5 C8 C9 N11 -160.9(6) . . . . ?
N10 C8 C9 N11 21.3(8) . . . . ?
N11 N12 C10 N2 -66.6(7) . . . . ?
C11 N12 C10 N2 53.4(7) . . . . ?
N1 N2 C10 N12 65.8(6) . . . . ?
C1 N2 C10 N12 -53.1(6) . . . . ?
Ca1 N2 C10 N12 -179.5(4) 2_566 . . . ?
N4 N3 C11 N12 -65.9(7) . . . . ?
C1 N3 C11 N12 54.4(7) . . . . ?
N11 N12 C11 N3 67.2(6) . . . . ?
C10 N12 C11 N3 -54.5(7) . . . . ?
N10 N9 C12 N6 -68.4(7) . . . . ?
C7 N9 C12 N6 55.8(6) . . . . ?
N5 N6 C12 N9 66.1(7) . . . . ?
C4 N6 C12 N9 -54.3(7) . . . . ?
 
loop_
 _geom_hbond_atom_site_label_D 
 _geom_hbond_atom_site_label_H 
 _geom_hbond_atom_site_label_A 
 _geom_hbond_distance_DH 
 _geom_hbond_distance_HA 
 _geom_hbond_distance_DA 
 _geom_hbond_angle_DHA 
 _geom_hbond_site_symmetry_A 
C4 H4A O3  0.97 2.52 3.400(7) 150.2 2_567
C4 H4A N7  0.97 2.62 3.149(8) 114.3 2_567
C10 H10A O1W  0.97 2.60 3.235(8) 123.3 2_566
C12 H12A O2  0.97 2.45 3.384(8) 161.9 2_667
O7 H7 O3W  0.91 1.98 2.894(8) 178.2 .
O1W H2W1 O3W  0.81(7) 1.95(7) 2.758(7) 173(7) .
O2W H1W2 O1  0.85(7) 1.96(7) 2.748(6) 154(7) 2_666
O2W H2W2 O6W  0.81(7) 1.89(7) 2.696(7) 171(8) .
O3W H1W3 O5  0.98 1.85 2.778(6) 156.1 2_567
O3W H2W3 O6  0.77 2.28 3.000(7) 155.6 1_545
O4W H1W4 O5W  0.79(8) 2.00(8) 2.772(8) 168(8) 1_455
O4W H2W4 N6  0.94(7) 2.21(7) 3.132(8) 166(7) 1_455
O5W H1W5 O6  0.87(8) 1.97(8) 2.766(7) 153(7) 1_545
O5W H2W5 O2W  0.82(8) 2.13(8) 2.944(8) 177(9) .
O6W H1W6 O6  0.90(8) 2.16(8) 2.874(7) 137(7) 1_545
O6W H1W6 N12  0.90(8) 2.34(8) 3.147(8) 149(7) 1_545
O6W H2W6 O7  0.94(7) 1.86(7) 2.789(8) 167(8) 2_556
 
_refine_diff_density_max    0.660
_refine_diff_density_min   -0.679
_refine_diff_density_rms    0.122

_shelx_res_file
;

    5.res created by SHELXL-2014/7


TITL svt7 in P-1
CELL  0.71073   9.4448  12.0118  12.3759   87.085   73.158   84.015
ZERR     2.00   0.0006   0.0008   0.0008    0.004    0.004    0.004
LATT   1
SFAC  C    H    N    O    CA   FE
UNIT  30   64   24   26   2    2
MERG   2
ISOR 0.005 c14 c15
ISOR 0.005 o7
EQIV $1 -x, -y+1, -z+1
FMAP   2
PLAN   10
ACTA    50.00
BOND   $H
CONF
EQIV $2 -x, -y+1, -z+2
HTAB C4 O3_$2
HTAB C4 N7_$2
HTAB C10 O1W_$1
EQIV $3 -x+1, -y+1, -z+2
HTAB C12 O2_$3
HTAB O7 O3W
HTAB O1W O3W
EQIV $4 -x+1, -y+1, -z+1
HTAB O2W O1_$4
HTAB O2W O6W
HTAB O3W O5_$2
EQIV $5 x, y-1, z
HTAB O3W O6_$5
EQIV $6 x-1, y, z
HTAB O4W O5W_$6
HTAB O4W N6_$6
HTAB O5W O6_$5
HTAB O5W O2W
HTAB O6W O6_$5
HTAB O6W N12_$5
EQIV $7 -x, -y, -z+1
HTAB O6W O7_$7
LIST   4
L.S.  10
mpla 3 n4 n11 n1 fe1
mpla 3 n5 n8 n10 fe1
WGHT    0.049600
EXTI    0.003745
FVAR       0.18153
FE1   6    0.300600    0.694810    0.722892    11.00000    0.01707    0.02508 =
         0.01935    0.00122   -0.00613   -0.00379
CA1   5   -0.130598    0.426359    0.639759    11.00000    0.01640    0.02662 =
         0.01647    0.00133   -0.00377   -0.00333
O1    4    0.716482    0.569773    0.557469    11.00000    0.01606    0.03548 =
         0.02055    0.00107   -0.00004   -0.00489
O2    4    0.639445    0.490112    0.775267    11.00000    0.02171    0.02936 =
         0.02197    0.00480   -0.00405    0.00482
O3    4   -0.041164    0.504906    0.784071    11.00000    0.02025    0.02911 =
         0.01905    0.00336   -0.00484   -0.00812
O4    4    0.033612    0.576634    0.562753    11.00000    0.01933    0.02770 =
         0.02106    0.00043   -0.00850   -0.00669
O5    4    0.177865    0.949368    0.935712    11.00000    0.04250    0.02801 =
         0.02420   -0.00797   -0.00565    0.00325
O6    4    0.246052    1.031262    0.711284    11.00000    0.05596    0.02349 =
         0.02798   -0.00159   -0.01371   -0.00031
N1    3    0.236530    0.644354    0.597794    11.00000    0.01495    0.02869 =
         0.01450    0.00396   -0.00182   -0.00361
N2    3    0.282693    0.687208    0.483833    11.00000    0.01610    0.03547 =
         0.01043    0.00947   -0.00607   -0.00104
N3    3    0.523308    0.734673    0.500776    11.00000    0.02030    0.02447 =
         0.01799    0.00444   -0.00703   -0.00056
N4    3    0.498167    0.690583    0.613281    11.00000    0.02221    0.02022 =
         0.01357    0.00532   -0.00322   -0.00374
N5    3    0.401469    0.571389    0.786959    11.00000    0.01921    0.03142 =
         0.01194    0.00066   -0.00096   -0.00450
N6    3    0.352623    0.536236    0.903039    11.00000    0.02654    0.02987 =
         0.01369    0.00099   -0.00536   -0.00262
N7    3    0.091310    0.597321    0.923567    11.00000    0.01748    0.03124 =
         0.01215    0.00048   -0.00217   -0.00382
N8    3    0.115712    0.632502    0.809303    11.00000    0.01707    0.02836 =
         0.01395    0.00137   -0.00666   -0.00239
N9    3    0.249902    0.725901    0.964335    11.00000    0.01500    0.02884 =
         0.01586    0.00275   -0.00543   -0.00402
N10   3    0.286798    0.777932    0.857028    11.00000    0.02635    0.02613 =
         0.01898    0.00554   -0.01018   -0.01178
N11   3    0.265493    0.843477    0.666664    11.00000    0.02142    0.02438 =
         0.01604    0.00306   -0.00470   -0.00320
N12   3    0.305008    0.873850    0.549511    11.00000    0.03085    0.02793 =
         0.01672    0.00561   -0.00903   -0.00192
C1    1    0.445301    0.672157    0.439853    11.00000    0.01898    0.02943 =
         0.01825   -0.00101   -0.00442   -0.00551
AFIX  23
H1A   2    0.473733    0.695732    0.360983    11.00000   -1.20000
H1B   2    0.477736    0.593101    0.443634    11.00000   -1.20000
AFIX   0
C2    1    0.595957    0.605916    0.624501    11.00000    0.01547    0.02628 =
         0.02562    0.00408   -0.00588   -0.00931
C3    1    0.548059    0.549657    0.739832    11.00000    0.02321    0.02336 =
         0.02221    0.00171   -0.00179   -0.00401
C4    1    0.200997    0.503947    0.931989    11.00000    0.02288    0.02635 =
         0.01986    0.00419   -0.00553   -0.00345
AFIX  23
H4A   2    0.174547    0.473419    1.008533    11.00000   -1.20000
H4B   2    0.197325    0.445368    0.881996    11.00000   -1.20000
AFIX   0
C5    1    0.054053    0.573306    0.748878    11.00000    0.01461    0.02333 =
         0.02188    0.00162    0.00143    0.00205
C6    1    0.110119    0.599330    0.625177    11.00000    0.02094    0.02286 =
         0.01767   -0.00017   -0.00583    0.00389
C7    1    0.098471    0.690123    0.993742    11.00000    0.01890    0.03752 =
         0.01420   -0.00540   -0.00547    0.00271
AFIX  23
H7A   2    0.068422    0.666803    1.072654    11.00000   -1.20000
H7B   2    0.029861    0.752799    0.983213    11.00000   -1.20000
AFIX   0
C8    1    0.231902    0.886709    0.855473    11.00000    0.02264    0.02067 =
         0.02737    0.00386   -0.01462   -0.00849
C9    1    0.249367    0.930144    0.735969    11.00000    0.01844    0.02285 =
         0.02493   -0.00098   -0.00929   -0.00150
C10   1    0.231445    0.809144    0.488309    11.00000    0.02551    0.02810 =
         0.02113    0.00252   -0.00320    0.00507
AFIX  23
H10A  2    0.249252    0.839149    0.411777    11.00000   -1.20000
H10B  2    0.125150    0.818285    0.524221    11.00000   -1.20000
AFIX   0
C11   1    0.468702    0.853058    0.502903    11.00000    0.02624    0.03400 =
         0.01989    0.00367   -0.00594   -0.00686
AFIX  23
H11A  2    0.498041    0.883996    0.426594    11.00000   -1.20000
H11B  2    0.515589    0.892256    0.547896    11.00000   -1.20000
AFIX   0
C12   1    0.356739    0.632069    0.972951    11.00000    0.02378    0.02844 =
         0.01926    0.00161   -0.01125   -0.00151
AFIX  23
H12A  2    0.336533    0.607153    1.051279    11.00000   -1.20000
H12B  2    0.455782    0.656963    0.949412    11.00000   -1.20000
AFIX   0
C13   1   -0.312785   -0.109609    0.769053    11.00000    0.09381    0.07566 =
         0.04941   -0.00092   -0.01962   -0.02810
AFIX  13
H13   2   -0.373198   -0.137797    0.725916    11.00000   -1.20000
AFIX   0
C14   1   -0.409901   -0.044566    0.860567    11.00000    0.10651    0.12045 =
         0.14767   -0.05235   -0.01979   -0.02220
AFIX 137
H14A  2   -0.470526   -0.093167    0.914398    11.00000   -1.50000
H14B  2   -0.472353    0.009856    0.831639    11.00000   -1.50000
H14C  2   -0.351576   -0.007021    0.896683    11.00000   -1.50000
AFIX   0
C15   1   -0.231198   -0.203394    0.807125    11.00000    0.12462    0.13609 =
         0.20372    0.05622   -0.04238    0.00123
AFIX 137
H15A  2   -0.143538   -0.225817    0.747549    11.00000   -1.50000
H15B  2   -0.292248   -0.264562    0.827866    11.00000   -1.50000
H15C  2   -0.203241   -0.182529    0.871423    11.00000   -1.50000
AFIX   0
O7    4   -0.208510   -0.040813    0.695088    11.00000    0.14506    0.09673 =
         0.05865    0.00189   -0.02560   -0.06856
AFIX   3
H7    2   -0.165395   -0.002256    0.736876    11.00000   -1.50000
AFIX   0
O1W   4   -0.213342    0.270078    0.752906    11.00000    0.02540    0.02478 =
         0.03579    0.00475   -0.00808   -0.00087
AFIX   2
H1W1  2   -0.315340    0.270214    0.784123    11.00000   -1.50000
H2W1  2   -0.173801    0.212036    0.771240    11.00000   -1.50000
AFIX   0
O2W   4    0.100518    0.311847    0.612904    11.00000    0.01683    0.03349 =
         0.02979    0.00274   -0.00501   -0.00252
AFIX   2
H1W2  2    0.177597    0.334120    0.565762    11.00000   -1.50000
H2W2  2    0.114869    0.247802    0.590895    11.00000   -1.50000
AFIX   0
O3W   4   -0.077759    0.081576    0.831472    11.00000    0.03581    0.04780 =
         0.02364   -0.00270   -0.00064    0.00671
AFIX   3
H1W3  2   -0.111699    0.092816    0.913492    11.00000   -1.50000
H2W3  2    0.003801    0.089116    0.798392    11.00000   -1.50000
AFIX   0
O4W   4   -0.517196    0.286390    0.860892    11.00000    0.02898    0.03378 =
         0.04780    0.00236   -0.01368   -0.00621
AFIX   2
H1W4  2   -0.580081    0.264851    0.839503    11.00000   -1.50000
H2W4  2   -0.541723    0.362571    0.877464    11.00000   -1.50000
AFIX   0
O5W   4    0.239351    0.242397    0.793119    11.00000    0.05525    0.03719 =
         0.05700   -0.01203   -0.03038   -0.00658
AFIX   2
H1W5  2    0.232749    0.171069    0.791180    11.00000   -1.50000
H2W5  2    0.199388    0.263410    0.744237    11.00000   -1.50000
AFIX   0
O6W   4    0.124225    0.105506    0.529567    11.00000    0.06598    0.04270 =
         0.04435   -0.00894   -0.03080    0.00974
AFIX   2
H1W6  2    0.177766    0.053067    0.559144    11.00000   -1.50000
H2W6  2    0.141087    0.092208    0.452404    11.00000   -1.50000
AFIX   0
HKLF    4

REM  svt7 in P-1
REM R1 =  0.0745 for    2450 Fo > 4sig(Fo)  and  0.1793 for all    5360 data
REM    412 parameters refined using     18 restraints

END

WGHT      0.0485      0.0000

REM Highest difference peak  0.660,  deepest hole -0.679,  1-sigma level  0.122
Q1    1  -0.2250 -0.2185  0.7620  11.00000  0.05    0.66
Q2    1  -0.2497 -0.1736  0.8858  11.00000  0.05    0.61
Q3    1  -0.2384 -0.1483  0.9212  11.00000  0.05    0.58
Q4    1   0.4032  0.7206  0.6940  11.00000  0.05    0.55
Q5    1  -0.4323 -0.0159  0.7845  11.00000  0.05    0.53
Q6    1   0.1929  0.6609  0.7665  11.00000  0.05    0.49
Q7    1  -0.2403  0.3976  0.6786  11.00000  0.05    0.48
Q8    1   0.2367  0.7968  0.7260  11.00000  0.05    0.48
Q9    1  -0.0731 -0.0012  0.8773  11.00000  0.05    0.45
Q10   1   0.1355  0.3812  0.9919  11.00000  0.05    0.45
;
_shelx_res_checksum   57816

_shelx_hkl_file
;
  -1   0   0    0.52    0.79
  -2   0   0  385.35   17.29
  -2   0   0  384.65   13.63
  -3   0   0   19.33    4.11
  -3   0   0   21.78    2.67
   3   0   0   18.96    2.38
  -4   0   0   54.33    3.84
  -4   0   0   48.98    6.54
   4   0   0   41.69    3.44
  -5   0   0  188.79   13.05
  -5   0   0  192.61    9.06
   5   0   0  192.02    8.57
  -6   0   0   22.66    3.65
  -6   0   0   21.54    6.27
   6   0   0   23.96    3.68
  -7   0   0    6.21    4.92
   7   0   0    5.40    2.63
  -8   0   0    8.51    5.57
  -9   0   0    9.42    5.88
 -10   0   0    3.18    5.90
 -11   0   0    6.93    7.30
 -11   1   0    7.88    7.55
 -10   1   0    2.99    6.36
  -9   1   0    2.64    6.01
  -8   1   0   10.36    6.36
   7  -1   0    2.25    2.43
  -7   1   0    1.10    4.91
   6  -1   0   11.62    2.77
  -6   1   0   17.89    5.99
  -6   1   0    7.19    2.55
   5  -1   0   -0.04    1.69
  -5   1   0    2.73    3.59
  -5   1   0    3.51    1.82
   4  -1   0    1.32    1.50
  -4   1   0    0.30    2.91
  -4   1   0    2.52    1.63
   3  -1   0   -1.23    1.21
  -3   1   0    2.31    2.83
  -3   1   0   -1.03    1.20
   2  -1   0  112.15    4.03
  -2   1   0  109.72    4.80
  -2   1   0  111.03    7.40
   1  -1   0  635.03   19.32
  -1   1   0  654.68   26.25
   0  -1   0  344.27   13.04
   0   1   0  321.63   13.44
   0   1   0  327.25   12.98
  -1  -1   0  469.18   15.65
   1   1   0  464.16   15.69
   1   1   0  430.87   15.60
  -2  -1   0  146.61    6.88
   2   1   0  150.95    6.68
   2   1   0  155.44    7.00
  -3  -1   0  145.74    7.72
  -3  -1   0  146.00    9.19
   3   1   0  148.26    6.56
   3   1   0  152.09    7.32
  -4  -1   0  356.00   18.41
   4   1   0  366.62   13.38
  -5  -1   0   31.10    5.98
  -5  -1   0   47.71    4.99
   5   1   0   35.25    4.01
  -6  -1   0   46.72    7.86
  -6  -1   0   40.00    4.96
   6   1   0   46.30    4.97
  -7  -1   0    3.55    2.58
  -7  -1   0    0.23    3.95
   7   1   0    1.48    2.28
  -8  -1   0    5.97    5.21
   8   1   0    1.03    2.46
  -9  -1   0   12.18    6.42
 -10  -1   0    6.30    5.80
 -11  -1   0   21.13    8.37
 -10   2   0   -3.87    5.27
  -9   2   0    5.58    5.95
  -8   2   0    7.76    6.24
  -7   2   0    7.48    5.91
   6  -2   0    9.67    2.69
  -6   2   0    8.09    5.28
   5  -2   0   18.37    2.98
  -5   2   0   15.75    2.88
  -5   2   0   20.10    5.71
   4  -2   0   50.57    3.84
   4  -2   0   51.26    2.06
  -4   2   0   67.62    8.38
  -4   2   0   61.47    3.93
   3  -2   0   82.85    4.49
   3  -2   0   87.10    3.91
  -3   2   0   77.09    4.38
  -3   2   0   93.45    7.83
   2  -2   0  168.48    6.39
  -2   2   0  157.91   10.01
  -2   2   0  170.59    6.87
  -1   2   0  604.31   25.60
  -1   2   0  605.69   20.63
   0  -2   0   -0.54    0.94
   0   2   0    0.88    1.15
   0   2   0   -0.64    0.96
   0   2   0    1.39    1.68
  -1  -2   0   10.09    1.54
   1   2   0    6.26    1.63
   1   2   0   11.63    1.37
  -2  -2   0    5.40    1.82
   2   2   0    4.46    2.04
   2   2   0    4.72    1.75
   2   2   0    4.42    1.68
  -3  -2   0   36.14    4.06
   3   2   0   35.97    4.12
   3   2   0   31.92    3.93
   3   2   0   35.73    3.66
  -4  -2   0  358.52   17.87
  -4  -2   0  351.88   15.27
   4   2   0  351.47   13.36
   4   2   0  335.94   14.69
  -5  -2   0  206.87   13.46
   5   2   0  218.63    9.88
   5   2   0  223.06   11.12
  -6  -2   0   15.18    4.92
   6   2   0   17.53    3.45
  -7  -2   0    0.66    3.92
  -7  -2   0   -2.02    2.08
   7   2   0    0.69    2.36
  -8  -2   0    3.03    4.38
   8   2   0    0.93    2.58
  -9  -2   0    4.61    4.88
 -10  -2   0   55.05   10.46
 -11  -2   0   13.57    6.69
 -10   3   0   11.59    8.55
  -9   3   0   21.16    9.09
  -8   3   0    5.28    6.27
  -7   3   0   31.87    9.16
   6  -3   0   10.43    2.92
  -6   3   0    0.27    5.19
   5  -3   0   23.12    1.62
   5  -3   0   29.30    3.68
  -5   3   0   16.86    5.89
  -5   3   0   30.80    3.76
   4  -3   0    3.82    1.77
   4  -3   0    2.94    1.55
  -4   3   0    6.03    4.04
  -4   3   0    5.69    2.06
   3  -3   0  275.78   10.21
   3  -3   0  273.84   10.11
  -3   3   0  267.59   15.63
  -3   3   0  274.88   10.92
   2  -3   0  175.77    7.23
   2  -3   0  171.93    7.03
  -2   3   0  168.27   11.00
  -2   3   0  172.12    7.67
   1  -3   0   36.45    3.32
  -1   3   0   28.49    4.84
  -1   3   0   45.12    4.04
  -1   3   0   41.77    4.76
   0  -3   0   80.39    5.59
   0   3   0   90.44    5.23
   0   3   0   86.74    5.53
  -1  -3   0    1.06    1.47
   1   3   0    0.24    1.30
   1   3   0   -0.19    1.22
   1   3   0    1.68    1.83
  -2  -3   0  139.57    6.76
   2   3   0  136.99    6.60
   2   3   0  138.76    7.36
  -3  -3   0  103.35    6.16
   3   3   0  105.96    5.85
   3   3   0  101.86    6.11
   3   3   0  109.17    6.72
  -4  -3   0    0.58    1.96
   4   3   0    0.90    2.21
   4   3   0    3.96    2.16
   4   3   0    3.41    2.12
  -5  -3   0   94.75    8.21
   5   3   0   91.16    6.98
   5   3   0   92.47    6.31
  -6  -3   0    1.20    3.37
   6   3   0    0.23    2.46
   6   3   0   -0.96    2.11
  -7  -3   0    1.90    3.90
   7   3   0    1.23    2.55
  -8  -3   0   24.19    5.03
  -8  -3   0   34.51    7.33
   8   3   0   21.85    4.41
  -9  -3   0   33.05    7.91
   9   3   0   24.39    5.04
 -10  -3   0   28.20    7.42
 -10   4   0   -0.95    7.08
  -9   4   0   27.40    9.96
  -8   4   0   19.87    8.39
  -7   4   0   40.83   10.12
  -6   4   0   25.21    7.92
   5  -4   0   -0.88    1.79
   5  -4   0    0.28    1.63
  -5   4   0    0.91    4.68
   4  -4   0   18.37    2.78
   4  -4   0   11.89    2.60
  -4   4   0   13.97    5.52
  -4   4   0   17.26    3.24
   3  -4   0  150.17    7.18
   3  -4   0  149.68    6.96
  -3   4   0  158.86    7.78
  -3   4   0  156.98   11.62
   2  -4   0   17.63    2.78
   2  -4   0   15.45    2.66
  -2   4   0   17.66    3.16
  -2   4   0   14.08    4.66
   1  -4   0   54.99    4.29
  -1   4   0   67.89    5.92
  -1   4   0   65.93    6.88
  -1   4   0   62.25    4.98
   0  -4   0    4.72    2.57
   0   4   0    0.12    2.02
   0   4   0    2.59    2.52
  -1  -4   0    4.90    2.33
   1   4   0   -1.19    2.01
   1   4   0    4.64    2.01
  -2  -4   0  167.71    7.90
   2   4   0  164.40    7.84
   2   4   0  154.94    8.71
   2   4   0  169.75    7.04
   2   4   0  171.81    7.84
  -3  -4   0  170.88    8.24
   3   4   0  146.05    7.74
   3   4   0  152.03    8.82
  -4  -4   0  131.09    7.74
   4   4   0  132.57    8.39
   4   4   0  131.81    7.86
   4   4   0  134.28    7.51
   5   4   0   79.95    7.00
   5   4   0   96.85    6.65
   5   4   0   86.67    6.88
  -6  -4   0    0.06    3.09
   6   4   0   -2.13    1.91
   6   4   0   -3.98    2.44
  -7  -4   0    0.98    3.42
   7   4   0    1.92    3.10
   7   4   0   -1.71    2.22
  -8  -4   0    3.39    3.87
   8   4   0   -0.62    2.68
  -9  -4   0   63.21   10.35
   9   4   0   51.03    6.88
 -10   5   0   16.54   10.38
  -9   5   0    5.07    7.65
  -8   5   0    8.81    7.08
  -7   5   0    0.19    5.87
   6  -5   0   43.70    3.48
  -6   5   0   46.30   10.12
   5  -5   0  151.17    7.39
   5  -5   0  143.61    7.70
  -5   5   0  140.47   13.66
   4  -5   0   37.48    4.22
   4  -5   0   30.19    3.79
  -4   5   0   29.25    7.44
  -4   5   0   42.10    4.89
   3  -5   0   60.40    4.89
   3  -5   0   77.49    5.05
  -3   5   0   76.89    5.53
  -3   5   0   80.74    9.94
   2  -5   0   22.71    3.34
   2  -5   0   22.27    3.37
  -2   5   0   25.88    3.88
  -2   5   0   20.25    5.64
  -2   5   0   11.99    3.82
   1  -5   0   80.06    5.33
  -1   5   0   81.93    8.51
  -1   5   0   92.32    7.36
  -1   5   0   81.17    6.06
   0  -5   0  130.54    8.45
   0   5   0  129.53    7.63
   0   5   0  117.92    7.84
  -1  -5   0    6.18    2.77
   1   5   0    8.42    2.91
   1   5   0   10.90    1.78
  -2  -5   0   77.09    4.88
   2   5   0   70.14    4.57
   2   5   0   79.35    6.17
   2   5   0   69.55    5.02
  -3  -5   0   11.77    2.99
   3   5   0    9.31    2.42
   3   5   0    9.02    2.76
   3   5   0    9.47    3.17
  -4  -5   0   21.59    3.94
   4   5   0   11.23    2.63
   4   5   0   23.53    4.11
   4   5   0   18.98    4.29
   5   5   0   -0.11    2.27
   5   5   0   -1.07    2.06
   5   5   0   -2.56    2.39
   6   5   0    2.73    2.86
   6   5   0   -0.45    2.77
  -7  -5   0    0.58    3.23
   7   5   0    2.68    2.86
   7   5   0   -1.69    2.84
   8   5   0   45.72    6.72
   9   5   0   11.69    4.15
  -9   6   0    0.55    7.08
  -8   6   0   -5.83    5.90
   7  -6   0   -0.62    1.27
  -7   6   0   -2.13    6.14
   6  -6   0   -0.46    2.09
  -6   6   0   -2.84    6.17
   5  -6   0    1.21    2.40
   5  -6   0    2.57    2.34
  -5   6   0   -4.62    5.07
   4  -6   0   57.52    5.58
   4  -6   0   67.11    6.29
  -4   6   0   57.08    6.17
  -4   6   0   60.47   10.35
   3  -6   0   -2.40    2.00
   3  -6   0   -0.95    1.89
  -3   6   0    0.40    2.63
  -3   6   0   -4.07    4.55
   2  -6   0   77.95    5.55
   2  -6   0   81.40    5.69
  -2   6   0   66.37    9.47
  -2   6   0   66.15    5.94
   1  -6   0    2.32    2.03
  -1   6   0   -0.48    2.33
  -1   6   0    3.15    4.72
  -1   6   0    2.22    3.32
   0  -6   0   41.13    6.02
   0   6   0   33.55    4.98
   0   6   0   40.15    5.39
  -1  -6   0  216.78   11.90
   1   6   0  195.63   10.94
   1   6   0  201.98    9.39
  -2  -6   0   18.66    3.72
   2   6   0   15.75    3.75
   2   6   0   19.94    3.24
   2   6   0   19.93    3.45
  -3  -6   0  123.46    6.24
   3   6   0  103.07    8.19
   3   6   0  117.50    7.18
   3   6   0  120.82    5.59
   3   6   0  132.13    5.62
   4   6   0   -0.69    2.05
   4   6   0   -1.22    2.58
   4   6   0    1.70    2.05
   5   6   0    3.49    3.07
   5   6   0    1.04    2.89
   5   6   0    1.69    1.87
   6   6   0    5.78    3.23
   6   6   0    9.68    4.01
   6   6   0   10.62    3.76
   7   6   0    7.78    3.93
   7   6   0    9.37    3.71
   8   6   0   48.13    7.69
   8   6   0   38.02    6.31
   9   6   0    8.70    4.30
  10   6   0   -2.06    3.26
  -9   7   0   -1.63    8.33
  -8   7   0   -2.64    6.88
   7  -7   0    1.54    2.22
  -7   7   0    1.06    7.22
   6  -7   0    9.92    3.05
  -6   7   0    8.48    7.64
   5  -7   0   20.57    3.93
  -5   7   0   28.11    9.01
   4  -7   0    1.61    2.69
   4  -7   0   -1.02    2.41
  -4   7   0   -2.31    5.61
   3  -7   0    2.84    2.65
   3  -7   0    6.52    3.05
  -3   7   0   -1.85    2.91
  -3   7   0    5.69    5.99
   2  -7   0   50.75    5.85
   2  -7   0   53.08    5.95
  -2   7   0   51.70    9.62
  -2   7   0   54.17    6.59
   1  -7   0   28.69    4.41
  -1   7   0   63.82    8.01
  -1   7   0   48.04    6.12
  -1   7   0   35.73    7.97
   0  -7   0  100.40    6.88
   0  -7   0   98.38    8.57
   0   7   0  108.94    7.92
   0   7   0  100.10    7.91
  -1  -7   0   -2.25    2.90
   1   7   0   -0.18    1.96
   1   7   0   -1.12    2.20
  -2  -7   0   37.65    5.79
   2   7   0   28.00    5.23
   2   7   0   30.24    4.58
   2   7   0   36.09    4.63
   3   7   0    8.09    3.81
   3   7   0   13.18    3.27
   3   7   0   12.29    2.59
   4   7   0   11.30    4.16
   4   7   0   11.71    3.31
   5   7   0   90.68    7.04
   5   7   0   77.65    9.09
   6   7   0    6.23    3.84
   6   7   0    0.17    2.67
   7   7   0   57.34    8.13
   7   7   0   51.62    7.19
   8   7   0   11.77    4.37
   8   7   0   10.56    4.17
   9   7   0    0.68    3.30
   9   7   0   10.12    4.36
  10   7   0    5.87    4.50
  -8   8   0   -7.74    7.88
   7  -8   0   10.31    3.06
  -7   8   0   15.91    9.80
   6  -8   0    4.60    3.15
  -6   8   0    2.58    7.35
   5  -8   0   28.34    4.49
  -5   8   0   41.75   10.74
   4  -8   0    4.88    3.04
   4  -8   0    4.46    3.05
  -4   8   0   -0.80    6.52
   3  -8   0    1.00    2.85
   3  -8   0    0.03    2.64
  -3   8   0    1.00    3.37
  -3   8   0    3.08    6.50
   2  -8   0   12.88    3.88
   2  -8   0   14.62    3.82
  -2   8   0   18.22    4.74
  -2   8   0   11.39    7.26
   1  -8   0   10.50    3.58
  -1   8   0   10.98    4.18
   0  -8   0   50.05    6.00
   0   8   0   59.79    7.28
  -1  -8   0    0.33    3.76
   1   8   0   -2.88    2.74
  -2  -8   0   31.98    6.33
   2   8   0   41.90    6.63
   2   8   0   40.46    5.47
   3   8   0    6.01    3.21
   3   8   0    0.08    2.87
   4   8   0    7.02    3.97
   5   8   0   36.03    6.82
   6   8   0    6.02    4.23
   7   8   0   21.31    5.59
   8   8   0    8.45    4.30
   9   8   0   12.33    4.78
   8  -9   0   -0.05    2.27
  -8   9   0   -9.50    8.78
   7  -9   0    8.83    3.59
  -7   9   0   -3.85    8.01
   6  -9   0   13.91    4.12
  -6   9   0   13.44    9.41
   5  -9   0   -2.81    2.61
  -5   9   0   -9.04    6.64
   4  -9   0    3.17    3.35
   4  -9   0   -0.19    2.83
  -4   9   0    2.21    7.47
   3  -9   0   -3.64    2.71
   3  -9   0    2.87    2.98
  -3   9   0   -4.80    6.63
  -3   9   0    1.89    3.75
   2  -9   0    0.24    2.80
   2  -9   0    5.05    3.40
  -2   9   0    1.13    6.69
  -2   9   0   -0.30    3.22
   1  -9   0   44.69    5.95
  -1   9   0   45.93    7.17
   0  -9   0    0.59    2.75
   0   9   0   -0.33    2.91
  -1  -9   0   20.61    5.99
   1   9   0   28.91    5.94
   2   9   0    6.14    3.95
   3   9   0    5.81    3.87
   4   9   0   23.32    5.86
   5   9   0   19.04    5.60
   6   9   0    6.92    4.21
   7   9   0   14.29    5.29
   8   9   0   24.36    6.16
   9   9   0    8.67    4.42
   7 -10   0    2.33    3.57
  -7  10   0   -8.63    8.90
   6 -10   0    9.20    4.07
  -6  10   0    5.21    9.62
   5 -10   0    6.82    3.63
  -5  10   0   -1.85    8.66
   4 -10   0    3.59    3.30
  -4  10   0   -3.62    8.32
   3 -10   0    1.80    3.43
   3 -10   0   -1.00    2.96
  -3  10   0   -8.40    7.70
   2 -10   0   -2.72    2.90
   2 -10   0   -4.48    2.86
  -2  10   0   -0.18    3.44
   1 -10   0    2.14    3.27
  -1  10   0    0.37    3.49
   0 -10   0   16.35    4.40
   0  10   0   19.90    5.38
  -1 -10   0    0.61    4.56
  -1 -10   0    3.60    3.31
   1  10   0    3.16    3.87
   2  10   0   -0.47    3.08
   3  10   0   57.41    8.66
   4  10   0    1.87    1.81
   4  10   0   -4.61    2.78
   5  10   0   19.88    5.74
   6  10   0   15.23    5.45
   7  10   0   10.23    5.03
   8  10   0    5.23    4.34
   9  10   0    9.32    4.78
   6 -11   0   -2.83    3.25
  -6  11   0  -17.62    8.68
   5 -11   0    4.58    3.72
  -5  11   0  -13.10    8.44
   4 -11   0    4.94    3.79
  -4  11   0  -11.58    8.28
   3 -11   0    2.82    3.45
   3 -11   0    4.05    4.21
  -3  11   0   -4.50    8.37
   2 -11   0   18.55    4.65
   2 -11   0   25.15    5.56
  -2  11   0   25.84    5.95
   1 -11   0   -0.14    3.44
  -1  11   0    6.80    4.24
   0 -11   0   20.76    5.16
   0  11   0   26.92    6.21
  -1 -11   0    0.29    3.08
   1  11   0    3.83    4.13
   2  11   0    6.31    4.47
   3  11   0   45.71    8.37
   4  11   0    7.78    2.83
   4  11   0    8.26    4.96
   5  11   0    6.58    4.64
   6  11   0   -0.73    3.75
   7  11   0    1.85    4.07
   8  11   0    6.27    4.96
   5 -12   0   -0.52    3.55
  -5  12   0  -16.74    9.33
   4 -12   0    2.38    3.64
  -4  12   0   -5.58    9.95
   3 -12   0    4.16    4.02
   2 -12   0   -4.47    3.01
   2 -12   0   -4.18    3.47
   1 -12   0   35.52    6.32
  -1  12   0   33.85    6.85
   0 -12   0    1.64    3.53
   0  12   0    0.15    3.70
  -1 -12   0    4.41    3.86
   1  12   0    0.46    3.59
  -2 -12   0   31.84    6.25
   2  12   0   60.13    9.58
   3  12   0   -1.16    3.71
   4  12   0   13.21    3.56
   4  12   0   24.62    6.95
   5  12   0   -2.77    3.40
   6  12   0   13.92    6.21
   7  12   0   10.08    5.30
   4 -13   0    1.88    4.32
   3 -13   0   -1.95    3.76
   2 -13   0    5.51    4.65
   1 -13   0   -3.12    3.33
  -1  13   0    0.43    3.99
   0 -13   0    0.76    3.75
   0  13   0    3.70    4.30
  -1 -13   0   30.38    6.74
   1  13   0   14.90    5.61
  -2 -13   0    1.93    3.72
   2  13   0   -1.60    3.30
   3  13   0   24.51    7.09
   4  13   0   -1.92    2.72
   4  13   0    4.17    4.83
   5  13   0    9.43    5.63
   6  13   0    5.40    4.92
   2 -14   0    8.52    5.60
   1 -14   0    2.44    4.45
   0 -14   0    6.70    4.59
   0  14   0    1.11    4.25
  -1 -14   0   -2.32    3.78
   1  14   0    3.89    4.66
  -2 -14   0    5.77    4.63
   2  14   0    2.13    4.07
  -3 -14   0    2.77    4.26
   3  14   0    6.64    5.10
   4  14   0   13.24    6.15
   5  14   0    0.13    4.58
  -1 -15   0   -1.33    4.19
   4  14  -1    0.93    4.74
   3  14  -1    2.80    4.64
   2  14  -1    1.14    4.43
  -2 -14   1   -1.05    3.71
   1  14  -1    5.28    5.18
  -1 -14   1    1.21    4.38
   0  14  -1    1.92    4.42
   0 -14   1   -1.58    4.01
  -1  14  -1   19.72    6.87
   1 -14   1   14.65    5.67
   6  13  -1   19.73    6.99
   5  13  -1    0.87    4.33
   4  13  -1   30.44    8.04
   3  13  -1    3.34    4.59
   2  13  -1    7.31    5.17
   1  13  -1    2.25    4.48
  -1 -13   1    2.99    4.28
   0  13  -1   -3.04    3.73
   0 -13   1    0.79    4.04
  -1  13  -1   46.86    8.60
   1 -13   1   22.99    5.82
   3 -13   1    4.49    4.39
   4 -13   1   -0.75    3.83
   7  12  -1    6.58    5.04
   6  12  -1    6.84    4.94
   5  12  -1   12.01    5.51
   4  12  -1    1.18    3.90
   4  12  -1    6.46    2.82
   3  12  -1   -1.34    3.79
   2  12  -1   -1.50    3.60
   1  12  -1   13.64    5.26
  -1 -12   1    4.53    3.92
   0  12  -1   35.46    7.27
   0 -12   1   37.27    6.75
  -1  12  -1    7.39    4.67
   1 -12   1    4.70    4.00
  -2  12  -1   13.61    5.18
   2 -12   1   17.63    5.51
   3 -12   1    2.46    3.75
  -4  12  -1  -24.75    8.32
   4 -12   1    2.38    3.96
  -5  12  -1   -5.08   10.49
   5 -12   1   15.02    5.09
  -6  12  -1  -18.72    9.83
   8  11  -1    8.79    5.42
   7  11  -1    8.36    5.14
   6  11  -1    3.23    4.30
   5  11  -1   24.41    6.96
   4  11  -1   -1.44    1.80
   4  11  -1    0.86    3.75
   3  11  -1    1.63    3.98
   2  11  -1    0.41    3.47
   1  11  -1   15.67    5.57
   0  11  -1   26.51    6.38
   0 -11   1   26.41    5.55
  -1  11  -1   16.80    5.58
   1 -11   1   23.51    5.17
  -2  11  -1   12.73    5.33
   2 -11   1    5.76    4.02
  -3  11  -1   -3.39    9.16
   3 -11   1    2.21    3.41
  -4  11  -1  -10.15    8.35
   4 -11   1    0.62    3.35
  -5  11  -1    7.98   10.43
   5 -11   1   33.18    6.01
  -6  11  -1    0.54   10.03
   6 -11   1    2.10    3.58
  -7  11  -1    8.22   11.54
   7 -11   1    7.89    4.42
   8  10  -1    8.38    4.68
   7  10  -1   21.42    6.27
   6  10  -1   26.02    6.99
   5  10  -1    6.51    4.80
   4  10  -1    5.05    1.45
   4  10  -1    9.39    4.66
   3  10  -1   -2.52    3.08
   2  10  -1    2.25    3.83
   1  10  -1   35.09    7.14
   0  10  -1   -2.47    3.15
   0 -10   1    1.34    3.17
  -1  10  -1   -3.39    3.23
   1 -10   1    2.09    3.02
  -2  10  -1   -6.44    6.85
  -2  10  -1   -2.82    3.28
   2 -10   1    0.32    3.02
  -3  10  -1    7.54    4.48
  -3  10  -1    4.24    8.46
   3 -10   1   17.23    4.80
   3 -10   1   13.70    4.55
  -4  10  -1   32.02   11.09
   4 -10   1   33.16    5.85
  -5  10  -1   -6.39    7.22
   5 -10   1   -0.03    3.04
  -6  10  -1   10.11    9.65
   6 -10   1    9.63    3.88
  -7  10  -1   -2.83    9.67
   7 -10   1    0.79    3.44
   9   9  -1   27.30    6.37
   8   9  -1   14.39    5.48
   7   9  -1   -0.51    3.36
   6   9  -1   27.78    6.52
   5   9  -1   -1.60    3.09
   4   9  -1   14.06    4.96
   3   9  -1   -1.49    2.29
   3   9  -1   11.81    4.73
   2   9  -1   50.31    7.89
   1   9  -1   11.23    4.64
   1   9  -1    8.55    4.31
   0   9  -1   74.82    9.20
  -1   9  -1   -1.10    3.18
   1  -9   1    1.02    2.77
  -2   9  -1    3.16    3.90
  -2   9  -1    8.68    7.29
   2  -9   1   10.45    3.87
  -3   9  -1   11.24    4.86
  -3   9  -1   11.47    8.21
   3  -9   1    4.06    3.16
   3  -9   1    3.48    3.46
  -4   9  -1   -4.57    6.63
   4  -9   1    1.02    3.01
  -5   9  -1    5.76    7.81
   5  -9   1    7.35    3.45
  -6   9  -1    6.88    8.64
   6  -9   1    3.36    3.13
  -7   9  -1    7.06    9.20
   7  -9   1    1.77    3.21
  -8   9  -1    0.68    9.12
   8  -9   1    5.83    2.75
   9   8  -1   34.16    7.13
   9   8  -1   21.50    5.78
   8   8  -1    1.87    3.44
   8   8  -1    5.32    4.01
   7   8  -1   17.98    4.97
   7   8  -1   21.33    5.76
   6   8  -1   -2.68    2.91
   6   8  -1   -0.03    3.25
   5   8  -1   -1.02    2.83
   5   8  -1    1.18    3.13
   4   8  -1   10.79    3.36
   4   8  -1   11.46    4.42
   3   8  -1    2.06    3.39
   3   8  -1   -0.92    1.80
   2   8  -1   39.83    5.72
   2   8  -1   47.56    7.01
   1   8  -1   10.73    3.98
   1   8  -1    8.84    4.07
  -1  -8   1   13.41    5.15
   0   8  -1   18.86    4.81
  -1   8  -1    4.05    5.84
  -1   8  -1    1.64    3.35
   1  -8   1    2.80    2.62
  -2   8  -1   13.81    7.06
  -2   8  -1   22.01    5.27
   2  -8   1   30.51    4.80
  -3   8  -1   60.77    7.77
  -3   8  -1   43.13    9.80
   3  -8   1   72.76    7.12
   3  -8   1   63.94    6.96
  -4   8  -1   10.16    4.60
  -4   8  -1   12.02    7.59
   4  -8   1   14.44    3.93
  -5   8  -1   19.22    8.26
   5  -8   1   30.63    5.13
  -6   8  -1   12.47    8.02
   6  -8   1    9.76    3.45
  -7   8  -1   -4.35    6.90
   7  -8   1    5.06    2.99
  -8   8  -1    8.07    9.37
   8  -8   1    3.73    2.12
  -9   8  -1    1.51    9.48
  10   7  -1    0.93    3.76
   9   7  -1    4.68    4.17
   8   7  -1   12.27    4.36
   8   7  -1    9.19    4.20
   7   7  -1   13.65    4.49
   7   7  -1    8.68    4.25
   6   7  -1   -2.53    2.69
   6   7  -1    2.89    3.08
   6   7  -1    1.41    3.45
   5   7  -1   13.55    4.02
   5   7  -1    6.58    3.32
   5   7  -1   10.92    4.40
   4   7  -1   -0.40    2.41
   4   7  -1   -0.74    2.32
   4   7  -1    3.46    3.40
   3   7  -1    1.26    1.83
   3   7  -1    0.96    2.55
   3   7  -1   -0.81    2.74
   2   7  -1   14.51    3.94
   2   7  -1   17.04    4.55
   2   7  -1   11.96    3.15
  -2  -7   1   10.05    3.97
   1   7  -1   41.40    3.02
   1   7  -1   38.50    6.06
   1   7  -1   44.90    5.75
   1   7  -1   31.85    2.56
  -1  -7   1   37.77    6.13
   0   7  -1   24.08    4.78
   0   7  -1   31.20    5.05
  -1   7  -1   -3.15    3.43
  -1   7  -1    3.17    4.96
  -1   7  -1    2.18    3.16
   1  -7   1    0.40    2.29
  -2   7  -1   78.18    7.09
  -2   7  -1   78.60   10.66
   2  -7   1   96.87    6.55
  -3   7  -1    0.68    3.14
  -3   7  -1    3.07    5.51
   3  -7   1    4.64    2.80
   3  -7   1   -0.70    2.46
  -4   7  -1   57.75   10.44
  -4   7  -1   86.48    8.51
   4  -7   1   83.56    5.92
   4  -7   1   76.74    7.32
  -5   7  -1   38.02    9.49
   5  -7   1   32.26    4.61
  -6   7  -1    3.00    6.61
   6  -7   1   -0.23    2.43
  -7   7  -1    0.23    6.81
   7  -7   1    0.01    2.10
  -8   7  -1    6.70    8.26
  -9   7  -1   11.30    8.90
  10   6  -1    7.56    4.52
   9   6  -1    6.67    4.32
   8   6  -1   35.64    6.37
   8   6  -1   49.00    7.68
   7   6  -1    9.20    4.09
   7   6  -1    0.27    2.80
   6   6  -1   26.96    5.42
   6   6  -1   20.58    4.70
   6   6  -1   23.48    5.55
   5   6  -1   26.96    4.91
   5   6  -1   22.54    5.25
   5   6  -1   28.02    4.91
   4   6  -1   79.54    8.56
   4   6  -1   77.40    6.61
   4   6  -1   69.53    7.09
   3   6  -1   33.76    2.52
   3   6  -1   41.41    5.24
   3   6  -1   45.06    5.49
   3   6  -1   33.49    5.51
  -3  -6   1   32.49    3.28
   2   6  -1   12.11    3.55
   2   6  -1    6.76    2.95
   2   6  -1    6.23    2.33
  -2  -6   1    3.36    2.77
   1   6  -1   28.20    4.99
   1   6  -1   23.01    2.10
   1   6  -1   36.12    4.74
   1   6  -1   28.18    4.12
  -1  -6   1   18.81    4.16
   0   6  -1    2.99    2.81
   0   6  -1    5.91    3.15
  -1   6  -1   87.92    8.96
  -1   6  -1   94.24    8.01
  -1   6  -1   97.55    7.41
   1  -6   1  100.35    6.30
  -2   6  -1  108.12    9.89
  -2   6  -1   97.91    7.42
   2  -6   1  112.73    6.57
  -3   6  -1  107.14   10.48
  -3   6  -1  102.56    7.33
   3  -6   1  105.12    6.67
   3  -6   1   96.91    6.31
  -4   6  -1   85.04   11.54
  -4   6  -1   68.48    7.08
   4  -6   1   68.83    5.15
   4  -6   1   71.26    5.62
  -5   6  -1    4.61    5.88
   5  -6   1   -0.93    2.15
  -6   6  -1    1.79    6.40
   6  -6   1    3.99    2.44
  -7   6  -1   20.53    8.46
   7  -6   1    7.95    2.13
  -8   6  -1    9.59    7.68
  -9   6  -1   -3.81    6.66
 -10   6  -1    3.02    8.49
  10   5  -1    3.65    3.98
   9   5  -1   20.84    5.01
   8   5  -1    9.04    3.97
   8   5  -1    8.14    3.77
   7   5  -1   15.66    4.64
   7   5  -1    6.12    3.26
   6   5  -1   32.43    5.30
   6   5  -1   42.02    6.55
   6   5  -1   42.60    6.12
  -6  -5   1   51.79    7.37
   5   5  -1   -2.22    1.95
   5   5  -1   -0.19    2.67
   5   5  -1   -1.48    2.33
  -5  -5   1    1.14    2.47
   4   5  -1    1.40    2.09
   4   5  -1    2.94    2.49
   4   5  -1    2.19    2.75
   3   5  -1   61.12    5.37
   3   5  -1   67.74    7.15
   3   5  -1   65.09    6.11
  -3  -5   1   60.34    6.08
   2   5  -1    0.19    1.60
   2   5  -1   -1.98    2.20
   2   5  -1   -0.11    1.85
   2   5  -1    0.07    2.13
  -2  -5   1    1.60    2.00
   1   5  -1   12.95    2.79
   1   5  -1   20.34    3.89
   1   5  -1   15.53    3.25
  -1  -5   1   13.40    3.34
   0   5  -1   37.33    4.61
   0   5  -1   42.57    5.25
  -1   5  -1  339.56   16.09
  -1   5  -1  296.21   16.51
  -1   5  -1  308.66   14.00
  -2   5  -1  159.50    9.15
  -2   5  -1  171.78   11.89
   2  -5   1  190.55    8.18
  -3   5  -1  208.87   14.52
  -3   5  -1  235.06   11.12
   3  -5   1  216.15    9.78
   3  -5   1  219.64    9.33
  -4   5  -1    0.66    4.42
  -4   5  -1    0.58    2.64
   4  -5   1    1.77    2.09
   4  -5   1   -1.26    1.65
  -5   5  -1   12.75    6.08
  -5   5  -1   11.17    3.66
   5  -5   1    9.47    2.69
  -6   5  -1   94.11   13.04
   6  -5   1   77.82    4.77
  -7   5  -1    1.16    5.79
  -8   5  -1   33.01   10.24
  -9   5  -1   11.43    8.13
 -10   5  -1   11.40    8.77
   9   4  -1   18.04    4.71
   8   4  -1    9.65    3.70
   7   4  -1   20.48    4.54
   7   4  -1   21.47    5.05
  -7  -4   1   20.05    5.63
   6   4  -1   70.37    8.08
   6   4  -1   90.03    8.15
  -6  -4   1   77.47    9.38
   5   4  -1   16.33    4.17
   5   4  -1   22.00    4.51
   5   4  -1   20.59    4.06
  -5  -4   1   23.43    4.81
   4   4  -1   -0.05    2.06
   4   4  -1   -0.53    1.90
   4   4  -1   -0.01    2.15
   3   4  -1   47.15    5.03
   3   4  -1   48.16    5.44
   3   4  -1   48.79    5.05
  -3  -4   1   40.80    4.92
   2   4  -1   19.86    2.32
   2   4  -1   19.74    3.22
   2   4  -1   15.31    2.88
   2   4  -1   16.68    3.59
  -2  -4   1   19.38    3.39
   1   4  -1   29.15    3.86
   1   4  -1   23.23    3.19
   1   4  -1   28.60    3.51
   1   4  -1   28.72    4.19
  -1  -4   1   21.88    3.35
   0   4  -1  122.29    7.42
   0   4  -1  126.78    7.52
   0   4  -1  126.10    8.34
  -1   4  -1   51.02    4.66
  -1   4  -1   55.66    6.40
  -1   4  -1   55.55    5.37
  -2   4  -1  892.16   31.90
  -2   4  -1  890.18   38.87
   2  -4   1  913.76   28.29
  -3   4  -1   62.75    5.03
  -3   4  -1   74.91    8.74
   3  -4   1   60.07    4.31
   3  -4   1   52.62    3.75
  -4   4  -1    6.21    2.66
  -4   4  -1   11.58    4.87
   4  -4   1    6.18    2.10
   4  -4   1    7.31    2.06
  -5   4  -1   15.88    3.53
  -5   4  -1   13.80    5.98
   5  -4   1   11.67    2.53
   5  -4   1   13.75    2.54
  -6   4  -1    2.06    5.48
   6  -4   1    1.25    1.01
  -7   4  -1   81.36   12.75
  -8   4  -1   10.93    7.03
  -9   4  -1   16.76    8.51
 -10   4  -1    7.21    7.31
   9   3  -1    4.39    3.15
  -9  -3   1    4.64    4.98
   8   3  -1   -1.83    2.40
  -8  -3   1    6.89    4.85
   7   3  -1   30.14    4.97
  -7  -3   1   35.86    7.55
   6   3  -1    6.70    3.39
   6   3  -1    2.38    2.72
  -6  -3   1    6.68    4.52
   5   3  -1   36.73    4.87
   5   3  -1   30.94    5.07
   5   3  -1   19.54    4.09
  -5  -3   1   30.03    5.51
   4   3  -1   41.88    4.74
   4   3  -1   42.90    5.27
   4   3  -1   36.99    4.90
  -4  -3   1   44.65    5.72
   3   3  -1   32.02    3.88
   3   3  -1   36.47    4.54
   3   3  -1   27.79    3.93
  -3  -3   1   29.61    4.05
   2   3  -1   -0.38    1.80
   2   3  -1    2.04    1.69
   2   3  -1    2.60    2.20
  -2  -3   1    3.41    2.18
   1   3  -1   46.36    4.75
   1   3  -1   45.85    3.97
   1   3  -1   36.22    3.07
   1   3  -1   44.25    3.35
  -1  -3   1   44.74    3.21
  -1  -3   1   38.74    2.84
  -1  -3   1   38.88    3.27
   0   3  -1   90.23    5.73
   0   3  -1  101.75    6.21
   0   3  -1   90.33    5.34
   0   3  -1   89.56    5.71
  -1   3  -1   18.15    3.71
  -1   3  -1   20.57    3.23
  -2   3  -1   35.58    5.40
  -2   3  -1   35.26    3.99
  -3   3  -1    1.30    1.82
  -3   3  -1   -1.19    2.68
   3  -3   1    1.70    1.54
  -4   3  -1   74.05    9.03
  -4   3  -1   60.67    4.67
   4  -3   1   62.43    3.77
   4  -3   1   60.57    3.80
  -5   3  -1   29.83    4.08
  -5   3  -1   34.17    7.13
   5  -3   1   40.00    3.71
   5  -3   1   25.87    2.08
  -6   3  -1   86.71   11.95
  -6   3  -1   78.84    5.94
  -7   3  -1    3.09    5.19
  -8   3  -1   -5.24    4.30
  -9   3  -1    6.42    6.60
 -10   3  -1    0.89    6.51
   9   2  -1    1.12    3.04
  -9  -2   1    6.03    5.43
   8   2  -1   21.91    4.80
  -8  -2   1   26.49    7.02
   7   2  -1   -1.26    2.31
  -7  -2   1   -5.12    3.08
   6   2  -1   31.07    4.58
  -6  -2   1   29.15    6.62
   5   2  -1   11.43    2.87
   5   2  -1   11.21    3.22
  -5  -2   1    8.10    3.60
   4   2  -1   20.38    3.85
   4   2  -1   25.82    3.80
   4   2  -1   21.52    3.35
  -4  -2   1   18.50    4.07
   3   2  -1   31.29    4.17
   3   2  -1   32.37    3.65
   3   2  -1   31.83    3.86
  -3  -2   1   28.32    3.91
  -3  -2   1   33.20    4.47
   2   2  -1    5.07    2.12
   2   2  -1    4.61    2.07
   2   2  -1    4.36    1.75
  -2  -2   1    5.62    2.20
   1   2  -1   10.15    2.07
   1   2  -1   11.76    1.62
   1   2  -1   11.88    1.91
   1   2  -1   11.16    2.34
  -1  -2   1    9.06    2.01
  -1  -2   1   10.44    1.63
   0   2  -1    0.43    1.06
   0   2  -1    2.35    1.41
   0   2  -1   -0.32    1.09
   0   2  -1    0.00    1.16
  -1   2  -1  206.64    9.96
  -1   2  -1  202.48    8.41
  -2   2  -1   81.78    4.76
  -2   2  -1   76.04    6.30
  -3   2  -1  112.22    6.03
  -3   2  -1  107.97    8.60
   3  -2   1  121.93    4.97
  -4   2  -1   26.27    3.43
  -4   2  -1   14.95    4.61
   4  -2   1   20.90    1.75
   4  -2   1   24.04    2.58
  -5   2  -1   22.86    3.64
  -5   2  -1   25.60    6.13
   5  -2   1   24.12    2.96
  -6   2  -1  135.05   12.37
  -6   2  -1  125.51    7.68
   6  -2   1  130.17    6.62
  -7   2  -1   22.76    7.22
  -8   2  -1    2.97    5.26
  -9   2  -1   -0.17    4.82
 -10   2  -1   15.83    8.18
 -11   2  -1    7.54    7.39
 -11  -1   1    7.64    7.46
 -10  -1   1    3.88    5.73
  -9  -1   1   84.21   13.33
   8   1  -1   16.53    4.07
  -8  -1   1   23.34    7.31
   7   1  -1   49.70    5.86
  -7  -1   1   46.63    8.50
   6   1  -1    2.84    2.45
  -6  -1   1    2.55    2.22
  -6  -1   1    4.62    4.10
   5   1  -1   73.01    5.32
  -5  -1   1   81.30    9.44
   4   1  -1   80.76    5.18
   4   1  -1   86.64    5.45
  -4  -1   1   84.07    7.46
   3   1  -1  356.84   13.62
   3   1  -1  339.03   14.98
   3   1  -1  360.48   12.93
  -3  -1   1  353.82   16.95
  -3  -1   1  343.24   14.92
   2   1  -1    8.98    1.95
   2   1  -1   12.41    2.16
   2   1  -1    8.46    2.21
  -2  -1   1    5.45    2.27
  -2  -1   1    7.37    2.24
   1   1  -1   10.91    1.71
   1   1  -1    9.39    1.72
  -1  -1   1    8.78    1.19
  -1  -1   1   10.03    1.41
  -1  -1   1    8.90    1.66
   0   1  -1  269.63    9.77
   0   1  -1  273.40   10.87
   0   1  -1  269.43    9.94
   0  -1   1  261.58    9.91
  -1   1  -1    2.90    1.08
  -1   1  -1    1.84    1.20
  -2   1  -1  152.49    8.89
  -2   1  -1  158.98    6.87
   2  -1   1  155.32    5.49
  -3   1  -1   -2.01    1.49
  -3   1  -1   -1.55    2.48
  -4   1  -1   -0.53    2.49
  -4   1  -1   -3.02    1.30
   4  -1   1    2.67    1.32
  -5   1  -1   15.88    4.97
  -5   1  -1   17.60    3.17
   5  -1   1   15.55    2.47
  -6   1  -1    4.46    4.23
  -6   1  -1    7.54    2.72
   6  -1   1    7.78    2.34
  -7   1  -1   77.15   11.14
  -8   1  -1    1.27    4.46
  -9   1  -1    7.29    5.96
 -10   1  -1   19.61    7.76
 -11   1  -1   22.51    8.89
 -11   0   1   -5.05    6.01
 -10   0   1    2.05    5.89
  -9   0   1    7.20    6.25
   8   0  -1   13.37    3.77
  -8   0   1    3.42    5.21
   7   0  -1   34.32    4.89
  -7   0   1   29.14    7.40
   6   0  -1   17.30    3.48
  -6   0   1   17.36    3.13
  -6   0   1   12.94    5.33
   5   0  -1    7.48    2.41
  -5   0   1    0.12    3.31
  -5   0   1    8.72    2.12
   4   0  -1  152.74    7.22
  -4   0   1  146.97   10.35
   3   0  -1  219.08    8.93
  -3   0   1  227.54   10.84
  -3   0   1  237.00   12.68
   2   0  -1    3.15    1.57
   2   0  -1    1.19    1.24
   2   0  -1    1.62    1.83
  -2   0   1    2.15    1.71
  -2   0   1    2.50    2.31
   1   0  -1   93.00    4.71
  -1   0   1  100.35    5.33
  -1   0   1  101.13    4.76
   0   0  -1  132.66    5.14
   0   0  -1  144.74    5.77
   0   0  -1  127.95    5.24
   0   0   1  132.17    5.26
   0   0   1  136.16    5.73
   0   0   1  136.46    5.16
  -1   0  -1  210.46    7.89
  -2   0  -1   26.93    2.75
  -3   0  -1   52.56    5.63
  -3   0  -1   62.27    4.23
  -4   0  -1   17.72    4.39
  -4   0  -1   15.20    2.76
   4   0   1   17.40    2.40
  -5   0  -1  174.47   12.43
  -5   0  -1  158.39    8.47
   5   0   1  174.92    7.52
  -6   0  -1   30.98    4.40
  -6   0  -1   19.08    5.81
   6   0   1   25.42    3.55
  -7   0  -1   57.99    6.16
  -7   0  -1   35.48    7.78
   7   0   1   50.66    5.20
  -8   0  -1    8.00    5.62
  -9   0  -1   15.57    6.82
 -10   0  -1   12.78    6.75
 -11   0  -1   16.05    7.58
 -10   1   1   -1.97    5.97
  -9   1   1    5.68    6.31
  -8   1   1   22.60    7.68
   7  -1  -1    7.41    2.92
  -7   1   1   19.12    7.31
   6  -1  -1    2.91    2.43
  -6   1   1   -0.51    4.34
   5  -1  -1   56.38    5.26
  -5   1   1   57.66    8.73
  -5   1   1   51.61    3.74
   4  -1  -1    0.44    1.62
  -4   1   1    0.91    1.18
  -4   1   1    1.17    3.24
   3  -1  -1  189.29    7.94
  -3   1   1  185.53   11.59
  -3   1   1  197.81    9.79
  -3   1   1  194.04    7.36
   2  -1  -1   23.10    1.81
   2  -1  -1   31.18    2.90
  -2   1   1   18.36    3.00
  -2   1   1   30.40    4.74
   1  -1  -1   71.50    3.11
  -1   1   1   68.76    4.99
  -1   1   1   65.83    3.81
   0  -1  -1  108.95    5.24
   0   1   1  111.60    5.23
   0   1   1  114.27    4.31
   1   1   1   70.94    3.06
   1   1   1   76.24    3.65
  -4  -1  -1   15.68    2.98
  -4  -1  -1    6.10    3.17
   4   1   1   17.54    2.51
  -5  -1  -1    4.96    3.32
  -5  -1  -1    8.55    2.60
   5   1   1    9.12    2.31
  -6  -1  -1   -1.93    3.07
  -6  -1  -1   -1.41    1.82
   6   1   1    0.57    1.77
  -7  -1  -1   16.77    5.90
  -7  -1  -1   16.13    3.85
   7   1   1   17.20    3.50
  -8  -1  -1   15.38    6.11
  -9  -1  -1   31.87    8.65
 -10  -1  -1   11.33    6.06
 -11  -1  -1   13.56    6.70
 -10   2   1    2.78    7.05
  -9   2   1   17.13    8.52
  -8   2   1   26.73    8.52
   7  -2  -1    3.25    2.75
  -7   2   1    7.56    6.38
   6  -2  -1   33.81    4.59
  -6   2   1   34.78    8.27
   5  -2  -1    0.22    1.87
  -5   2   1   -1.93    3.77
   4  -2  -1   81.86    5.22
  -4   2   1   83.07    4.20
  -4   2   1   79.41    8.41
   3  -2  -1   48.48    3.78
   3  -2  -1   47.88    2.85
  -3   2   1   52.51    7.09
   2  -2  -1   31.61    3.18
   2  -2  -1   29.49    2.73
  -2   2   1   38.92    5.74
   1  -2  -1   29.54    2.69
  -1   2   1   29.29    3.53
  -1   2   1   26.71    4.38
   0  -2  -1   81.00    4.66
   0  -2  -1   72.97    3.49
   0   2   1   77.39    4.54
   0   2   1   75.77    3.76
  -1  -2  -1  263.80   10.37
   1   2   1  264.73    9.99
   1   2   1  263.60   10.27
   1   2   1  261.06    8.91
  -2  -2  -1  450.53   16.15
   2   2   1  467.53   17.25
  -3  -2  -1    5.77    1.96
   3   2   1    6.00    2.47
   3   2   1    6.21    1.87
  -4  -2  -1  144.08    7.89
   4   2   1  137.88    7.95
   4   2   1  137.34    6.73
  -5  -2  -1    2.93    2.91
   5   2   1   -0.24    1.64
  -6  -2  -1   53.26    6.21
  -6  -2  -1   56.10    8.23
   6   2   1   52.68    5.37
  -7  -2  -1   14.16    3.86
  -7  -2  -1    8.10    4.67
   7   2   1   11.61    3.27
  -8  -2  -1   35.12    5.89
  -8  -2  -1   35.37    7.56
   8   2   1   26.84    4.66
  -9  -2  -1    0.20    4.20
 -10  -2  -1   34.34    8.72
 -11  -2  -1    6.32    5.41
 -10   3   1   -0.44    7.37
  -9   3   1   -3.57    6.12
  -8   3   1   -1.36    5.33
  -7   3   1    5.67    6.14
   6  -3  -1   33.22    4.58
  -6   3   1   32.33    8.59
   5  -3  -1   38.44    4.50
  -5   3   1   28.67    7.31
   4  -3  -1  119.42    5.34
   4  -3  -1  112.99    6.42
  -4   3   1  119.17   10.67
  -4   3   1  123.92    5.63
   3  -3  -1    2.75    1.85
   3  -3  -1    1.18    1.51
  -3   3   1    1.83    1.49
  -3   3   1    4.66    3.91
   2  -3  -1   10.17    2.34
   2  -3  -1   15.61    2.44
  -2   3   1   13.12    2.14
  -2   3   1    8.53    4.16
  -2   3   1   13.98    3.44
   1  -3  -1   56.52    3.85
   1  -3  -1   59.28    3.82
  -1   3   1   62.37    3.74
  -1   3   1   57.83    5.14
  -1   3   1   55.83    6.84
   0  -3  -1  137.35    5.96
   0  -3  -1  143.21    7.90
   0  -3  -1  139.82    6.44
   0   3   1  139.08    6.50
   0   3   1  143.74    7.71
  -1  -3  -1  329.70   13.92
   1   3   1  312.62   12.93
   1   3   1  340.66   12.65
  -2  -3  -1    0.36    1.32
   2   3   1    1.98    1.03
   2   3   1   -0.63    0.89
   2   3   1   -2.23    1.66
   2   3   1   -0.44    1.17
  -3  -3  -1   -0.57    1.37
   3   3   1   -1.48    1.67
   3   3   1   -3.84    1.22
   3   3   1    0.99    1.54
  -4  -3  -1   -1.84    1.62
   4   3   1   -0.82    1.88
   4   3   1    2.49    1.88
   5   3   1   79.35    6.63
   5   3   1   94.86    6.00
  -6  -3  -1   -0.30    3.13
   6   3   1    2.35    2.24
  -7  -3  -1   42.73    8.09
  -7  -3  -1   39.00    6.16
   7   3   1   43.63    5.54
  -8  -3  -1   -2.28    2.37
  -8  -3  -1    0.40    3.74
   8   3   1    0.32    2.66
  -9  -3  -1   20.99    6.75
 -10  -3  -1   12.71    5.94
 -11  -3  -1   12.39    5.93
 -10   4   1   14.77    9.64
  -9   4   1    2.06    7.33
  -8   4   1    0.12    6.13
  -7   4   1    1.13    6.23
   6  -4  -1    3.99    2.72
  -6   4   1    2.67    6.07
   5  -4  -1   44.75    4.87
   5  -4  -1   34.70    3.25
  -5   4   1   32.58    8.23
   4  -4  -1   22.94    3.45
   4  -4  -1   11.37    2.43
  -4   4   1   13.56    5.74
  -4   4   1   18.50    2.89
   3  -4  -1    5.28    1.92
   3  -4  -1    7.48    2.32
  -3   4   1    6.35    4.49
  -3   4   1   10.02    2.41
   2  -4  -1   37.80    3.94
   2  -4  -1   35.05    3.87
  -2   4   1   38.18    3.76
  -2   4   1   34.09    5.00
  -2   4   1   42.50    6.89
   1  -4  -1    1.76    1.86
   1  -4  -1    5.65    2.04
  -1   4   1    5.07    4.06
  -1   4   1    2.88    1.90
  -1   4   1    4.05    3.06
   0  -4  -1  113.19    6.14
   0  -4  -1  112.42    7.44
   0   4   1  116.98    6.43
   0   4   1  116.25    7.37
  -1  -4  -1   18.62    3.32
   1   4   1   17.28    3.21
   1   4   1   16.32    2.27
  -2  -4  -1  318.56   12.39
   2   4   1  310.23   13.63
   2   4   1  314.35   11.81
   2   4   1  312.70   12.20
  -3  -4  -1    0.34    1.63
   3   4   1   -1.70    1.25
   3   4   1   -1.14    1.90
  -4  -4  -1    1.65    1.86
   4   4   1    1.93    2.25
   4   4   1    1.05    1.96
   5   4   1    5.55    3.10
   5   4   1    6.89    2.74
   6   4   1   68.17    7.78
   6   4   1   63.11    6.43
  -7  -4  -1   21.59    5.88
   7   4   1   13.70    3.82
  -8  -4  -1   -0.68    2.85
  -8  -4  -1    3.13    3.90
   8   4   1   -2.59    2.37
  -9  -4  -1    5.28    4.45
  -9  -4  -1    2.47    3.17
 -10  -4  -1    8.94    4.98
 -10   5   1    8.28    9.90
  -9   5   1    7.21    8.33
  -8   5   1    1.65    6.82
  -7   5   1    4.04    6.50
   6  -5  -1   22.22    4.04
   6  -5  -1   16.36    2.47
  -6   5   1    5.31    6.87
   5  -5  -1  118.08    6.43
   5  -5  -1  126.08    7.43
  -5   5   1  103.02   13.70
   4  -5  -1   -0.53    1.90
   4  -5  -1    1.17    1.98
  -4   5   1    3.31    5.32
   3  -5  -1   -0.19    1.80
   3  -5  -1    2.04    2.07
  -3   5   1    4.32    4.70
  -3   5   1    1.28    2.08
   2  -5  -1    3.82    2.21
   2  -5  -1    5.76    2.40
  -2   5   1    2.63    4.24
  -2   5   1    5.27    2.28
   1  -5  -1   11.05    2.78
   1  -5  -1   16.40    2.93
  -1   5   1    6.78    4.75
  -1   5   1    9.83    2.61
  -1   5   1   14.99    4.26
   0  -5  -1    3.34    2.75
   0  -5  -1    7.93    2.51
   0   5   1   10.29    3.21
   0   5   1    9.34    2.69
  -1  -5  -1    3.19    2.60
   1   5   1   -0.19    1.85
   1   5   1    0.72    1.67
  -2  -5  -1   45.67    4.04
   2   5   1   44.79    3.54
   2   5   1   50.53    5.70
  -3  -5  -1    6.61    2.35
   3   5   1    5.03    0.73
   3   5   1    6.07    2.91
   3   5   1    3.39    1.72
  -4  -5  -1    2.11    2.17
   4   5   1    2.98    1.93
   4   5   1    1.59    2.55
   5   5   1   -0.85    2.44
   5   5   1   -0.59    2.36
   6   5   1   47.87    6.98
   6   5   1   56.34    6.44
   7   5   1   -0.01    2.96
   7   5   1    7.41    3.41
  -8  -5  -1    5.24    3.84
   8   5   1    2.08    3.13
  -9  -5  -1   10.34    5.13
  -9  -5  -1    5.42    3.96
   9   5   1   16.19    4.47
  -9   6   1    0.83    8.39
  -8   6   1   14.24    9.08
  -7   6   1   -3.80    6.28
   6  -6  -1   89.75    5.53
  -6   6   1   81.03   13.34
   5  -6  -1    0.53    2.19
   5  -6  -1    0.82    2.37
  -5   6   1    1.53    6.23
   4  -6  -1    0.00    2.26
   4  -6  -1    4.14    2.56
  -4   6   1    0.68    6.03
   3  -6  -1   61.50    5.86
   3  -6  -1   62.49    6.01
  -3   6   1   59.38   10.23
  -3   6   1   54.11    4.84
   2  -6  -1    3.02    2.28
   2  -6  -1    3.26    2.61
  -2   6   1    2.32    5.21
  -2   6   1    2.79    2.39
   1  -6  -1   67.33    5.92
   1  -6  -1   37.15    4.65
  -1   6   1   44.31    5.14
  -1   6   1   47.13    8.34
  -1   6   1   45.68    6.84
   0  -6  -1    1.47    2.93
   0  -6  -1    3.58    2.26
   0   6   1    4.41    3.19
   0   6   1    2.11    2.35
  -1  -6  -1   22.22    4.69
   1   6   1   13.35    3.49
   1   6   1   20.78    3.25
  -2  -6  -1   -0.85    2.43
   2   6   1    0.77    1.91
   2   6   1   -1.22    1.68
  -3  -6  -1   29.90    3.41
   3   6   1   26.89    3.02
   3   6   1   24.19    3.17
   3   6   1   28.80    2.99
   3   6   1   27.89    4.87
  -4  -6  -1    1.44    2.61
   4   6   1    3.81    2.12
   4   6   1    2.56    2.85
   5   6   1   65.61    5.72
   5   6   1   54.53    7.20
   6   6   1   17.44    4.97
   7   6   1   44.80    7.31
   7   6   1   48.14    6.69
  -8  -6  -1    4.61    3.94
   8   6   1    0.29    2.86
   8   6   1    4.27    3.47
   9   6   1   15.96    5.07
  -9   7   1   10.05   10.89
  -8   7   1    1.30    8.02
   7  -7  -1   27.67    3.44
  -7   7   1   30.42   10.85
   6  -7  -1   22.04    3.81
  -6   7   1   47.29   11.79
   5  -7  -1   16.97    3.74
   5  -7  -1   24.10    4.33
  -5   7   1   17.01    8.96
   4  -7  -1   50.38    5.92
   4  -7  -1   64.88    6.62
  -4   7   1   53.82   10.75
   3  -7  -1   13.57    3.70
   3  -7  -1   13.77    3.67
  -3   7   1   15.89    7.83
  -3   7   1   13.09    3.64
   2  -7  -1   29.04    4.54
   2  -7  -1   45.89    5.71
  -2   7   1   44.92    9.14
  -2   7   1   37.63    5.05
   1  -7  -1    5.36    2.73
   1  -7  -1    4.60    2.77
  -1   7   1    2.57    4.14
  -1   7   1    0.87    2.34
   0  -7  -1  147.18    8.79
   0  -7  -1  173.25   11.46
   0   7   1  165.95    9.73
   0   7   1  164.31   10.60
  -1  -7  -1   -4.03    2.93
  -1  -7  -1   -0.93    2.02
   1   7   1   -1.35    2.05
   1   7   1    2.54    2.68
  -2  -7  -1   -1.06    3.05
   2   7   1    0.77    2.34
   2   7   1    4.06    2.90
   3   7   1    1.26    2.05
   3   7   1   -0.28    1.88
   3   7   1    2.58    2.78
   3   7   1    0.74    2.00
   4   7   1   27.93    3.91
   4   7   1   17.38    4.76
   5   7   1   19.01    4.90
   6   7   1    1.86    3.43
   7   7   1    3.54    3.61
   8   7   1   15.82    4.97
  -8   8   1   11.36   10.68
   7  -8  -1    4.30    2.73
  -7   8   1   -0.93    8.45
   6  -8  -1    2.03    2.71
  -6   8   1    1.22    7.50
   5  -8  -1    2.07    2.71
  -5   8   1   -6.68    6.08
   4  -8  -1   61.84    6.94
   4  -8  -1   73.98    7.47
  -4   8   1   57.58   12.37
   3  -8  -1   -0.48    2.55
   3  -8  -1   -2.42    2.64
  -3   8   1    6.74    7.34
   2  -8  -1   74.95    7.27
   2  -8  -1   50.57    6.30
  -2   8   1   74.32    7.47
  -2   8   1   50.55   10.51
   1  -8  -1   24.89    4.59
   1  -8  -1   22.36    4.25
  -1   8   1   23.20    4.76
   0  -8  -1   37.11    6.92
   0  -8  -1   41.29    5.67
   0   8   1   32.34    5.65
  -1  -8  -1    7.74    4.69
  -1  -8  -1    5.65    3.00
   1   8   1    0.50    2.79
  -2  -8  -1    1.45    4.07
   2   8   1    2.82    2.94
   2   8   1    1.54    2.96
   3   8   1   13.47    4.57
   4   8   1   26.59    5.76
   5   8   1    1.40    3.26
   6   8   1   -1.42    2.76
   7   8   1   10.85    4.70
   8   8   1    2.46    3.77
   9   8   1   21.34    5.80
  -8   9   1    1.31   10.68
   7  -9  -1   -1.42    2.64
  -7   9   1  -12.69    8.26
   6  -9  -1    9.98    3.78
  -6   9   1    2.18    8.78
   5  -9  -1   -1.20    2.69
  -5   9   1   -2.35    7.74
   4  -9  -1   10.46    3.72
   4  -9  -1   22.36    4.91
  -4   9   1    5.91    8.36
   3  -9  -1   44.23    6.43
   3  -9  -1   48.47    6.53
  -3   9   1   27.30    9.95
   2  -9  -1    1.94    3.02
   2  -9  -1    2.47    3.28
  -2   9   1    3.37    3.42
   1  -9  -1   51.91    6.65
   1  -9  -1   59.90    6.83
  -1   9   1   53.49    7.15
   0  -9  -1   -1.40    3.92
   0  -9  -1    0.23    2.76
   0   9   1    6.48    3.71
  -1  -9  -1    8.35    3.57
  -1  -9  -1    9.02    5.56
   1   9   1   15.46    4.68
   2   9   1   20.77    5.42
   3   9   1   31.62    6.33
   4   9   1   21.55    2.73
   4   9   1   23.75    5.64
   5   9   1   -1.25    3.23
   6   9   1   14.55    5.13
   7   9   1    6.90    4.22
   8   9   1    6.79    4.03
   9   9   1    8.89    4.68
   7 -10  -1    0.48    3.48
  -7  10   1   -2.17   10.51
   6 -10  -1   -1.40    3.14
  -6  10   1  -18.46    7.78
   5 -10  -1    2.98    3.30
  -5  10   1   -0.11    9.15
   4 -10  -1    6.28    3.85
   4 -10  -1    3.10    3.66
  -4  10   1   -9.29    7.55
   3 -10  -1   -2.35    2.73
   3 -10  -1   -2.14    2.95
  -3  10   1   -9.32    6.90
   2 -10  -1   -1.95    3.06
   2 -10  -1    3.93    3.38
  -2  10   1    1.15    3.28
   1 -10  -1    3.27    3.30
   1 -10  -1    6.06    3.54
  -1  10   1    5.93    3.96
   0 -10  -1    7.25    3.46
   0  10   1    3.69    3.62
  -1 -10  -1    3.30    5.24
  -1 -10  -1    3.97    3.52
   1  10   1    4.61    3.69
  -2 -10  -1   -0.34    3.04
   2  10   1    0.11    3.28
   3  10   1   46.24    7.80
   4  10   1   -4.27    1.96
   4  10   1   -0.61    3.09
   5  10   1    1.56    3.60
   6  10   1   30.96    7.02
   7  10   1    5.28    4.29
   8  10   1   10.78    4.79
   9  10   1   12.72    5.11
   6 -11  -1    2.28    3.57
  -6  11   1  -11.65    9.73
   5 -11  -1    5.29    3.73
  -5  11   1   -6.71    9.53
   4 -11  -1   11.81    4.68
  -4  11   1    6.07   10.66
   3 -11  -1   10.19    4.50
   3 -11  -1    6.00    3.90
   2 -11  -1    2.69    3.68
   2 -11  -1    4.27    3.58
   1 -11  -1    5.12    3.63
  -1  11   1    3.77    3.69
   0 -11  -1    1.08    3.51
   0  11   1    3.83    3.80
  -1 -11  -1    5.20    4.01
   1  11   1    9.19    4.42
  -2 -11  -1   23.19    5.48
   2  11   1   17.48    5.38
   3  11   1   28.51    6.84
   4  11   1    2.34    2.90
   4  11   1   -2.63    3.39
   5  11   1    4.27    4.15
   6  11   1    1.43    3.31
   7  11   1    9.39    5.23
   8  11   1    7.98    4.83
   5 -12  -1   18.48    5.37
  -5  12   1    5.25   11.95
   4 -12  -1    7.25    4.56
   3 -12  -1    3.35    3.82
   3 -12  -1   11.09    4.96
   2 -12  -1    1.85    4.18
   2 -12  -1    3.78    4.03
   1 -12  -1   -0.88    3.36
  -1  12   1   12.45    4.85
   0 -12  -1    2.16    3.65
   0  12   1    3.69    4.00
  -1 -12  -1    4.22    3.72
   1  12   1    6.04    4.40
  -2 -12  -1   16.82    5.12
   2  12   1   34.38    7.35
  -3 -12  -1   -2.48    3.12
   3  12   1    2.50    4.06
   4  12   1   -2.12    2.73
   4  12   1    0.37    3.73
   5  12   1   -0.95    3.43
   6  12   1    9.62    5.08
   7  12   1    8.74    5.17
   4 -13  -1    2.91    4.25
   3 -13  -1    3.47    4.24
   2 -13  -1   -6.37    3.27
   1 -13  -1    2.42    4.12
   0 -13  -1    1.21    3.73
   0  13   1   14.77    5.35
  -1 -13  -1   17.79    5.84
   1  13   1   31.08    7.24
  -2 -13  -1   -5.02    3.02
   2  13   1    4.95    4.48
  -3 -13  -1   -3.45    3.36
   3  13   1    0.29    3.64
  -4 -13  -1   -2.15    3.24
   4  13   1    5.04    3.70
   4  13   1    5.25    4.71
   5  13   1    2.72    4.39
   6  13   1   22.97    7.27
   2 -14  -1   27.05    7.10
   1 -14  -1   -1.43    4.19
   0 -14  -1    6.56    4.73
   0  14   1    8.71    4.90
  -1 -14  -1    0.08    3.93
   1  14   1   -1.56    3.87
  -2 -14  -1   -3.29    4.00
   2  14   1   -0.63    4.02
  -3 -14  -1   -0.76    3.64
   3  14   1    2.32    4.32
  -4 -14  -1   -0.25    3.85
   4  14   1    0.47    4.32
   5  14   1    9.90    5.86
  -1 -15  -1    2.66    4.88
   1  15   1    4.97    5.03
   4  14  -2    7.02    5.40
   3  14  -2    7.32    5.19
   2  14  -2    6.39    5.29
   1  14  -2    9.33    5.50
  -1 -14   2    7.40    4.91
   0  14  -2    8.60    5.69
   0 -14   2    0.45    4.37
  -1  14  -2   11.70    5.84
   1 -14   2    1.74    4.57
  -2  14  -2    1.40    4.94
   5  13  -2    2.22    4.82
   4  13  -2    2.63    4.57
   3  13  -2    8.61    5.29
   2  13  -2   30.12    7.62
   1  13  -2    9.98    5.31
  -1 -13   2    3.93    4.09
   0  13  -2    4.36    4.58
   0 -13   2    4.82    4.36
  -1  13  -2   11.25    5.70
   1 -13   2   -0.34    3.98
  -2  13  -2   -0.82    4.36
   3 -13   2    1.28    4.32
   4 -13   2   -0.81    3.79
   6  12  -2    0.13    4.34
   5  12  -2    2.00    4.51
   4  12  -2    4.18    4.64
   3  12  -2   12.59    5.52
   2  12  -2   16.86    5.94
   1  12  -2    4.45    4.52
   0  12  -2    7.09    4.81
   0 -12   2    2.86    3.59
  -1  12  -2    6.31    4.87
   1 -12   2    5.31    4.21
  -2  12  -2   -0.25    4.24
   2 -12   2    2.63    3.98
  -3  12  -2   -0.65    4.24
   3 -12   2   -0.27    4.05
   4 -12   2    0.41    3.70
  -5  12  -2  -10.54    9.63
   5 -12   2    7.24    4.51
  -6  12  -2  -12.51    9.94
   6 -12   2   -0.19    3.69
   7  11  -2   11.11    5.51
   6  11  -2    6.88    5.25
   5  11  -2    1.02    4.10
   4  11  -2   -0.16    3.67
   3  11  -2   21.28    6.23
   2  11  -2    3.71    4.13
   1  11  -2   -1.94    3.41
   0  11  -2    2.62    3.97
  -1  11  -2    3.26    4.10
   1 -11   2   -1.64    3.02
  -2  11  -2   37.94    7.71
   2 -11   2   41.68    6.78
  -3  11  -2   25.59    6.71
  -3  11  -2   10.91   10.51
  -4  11  -2   26.46   11.97
   4 -11   2   31.60    6.25
  -5  11  -2   -0.76    9.00
   5 -11   2    3.66    3.71
  -6  11  -2   -2.20    9.03
   6 -11   2    7.91    4.22
  -7  11  -2  -17.37    8.06
   8  10  -2   12.33    5.56
   7  10  -2    2.01    4.28
   6  10  -2   31.18    7.41
   5  10  -2   -2.09    3.61
   4  10  -2   12.11    5.21
   3  10  -2   32.20    7.01
   2  10  -2   11.92    4.96
   1  10  -2   17.73    5.52
   1  10  -2   26.67    6.43
   0  10  -2   -0.82    3.59
  -1  10  -2   -4.03    3.27
   1 -10   2    4.10    3.61
  -2  10  -2   -5.81    7.00
  -2  10  -2   -3.30    3.59
   2 -10   2   -0.09    3.01
  -3  10  -2   72.59    9.65
  -3  10  -2   60.20   12.48
  -4  10  -2   12.42    8.70
   4 -10   2    9.50    3.93
  -5  10  -2   -1.16    7.75
   5 -10   2    3.77    3.57
  -6  10  -2   -9.53    7.11
   6 -10   2    3.19    3.51
  -7  10  -2  -19.64    7.01
   7 -10   2   -1.18    3.27
   9   9  -2   20.64    6.07
   8   9  -2    0.52    3.74
   8   9  -2    4.80    3.89
   7   9  -2   -0.92    3.50
   7   9  -2    2.03    3.79
   6   9  -2    1.64    3.80
   6   9  -2   -0.52    3.24
   5   9  -2   -2.61    2.54
   5   9  -2    1.18    3.45
   4   9  -2   24.95    6.28
   3   9  -2    3.97    4.15
   3   9  -2   11.42    4.53
   2   9  -2    3.17    4.38
   2   9  -2   -0.10    3.60
   1   9  -2    4.12    3.58
   1   9  -2    4.41    4.34
   0   9  -2   -1.84    3.21
  -1   9  -2   38.61    6.92
   1  -9   2   21.32    4.46
  -2   9  -2    9.85    4.73
  -2   9  -2    6.83    7.14
   2  -9   2    6.37    3.39
  -3   9  -2   39.87    7.35
  -3   9  -2   41.70    9.93
   3  -9   2   49.19    6.19
  -4   9  -2   -1.99    3.64
  -4   9  -2   -8.12    5.77
   4  -9   2   -0.95    2.78
  -5   9  -2   -7.36    5.70
   5  -9   2    3.01    3.29
  -6   9  -2   -1.84    7.23
   6  -9   2    4.38    3.42
  -7   9  -2    6.25    8.95
   7  -9   2    6.97    3.62
  -8   9  -2    9.30    9.48
   8  -9   2    4.36    2.98
   9   8  -2    9.62    5.00
   8   8  -2    7.82    4.70
   8   8  -2    6.08    4.03
   7   8  -2    0.42    3.39
   7   8  -2    1.34    3.52
   6   8  -2   -3.30    2.69
   6   8  -2   -1.56    2.77
   5   8  -2   38.01    6.35
   5   8  -2   16.91    5.33
   5   8  -2   27.06    5.59
   4   8  -2   15.24    4.40
   4   8  -2   17.77    5.37
   4   8  -2   14.22    4.25
   3   8  -2    3.38    3.39
   3   8  -2    6.07    3.76
   2   8  -2    7.08    4.35
   2   8  -2    9.58    4.35
   1   8  -2   -4.99    3.21
   1   8  -2    2.29    3.43
   0   8  -2   -1.04    3.23
  -1   8  -2   -4.90    2.84
  -1   8  -2    7.50    6.04
  -2   8  -2   21.95    7.68
  -2   8  -2   21.07    5.35
   2  -8   2   24.77    4.44
  -3   8  -2    7.42    6.66
  -3   8  -2    9.81    4.28
   3  -8   2   -0.50    2.77
  -4   8  -2    4.29    6.48
  -4   8  -2    3.53    4.20
   4  -8   2   -0.72    2.63
  -5   8  -2   -2.97    6.00
   5  -8   2    0.58    2.68
  -6   8  -2    0.27    6.61
   6  -8   2    1.96    2.88
  -7   8  -2    9.54    8.70
   7  -8   2    8.05    3.14
  -8   8  -2   -5.68    7.18
   8  -8   2    2.38    2.23
  -9   8  -2    3.92    8.97
   9   7  -2    1.13    3.64
   8   7  -2    5.90    3.77
   8   7  -2   -1.28    3.10
   7   7  -2    1.35    3.13
   7   7  -2    5.01    3.59
   6   7  -2    1.77    3.10
   6   7  -2   -0.32    3.31
   6   7  -2   -4.73    2.33
   5   7  -2   15.75    4.83
   5   7  -2   14.67    4.36
   5   7  -2   25.95    5.31
   4   7  -2   21.38    4.72
   4   7  -2   26.12    4.81
   4   7  -2   21.15    5.12
   3   7  -2   -1.77    2.93
   3   7  -2   -1.62    2.05
   3   7  -2    2.06    2.06
   3   7  -2   -2.08    2.74
   2   7  -2   40.11    6.31
   2   7  -2   40.89    6.12
   2   7  -2   36.21    5.14
  -2  -7   2   24.42    4.96
   1   7  -2    1.71    3.47
   1   7  -2    3.06    3.37
   0   7  -2    0.14    3.09
   0   7  -2   -2.92    2.50
  -1   7  -2    6.87    4.15
  -1   7  -2   15.29    5.72
  -1   7  -2   20.66    4.94
  -2   7  -2    8.94    4.10
  -2   7  -2    7.97    5.29
   2  -7   2    6.63    2.82
  -3   7  -2   -0.10    4.97
  -3   7  -2   -1.65    3.30
   3  -7   2    0.49    2.41
  -4   7  -2    9.34    6.03
  -4   7  -2    7.86    4.39
   4  -7   2    1.43    2.66
  -5   7  -2   -4.08    5.37
  -5   7  -2    3.10    4.06
   5  -7   2    6.99    3.12
  -6   7  -2    7.71    6.65
   6  -7   2   13.46    3.59
  -7   7  -2   -2.63    6.27
   7  -7   2    8.01    2.89
  -8   7  -2   18.76    8.93
  -9   7  -2   -3.42    7.47
  10   6  -2    9.49    4.63
   9   6  -2    1.82    3.33
   8   6  -2    2.03    3.44
   8   6  -2   11.96    4.48
   7   6  -2    2.64    3.00
   7   6  -2   15.72    4.86
   7   6  -2    9.67    4.02
   6   6  -2   12.83    4.14
   6   6  -2   12.23    4.11
   6   6  -2   12.88    4.47
   5   6  -2    5.84    3.82
   5   6  -2    4.77    3.21
   5   6  -2    3.92    2.90
   4   6  -2   21.09    4.97
   4   6  -2   30.22    5.38
   4   6  -2   17.12    4.08
   3   6  -2   76.83    6.79
   3   6  -2   80.84    6.26
   3   6  -2   82.08    8.59
   3   6  -2   74.62    4.11
  -3  -6   2   66.33    5.33
   2   6  -2    0.98    2.03
   2   6  -2    0.14    2.74
   2   6  -2   -1.68    2.48
   2   6  -2    1.36    2.17
  -2  -6   2   -1.11    2.50
   1   6  -2  110.51    8.43
   1   6  -2  132.90    7.89
   1   6  -2  122.06    8.45
   0   6  -2    3.12    2.93
   0   6  -2    2.27    3.03
  -1   6  -2  353.08   16.10
  -1   6  -2  334.52   18.00
  -2   6  -2   -1.77    3.63
  -2   6  -2    3.43    3.53
  -2   6  -2    4.93    3.06
   2  -6   2    0.29    2.01
  -3   6  -2    3.71    3.39
  -3   6  -2    0.49    4.23
   3  -6   2    2.12    2.27
  -4   6  -2    8.74    3.93
  -4   6  -2    4.50    5.46
   4  -6   2    3.12    2.23
   4  -6   2    3.60    2.66
  -5   6  -2    1.09    5.23
  -5   6  -2    0.80    3.39
   5  -6   2    2.59    2.62
  -6   6  -2    7.15    6.51
   6  -6   2    3.20    2.53
  -7   6  -2    1.50    5.70
   7  -6   2    0.81    1.96
  -8   6  -2    9.91    8.02
  -9   6  -2    7.38    7.54
 -10   6  -2   -4.56    7.20
  10   5  -2    3.38    3.79
   9   5  -2   -1.85    3.05
   8   5  -2    3.36    3.47
   7   5  -2   11.13    3.79
   7   5  -2   17.12    4.83
   6   5  -2   52.36    7.32
   6   5  -2   43.10    6.06
   6   5  -2   56.34    7.37
   5   5  -2    1.32    2.87
   5   5  -2    2.52    2.68
   5   5  -2    0.95    2.88
   4   5  -2   26.97    4.83
   4   5  -2   39.92    6.07
   4   5  -2   30.13    4.84
  -4  -5   2   38.56    4.92
   3   5  -2    2.81    2.85
   3   5  -2    4.17    2.34
   3   5  -2   -1.00    2.20
   2   5  -2   42.80    3.71
   2   5  -2   42.62    5.84
   2   5  -2   43.96    5.02
   2   5  -2   27.89    4.54
  -2  -5   2   39.37    4.31
  -2  -5   2   34.61    3.36
  -2  -5   2   35.83    4.39
   1   5  -2   62.90    4.94
   1   5  -2   66.68    6.96
   1   5  -2   41.79    5.39
   1   5  -2   62.23    5.59
   0   5  -2   67.15    5.66
   0   5  -2   63.25    6.12
   0   5  -2   67.11    6.87
  -1   5  -2   17.82    3.95
  -1   5  -2   20.35    4.43
  -1   5  -2   18.24    3.96
  -2   5  -2   68.52    6.99
  -2   5  -2   65.30    5.78
   2  -5   2   64.52    4.65
  -3   5  -2  217.26   11.66
  -3   5  -2  227.24   14.55
   3  -5   2  247.24    9.57
  -4   5  -2   32.12    7.15
  -4   5  -2   33.39    5.27
   4  -5   2   30.33    3.31
   4  -5   2   27.30    3.80
  -5   5  -2   29.53    5.24
  -5   5  -2   21.98    6.93
   5  -5   2   17.54    3.27
  -6   5  -2   -3.76    4.79
   6  -5   2    1.86    2.06
  -7   5  -2    3.60    6.03
   7  -5   2    0.23    1.06
  -8   5  -2   -5.19    5.26
  -9   5  -2   13.42    8.11
 -10   5  -2   -0.69    6.29
  10   4  -2    0.26    3.42
   9   4  -2    1.60    3.35
   8   4  -2    4.50    3.40
   7   4  -2   18.14    4.69
   7   4  -2   21.29    4.76
   6   4  -2    1.91    2.90
   6   4  -2   -0.14    2.95
   6   4  -2    2.48    2.87
  -6  -4   2    1.47    3.52
   5   4  -2    1.38    2.35
   5   4  -2    4.23    2.99
   5   4  -2    2.55    2.80
  -5  -4   2    2.25    3.03
   4   4  -2   17.68    3.70
   4   4  -2   16.88    3.91
   4   4  -2   18.84    4.13
  -4  -4   2   14.95    3.49
   3   4  -2   40.67    4.79
   3   4  -2   48.56    5.41
   3   4  -2   43.29    5.47
  -3  -4   2   42.15    4.03
   2   4  -2    8.55    2.84
   2   4  -2   14.19    2.32
   2   4  -2   12.23    2.74
   2   4  -2    9.40    3.27
  -2  -4   2   12.41    1.86
  -2  -4   2   11.60    1.96
  -2  -4   2   17.60    3.79
   1   4  -2   13.09    3.18
   1   4  -2    6.38    2.22
   1   4  -2    7.92    3.06
   1   4  -2    7.07    2.20
  -1  -4   2    6.90    2.24
   0   4  -2  255.65   12.23
   0   4  -2  252.98   11.75
   0   4  -2  252.97   12.14
   0   4  -2  251.08   10.00
  -1   4  -2   46.70    5.27
  -1   4  -2   56.18    5.37
  -2   4  -2    4.79    2.55
  -2   4  -2    0.49    2.71
   2  -4   2   -0.92    1.41
  -3   4  -2   57.92    7.47
  -3   4  -2   56.27    5.84
   3  -4   2   53.89    3.52
  -4   4  -2   29.72    4.51
  -4   4  -2   34.78    6.73
   4  -4   2   24.93    3.21
   4  -4   2   22.55    2.62
  -5   4  -2   56.44    6.23
  -5   4  -2   71.88   10.11
   5  -4   2   51.53    4.57
  -6   4  -2   21.01    4.52
  -6   4  -2   24.07    7.44
   6  -4   2   24.10    2.55
  -7   4  -2   17.65    7.32
  -8   4  -2    2.76    5.63
  -9   4  -2   12.46    7.38
 -10   4  -2   -1.31    5.43
   9   3  -2    6.29    3.82
   8   3  -2   11.75    3.90
   7   3  -2    2.56    3.01
  -7  -3   2    5.68    4.97
   6   3  -2   -1.74    2.49
   6   3  -2   -2.60    2.11
  -6  -3   2   -0.51    3.32
   5   3  -2    2.04    2.23
   5   3  -2    0.45    2.35
   5   3  -2   -0.66    2.30
  -5  -3   2    1.45    3.14
   4   3  -2   23.93    4.39
   4   3  -2   28.17    4.11
   4   3  -2   26.77    4.26
  -4  -3   2   24.46    4.30
   3   3  -2  108.64    6.54
   3   3  -2  107.52    7.41
   3   3  -2  116.80    7.17
  -3  -3   2  116.18    7.02
   2   3  -2   11.27    2.52
   2   3  -2   16.91    2.09
   2   3  -2   14.84    3.27
   2   3  -2    9.71    2.79
  -2  -3   2   14.99    2.18
  -2  -3   2   21.29    3.65
   1   3  -2    6.48    1.94
   1   3  -2    7.19    2.11
   1   3  -2    7.85    2.88
   1   3  -2    6.57    2.57
  -1  -3   2   12.27    2.90
  -1  -3   2    7.93    2.13
  -1  -3   2    9.40    2.14
   0   3  -2   11.20    3.00
   0   3  -2   13.63    2.83
   0   3  -2   12.32    2.23
   0   3  -2   13.68    2.47
   0   3  -2   12.96    2.57
   0   3  -2    9.29    2.44
   0  -3   2   10.25    2.50
  -1   3  -2   19.04    3.47
  -1   3  -2   23.60    3.67
  -2   3  -2  169.21   10.23
  -2   3  -2  177.17    8.72
  -3   3  -2   12.38    3.90
  -3   3  -2   10.97    2.78
  -4   3  -2   94.78    6.32
  -4   3  -2   96.28    9.03
   4  -3   2  103.20    5.17
  -5   3  -2   19.28    5.98
  -5   3  -2   29.40    4.44
   5  -3   2   20.28    2.32
  -6   3  -2    7.21    5.18
  -6   3  -2   12.26    3.64
  -7   3  -2   47.91    9.40
  -8   3  -2   31.39    8.70
  -9   3  -2   13.40    6.90
 -10   3  -2   20.51    8.48
 -11   3  -2    2.82    6.72
   9   2  -2   13.29    4.43
   8   2  -2    4.21    3.04
  -8  -2   2   11.58    5.61
   7   2  -2   18.58    4.36
  -7  -2   2   27.41    7.16
   6   2  -2    7.30    3.12
   6   2  -2   17.59    3.93
  -6  -2   2    6.12    4.54
   5   2  -2   28.44    4.39
   5   2  -2   19.66    3.69
   5   2  -2   25.38    4.88
  -5  -2   2   24.93    5.36
   4   2  -2  139.90    7.52
   4   2  -2  126.97    7.29
   4   2  -2  123.41    8.60
  -4  -2   2  129.39    8.93
   3   2  -2    0.75    2.06
   3   2  -2   -0.46    1.67
   3   2  -2    1.28    1.69
  -3  -2   2   -1.30    1.94
   2   2  -2  412.48   15.14
   2   2  -2  422.08   17.22
   2   2  -2  418.78   16.34
  -2  -2   2  440.27   17.33
  -2  -2   2  433.09   18.01
   1   2  -2   29.28    3.00
   1   2  -2   27.51    3.01
   1   2  -2   26.43    3.56
   1   2  -2   28.95    3.64
  -1  -2   2   28.11    3.67
  -1  -2   2   22.61    2.38
  -1  -2   2   25.49    2.91
   0   2  -2   23.31    2.89
   0   2  -2   26.15    3.38
   0   2  -2   23.67    2.93
   0   2  -2   19.62    1.94
   0   2  -2   22.55    3.12
   0  -2   2   25.41    3.07
  -1   2  -2   36.70    3.81
  -1   2  -2   34.03    3.60
  -2   2  -2   19.86    3.91
  -2   2  -2   20.59    3.25
  -3   2  -2   58.87    4.58
  -3   2  -2   56.12    6.08
  -4   2  -2   57.44    7.73
  -4   2  -2   60.53    4.92
   4  -2   2   53.79    3.04
  -5   2  -2    3.11    2.23
  -5   2  -2    7.85    4.21
  -6   2  -2   33.10    7.66
  -6   2  -2   32.80    4.81
  -7   2  -2    1.79    4.85
  -7   2  -2    1.87    2.52
  -8   2  -2   41.36    8.99
  -9   2  -2    4.08    5.19
 -10   2  -2   49.11   11.44
 -11   2  -2    7.78    7.00
   9   1  -2   21.58    4.93
  -9  -1   2   26.80    8.56
   8   1  -2    6.61    3.40
  -8  -1   2    3.17    5.23
   7   1  -2    1.99    2.60
  -7  -1   2    3.84    5.01
   6   1  -2   -0.49    2.21
  -6  -1   2    0.66    4.26
   5   1  -2    0.84    2.06
   5   1  -2   -0.29    1.82
  -5  -1   2    1.51    3.40
   4   1  -2  280.13   11.54
   4   1  -2  252.64   11.22
   4   1  -2  273.14   13.80
  -4  -1   2  259.82   14.67
   3   1  -2   12.70    2.99
   3   1  -2    8.75    2.23
   3   1  -2   11.23    2.40
  -3  -1   2   13.49    3.60
   2   1  -2   21.65    2.88
   2   1  -2   24.25    3.61
   2   1  -2   26.03    3.08
  -2  -1   2   23.01    3.59
  -2  -1   2   28.90    3.95
   1   1  -2  199.56    7.78
   1   1  -2  199.90    8.41
   1   1  -2  208.28    8.34
   1   1  -2  197.49    9.06
  -1  -1   2  197.71    8.38
  -1  -1   2  201.04    8.41
  -1  -1   2  193.73    9.03
  -1  -1   2  208.68    9.27
   0   1  -2    0.00    1.08
   0   1  -2   -0.24    1.12
   0   1  -2   -0.30    1.01
   0   1  -2   -0.44    1.08
   0  -1   2   -0.53    0.98
   0  -1   2    0.03    1.00
   0  -1   2    2.55    1.41
  -1   1  -2   12.10    2.09
   1  -1   2   13.52    2.09
  -2   1  -2   53.73    4.07
  -3   1  -2   82.44    7.13
  -3   1  -2   96.05    5.71
   3  -1   2   89.57    3.69
   3  -1   2   83.81    3.60
  -4   1  -2   87.38    5.74
  -4   1  -2   89.53    7.94
  -5   1  -2   -2.43    1.58
  -5   1  -2   -1.95    2.48
  -6   1  -2    5.75    2.74
  -6   1  -2   -3.28    3.23
  -7   1  -2   67.69    6.03
  -7   1  -2   82.12   11.65
  -8   1  -2    3.08    4.92
  -9   1  -2    4.59    5.35
 -10   1  -2    0.77    4.95
 -11   1  -2   10.23    7.02
 -10   0   2    1.62    7.02
  -9   0   2    5.94    6.73
   8   0  -2    3.96    3.31
  -8   0   2   11.98    6.85
   7   0  -2    2.60    2.80
  -7   0   2    3.03    4.96
   6   0  -2   21.43    4.09
  -6   0   2   13.02    5.79
   5   0  -2   14.70    3.33
  -5   0   2   15.76    5.28
   4   0  -2   58.17    5.39
  -4   0   2   57.67    7.63
   3   0  -2   70.74    4.81
   3   0  -2   84.26    4.28
   3   0  -2   83.21    6.08
  -3   0   2   79.71    7.16
   2   0  -2   73.72    3.75
   2   0  -2   72.25    5.31
   2   0  -2   74.64    4.44
  -2   0   2   74.91    6.20
  -2   0   2   78.10    5.49
   1   0  -2   40.84    2.62
   1   0  -2   37.43    2.95
   1   0  -2   36.39    3.64
  -1   0   2   30.95    3.31
  -1   0   2   40.89    3.12
  -1   0   2   40.30    4.16
  -1   0   2   43.58    3.00
   0   0  -2   84.64    3.96
   0   0  -2   80.81    4.29
   0   0  -2   80.48    4.18
   0   0  -2   86.40    4.53
   0   0   2   83.11    4.50
   0   0   2   80.52    4.28
   0   0   2   79.83    4.20
  -1   0  -2   31.20    2.41
   1   0   2   30.64    2.31
  -2   0  -2  124.30    6.30
  -3   0  -2   58.76    4.42
  -4   0  -2  140.25    9.90
  -4   0  -2  142.71    7.70
  -5   0  -2   30.45    4.26
  -5   0  -2   21.42    5.15
   5   0   2   30.27    3.02
  -6   0  -2    0.16    3.07
  -6   0  -2   -0.55    1.98
   6   0   2   -1.57    1.51
  -7   0  -2    5.52    4.57
  -7   0  -2   12.24    3.50
  -8   0  -2    4.95    4.87
  -8   0  -2    5.06    3.11
  -9   0  -2   13.17    6.14
 -10   0  -2    4.55    5.64
 -11   0  -2    7.77    6.36
 -10   1   2    2.84    7.04
  -9   1   2   29.26    9.92
   8  -1  -2    1.02    2.89
  -8   1   2   -3.77    5.10
   7  -1  -2    0.84    2.57
  -7   1   2    2.94    5.34
   6  -1  -2   10.33    3.34
  -6   1   2    3.76    5.33
   5  -1  -2   45.86    5.19
  -5   1   2   36.76    7.46
   4  -1  -2   31.95    3.95
  -4   1   2   21.90    5.66
  -4   1   2   27.22    2.20
   3  -1  -2   70.40    4.79
  -3   1   2   63.80    7.75
   2  -1  -2   51.77    2.91
   2  -1  -2   57.65    3.93
  -2   1   2   54.59    4.71
  -2   1   2   57.00    6.69
   1  -1  -2    1.06    1.54
   1  -1  -2    0.38    1.61
   1  -1  -2    2.18    1.68
   1  -1  -2   -0.05    1.29
  -1   1   2    1.12    2.04
  -1   1   2   -1.25    1.58
  -1   1   2    6.04    3.20
   0  -1  -2    0.13    0.87
   0  -1  -2    1.71    1.38
   0  -1  -2    2.39    1.12
   0  -1  -2   -1.02    0.85
   0   1   2   -0.57    1.09
   0   1   2   -0.67    1.15
   0   1   2   -1.23    0.81
  -1  -1  -2  304.35   12.41
  -1  -1  -2  299.36   11.37
   1   1   2  292.84   11.42
  -2  -1  -2  155.32    7.49
   2   1   2  156.19    6.27
  -3  -1  -2   35.94    4.12
  -4  -1  -2    2.46    1.98
   4   1   2    3.21    1.52
  -5  -1  -2   19.14    4.79
  -5  -1  -2   19.13    3.60
   5   1   2   24.04    2.97
  -6  -1  -2  217.58   11.56
  -6  -1  -2  208.74   14.81
   6   1   2  235.56    9.62
  -7  -1  -2    3.35    2.51
  -7  -1  -2    0.09    3.59
   7   1   2    0.35    2.03
  -8  -1  -2   40.69    5.89
  -8  -1  -2   26.16    7.34
  -9  -1  -2    3.81    4.65
 -10  -1  -2    6.28    4.99
 -11  -1  -2   25.51    8.13
 -10   2   2   -5.11    6.83
  -9   2   2   27.63    9.45
  -8   2   2   12.32    7.34
   7  -2  -2    2.44    2.76
  -7   2   2    4.25    6.24
   6  -2  -2   56.82    6.13
  -6   2   2   53.96   10.25
   5  -2  -2    2.23    2.34
  -5   2   2    3.12    4.78
   4  -2  -2   75.71    5.44
  -4   2   2   73.44    9.49
   3  -2  -2   21.50    3.36
   3  -2  -2   22.62    2.42
  -3   2   2   24.72    5.68
   2  -2  -2   64.26    4.56
   2  -2  -2   67.51    3.87
  -2   2   2   75.82    7.67
  -2   2   2   62.56    5.05
  -2   2   2   73.57    5.52
   1  -2  -2   12.07    2.69
   1  -2  -2    8.76    2.09
   1  -2  -2   10.41    2.08
  -1   2   2    5.10    1.98
  -1   2   2   19.66    4.66
  -1   2   2   13.75    3.23
   0  -2  -2   20.60    2.57
   0  -2  -2   26.66    3.43
   0  -2  -2   22.42    2.44
   0   2   2   24.39    2.33
   0   2   2   21.57    2.38
   0   2   2   24.23    3.29
  -1  -2  -2  500.75   20.36
   1   2   2  517.09   19.99
   1   2   2  494.61   18.70
   1   2   2  512.14   18.29
   2   2   2   58.66    3.23
  -4  -2  -2   72.30    5.71
   4   2   2   71.82    4.45
  -5  -2  -2  191.01   10.42
   5   2   2  178.65    8.15
  -6  -2  -2    8.42    3.15
  -6  -2  -2    0.63    3.30
   6   2   2    8.06    2.45
  -7  -2  -2   25.51    6.47
  -7  -2  -2   34.82    5.46
   7   2   2   31.38    4.36
  -8  -2  -2   -2.14    2.18
  -8  -2  -2   -2.14    3.33
  -9  -2  -2    5.42    4.96
 -10  -2  -2   26.59    8.01
 -11  -2  -2   29.02    8.74
 -10   3   2    1.84    8.67
  -9   3   2    3.54    7.37
  -8   3   2   -4.02    5.71
   7  -3  -2   89.67    7.10
  -7   3   2   65.94   12.10
   6  -3  -2   12.24    3.44
  -6   3   2   22.69    7.73
   5  -3  -2   26.57    4.26
  -5   3   2   19.62    7.10
   4  -3  -2   10.09    2.82
   4  -3  -2    6.33    1.77
  -4   3   2   10.57    5.37
   3  -3  -2   36.38    3.57
   3  -3  -2   42.86    4.38
  -3   3   2   32.17    6.88
   2  -3  -2  141.96    6.55
   2  -3  -2  155.56    7.17
  -2   3   2  142.03    9.03
  -2   3   2  147.44   11.11
   1  -3  -2   40.23    3.61
   1  -3  -2   46.76    5.10
   1  -3  -2   41.57    3.97
  -1   3   2   46.06    5.53
  -1   3   2   36.20    6.28
  -1   3   2   39.01    2.73
   0  -3  -2   26.30    3.24
   0  -3  -2   31.84    3.14
   0  -3  -2   34.27    4.30
   0   3   2   34.12    4.29
   0   3   2   27.58    3.00
  -1  -3  -2   -1.01    1.92
  -1  -3  -2    2.35    1.89
   1   3   2    0.41    1.61
   1   3   2    2.89    1.91
   1   3   2    0.02    1.67
  -2  -3  -2    0.73    0.85
   2   3   2   -1.24    1.78
   2   3   2    0.30    1.51
  -3  -3  -2  105.81    5.19
   3   3   2  105.22    6.89
  -4  -3  -2    0.28    1.50
   4   3   2   -0.16    2.00
  -5  -3  -2   25.98    3.92
   5   3   2   28.07    3.74
  -6  -3  -2   31.77    5.28
   6   3   2   29.23    4.22
  -7  -3  -2   33.78    7.30
  -7  -3  -2   27.31    5.41
   7   3   2   28.57    4.41
  -8  -3  -2    1.65    3.80
  -8  -3  -2    3.27    3.11
   8   3   2   -0.13    2.56
  -9  -3  -2    9.37    5.15
  -9  -3  -2    3.46    3.28
 -10  -3  -2   18.78    6.72
 -11  -3  -2   49.67   10.59
 -10   4   2   -2.93    8.11
  -9   4   2    2.43    7.77
  -8   4   2    6.14    7.50
   7  -4  -2   -0.40    2.70
  -7   4   2   10.44    7.35
   6  -4  -2    2.28    2.68
  -6   4   2    0.80    6.23
   5  -4  -2   24.36    4.12
   5  -4  -2   21.27    2.74
  -5   4   2   29.97    8.34
   4  -4  -2    0.66    2.14
   4  -4  -2   -0.74    1.68
  -4   4   2    5.67    5.33
   3  -4  -2    3.99    2.41
   3  -4  -2    3.54    1.92
  -3   4   2    2.33    1.24
  -3   4   2    5.11    4.66
   2  -4  -2    4.55    2.13
   2  -4  -2    4.91    2.07
  -2   4   2    1.97    1.31
  -2   4   2    1.89    4.11
  -2   4   2    3.77    3.27
   1  -4  -2   -0.47    1.74
   1  -4  -2    1.97    2.58
   1  -4  -2    2.07    1.82
  -1   4   2    3.62    1.63
  -1   4   2   -0.52    2.83
  -1   4   2    6.58    4.51
   0  -4  -2   34.38    3.62
   0  -4  -2   42.37    4.31
   0  -4  -2   35.91    4.98
   0   4   2   36.88    4.93
   0   4   2   35.36    3.79
  -1  -4  -2    3.18    2.02
  -1  -4  -2    3.50    2.60
  -1  -4  -2    5.16    1.90
   1   4   2    2.97    2.02
   1   4   2    1.37    1.93
  -2  -4  -2   23.60    2.91
   2   4   2   21.52    1.64
   2   4   2   25.07    3.08
   2   4   2   17.40    3.44
  -3  -4  -2   90.70    4.64
   3   4   2   93.64    3.64
   3   4   2   95.68    6.76
  -4  -4  -2   46.10    3.78
   4   4   2   34.24    5.05
  -5  -4  -2   26.25    3.79
   5   4   2   17.75    4.38
   6   4   2   35.40    4.76
   7   4   2    4.82    2.73
  -8  -4  -2   11.29    4.33
  -8  -4  -2    5.63    4.24
   8   4   2   11.45    3.71
  -9  -4  -2    0.71    2.97
  -9  -4  -2    3.99    4.00
 -10  -4  -2   13.96    5.56
 -11  -4  -2   26.92    7.62
  -9   5   2   -8.98    7.08
  -8   5   2   41.92   11.72
  -7   5   2   -2.30    6.47
   6  -5  -2   18.96    2.44
   6  -5  -2   19.31    3.92
  -6   5   2   26.22    8.94
   5  -5  -2   -0.78    1.98
   5  -5  -2    0.64    1.96
  -5   5   2   -4.07    5.73
   4  -5  -2   -0.33    1.87
   4  -5  -2   -1.68    2.10
  -4   5   2   -2.41    4.96
   3  -5  -2   46.64    4.75
   3  -5  -2   58.86    5.63
  -3   5   2   51.14    9.27
  -3   5   2   54.66    3.63
   2  -5  -2   21.33    3.66
   2  -5  -2   21.71    3.32
  -2   5   2   30.00    7.17
  -2   5   2   21.85    2.96
   1  -5  -2   24.59    4.63
   1  -5  -2   35.25    4.01
   1  -5  -2   37.27    4.45
  -1   5   2   38.02    3.98
  -1   5   2   50.57    6.59
  -1   5   2   27.66    6.79
   0  -5  -2   -1.53    2.58
   0  -5  -2   -1.24    1.58
   0  -5  -2    0.01    2.07
   0   5   2    2.07    2.94
   0   5   2    0.75    1.80
  -1  -5  -2   35.45    3.82
  -1  -5  -2   31.93    4.19
  -1  -5  -2   42.44    5.28
   1   5   2   43.35    4.98
   1   5   2   38.72    3.82
  -2  -5  -2   57.22    4.88
   2   5   2   54.94    3.04
   2   5   2   62.00    5.28
   2   5   2   53.23    4.38
  -3  -5  -2  136.08    6.16
   3   5   2  148.41    6.33
   3   5   2  133.13    8.57
   3   5   2  140.46    6.39
  -4  -5  -2   96.03    5.55
   4   5   2   84.93    7.15
  -5  -5  -2   24.33    3.70
   5   5   2   16.77    4.36
   6   5   2    3.33    3.52
  -8  -5  -2    3.21    3.74
  -9  -5  -2    6.60    4.72
  -9  -5  -2    3.56    3.63
 -10  -5  -2   12.17    4.91
 -10  -5  -2   19.82    6.54
  -9   6   2   37.73   13.26
  -8   6   2    9.20    9.21
  -7   6   2   23.49    9.72
   6  -6  -2   46.32    4.31
   6  -6  -2   51.57    6.07
  -6   6   2   31.64   10.29
   5  -6  -2   16.79    3.38
   5  -6  -2   19.69    4.15
  -5   6   2   23.67    8.71
   4  -6  -2   12.44    3.02
   4  -6  -2   20.57    3.94
  -4   6   2   14.98    7.83
   3  -6  -2    9.23    2.91
   3  -6  -2   11.20    3.23
  -3   6   2   13.53    7.04
   2  -6  -2    2.76    2.52
   2  -6  -2   -0.46    1.98
  -2   6   2    2.90    2.04
  -2   6   2    3.10    5.52
   1  -6  -2    7.14    2.82
   1  -6  -2   10.30    2.91
   1  -6  -2    5.02    3.43
  -1   6   2    7.70    2.47
  -1   6   2    1.85    3.59
   0  -6  -2    3.10    3.45
   0  -6  -2    4.92    2.35
   0  -6  -2    3.58    2.43
   0   6   2    6.95    2.69
   0   6   2    6.93    3.50
  -1  -6  -2    9.89    2.90
  -1  -6  -2   21.64    4.73
   1   6   2   14.52    3.15
   1   6   2   14.69    3.45
  -2  -6  -2   10.07    3.45
   2   6   2    7.71    1.84
   2   6   2    9.98    3.13
  -3  -6  -2   90.29    6.00
   3   6   2   97.29    4.91
   3   6   2   97.66    5.64
   3   6   2   84.92    7.07
  -4  -6  -2   15.39    2.98
   4   6   2   15.63    4.22
   5   6   2   51.91    7.28
   6   6   2    4.79    3.55
   7   6   2   -1.54    2.76
  -9  -6  -2    1.04    3.43
  -9  -6  -2   12.82    5.22
 -10  -6  -2   10.34    4.62
  -8   7   2    4.91    9.23
   7  -7  -2    4.17    2.09
  -7   7   2    3.26    8.43
   6  -7  -2   -0.86    2.07
  -6   7   2   -3.42    6.89
   5  -7  -2   12.53    3.56
   5  -7  -2   13.81    3.75
  -5   7   2   15.84    8.76
   4  -7  -2   87.19    6.71
   4  -7  -2   94.53    7.18
  -4   7   2  106.17   14.94
   3  -7  -2   36.07    5.11
   3  -7  -2   29.86    4.82
  -3   7   2   24.25    8.84
   2  -7  -2   27.52    4.90
   2  -7  -2   15.50    3.63
  -2   7   2   23.90    8.19
  -2   7   2   25.53    4.01
   1  -7  -2    1.78    2.52
   1  -7  -2   -0.10    2.17
  -1   7   2    1.16    2.29
  -1   7   2   -2.57    3.74
   0  -7  -2    2.71    2.44
   0  -7  -2   -0.87    3.43
   0  -7  -2    3.84    2.65
   0   7   2    2.84    2.45
   0   7   2   -1.88    3.38
  -1  -7  -2    5.32    2.89
  -1  -7  -2    3.18    3.89
   1   7   2    4.87    2.78
   1   7   2    5.76    2.90
  -2  -7  -2  103.42    8.52
  -2  -7  -2   92.54    7.04
   2   7   2  107.11    7.89
   2   7   2  112.80    5.91
  -3  -7  -2   48.14    5.90
   3   7   2   44.85    3.44
   3   7   2   44.92    6.42
   3   7   2   29.51    3.98
   4   7   2   17.61    4.56
   5   7   2    2.50    3.37
   6   7   2   -0.34    3.02
   7   7   2   20.98    5.60
 -10  -7  -2    0.85    3.67
  -8   8   2   -9.28    8.42
   7  -8  -2    8.64    2.86
  -7   8   2   -1.34    8.88
   6  -8  -2    3.50    3.00
  -6   8   2   -4.95    7.68
   5  -8  -2   30.03    5.36
   5  -8  -2   20.70    4.26
  -5   8   2   24.54   10.20
   4  -8  -2   -0.25    2.73
   4  -8  -2    0.64    2.96
  -4   8   2   11.45    8.40
   3  -8  -2   13.80    3.99
   3  -8  -2   10.01    3.82
  -3   8   2    6.68    7.93
   2  -8  -2    2.69    2.95
   2  -8  -2    5.45    3.16
  -2   8   2    6.25    6.99
  -2   8   2    2.43    2.86
   1  -8  -2   24.80    4.51
   1  -8  -2   29.65    5.10
  -1   8   2   25.05    4.66
   0  -8  -2   16.34    4.01
   0  -8  -2   20.18    4.16
   0  -8  -2   20.94    5.88
   0   8   2   14.47    3.96
  -1  -8  -2   67.34    8.70
  -1  -8  -2   54.39    6.38
   1   8   2   78.35    8.27
  -2  -8  -2   -0.09    2.40
  -2  -8  -2    4.07    4.62
   2   8   2   -2.42    2.41
   3   8   2    8.08    3.11
   3   8   2   15.22    4.52
   4   8   2   11.99    2.15
   4   8   2   13.09    4.53
   4   8   2   11.47    2.07
   5   8   2    6.94    3.69
   6   8   2   28.14    6.37
   7   8   2    1.23    3.16
   8   8   2   24.39    6.18
   7  -9  -2   -0.36    2.69
  -7   9   2   -9.90    8.91
   6  -9  -2    9.30    3.85
  -6   9   2  -12.13    7.89
   5  -9  -2   -3.69    3.18
   5  -9  -2   -2.04    2.59
  -5   9   2   -6.29    7.68
   4  -9  -2   30.08    5.80
   4  -9  -2   27.27    5.02
  -4   9   2   48.24   12.44
   3  -9  -2    4.94    3.62
   3  -9  -2   -2.53    2.51
  -3   9   2    4.18    7.61
   2  -9  -2   -0.05    3.23
   2  -9  -2    3.38    3.03
   1  -9  -2   11.63    4.24
   1  -9  -2   14.89    3.90
  -1   9   2   18.29    4.41
   0  -9  -2    2.69    4.89
   0  -9  -2   -0.71    2.67
   0  -9  -2   -0.86    2.68
   0   9   2   -0.02    2.82
  -1  -9  -2  112.63   11.15
  -1  -9  -2  120.44    8.88
   1   9   2  121.94    9.19
  -2  -9  -2   21.84    4.61
   2   9   2   29.48    5.64
   3   9   2   20.26    4.21
   3   9   2   15.59    4.99
   4   9   2    2.52    3.31
   4   9   2    4.80    2.38
   5   9   2    0.77    3.21
   6   9   2   34.56    7.00
   7   9   2    3.98    3.76
   8   9   2   24.75    6.47
   7 -10  -2    4.43    3.74
  -7  10   2   -6.30   11.23
   6 -10  -2    2.21    3.53
  -6  10   2   -6.79    9.26
   5 -10  -2   -1.92    3.11
  -5  10   2   -5.32    9.09
   4 -10  -2   13.26    4.64
   4 -10  -2   20.16    5.29
  -4  10   2    8.16    9.65
   3 -10  -2   -4.02    2.74
   3 -10  -2   -1.52    3.18
   2 -10  -2    2.03    3.17
   2 -10  -2   -0.10    3.26
   1 -10  -2    2.02    3.19
   1 -10  -2    0.64    3.46
  -1  10   2    2.34    3.13
   0 -10  -2   23.28    5.02
   0 -10  -2   26.49    7.53
   0  10   2   26.00    5.69
  -1 -10  -2    3.07    3.23
  -1 -10  -2   -3.97    4.87
   1  10   2    1.27    3.12
  -2 -10  -2    1.39    3.14
   2  10   2   -0.91    3.26
  -3 -10  -2    8.00    3.69
   3  10   2    5.43    3.40
   3  10   2   15.52    5.06
   4  10   2    6.70    3.87
   4  10   2    1.30    2.52
   5  10   2   69.00    9.89
   6  10   2    1.00    3.60
   7  10   2    9.70    4.71
   8  10   2    2.99    3.88
   9  10   2   12.58    4.91
   6 -11  -2    0.85    3.71
  -6  11   2  -20.98    9.85
   5 -11  -2    8.33    4.38
  -5  11   2  -11.69    9.17
   4 -11  -2    1.36    4.24
   4 -11  -2   14.57    4.93
   3 -11  -2    0.43    4.00
   3 -11  -2   -0.96    3.41
   2 -11  -2   -2.36    3.45
   2 -11  -2    2.34    3.37
   1 -11  -2    5.17    3.88
  -1  11   2    2.41    3.34
   0 -11  -2    6.99    3.72
   0  11   2    9.52    4.24
  -1 -11  -2   -1.64    2.86
   1  11   2    6.79    4.06
  -2 -11  -2   -1.09    3.04
   2  11   2    1.65    3.49
  -3 -11  -2    6.58    3.66
   3  11   2   -3.74    2.98
   3  11   2   -1.97    3.20
   4  11   2    3.53    3.77
   4  11   2   -0.34    2.85
   5  11   2    2.71    3.36
   6  11   2   15.01    5.47
   7  11   2    5.62    4.24
   8  11   2    5.05    4.12
   5 -12  -2   -0.76    3.79
   4 -12  -2    1.70    3.91
   3 -12  -2    5.49    4.09
   3 -12  -2   10.12    5.18
   2 -12  -2    9.45    4.92
   2 -12  -2    3.90    3.72
   1 -12  -2    7.45    4.57
   0 -12  -2    2.55    3.74
   0  12   2    0.65    3.31
  -1 -12  -2    1.38    3.40
   1  12   2   -1.46    3.06
  -2 -12  -2    0.92    3.43
   2  12   2    4.44    4.11
  -3 -12  -2    1.86    3.77
   3  12   2    6.81    4.63
   3  12   2    0.28    3.54
  -4 -12  -2   14.47    5.33
   4  12   2   30.56    7.33
   4  12   2   14.29    4.14
   5  12   2    9.96    4.95
   6  12   2   11.78    5.23
   7  12   2    4.77    4.51
   4 -13  -2   23.36    6.48
   3 -13  -2   -0.50    4.34
   3 -13  -2    0.38    3.55
   2 -13  -2   21.57    6.51
   1 -13  -2    7.61    4.90
   0 -13  -2    3.83    4.25
   0  13   2    4.27    4.09
  -1 -13  -2   -4.35    3.14
   1  13   2   -1.74    3.28
  -2 -13  -2    6.58    4.44
   2  13   2    1.60    3.79
  -3 -13  -2   -0.13    3.56
   3  13   2    0.84    3.98
   3  13   2    8.62    4.74
  -4 -13  -2    1.39    3.86
   4  13   2    8.66    4.12
   4  13   2    5.17    5.02
  -5 -13  -2   14.40    5.44
   5  13   2   18.64    6.19
   6  13   2    8.74    5.23
   2 -14  -2    5.56    5.35
   1 -14  -2   -2.00    4.32
   0 -14  -2   -2.64    3.99
  -1 -14  -2    5.45    4.65
   1  14   2    9.84    4.92
  -2 -14  -2   -2.76    3.54
   2  14   2    2.42    4.18
  -3 -14  -2    4.53    4.55
   3  14   2    7.93    5.03
  -4 -14  -2   -4.35    3.50
   4  14   2    1.70    4.08
  -5 -14  -2    3.65    4.70
   5  14   2    2.20    4.53
   3  14  -3    9.44    5.94
   2  14  -3   -0.76    4.42
   1  14  -3    4.71    5.40
   0  14  -3    7.95    6.05
   0 -14   3    3.76    4.35
  -1  14  -3    0.86    4.87
  -2  14  -3   -3.21    4.54
   5  13  -3    5.71    5.57
   4  13  -3    5.36    4.95
   3  13  -3   -0.80    3.79
   2  13  -3    0.59    4.41
   1  13  -3   -1.65    3.96
   0  13  -3    3.81    4.81
   0 -13   3    8.83    4.97
  -1  13  -3    5.97    5.15
   1 -13   3    4.32    4.52
  -2  13  -3    0.60    4.65
  -3  13  -3   12.51    5.99
   4 -13   3   -2.48    3.95
   6  12  -3    5.80    5.54
   5  12  -3   13.69    6.11
   4  12  -3    3.22    4.60
   3  12  -3    4.92    4.78
   2  12  -3   13.74    5.54
   1  12  -3    4.31    4.67
   0  12  -3   -0.17    4.10
  -1  12  -3    1.10    4.42
   1 -12   3    5.72    4.13
  -2  12  -3   23.76    6.96
  -3  12  -3    4.17    5.35
   4 -12   3   11.00    4.79
   5 -12   3    0.08    3.80
   7  11  -3    1.62    4.20
   6  11  -3    4.38    4.75
   5  11  -3    9.07    5.29
   4  11  -3    1.34    4.05
   3  11  -3    2.95    4.16
   2  11  -3    3.80    4.23
   1  11  -3   31.90    7.13
   0  11  -3   16.38    5.88
   0  11  -3   -3.27    5.00
  -1  11  -3    5.24    4.40
   1 -11   3    6.31    4.02
  -2  11  -3    3.42    4.62
  -3  11  -3   10.53    5.53
  -4  11  -3    1.99    4.92
   4 -11   3    1.08    3.69
  -5  11  -3   -8.71    7.94
   5 -11   3    7.75    4.28
  -6  11  -3   -8.36    8.56
   6 -11   3    9.14    4.44
  -7  11  -3   -6.51    8.87
   7 -11   3    5.87    4.35
   8  10  -3    5.75    4.75
   8  10  -3    2.31    4.47
   7  10  -3    4.41    4.39
   7  10  -3    5.78    4.12
   6  10  -3    2.98    4.29
   6  10  -3    3.54    4.07
   5  10  -3   45.86    8.75
   4  10  -3   13.19    5.37
   3  10  -3   -1.10    3.60
   2  10  -3   -0.22    4.50
   2  10  -3    2.96    4.08
   1  10  -3   -0.88    3.56
   1  10  -3   -4.53    4.19
   0  10  -3   -1.58    4.14
   0  10  -3   -2.32    3.67
   0  10  -3    4.94    2.87
  -1  10  -3   11.71    5.28
  -2  10  -3    0.18    3.90
   2 -10   3    2.73    3.25
  -3  10  -3   -0.65    4.23
  -3  10  -3   -2.23    7.35
  -4  10  -3   -0.87    4.28
  -4  10  -3   -4.94    6.66
  -5  10  -3  -10.22    6.65
   5 -10   3    1.39    3.38
  -6  10  -3    7.13    8.90
   6 -10   3   23.05    5.18
  -7  10  -3   -2.93    8.29
   7 -10   3    1.87    3.60
   8   9  -3    3.38    4.04
   8   9  -3   -4.12    2.99
   7   9  -3    4.15    4.12
   7   9  -3    7.82    4.41
   6   9  -3   54.51    8.83
   6   9  -3   32.47    6.51
   5   9  -3    0.49    3.18
   5   9  -3    5.99    4.11
   4   9  -3   10.31    4.61
   4   9  -3   10.08    4.29
   4   9  -3    4.53    4.18
   3   9  -3    2.41    3.91
   3   9  -3   -0.18    3.98
   2   9  -3   -2.29    3.95
   2   9  -3    6.66    4.25
   1   9  -3    5.77    4.11
   1   9  -3    2.38    4.55
   0   9  -3   27.90    4.51
   0   9  -3   46.90    7.73
  -1   9  -3    1.84    3.97
  -2   9  -3    6.53    4.54
  -2   9  -3    2.74    6.86
   2  -9   3    6.67    3.45
  -3   9  -3    2.85    4.11
  -3   9  -3    1.62    6.62
  -4   9  -3    1.82    4.09
  -4   9  -3  -10.58    5.50
  -5   9  -3   32.91    9.92
   5  -9   3   20.35    4.44
  -6   9  -3    8.38    8.33
   6  -9   3    7.16    3.57
  -7   9  -3   -0.93    7.50
   7  -9   3    1.49    3.14
  -8   9  -3   -3.42    7.59
   8  -9   3    1.23    3.03
   9   8  -3   -2.53    3.90
   8   8  -3    4.54    3.89
   8   8  -3   12.99    4.82
   7   8  -3   11.71    4.88
   7   8  -3    2.64    3.74
   6   8  -3   20.64    5.50
   6   8  -3   14.74    4.81
   6   8  -3   21.86    5.96
   5   8  -3   12.32    4.60
   5   8  -3   27.32    5.70
   5   8  -3   25.98    6.37
   4   8  -3    5.78    4.05
   4   8  -3    3.33    3.11
   4   8  -3   -2.00    3.14
   3   8  -3   11.57    3.99
   3   8  -3   16.15    5.23
   3   8  -3    6.16    4.16
   2   8  -3   29.14    5.09
   2   8  -3   35.04    6.65
   2   8  -3   24.47    5.72
   1   8  -3   21.44    5.58
   1   8  -3   29.50    5.96
   0   8  -3   14.77    3.47
   0   8  -3   29.59    6.03
  -1   8  -3   29.47    7.42
  -1   8  -3   31.37    6.39
  -2   8  -3    9.62    6.07
  -2   8  -3    5.08    4.28
   2  -8   3   14.30    3.72
  -3   8  -3   12.15    6.49
  -3   8  -3    6.80    4.33
   3  -8   3   15.10    3.67
  -4   8  -3   18.57    7.37
  -4   8  -3   32.59    6.73
  -5   8  -3   50.24    8.07
  -5   8  -3   30.01    8.80
   5  -8   3   26.16    4.87
  -6   8  -3    7.04    7.16
   6  -8   3    9.34    3.53
  -7   8  -3   -2.64    6.44
   7  -8   3    3.24    3.02
  -8   8  -3   -3.99    7.35
   8  -8   3    2.15    2.53
  -9   8  -3   15.38   10.25
   9   7  -3   13.42    5.10
   8   7  -3   55.33    8.09
   7   7  -3    6.36    4.07
   7   7  -3    3.07    3.43
   6   7  -3   -0.45    3.29
   6   7  -3    3.91    3.78
   6   7  -3   -0.82    2.59
   5   7  -3   12.24    4.02
   5   7  -3   16.46    5.27
   5   7  -3   12.59    4.54
   4   7  -3   -2.18    2.19
   4   7  -3   -1.97    2.95
   4   7  -3    2.30    3.53
   3   7  -3   17.79    5.02
   3   7  -3   12.02    4.58
   3   7  -3    5.95    2.97
   2   7  -3    9.54    4.22
   2   7  -3    9.67    4.35
   2   7  -3   14.56    3.77
   1   7  -3   97.02    6.91
   1   7  -3   93.47    9.70
   1   7  -3  104.44    8.80
   0   7  -3   -0.01    3.18
   0   7  -3   -4.09    1.90
  -1   7  -3   -0.73    3.62
  -1   7  -3    1.56    3.33
  -1   7  -3    1.33    4.63
  -2   7  -3    3.93    4.64
  -2   7  -3    5.52    3.85
  -3   7  -3    0.85    4.66
  -3   7  -3    6.43    3.79
   3  -7   3    2.11    2.52
  -4   7  -3   80.53    9.20
  -4   7  -3  100.32   12.65
  -5   7  -3   -1.78    3.96
  -5   7  -3   -4.91    5.26
   5  -7   3    2.20    2.75
  -6   7  -3   -2.02    5.58
   6  -7   3    5.40    2.96
  -7   7  -3    6.88    7.00
   7  -7   3    3.37    2.86
  -8   7  -3   -0.40    6.72
   8  -7   3   -0.09    1.65
  -9   7  -3   25.28   10.60
   9   6  -3   11.70    4.68
   8   6  -3   21.06    5.33
   7   6  -3   12.42    4.38
   7   6  -3   23.88    5.77
   6   6  -3    1.50    2.82
   6   6  -3    0.56    3.17
   6   6  -3   -3.13    2.82
   5   6  -3   18.63    4.54
   5   6  -3   18.14    4.95
   5   6  -3   19.13    4.89
   4   6  -3    6.27    3.09
   4   6  -3    6.18    3.97
   4   6  -3    9.70    3.97
   3   6  -3    5.95    2.72
   3   6  -3    5.67    1.99
   3   6  -3    4.21    3.51
   3   6  -3    5.51    3.60
   2   6  -3   20.80    4.87
   2   6  -3   25.18    4.18
   2   6  -3   15.51    3.47
   2   6  -3   27.86    5.15
   1   6  -3   66.02    5.62
   1   6  -3   41.61    6.36
   1   6  -3   49.99    6.76
   1   6  -3   49.43    5.38
   0   6  -3   76.05    6.69
   0   6  -3   93.43    6.92
   0   6  -3   77.34    6.11
  -1   6  -3    5.96    3.60
  -1   6  -3   13.68    4.07
  -1   6  -3    9.72    4.23
  -2   6  -3   -0.35    3.49
  -2   6  -3    3.67    3.42
  -3   6  -3   17.95    5.53
  -3   6  -3   17.97    4.70
   3  -6   3   16.61    3.13
  -4   6  -3   16.59    6.24
  -4   6  -3   13.74    4.77
  -5   6  -3   26.07    5.51
  -5   6  -3   28.94    7.94
   5  -6   3   28.41    4.47
  -6   6  -3    9.03    6.34
  -6   6  -3   14.60    4.84
   6  -6   3   14.02    3.38
  -7   6  -3   10.98    6.86
   7  -6   3    1.73    2.11
  -8   6  -3   12.49    7.51
  -9   6  -3   -0.63    6.33
 -10   6  -3   27.81   11.48
  10   5  -3    2.97    4.08
   9   5  -3   21.00    5.44
   8   5  -3    2.94    3.33
   7   5  -3    7.80    3.98
   7   5  -3    9.49    3.94
   6   5  -3    5.23    3.83
   6   5  -3    0.26    2.92
   6   5  -3   -2.41    2.39
   5   5  -3    2.00    2.65
   5   5  -3    1.11    2.95
   5   5  -3    4.59    3.32
   4   5  -3   69.56    7.15
   4   5  -3   75.44    8.13
   4   5  -3   71.27    7.96
   3   5  -3   30.15    5.10
   3   5  -3   22.97    4.17
   3   5  -3   28.87    5.21
  -3  -5   3   26.37    3.29
   2   5  -3   32.66    5.23
   2   5  -3   32.52    5.41
   2   5  -3   39.14    4.95
   2   5  -3   34.28    4.15
  -2  -5   3   36.59    4.68
   1   5  -3   32.17    4.07
   1   5  -3   27.38    4.05
   1   5  -3   35.31    5.33
   1   5  -3   31.74    5.40
  -1  -5   3   32.23    4.62
   0   5  -3   64.66    6.95
   0   5  -3   50.30    5.14
   0   5  -3   54.84    4.41
   0   5  -3   51.76    5.21
   0   5  -3   57.55    4.90
  -1   5  -3    3.64    3.01
  -1   5  -3    1.25    2.83
  -2   5  -3   52.63    6.42
  -2   5  -3   42.02    6.18
  -3   5  -3   38.19    5.60
  -3   5  -3   33.63    6.25
   3  -5   3   33.58    3.59
  -4   5  -3   19.90    5.82
  -4   5  -3   20.11    4.72
  -5   5  -3    3.45    4.83
  -5   5  -3    4.10    3.45
   5  -5   3    4.02    2.45
  -6   5  -3    3.21    5.44
  -6   5  -3   -3.19    2.73
   6  -5   3   -2.44    1.90
  -7   5  -3    3.83    5.50
   7  -5   3    2.70    1.48
  -8   5  -3    8.00    6.77
  -9   5  -3   14.81    7.83
 -10   5  -3    7.72    8.04
  10   4  -3   11.31    4.99
   9   4  -3   11.05    4.24
   8   4  -3    7.13    3.69
   7   4  -3   -0.86    2.75
   6   4  -3    4.78    3.49
   6   4  -3    4.45    3.63
   6   4  -3    4.19    3.11
   5   4  -3   54.25    7.42
   5   4  -3   53.94    6.71
   5   4  -3   69.78    7.17
   4   4  -3    7.92    3.34
   4   4  -3   10.48    3.21
   4   4  -3    8.55    3.53
  -4  -4   3    9.18    3.13
   3   4  -3  195.01   10.89
   3   4  -3  168.64    9.94
   3   4  -3  174.05    9.23
  -3  -4   3  177.56    8.88
   2   4  -3   35.48    3.89
   2   4  -3   39.01    5.53
   2   4  -3   35.61    4.38
   2   4  -3   43.30    5.39
  -2  -4   3   38.64    4.37
  -2  -4   3   36.10    3.51
   1   4  -3    2.75    2.71
   1   4  -3    2.57    1.82
   1   4  -3    2.14    2.17
   1   4  -3    0.35    2.49
  -1  -4   3    1.32    1.99
  -1  -4   3    1.30    1.89
   0   4  -3   51.00    4.70
   0   4  -3   47.12    4.33
   0   4  -3   55.31    3.91
   0   4  -3   50.64    4.11
   0   4  -3   55.91    5.90
   0   4  -3   46.03    5.44
   0  -4   3   51.72    4.66
  -1   4  -3   51.29    5.79
  -1   4  -3   39.62    3.28
  -1   4  -3   44.18    4.37
  -2   4  -3   93.47    7.04
  -2   4  -3  111.46    7.96
  -3   4  -3   65.05    6.83
  -3   4  -3   69.54    5.99
  -4   4  -3    9.45    4.40
  -4   4  -3   10.12    3.45
  -5   4  -3    5.92    4.87
  -5   4  -3   23.98    4.75
   5  -4   3   29.35    3.65
  -6   4  -3    0.66    4.57
  -6   4  -3    0.54    2.99
   6  -4   3    0.67    1.71
  -7   4  -3   22.78    5.08
  -7   4  -3   24.00    7.60
  -8   4  -3    6.69    6.19
  -9   4  -3   14.86    7.64
 -10   4  -3    4.50    6.31
  10   3  -3   22.14    5.98
   9   3  -3    2.96    3.72
   8   3  -3   -1.56    2.69
   7   3  -3    3.60    3.05
   6   3  -3   18.63    4.38
   6   3  -3    6.44    3.93
   6   3  -3   17.68    4.09
  -6  -3   3   17.86    5.49
   5   3  -3   83.99    6.79
   5   3  -3   71.06    8.22
   5   3  -3   81.58    6.57
  -5  -3   3   93.70    8.22
   4   3  -3   57.31    6.87
   4   3  -3   58.02    5.93
   4   3  -3   64.62    6.54
  -4  -3   3   54.13    6.36
   3   3  -3   78.78    6.16
   3   3  -3   82.88    5.87
   3   3  -3   81.46    6.76
  -3  -3   3   87.67    6.00
   2   3  -3   68.56    4.99
   2   3  -3   73.15    6.01
   2   3  -3   69.92    4.45
   2   3  -3   66.00    5.84
  -2  -3   3   74.14    4.95
  -2  -3   3   69.99    4.26
  -2  -3   3   68.64    4.39
   1   3  -3   42.51    4.96
   1   3  -3   39.99    3.79
   1   3  -3   44.35    5.16
   1   3  -3   41.53    4.14
  -1  -3   3   36.91    3.62
  -1  -3   3   44.93    5.08
  -1  -3   3   42.04    4.41
   0   3  -3  212.16    9.98
   0   3  -3  215.40    9.10
   0   3  -3  215.90   10.43
   0   3  -3  213.43    8.54
   0   3  -3  203.58   10.53
   0   3  -3  205.18   10.30
   0  -3   3  190.61    9.81
  -1   3  -3   43.28    3.08
  -1   3  -3   47.88    5.27
  -1   3  -3   44.33    4.25
   1  -3   3   48.19    4.34
  -2   3  -3    5.23    2.64
  -2   3  -3    6.77    2.87
  -3   3  -3   95.33    6.66
  -3   3  -3  103.52    8.33
  -4   3  -3   29.86    4.64
  -4   3  -3   25.73    5.56
  -5   3  -3    6.28    2.92
  -5   3  -3    8.84    4.46
   5  -3   3    9.00    2.09
  -6   3  -3   51.19    6.24
  -6   3  -3   46.09    8.72
   6  -3   3   41.78    1.85
  -7   3  -3    8.09    5.64
  -7   3  -3   15.10    4.15
  -8   3  -3   43.05    9.70
  -9   3  -3   -0.83    4.73
 -10   3  -3    8.24    6.82
 -11   3  -3    8.61    6.72
   9   2  -3    1.12    3.53
   8   2  -3   -1.87    2.81
   7   2  -3    1.81    2.98
  -7  -2   3    5.76    5.48
   6   2  -3   24.92    4.59
  -6  -2   3   13.06    5.21
   5   2  -3    0.24    2.57
   5   2  -3    1.80    2.52
   5   2  -3    0.72    2.24
  -5  -2   3   -1.34    3.54
   4   2  -3   31.53    4.34
   4   2  -3   30.17    5.16
   4   2  -3   18.61    3.55
  -4  -2   3   33.10    5.49
   3   2  -3   87.69    7.00
   3   2  -3   87.31    5.73
   3   2  -3   93.02    5.91
  -3  -2   3   85.19    6.74
   2   2  -3    5.45    2.52
   2   2  -3    2.25    1.79
   2   2  -3    7.20    2.65
  -2  -2   3    2.48    1.42
  -2  -2   3    2.42    1.87
  -2  -2   3    6.55    2.64
   1   2  -3  184.81    9.25
   1   2  -3  179.14    8.34
   1   2  -3  179.22    7.74
   1   2  -3  169.33    8.63
  -1  -2   3  176.80    9.28
  -1  -2   3  178.02    8.71
  -1  -2   3  159.80    8.27
   0   2  -3   37.58    4.03
   0   2  -3   33.05    3.17
   0   2  -3   28.71    3.80
   0   2  -3   37.33    4.22
   0   2  -3   38.32    4.15
   0  -2   3   35.30    3.88
   0  -2   3   34.92    3.56
  -1   2  -3   36.55    4.29
   1  -2   3   33.35    3.96
  -2   2  -3   44.36    5.41
  -2   2  -3   48.80    5.08
  -3   2  -3  109.51    8.54
  -3   2  -3  116.93    6.99
  -4   2  -3   70.65    7.37
  -4   2  -3   69.13    5.58
  -5   2  -3   22.51    4.15
  -5   2  -3   30.96    6.38
   5  -2   3   27.08    1.84
  -6   2  -3   -0.67    2.40
  -6   2  -3    1.76    4.02
  -7   2  -3  123.01   12.54
  -7   2  -3  131.56    8.99
  -8   2  -3    8.18    5.66
  -9   2  -3    0.81    4.49
 -10   2  -3   -0.12    5.21
 -11   2  -3    0.82    5.17
   9   1  -3    2.92    3.59
   8   1  -3    4.02    3.32
  -8  -1   3    5.89    5.82
   7   1  -3   33.44    5.38
  -7  -1   3   24.40    7.57
   6   1  -3    2.65    2.90
  -6  -1   3    2.28    4.93
   5   1  -3  145.54    8.55
   5   1  -3  147.50   10.46
   5   1  -3  148.63    7.95
  -5  -1   3  135.19   11.30
   4   1  -3   82.84    7.29
   4   1  -3   84.06    5.30
   4   1  -3   83.96    6.00
  -4  -1   3   77.85    7.69
   3   1  -3    1.15    1.77
   3   1  -3    4.20    2.06
   3   1  -3    4.05    2.34
  -3  -1   3    2.17    3.17
   2   1  -3    9.90    2.66
   2   1  -3   10.45    2.92
   2   1  -3   11.44    2.49
  -2  -1   3    8.65    2.71
  -2  -1   3   12.41    2.63
  -2  -1   3   13.06    2.08
  -2  -1   3    9.98    3.42
   1   1  -3    5.03    2.25
   1   1  -3    5.76    2.43
   1   1  -3    8.47    2.35
   1   1  -3    7.59    2.00
  -1  -1   3    4.25    2.46
  -1  -1   3    6.67    2.27
  -1  -1   3    6.54    2.25
   0   1  -3   72.00    4.97
   0   1  -3   69.36    4.80
   0   1  -3   69.50    3.83
   0   1  -3   65.83    4.50
   0  -1   3   65.38    4.78
   0  -1   3   68.55    4.98
   0  -1   3   72.12    4.71
  -1   1  -3   38.07    4.05
   1  -1   3   36.69    3.45
  -2   1  -3   21.76    3.40
   2  -1   3   26.85    3.42
  -3   1  -3    3.18    2.18
  -4   1  -3  104.44    8.66
  -4   1  -3   97.54    6.62
   4  -1   3  103.78    4.07
   4  -1   3  108.90    4.15
  -5   1  -3   80.08    6.19
  -5   1  -3   77.09    8.11
  -6   1  -3   24.50    4.51
  -6   1  -3   20.91    6.12
  -7   1  -3   40.72    8.38
  -7   1  -3   33.14    5.32
  -8   1  -3   33.94    8.03
  -8   1  -3   41.40    6.15
  -9   1  -3   50.72   10.69
 -10   1  -3    1.26    4.97
 -11   1  -3   11.08    6.28
   9   0  -3   -0.05    3.33
  -9   0   3    5.13    6.71
   8   0  -3   51.51    7.08
  -8   0   3   46.00   10.33
   7   0  -3    5.20    3.29
  -7   0   3    2.66    5.46
   6   0  -3   66.87    7.16
  -6   0   3   51.52    9.43
   5   0  -3    3.04    2.58
  -5   0   3    7.07    4.76
   4   0  -3    7.34    3.08
   4   0  -3    5.34    1.82
   4   0  -3    6.44    2.66
  -4   0   3    3.42    3.85
   3   0  -3   32.51    4.75
   3   0  -3   38.21    2.97
   3   0  -3   43.12    4.58
  -3   0   3   41.15    6.39
   2   0  -3  213.24   10.62
   2   0  -3  216.81    9.14
   2   0  -3  209.78    8.55
  -2   0   3  204.92   12.13
  -2   0   3  210.77    9.87
  -2   0   3  207.37   10.49
  -2   0   3  212.32    9.75
   1   0  -3    5.17    1.84
   1   0  -3    8.26    1.97
   1   0  -3    4.70    2.18
   1   0  -3    9.34    2.05
  -1   0   3   10.13    2.62
  -1   0   3    6.04    2.41
  -1   0   3    7.55    2.39
   0   0  -3   38.10    3.82
   0   0  -3   41.41    3.90
   0   0  -3   38.17    2.95
   0   0  -3   43.18    3.48
   0   0   3   42.04    3.97
   0   0   3   40.17    3.72
   0   0   3   37.85    3.82
  -1   0  -3  124.02    6.87
  -1   0  -3  122.22    5.34
  -1   0  -3  125.36    6.45
   1   0   3  127.27    6.41
  -2   0  -3    2.20    2.01
   2   0   3    2.51    1.65
  -3   0  -3   11.04    2.89
   3   0   3   19.72    1.86
  -4   0  -3  104.29    6.87
  -5   0  -3    4.96    3.36
  -5   0  -3    5.53    2.54
  -6   0  -3   77.64    6.54
  -6   0  -3  104.50    9.78
  -7   0  -3   16.44    5.79
  -7   0  -3   30.25    5.21
  -8   0  -3   13.84    5.82
  -8   0  -3   25.81    5.05
  -9   0  -3   18.34    6.85
 -10   0  -3    9.70    5.84
 -11   0  -3   13.97    6.67
 -10   1   3   -3.79    7.54
  -9   1   3    0.18    6.85
   8  -1  -3   50.69    6.81
  -8   1   3   54.17   11.63
   7  -1  -3    2.51    2.81
  -7   1   3    3.74    5.84
   6  -1  -3   88.28    7.13
  -6   1   3   77.28   11.38
   5  -1  -3    3.06    2.61
  -5   1   3    2.52    5.02
   4  -1  -3    1.57    2.28
  -4   1   3    0.78    3.99
   3  -1  -3   95.40    6.00
  -3   1   3   98.68    8.96
  -3   1   3   97.76    6.25
   2  -1  -3    1.12    1.77
   2  -1  -3    0.17    1.71
  -2   1   3    3.32    2.42
  -2   1   3    4.18    3.77
  -2   1   3   -0.09    2.00
   1  -1  -3  110.13    6.44
   1  -1  -3  103.99    6.22
   1  -1  -3  108.22    5.71
   1  -1  -3  112.11    4.85
   1  -1  -3  105.78    5.04
  -1   1   3  117.58    6.54
  -1   1   3  111.89    6.78
  -1   1   3  114.12    6.45
   0  -1  -3   37.00    2.84
   0  -1  -3   31.90    3.96
   0  -1  -3   36.44    3.34
   0  -1  -3   34.97    3.15
   0  -1  -3   43.81    3.25
   0   1   3   35.67    3.29
   0   1   3   50.79    4.67
   0   1   3   35.11    3.70
  -1  -1  -3    9.56    1.94
  -1  -1  -3   12.06    2.61
  -1  -1  -3    7.58    2.20
  -1  -1  -3    7.91    1.85
   1   1   3    6.36    2.09
   1   1   3    9.05    2.30
  -2  -1  -3    2.15    1.98
   2   1   3    7.70    1.96
  -3  -1  -3   17.80    3.32
  -4  -1  -3    5.72    2.49
  -5  -1  -3   62.40    6.61
  -6  -1  -3   76.06    6.52
  -6  -1  -3   64.66    8.76
   6   1   3   66.51    4.38
  -7  -1  -3   34.28    7.52
  -7  -1  -3   27.30    5.25
  -8  -1  -3    1.19    2.51
  -8  -1  -3    0.33    3.81
  -9  -1  -3   13.50    6.02
  -9  -1  -3   22.50    5.01
 -10  -1  -3    3.23    4.50
 -11  -1  -3   12.32    6.61
 -10   2   3   -5.21    8.02
  -9   2   3   -2.68    6.64
   8  -2  -3    7.34    3.58
  -8   2   3   -5.30    5.81
   7  -2  -3   52.66    6.75
  -7   2   3   42.08   10.14
   6  -2  -3   11.99    3.83
  -6   2   3   10.61    6.84
   5  -2  -3   13.95    3.59
  -5   2   3   14.98    6.64
   4  -2  -3    7.04    2.75
  -4   2   3   11.48    5.44
   3  -2  -3   83.51    5.78
   3  -2  -3   78.61    4.24
  -3   2   3   83.85    8.88
   2  -2  -3   12.28    2.68
   2  -2  -3   14.41    2.32
  -2   2   3   14.45    3.13
  -2   2   3   10.14    4.64
  -2   2   3   16.54    3.71
   1  -2  -3    7.75    2.00
   1  -2  -3    7.03    2.77
   1  -2  -3    5.99    2.18
   1  -2  -3    2.89    1.89
   1  -2  -3    6.32    1.48
  -1   2   3    6.11    2.20
  -1   2   3    6.55    3.02
   0  -2  -3    2.63    1.71
   0  -2  -3   -0.75    1.25
   0  -2  -3    2.92    1.68
   0  -2  -3    0.27    1.42
   0  -2  -3    1.40    2.40
   0   2   3    3.27    2.14
   0   2   3    0.21    2.23
   0   2   3    1.02    1.56
  -1  -2  -3    5.41    1.38
  -1  -2  -3    5.55    2.11
  -1  -2  -3    6.20    1.98
  -1  -2  -3    3.94    1.64
  -1  -2  -3    4.31    2.31
   1   2   3    9.58    2.41
   1   2   3    6.97    2.36
  -2  -2  -3  137.88    7.43
  -2  -2  -3  136.87    6.17
   2   2   3  139.18    6.71
  -3  -2  -3   60.72    5.09
   3   2   3   61.71    3.45
  -4  -2  -3   50.83    5.82
  -5  -2  -3    6.00    2.75
  -6  -2  -3   10.33    3.42
  -7  -2  -3   -0.73    2.32
  -7  -2  -3   -0.46    3.11
  -8  -2  -3   54.26    9.39
  -8  -2  -3   89.13    9.42
  -9  -2  -3    0.09    3.52
  -9  -2  -3    2.77    3.00
 -10  -2  -3   26.56    7.92
 -11  -2  -3   15.61    6.49
  -9   3   3    5.79    8.26
   8  -3  -3    4.50    3.69
  -8   3   3   -4.42    6.34
   7  -3  -3    6.14    3.40
  -7   3   3   10.34    7.47
   6  -3  -3   -1.32    2.24
  -6   3   3   -1.84    5.94
   5  -3  -3   45.98    5.56
  -5   3   3   48.86   10.30
   4  -3  -3   23.62    2.75
   4  -3  -3   39.79    4.97
  -4   3   3   32.41    7.97
   3  -3  -3   22.43    3.72
   3  -3  -3   17.34    2.66
  -3   3   3   25.98    6.78
   2  -3  -3  255.79   11.16
   2  -3  -3  291.52   10.72
  -2   3   3  262.00   14.28
  -2   3   3  261.48   16.58
  -2   3   3  276.95   12.71
   1  -3  -3   70.60    4.49
   1  -3  -3   69.35    5.82
   1  -3  -3   62.03    4.62
  -1   3   3   67.24    6.11
  -1   3   3   71.70    4.91
   0  -3  -3   93.31    5.47
   0  -3  -3   88.23    5.06
   0  -3  -3   99.89    7.04
   0   3   3   97.01    5.11
   0   3   3   91.77    6.55
  -1  -3  -3   39.26    3.52
  -1  -3  -3   40.69    4.64
  -1  -3  -3   34.21    3.71
   1   3   3   40.16    2.36
   1   3   3   45.69    4.74
   1   3   3   36.40    4.03
  -2  -3  -3  114.97    6.08
  -2  -3  -3  111.04    6.21
   2   3   3  109.46    6.15
   3   3   3    4.46    1.46
  -4  -3  -3   22.63    2.92
  -4  -3  -3   17.99    3.76
  -5  -3  -3   34.63    4.22
  -5  -3  -3   25.46    4.69
  -6  -3  -3    6.52    3.19
  -7  -3  -3   71.94    8.19
  -8  -3  -3    4.28    4.30
  -8  -3  -3    2.85    3.07
  -9  -3  -3   30.49    6.19
  -9  -3  -3   16.87    6.36
 -10  -3  -3    1.80    4.38
 -11  -3  -3   28.28    8.21
  -9   4   3   -6.23    7.42
  -8   4   3   -5.03    6.82
   7  -4  -3   -2.18    2.71
  -7   4   3   -4.18    6.03
   6  -4  -3    9.00    3.44
  -6   4   3   16.33    8.13
   5  -4  -3   51.95    3.65
   5  -4  -3   50.70    5.95
  -5   4   3   46.07   10.08
   4  -4  -3   16.22    2.78
   4  -4  -3   21.81    4.06
  -4   4   3   16.37    7.18
   3  -4  -3   28.98    4.26
   3  -4  -3   26.72    3.42
  -3   4   3   29.08    7.68
   2  -4  -3    6.04    2.46
   2  -4  -3   -1.35    1.47
  -2   4   3    3.81    4.94
   1  -4  -3   10.97    3.68
   1  -4  -3    6.63    2.43
   1  -4  -3    8.56    2.34
  -1   4   3    7.02    2.33
  -1   4   3    5.57    1.76
  -1   4   3    9.17    3.65
   0  -4  -3   32.84    4.08
   0  -4  -3   39.51    4.01
   0  -4  -3   27.72    4.67
   0   4   3   24.40    4.02
   0   4   3   24.32    2.83
   0   4   3   25.72    3.32
  -1  -4  -3    9.83    2.15
  -1  -4  -3   11.86    3.48
  -1  -4  -3   11.75    2.77
   1   4   3   14.67    3.15
   1   4   3   15.59    3.00
   1   4   3   15.29    3.01
   1   4   3   16.10    1.61
  -2  -4  -3  277.44   12.80
  -2  -4  -3  275.03   11.33
   2   4   3  273.82   11.92
   2   4   3  253.72   12.23
  -3  -4  -3  128.62    5.12
   3   4   3  121.85    7.95
   3   4   3  131.52    6.25
  -4  -4  -3    8.59    1.89
   4   4   3    8.63    3.01
  -5  -4  -3   60.42    4.77
  -6  -4  -3   14.32    4.38
  -7  -4  -3   81.59    9.58
  -8  -4  -3   23.23    5.61
  -9  -4  -3    2.64    4.13
  -9  -4  -3    3.51    3.66
 -10  -4  -3    7.60    4.30
 -10  -4  -3   13.54    6.04
 -11  -4  -3   22.22    6.88
  -9   5   3   -1.03    9.09
  -8   5   3   -7.75    6.96
   7  -5  -3    7.18    3.70
  -7   5   3    1.53    7.50
   6  -5  -3   40.89    5.97
  -6   5   3   38.89   10.90
   5  -5  -3    2.29    2.53
   5  -5  -3   -0.60    1.86
  -5   5   3    0.74    6.53
   4  -5  -3   23.92    4.14
   4  -5  -3   22.06    3.47
  -4   5   3   26.85    8.85
   3  -5  -3    6.47    2.54
   3  -5  -3    8.56    2.84
  -3   5   3   11.40    6.68
   2  -5  -3   51.60    5.17
   2  -5  -3   48.83    5.45
  -2   5   3   44.88    3.38
  -2   5   3   49.32    9.24
   1  -5  -3    1.84    3.01
   1  -5  -3    1.31    1.87
   1  -5  -3   -0.29    1.91
  -1   5   3   -1.43    3.21
  -1   5   3    0.09    1.38
   0  -5  -3   -1.16    1.54
   0  -5  -3    2.02    2.24
   0  -5  -3   -0.46    2.83
   0   5   3   -0.73    1.54
   0   5   3    0.35    2.93
  -1  -5  -3    1.37    1.83
  -1  -5  -3   -0.68    2.85
  -1  -5  -3   -1.89    1.59
   1   5   3   -1.66    2.13
   1   5   3    1.99    2.04
  -2  -5  -3   91.36    6.64
  -2  -5  -3   85.22    5.91
   2   5   3   83.46    6.28
   2   5   3   78.09    5.76
  -3  -5  -3   42.78    3.81
   3   5   3   45.66    5.89
   3   5   3   39.18    3.67
  -4  -5  -3   15.60    2.28
   4   5   3   11.04    3.64
  -5  -5  -3    1.80    1.90
   5   5   3   -0.36    2.50
  -8  -5  -3   25.45    6.03
  -9  -5  -3    0.77    3.26
  -9  -5  -3    6.68    4.39
 -10  -5  -3   11.73    5.00
 -10  -5  -3   15.41    5.88
 -11  -5  -3   11.51    5.70
  -9   6   3   -8.33    9.56
  -8   6   3  -11.26    7.36
  -7   6   3   -0.73    8.11
   6  -6  -3   37.18    5.71
   6  -6  -3   30.73    3.58
  -6   6   3   20.36    9.54
   5  -6  -3    9.94    3.40
   5  -6  -3   10.46    2.95
  -5   6   3    4.40    7.64
   4  -6  -3   45.48    4.97
   4  -6  -3   42.26    5.42
  -4   6   3   44.42   10.60
   3  -6  -3    3.59    2.73
   3  -6  -3   -0.41    2.01
  -3   6   3    4.53    6.63
   2  -6  -3    0.90    2.30
   2  -6  -3    4.78    2.81
  -2   6   3    2.44    5.71
  -2   6   3    2.80    1.87
   1  -6  -3    4.45    2.70
   1  -6  -3   -1.79    3.15
   1  -6  -3    5.78    2.45
  -1   6   3    4.01    2.01
  -1   6   3   -0.39    3.50
   0  -6  -3   20.94    4.98
   0  -6  -3   20.03    3.44
   0  -6  -3   20.21    3.92
   0   6   3   26.91    3.90
   0   6   3   29.77    5.43
  -1  -6  -3   30.89    4.50
  -1  -6  -3   29.10    5.39
  -1  -6  -3   26.32    3.73
   1   6   3   32.48    4.53
   1   6   3   27.61    4.36
  -2  -6  -3    6.40    3.43
  -2  -6  -3    9.86    3.07
  -2  -6  -3   11.87    2.75
   2   6   3    7.14    1.00
   2   6   3    2.85    2.38
   2   6   3    8.90    2.80
  -3  -6  -3   30.76    4.42
  -3  -6  -3   22.85    4.13
   3   6   3   22.99    3.48
   3   6   3   25.77    4.74
   4   6   3    7.99    3.53
   4   6   3    7.16    1.32
   5   6   3   -1.87    2.60
   6   6   3   37.57    6.62
  -9  -6  -3    2.94    4.21
 -10  -6  -3    2.42    3.65
 -10  -6  -3    9.40    4.71
  -8   7   3  -12.28    7.90
  -7   7   3    9.80    9.54
   6  -7  -3    8.98    3.73
   6  -7  -3   11.42    3.02
  -6   7   3   11.03    9.06
   5  -7  -3   55.97    6.61
   5  -7  -3   31.74    4.43
  -5   7   3   44.37   11.54
   4  -7  -3   -1.02    2.57
   4  -7  -3   -0.25    2.58
  -4   7   3    4.33    7.56
   3  -7  -3    5.01    3.07
   3  -7  -3    0.10    2.70
  -3   7   3    6.09    7.67
   2  -7  -3   20.80    4.42
   2  -7  -3   15.72    3.62
   1  -7  -3  143.68    8.35
   1  -7  -3  143.12   11.29
   1  -7  -3  141.28    9.03
  -1   7   3  143.53    8.14
   0  -7  -3  131.25   10.68
   0  -7  -3  120.20    8.14
   0  -7  -3  129.48    7.68
   0   7   3  127.06    7.95
   0   7   3  123.85    9.62
  -1  -7  -3   -0.01    2.37
  -1  -7  -3   -4.77    3.50
  -1  -7  -3    0.12    2.23
   1   7   3    0.78    2.68
   1   7   3    2.37    2.31
  -2  -7  -3   31.58    4.89
  -2  -7  -3   40.74    6.56
   2   7   3   35.16    5.05
   2   7   3   33.20    2.70
   2   7   3   29.38    4.98
  -3  -7  -3   14.50    4.34
  -3  -7  -3   11.36    3.66
   3   7   3   12.78    3.23
   3   7   3   17.06    4.31
   4   7   3    2.53    1.77
   4   7   3    4.11    1.80
   4   7   3   -2.39    2.43
   5   7   3   17.21    4.88
   6   7   3    6.91    4.16
   7   7   3   30.58    6.35
  -9  -7  -3    3.89    4.09
 -10  -7  -3    7.32    4.62
  -8   8   3    2.16   10.92
   7  -8  -3    1.55    2.27
  -7   8   3  -12.87    7.84
   6  -8  -3   16.56    3.88
  -6   8   3    9.88   10.32
   5  -8  -3    6.15    3.10
   5  -8  -3    1.79    3.17
  -5   8   3   -1.18    8.36
   4  -8  -3   15.29    4.17
   4  -8  -3   13.55    3.95
  -4   8   3   18.26    9.78
   3  -8  -3   28.50    4.88
   3  -8  -3   41.41    6.09
  -3   8   3   42.43   11.60
   2  -8  -3    3.73    2.79
   2  -8  -3    3.74    3.42
   1  -8  -3  219.69   12.05
   1  -8  -3  210.21   10.93
   1  -8  -3  189.81   14.05
  -1   8   3  202.23   10.84
   0  -8  -3   56.69    6.71
   0  -8  -3   46.94    8.24
   0  -8  -3   64.54    6.80
   0   8   3   50.73    6.22
  -1  -8  -3   45.80    7.70
  -1  -8  -3   48.18    6.09
  -1  -8  -3   47.92    5.57
   1   8   3   42.37    6.03
  -2  -8  -3    5.00    3.04
  -2  -8  -3    8.83    5.36
   2   8   3    9.96    3.81
  -3  -8  -3    1.78    2.78
   3   8   3    1.30    2.81
   3   8   3    5.21    3.48
   4   8   3   47.02    7.32
   4   8   3   61.17    4.77
   5   8   3   23.98    5.77
   6   8   3   35.21    7.20
   7   8   3    0.53    2.98
 -10  -8  -3    2.96    4.27
   7  -9  -3    1.17    2.67
  -7   9   3   -8.12   10.27
   6  -9  -3    1.30    3.08
  -6   9   3   -5.41    8.92
   5  -9  -3   -3.29    2.98
   5  -9  -3    4.65    3.43
  -5   9   3   -9.78    8.36
   4  -9  -3    0.75    3.04
   4  -9  -3    1.13    3.00
  -4   9   3   -5.87    7.93
   3  -9  -3    6.37    4.07
   3  -9  -3    6.41    3.51
   2  -9  -3  190.38   11.12
   2  -9  -3  184.31   11.59
   1  -9  -3   42.99    6.20
   1  -9  -3   31.09    5.74
  -1   9   3   47.14    6.28
   0  -9  -3   86.60    8.71
   0  -9  -3   86.31    7.09
   0  -9  -3  108.12   10.83
   0   9   3   84.57    7.27
  -1  -9  -3   15.58    4.46
  -1  -9  -3    5.04    5.64
   1   9   3   11.02    3.98
  -2  -9  -3   63.10    7.44
   2   9   3   43.84    6.55
  -3  -9  -3   33.21    5.56
   3   9   3   19.93    4.31
   3   9   3   35.21    6.39
  -4  -9  -3    3.24    3.12
   4   9   3    3.75    3.54
   4   9   3    3.42    2.58
   5   9   3    8.24    4.18
   6   9   3   39.27    7.52
   7   9   3    5.14    4.10
   8   9   3    6.04    4.09
 -10  -9  -3    2.02    4.21
   6 -10  -3    2.45    3.65
  -6  10   3  -11.10    9.50
   5 -10  -3    3.21    3.68
   5 -10  -3   -1.19    3.46
  -5  10   3  -10.29    8.44
   4 -10  -3   10.33    4.63
   4 -10  -3   10.35    4.37
   3 -10  -3   19.23    5.34
   3 -10  -3   22.72    5.34
   2 -10  -3   47.38    7.38
   2 -10  -3   28.68    5.43
   1 -10  -3    0.21    3.10
   1 -10  -3   -1.89    2.99
   0 -10  -3    7.62    3.78
   0 -10  -3    1.73    5.45
   0  10   3    9.65    3.62
  -1 -10  -3    8.44    3.72
  -1 -10  -3   -2.71    4.79
   1  10   3   14.52    4.53
  -2 -10  -3   46.87    6.74
   2  10   3   60.08    8.01
  -3 -10  -3   29.95    5.71
   3  10   3   18.52    4.54
   3  10   3   29.49    6.07
  -4 -10  -3   15.49    4.39
   4  10   3   11.58    3.53
   4  10   3   24.98    5.98
   5  10   3   26.67    6.51
   6  10   3    2.24    3.61
   7  10   3    9.31    4.96
   8  10   3   12.28    5.09
  -6  11   3  -19.94   10.02
   5 -11  -3   -3.43    3.30
   4 -11  -3    0.35    3.58
   4 -11  -3    1.13    4.01
   3 -11  -3   16.86    5.59
   3 -11  -3   16.57    5.28
   2 -11  -3    2.12    3.29
   2 -11  -3   10.21    4.78
   1 -11  -3    4.01    3.82
   0 -11  -3    8.36    4.06
   0  11   3    3.52    3.36
  -1 -11  -3    4.17    3.61
  -1 -11  -3    1.89    6.02
   1  11   3    0.59    3.05
  -2 -11  -3   49.37    7.18
   2  11   3   52.93    8.14
  -3 -11  -3   24.05    5.67
   3  11   3    9.53    4.13
   3  11   3   20.66    5.45
  -4 -11  -3   33.91    6.36
   4  11   3   28.37    6.52
   4  11   3   23.26    4.53
  -5 -11  -3    1.20    3.42
   5  11   3    4.09    3.79
   6  11   3    4.61    4.06
   7  11   3   31.79    7.56
   8  11   3   15.54    5.71
   4 -12  -3   12.11    4.86
   4 -12  -3   27.97    6.88
   3 -12  -3   24.57    5.91
   3 -12  -3   34.38    7.36
   2 -12  -3    0.21    3.51
   2 -12  -3    3.51    4.51
   1 -12  -3   -0.36    3.86
   0 -12  -3    3.06    4.15
   0  12   3    0.00    3.05
  -1 -12  -3    3.17    3.63
   1  12   3    5.33    3.88
  -2 -12  -3   13.32    5.02
   2  12   3    9.24    4.58
  -3 -12  -3    9.21    4.46
   3  12   3    7.47    4.11
   3  12   3    8.16    4.33
  -4 -12  -3   22.02    5.97
   4  12   3   26.12    6.60
   4  12   3   11.44    4.17
  -5 -12  -3   -1.91    3.22
   5  12   3    4.93    4.25
  -6 -12  -3   -4.36    3.21
   6  12   3    3.75    4.02
   7  12   3   13.94    5.59
   8  12   3   21.20    6.45
   3 -13  -3   -2.91    4.36
   3 -13  -3    3.35    4.37
   2 -13  -3   10.86    5.67
   1 -13  -3    2.40    4.24
   0 -13  -3   -2.29    3.77
  -1 -13  -3   28.74    6.51
   1  13   3   26.44    6.47
  -2 -13  -3    8.39    4.61
   2  13   3    9.22    4.66
  -3 -13  -3   32.43    6.86
   3  13   3   35.43    7.48
   3  13   3   11.96    5.00
  -4 -13  -3    0.28    3.66
   4  13   3    7.52    4.47
   4  13   3   -2.80    3.47
  -5 -13  -3    4.28    4.14
   5  13   3    4.43    4.24
  -6 -13  -3   -2.35    3.57
   6  13   3   10.06    5.22
   2 -14  -3   -3.65    3.95
   1 -14  -3    7.39    5.11
   0 -14  -3   11.30    5.70
  -1 -14  -3    2.51    4.36
   1  14   3   10.72    4.61
  -2 -14  -3   37.49    7.15
   2  14   3   47.16    8.52
  -3 -14  -3    3.53    4.13
   3  14   3   14.95    5.68
  -4 -14  -3    4.89    4.54
   4  14   3    3.87    4.09
  -5 -14  -3   -2.13    3.74
   5  14   3    2.31    3.77
   2  14  -4    2.39    5.14
   1  14  -4    1.94    4.64
   0  14  -4    1.54    4.85
   0 -14   4    6.64    5.06
  -1  14  -4   -2.43    4.65
  -2  14  -4    0.22    4.98
   4  13  -4   18.62    7.04
   3  13  -4   -1.06    3.96
   2  13  -4    5.80    5.36
   1  13  -4    2.51    4.75
   0  13  -4    4.40    5.01
  -1  13  -4    4.79    5.13
  -2  13  -4   12.43    6.29
  -3  13  -4   -4.00    4.42
   5  12  -4    7.81    5.14
   4  12  -4   -2.21    3.92
   3  12  -4    4.50    4.83
   2  12  -4   17.44    6.42
   1  12  -4    4.41    4.89
   0  12  -4   46.13    9.27
  -1  12  -4   -3.60    3.94
   1 -12   4    2.79    3.85
  -2  12  -4    6.74    5.49
  -3  12  -4   -0.78    4.93
  -4  12  -4   -5.69    4.49
   5 -12   4    8.88    4.92
   6  11  -4   14.75    6.34
   5  11  -4    6.06    5.13
   4  11  -4    0.94    4.24
   3  11  -4    2.86    4.76
   2  11  -4    2.33    4.07
   1  11  -4    6.31    5.69
   1  11  -4   16.11    5.90
   0  11  -4    2.64    4.30
  -1  11  -4   14.32    5.93
  -2  11  -4   -0.60    4.38
  -3  11  -4   -0.69    4.55
  -4  11  -4    7.81    5.56
   5 -11   4   -3.67    3.30
   6 -11   4   20.21    5.38
   7  10  -4    9.47    6.01
   7  10  -4   15.84    5.97
   6  10  -4    7.55    4.80
   6  10  -4    3.73    3.83
   5  10  -4   -0.66    3.29
   5  10  -4    1.32    4.17
   4  10  -4    1.32    3.45
   4  10  -4    1.52    4.19
   3  10  -4   27.01    6.98
   3  10  -4   14.40    5.58
   2  10  -4   22.96    6.54
   2  10  -4   28.20    6.84
   1  10  -4   17.17    5.90
   1  10  -4   10.20    5.72
   0  10  -4    5.25    4.58
   0  10  -4   -3.62    4.60
  -1  10  -4   31.49    7.02
  -2  10  -4    5.26    4.70
  -3  10  -4    3.95    4.79
  -4  10  -4    3.75    4.97
  -5  10  -4    0.67    4.70
  -5  10  -4   -6.97    6.78
   5 -10   4    1.92    3.54
  -6  10  -4  -10.84    6.73
   6 -10   4   -2.75    3.09
  -7  10  -4   -8.23    7.31
   7 -10   4   -1.85    3.31
   8   9  -4   -3.16    3.15
   7   9  -4    5.20    4.08
   7   9  -4   11.04    5.19
   6   9  -4    3.66    3.73
   6   9  -4    1.55    4.13
   5   9  -4    3.29    3.55
   5   9  -4    2.06    3.97
   4   9  -4   21.64    5.28
   4   9  -4   17.39    5.65
   4   9  -4    6.39    4.69
   3   9  -4   11.13    4.96
   3   9  -4   12.91    5.46
   3   9  -4   -0.34    2.81
   2   9  -4   61.75    8.87
   2   9  -4   67.03    9.38
   1   9  -4    0.15    4.86
   1   9  -4    4.58    4.01
   0   9  -4   13.78    5.51
   0   9  -4   11.35    5.45
   0   9  -4    8.40    3.33
  -1   9  -4    0.67    4.18
  -2   9  -4    7.34    4.81
  -3   9  -4   16.67    5.73
  -3   9  -4   17.92    7.82
  -4   9  -4   -1.30    6.30
  -4   9  -4   -5.85    3.45
  -5   9  -4   38.64   10.14
  -5   9  -4   51.65    8.72
  -6   9  -4    5.02    7.44
   6  -9   4    0.20    3.20
  -7   9  -4    3.27    7.33
   7  -9   4    0.43    3.11
  -8   9  -4    7.70    9.07
   8  -9   4    2.36    3.32
   8   8  -4   10.72    4.78
   7   8  -4    1.65    4.14
   7   8  -4    5.44    3.97
   6   8  -4   -1.69    2.82
   6   8  -4    1.92    3.98
   5   8  -4    0.94    2.90
   5   8  -4    4.11    4.07
   5   8  -4    9.55    4.84
   4   8  -4    2.45    3.89
   4   8  -4    3.70    4.10
   4   8  -4    2.02    2.88
   3   8  -4   86.17    9.94
   3   8  -4   96.88   10.89
   3   8  -4  102.50    9.67
   2   8  -4    6.18    3.10
   2   8  -4   14.42    5.17
   2   8  -4    5.33    4.81
   1   8  -4   72.03    7.30
   1   8  -4   56.79    8.15
   1   8  -4   72.17    9.45
   0   8  -4    6.96    3.99
   0   8  -4    3.51    2.92
   0   8  -4   -0.15    4.06
  -1   8  -4   20.93    5.80
  -2   8  -4   28.65    6.42
  -2   8  -4   36.16    7.94
  -3   8  -4    3.01    4.37
  -3   8  -4    3.40    5.60
  -4   8  -4   16.59    5.66
  -4   8  -4   36.51    8.75
  -5   8  -4   13.77    5.60
  -5   8  -4   21.64    8.20
  -6   8  -4   31.61    6.97
  -6   8  -4   25.03    8.75
   6  -8   4   23.15    4.55
  -7   8  -4   13.10    8.32
   7  -8   4    7.81    3.50
  -8   8  -4    1.74    7.49
   8  -8   4    2.00    2.80
  -9   8  -4   15.56    9.84
   9   7  -4    1.09    4.14
   8   7  -4   38.58    7.05
   7   7  -4    5.96    3.79
   7   7  -4   17.37    5.43
   6   7  -4    2.22    3.57
   6   7  -4    1.42    3.25
   5   7  -4    2.25    3.63
   5   7  -4   11.15    4.73
   5   7  -4    6.13    3.33
   4   7  -4   47.71    7.58
   4   7  -4   23.20    5.91
   4   7  -4   28.63    5.33
   3   7  -4   89.15    9.74
   3   7  -4  105.77   10.96
   3   7  -4   91.76    7.46
   2   7  -4   -1.52    3.63
   2   7  -4    4.91    2.94
   2   7  -4    1.23    3.62
   1   7  -4   -2.51    1.99
   1   7  -4   -3.20    3.73
   1   7  -4    4.32    3.90
   0   7  -4   20.79    5.36
   0   7  -4   20.49    5.49
   0   7  -4   24.55    4.47
  -1   7  -4   88.77    8.63
  -1   7  -4   67.88    8.48
  -2   7  -4  102.64    9.49
  -2   7  -4   83.00    9.66
  -3   7  -4   -2.35    4.43
  -3   7  -4    0.02    3.73
  -4   7  -4    7.72    4.68
  -4   7  -4   11.42    6.08
  -5   7  -4    0.89    5.07
  -5   7  -4    0.84    4.01
  -6   7  -4   -2.54    3.61
  -6   7  -4    7.52    6.25
   6  -7   4   -2.20    2.57
  -7   7  -4    9.42    7.19
   7  -7   4    5.68    3.10
  -8   7  -4   44.25   11.36
   8  -7   4   19.61    3.24
  -9   7  -4    4.18    7.56
   9   6  -4    2.68    3.82
   8   6  -4    3.61    3.98
   7   6  -4    0.81    3.28
   6   6  -4   23.68    5.75
   6   6  -4   17.53    4.64
   5   6  -4    2.03    2.93
   5   6  -4    1.01    3.37
   5   6  -4   13.02    4.58
   4   6  -4   93.84    9.98
   4   6  -4   82.82    8.54
   4   6  -4   84.86    9.60
   3   6  -4    9.54    2.80
   3   6  -4    9.57    3.36
   3   6  -4    3.96    3.79
   3   6  -4   -0.65    3.33
   2   6  -4   13.60    4.49
   2   6  -4    8.02    4.21
   2   6  -4   13.87    3.59
   1   6  -4   23.51    4.01
   1   6  -4   23.29    5.20
   1   6  -4   27.93    5.59
   0   6  -4    0.49    1.90
   0   6  -4    0.23    2.34
   0   6  -4    0.45    2.96
   0   6  -4   -2.33    2.92
   0   6  -4    0.99    3.47
  -1   6  -4  153.67   10.47
  -1   6  -4  149.43   10.64
  -1   6  -4  165.90   10.27
  -2   6  -4    4.78    3.84
  -2   6  -4    4.39    3.58
  -3   6  -4   16.21    4.83
  -3   6  -4   19.19    5.65
   3  -6   4   12.28    2.90
  -4   6  -4    3.29    3.85
  -4   6  -4    1.81    4.48
  -5   6  -4    9.39    5.61
  -5   6  -4    3.48    4.07
  -6   6  -4    0.70    5.23
  -6   6  -4    4.69    4.24
   6  -6   4    0.24    2.41
  -7   6  -4   21.47    7.85
   7  -6   4    6.15    2.50
  -8   6  -4    5.07    6.54
  -9   6  -4    6.00    6.78
 -10   6  -4    3.31    7.65
   9   5  -4    1.77    3.65
   8   5  -4    9.73    4.35
   7   5  -4   43.72    7.06
   6   5  -4   11.75    4.77
   6   5  -4   20.38    5.39
   6   5  -4   22.75    4.99
   5   5  -4   71.36    8.47
   5   5  -4   67.59    7.63
   5   5  -4   54.72    7.83
   4   5  -4   19.09    4.27
   4   5  -4   11.36    4.34
   4   5  -4   18.68    4.90
   3   5  -4   95.92    9.60
   3   5  -4  102.63    8.64
   3   5  -4  101.12    7.26
   2   5  -4    7.67    2.94
   2   5  -4    4.96    3.57
   2   5  -4    2.61    2.19
   2   5  -4   -1.63    2.66
   1   5  -4    4.43    3.31
   1   5  -4    6.21    2.84
   1   5  -4    8.68    3.61
   1   5  -4    1.72    1.99
  -1  -5   4    0.70    2.25
   0   5  -4   84.56    8.40
   0   5  -4   78.39    5.43
   0   5  -4   82.93    6.19
   0   5  -4   77.84    5.34
   0   5  -4   68.00    6.06
   0   5  -4   76.29    7.85
   0  -5   4   80.54    6.56
  -1   5  -4    6.60    3.02
  -1   5  -4    7.56    2.17
  -1   5  -4    8.74    3.80
  -2   5  -4   56.91    6.76
  -2   5  -4   58.84    7.18
  -3   5  -4   13.04    4.27
  -3   5  -4   17.89    4.91
  -4   5  -4    0.92    3.80
  -4   5  -4   -1.29    2.74
  -5   5  -4   13.70    4.46
  -5   5  -4   16.57    5.99
  -6   5  -4   17.50    6.69
  -6   5  -4   25.84    5.55
   6  -5   4   16.27    3.28
  -7   5  -4   93.12   13.18
  -7   5  -4  107.24    9.08
   7  -5   4   85.04    5.09
  -8   5  -4    8.04    6.32
  -9   5  -4    5.87    6.84
 -10   5  -4   13.19    8.08
   9   4  -4   -0.53    3.36
   8   4  -4   -2.02    2.66
   7   4  -4    7.50    3.62
   6   4  -4  113.17    8.91
   6   4  -4  118.58   10.72
   5   4  -4   11.76    3.91
   5   4  -4    2.69    2.85
   5   4  -4    0.05    3.09
   4   4  -4   43.43    6.58
   4   4  -4   37.01    5.39
   4   4  -4   44.62    6.26
   3   4  -4    1.26    2.78
   3   4  -4   -0.74    2.82
   3   4  -4   -0.12    1.93
   2   4  -4   30.82    5.27
   2   4  -4   33.79    4.22
   2   4  -4   33.82    5.33
   2   4  -4   26.60    4.09
  -2  -4   4   34.78    4.63
   1   4  -4  112.50    7.84
   1   4  -4  103.24    6.43
   1   4  -4  117.18    7.28
   1   4  -4  103.84    7.96
  -1  -4   4  110.59    7.22
   0   4  -4  390.21   14.52
   0   4  -4  372.88   17.17
   0   4  -4  381.90   17.75
   0   4  -4  415.51   16.32
   0  -4   4  391.36   17.25
  -1   4  -4   -1.19    2.54
  -1   4  -4    1.78    1.53
  -1   4  -4   -0.40    1.96
   1  -4   4    1.15    2.11
  -2   4  -4   36.86    5.31
  -2   4  -4   28.30    5.06
  -3   4  -4   -2.71    2.21
  -3   4  -4    1.46    2.93
  -4   4  -4    4.23    3.81
  -4   4  -4    5.83    3.34
  -5   4  -4    0.70    3.96
  -5   4  -4    2.97    3.31
  -6   4  -4   54.58    7.17
  -6   4  -4   61.70   10.32
   6  -4   4   64.50    4.58
  -7   4  -4   25.01    5.50
  -7   4  -4   28.53    8.19
   7  -4   4   18.24    1.74
  -8   4  -4    6.21    5.59
  -9   4  -4   10.14    6.50
 -10   4  -4    5.84    6.74
   9   3  -4    0.53    3.57
   8   3  -4    0.59    3.23
   7   3  -4   -3.62    2.54
   6   3  -4  104.94    8.26
   6   3  -4  115.41   10.48
   5   3  -4   -0.88    2.43
   5   3  -4    2.62    2.62
   5   3  -4    3.47    3.49
   4   3  -4   28.29    4.65
   4   3  -4   26.65    4.66
   4   3  -4   33.17    5.76
  -4  -3   4   28.72    5.40
   3   3  -4    8.82    3.42
   3   3  -4   11.91    3.58
   3   3  -4    8.98    2.88
  -3  -3   4    9.27    3.59
   2   3  -4  121.08    7.05
   2   3  -4  125.60    6.86
   2   3  -4  123.84    8.45
   2   3  -4  105.42    7.52
  -2  -3   4  106.68    6.91
   1   3  -4   91.37    6.08
   1   3  -4   79.09    6.42
   1   3  -4   78.19    6.26
   1   3  -4   80.53    5.34
  -1  -3   4   87.78    5.92
  -1  -3   4   83.76    6.00
   0   3  -4   45.80    5.48
   0   3  -4   49.59    4.46
   0   3  -4   44.66    5.40
   0   3  -4   45.20    4.43
   0  -3   4   48.74    5.20
  -1   3  -4  201.32   11.41
  -1   3  -4  223.73    8.57
  -1   3  -4  213.66   10.87
  -1   3  -4  230.61   10.94
   1  -3   4  211.67   10.83
  -2   3  -4    2.53    2.37
  -2   3  -4    0.28    2.19
  -3   3  -4    0.08    2.29
  -3   3  -4    3.74    2.86
  -4   3  -4   -1.65    2.25
  -4   3  -4    1.80    3.02
  -5   3  -4   15.56    5.58
  -5   3  -4   10.97    3.69
  -6   3  -4   89.73   11.88
  -6   3  -4  100.38    7.91
   6  -3   4   95.80    4.59
  -7   3  -4   -1.98    2.78
  -7   3  -4   -5.76    3.84
  -8   3  -4   14.54    6.61
  -9   3  -4    8.65    6.01
 -10   3  -4   16.23    7.32
 -11   3  -4   26.40    9.29
  10   2  -4    3.52    3.97
   9   2  -4    3.89    3.92
   8   2  -4   10.81    4.21
   7   2  -4   17.99    4.73
   6   2  -4   23.27    4.87
   6   2  -4   21.09    5.50
  -6  -2   4   38.09    7.85
   5   2  -4    8.27    3.23
   5   2  -4    5.69    3.61
   5   2  -4    8.89    3.21
  -5  -2   4   10.04    5.01
   4   2  -4   14.13    3.41
   4   2  -4   19.92    4.75
   4   2  -4    9.56    3.04
  -4  -2   4   17.32    5.00
   3   2  -4    4.60    2.28
   3   2  -4   12.46    3.24
   3   2  -4    8.44    3.38
  -3  -2   4    6.87    3.82
  -3  -2   4    9.88    2.37
   2   2  -4  137.24    7.38
   2   2  -4  124.22    8.45
   2   2  -4  131.66    7.82
  -2  -2   4  126.57    7.44
  -2  -2   4  127.86    7.28
   1   2  -4   -0.42    2.08
   1   2  -4    0.01    2.24
   1   2  -4    1.30    1.63
   1   2  -4    0.88    1.24
   1   2  -4    1.35    2.04
  -1  -2   4    1.79    2.05
  -1  -2   4    0.18    1.82
   0   2  -4    8.74    2.92
   0   2  -4    7.18    1.97
   0   2  -4    7.41    2.73
   0   2  -4    4.66    2.36
   0  -2   4    5.16    2.34
   0  -2   4    8.09    2.65
  -1   2  -4  177.50    9.74
  -1   2  -4  174.45    6.97
  -1   2  -4  162.23    8.97
   1  -2   4  172.62    8.97
  -2   2  -4   43.50    5.21
   2  -2   4   58.02    4.91
  -3   2  -4   24.33    4.65
  -3   2  -4   23.84    4.13
  -4   2  -4   31.90    5.82
  -4   2  -4   25.97    4.46
  -5   2  -4   49.21    6.20
  -5   2  -4   30.09    6.33
   5  -2   4   41.38    3.01
  -6   2  -4   11.86    3.83
  -6   2  -4    5.41    4.43
  -7   2  -4    3.50    3.34
  -7   2  -4    0.41    4.35
  -8   2  -4   10.58    3.99
  -8   2  -4   11.94    5.94
  -9   2  -4   48.99   10.55
 -10   2  -4   29.01    8.78
 -11   2  -4    7.52    6.00
   9   1  -4   14.35    5.27
   8   1  -4    5.11    3.77
   7   1  -4   21.73    4.87
  -7  -1   4   20.16    7.14
   6   1  -4   -1.99    2.48
  -6  -1   4    4.85    5.58
   5   1  -4    8.85    3.95
   5   1  -4    5.03    2.98
  -5  -1   4   12.50    5.66
   4   1  -4   29.00    4.62
   4   1  -4   16.44    4.25
   4   1  -4   27.95    3.73
  -4  -1   4   22.01    6.00
   3   1  -4  105.12    8.12
   3   1  -4  111.15    6.36
   3   1  -4  114.79    6.93
  -3  -1   4  100.86    8.74
  -3  -1   4  106.05    6.36
   2   1  -4  230.28   10.13
   2   1  -4  210.40   11.49
   2   1  -4  211.98    9.79
  -2  -1   4  232.79   10.92
  -2  -1   4  206.43   12.02
  -2  -1   4  224.75   10.71
   1   1  -4   96.70    6.03
   1   1  -4   81.70    6.24
   1   1  -4   92.06    5.23
   1   1  -4   96.74    5.88
   1   1  -4   92.85    5.50
  -1  -1   4   91.15    6.70
  -1  -1   4   87.16    6.01
  -1  -1   4   84.45    5.94
   0   1  -4  138.19    6.42
   0   1  -4  135.21    7.25
   0   1  -4  129.28    7.49
   0   1  -4  138.88    7.88
   0  -1   4  134.79    7.57
   0  -1   4  137.87    7.89
   0  -1   4  136.35    7.93
  -1   1  -4   50.73    4.57
  -1   1  -4   48.32    4.65
  -1   1  -4   45.51    3.15
   1  -1   4   48.17    4.88
  -2   1  -4   25.51    3.98
   2  -1   4   21.70    3.45
  -3   1  -4   27.21    4.17
  -4   1  -4   84.96    6.53
   4  -1   4   96.72    4.55
  -5   1  -4   36.52    6.47
  -5   1  -4   37.67    5.31
  -6   1  -4   -0.11    2.57
  -6   1  -4   -1.31    3.29
  -7   1  -4   -0.12    3.88
  -7   1  -4    2.78    3.14
  -8   1  -4    9.53    5.61
  -8   1  -4   13.63    4.02
  -9   1  -4   56.69   10.67
 -10   1  -4    8.23    5.72
 -11   1  -4    6.24    5.65
   9   0  -4    1.47    3.69
   8   0  -4   29.33    6.03
  -8   0   4   16.55    8.08
   7   0  -4    2.18    3.08
  -7   0   4    0.26    5.59
   6   0  -4    1.39    2.73
  -6   0   4    4.05    5.88
   5   0  -4    5.85    3.00
  -5   0   4    8.48    5.49
   4   0  -4   13.26    3.88
   4   0  -4    5.47    2.64
  -4   0   4    0.17    4.69
   3   0  -4  156.12    8.62
   3   0  -4  176.60   10.59
   3   0  -4  170.44    7.56
  -3   0   4  165.72   11.98
  -3   0   4  173.63    9.39
   2   0  -4    3.62    2.13
   2   0  -4    2.36    1.92
   2   0  -4    3.52    2.32
  -2   0   4    4.37    3.62
  -2   0   4    3.23    2.45
  -2   0   4    3.29    2.37
   1   0  -4  166.35    8.67
   1   0  -4  178.47    8.03
   1   0  -4  162.72    7.66
   1   0  -4  187.24    9.33
  -1   0   4  176.18    9.05
  -1   0   4  165.13    9.19
  -1   0   4  166.99    9.14
   0   0  -4   85.53    5.46
   0   0  -4   89.84    4.93
   0   0  -4   93.35    5.90
   0   0  -4   92.70    6.22
   0   0   4   84.38    6.11
   0   0   4   93.86    6.11
   0   0   4   98.54    6.18
  -1   0  -4   28.29    2.90
  -1   0  -4   23.06    3.58
  -1   0  -4   27.83    3.69
  -1   0  -4   31.20    4.19
   1   0   4   35.09    4.17
  -2   0  -4  271.98   12.03
   2   0   4  263.74   11.71
  -3   0  -4   11.99    3.05
   3   0   4   19.76    3.09
  -4   0  -4  225.32   11.52
   4   0   4  227.22    7.71
  -5   0  -4    8.55    2.96
  -6   0  -4   -1.97    2.82
  -6   0  -4   -3.66    1.67
  -7   0  -4    7.82    3.36
  -7   0  -4    9.46    5.15
  -8   0  -4   20.11    6.33
  -8   0  -4   31.75    5.81
  -9   0  -4   17.21    4.61
  -9   0  -4   11.08    5.60
 -10   0  -4   17.21    6.81
 -11   0  -4    5.06    5.06
   9  -1  -4   11.25    4.80
  -9   1   4   17.28    9.64
   8  -1  -4   15.76    4.82
  -8   1   4    5.05    7.13
   7  -1  -4   -0.25    2.99
  -7   1   4   -0.44    5.94
   6  -1  -4    3.93    3.10
  -6   1   4    0.85    6.02
   5  -1  -4    0.34    2.32
  -5   1   4    2.84    5.50
   4  -1  -4   27.28    4.53
  -4   1   4   23.13    7.28
   3  -1  -4   91.53    6.21
   3  -1  -4   88.09    7.15
  -3   1   4   79.10    9.84
   2  -1  -4    3.24    1.73
   2  -1  -4    1.08    2.08
   2  -1  -4    1.51    1.92
  -2   1   4    0.87    2.57
  -2   1   4    4.13    4.28
  -2   1   4    2.40    2.36
   1  -1  -4    1.53    1.76
   1  -1  -4    1.57    1.96
   1  -1  -4    3.12    2.42
   1  -1  -4    2.58    1.61
   1  -1  -4    3.96    1.62
  -1   1   4    3.18    2.47
  -1   1   4    4.24    2.41
  -1   1   4   -0.92    2.19
   0  -1  -4   34.14    3.82
   0  -1  -4   28.20    4.13
   0  -1  -4   35.98    3.70
   0  -1  -4   31.81    3.49
   0  -1  -4   37.20    3.63
   0   1   4   31.56    4.40
   0   1   4   30.46    4.20
   0   1   4   39.14    4.09
  -1  -1  -4   70.92    5.12
  -1  -1  -4   84.52    6.00
  -1  -1  -4   77.22    4.90
  -1  -1  -4   87.93    4.71
  -1  -1  -4   80.80    4.57
   1   1   4   78.33    5.60
   1   1   4   78.36    5.56
  -2  -1  -4    1.99    2.00
  -2  -1  -4    6.12    1.78
  -2  -1  -4    1.27    2.11
   2   1   4    5.88    2.11
  -3  -1  -4   70.77    5.56
   3   1   4   70.09    4.76
   3   1   4   72.02    3.70
  -4  -1  -4   40.33    5.10
  -5  -1  -4    9.53    3.13
  -6  -1  -4    1.95    2.47
  -7  -1  -4    0.72    2.68
  -7  -1  -4    1.08    3.63
  -8  -1  -4   58.72    7.68
  -8  -1  -4   62.21   10.05
  -9  -1  -4    5.60    4.75
  -9  -1  -4    2.41    3.00
 -10  -1  -4   -0.83    3.76
 -11  -1  -4    7.33    5.30
  -9   2   4   21.72   10.79
   8  -2  -4    1.53    3.46
  -8   2   4   -4.64    6.48
   7  -2  -4   -2.35    2.71
  -7   2   4   -6.12    5.80
   6  -2  -4    3.64    3.30
  -6   2   4    6.28    6.99
   5  -2  -4    2.10    2.69
  -5   2   4   -3.21    5.67
   4  -2  -4   62.03    6.38
  -4   2   4   64.99   10.70
   3  -2  -4    7.06    2.58
  -3   2   4    0.58    4.91
   2  -2  -4    0.49    1.57
   2  -2  -4   -0.11    1.81
   2  -2  -4    1.85    2.11
  -2   2   4    1.77    4.57
   1  -2  -4   26.07    3.50
   1  -2  -4   23.48    4.01
   1  -2  -4   30.46    2.88
   1  -2  -4   28.28    3.75
   1  -2  -4   30.34    3.38
  -1   2   4   28.89    4.59
  -1   2   4   31.56    4.60
  -1   2   4   25.67    3.78
   0  -2  -4   77.42    4.74
   0  -2  -4   72.75    4.84
   0  -2  -4   79.50    5.07
   0  -2  -4   74.40    6.11
   0  -2  -4   75.68    4.69
   0   2   4   81.41    6.10
   0   2   4   69.59    5.61
   0   2   4   78.83    4.97
  -1  -2  -4  189.81    9.59
  -1  -2  -4  215.19    8.78
  -1  -2  -4  209.82   11.24
  -1  -2  -4  218.91    9.01
  -1  -2  -4  221.86    8.95
   1   2   4  224.40    9.07
   1   2   4  232.01   10.72
   1   2   4  225.21   11.04
  -2  -2  -4  199.77    8.33
  -2  -2  -4  204.16   10.28
  -2  -2  -4  200.57    9.94
   2   2   4  206.85    9.70
  -3  -2  -4   77.91    5.85
  -3  -2  -4   72.22    4.32
   3   2   4   72.43    3.49
   3   2   4   67.07    4.58
  -4  -2  -4   17.08    2.69
  -4  -2  -4   18.63    3.93
  -5  -2  -4    2.87    2.59
  -6  -2  -4   17.76    4.29
  -7  -2  -4   20.07    4.72
  -8  -2  -4   39.60    6.47
  -8  -2  -4   35.84    7.73
  -9  -2  -4   10.99    5.45
  -9  -2  -4   22.55    5.46
 -10  -2  -4    2.63    4.46
 -10  -2  -4    2.88    3.32
 -11  -2  -4    7.41    5.43
  -9   3   4    1.05    8.47
   8  -3  -4    4.30    3.86
  -8   3   4    8.20    8.50
   7  -3  -4   18.17    4.59
  -7   3   4   -4.12    6.45
   6  -3  -4   -0.24    2.62
  -6   3   4    0.11    6.79
   5  -3  -4   54.90    6.53
  -5   3   4   34.05    9.54
   4  -3  -4   18.85    4.09
  -4   3   4   25.58    8.19
   3  -3  -4   90.90    6.46
   3  -3  -4   93.05    5.37
  -3   3   4   95.03   11.90
   2  -3  -4    3.94    1.96
   2  -3  -4    4.63    2.37
  -2   3   4    2.89    5.04
   1  -3  -4   44.78    4.27
   1  -3  -4   42.52    4.56
   1  -3  -4   48.20    5.80
   1  -3  -4   48.39    3.31
  -1   3   4   43.46    4.68
  -1   3   4   47.02    5.97
   0  -3  -4   47.70    3.75
   0  -3  -4   52.53    3.96
   0  -3  -4   53.87    5.01
   0  -3  -4   48.97    5.85
   0  -3  -4   47.03    3.76
   0   3   4   58.07    6.19
   0   3   4   52.41    4.08
   0   3   4   44.40    5.28
  -1  -3  -4   86.51    5.68
  -1  -3  -4   85.12    4.35
  -1  -3  -4   88.11    5.13
  -1  -3  -4   79.03    6.52
  -1  -3  -4   87.75    5.54
   1   3   4   87.34    6.31
   1   3   4   92.30    6.27
   1   3   4   87.36    4.50
  -2  -3  -4  943.05   39.08
  -2  -3  -4  962.54   31.15
  -2  -3  -4  984.47   35.03
  -2  -3  -4  983.63   32.29
   2   3   4 1000.00   35.64
  -3  -3  -4   89.43    5.33
  -3  -3  -4   86.16    6.44
   3   3   4   83.46    5.19
  -4  -3  -4   32.55    3.86
  -4  -3  -4   26.55    4.55
  -5  -3  -4    2.57    2.58
  -6  -3  -4   -1.99    2.26
  -7  -3  -4  125.28    9.81
  -8  -3  -4    7.27    3.76
  -9  -3  -4   11.78    4.61
  -9  -3  -4   11.93    5.70
 -10  -3  -4    0.91    3.86
 -10  -3  -4    3.38    3.67
 -11  -3  -4   21.94    7.56
  -9   4   4   -2.32    8.84
   8  -4  -4    1.93    3.62
  -8   4   4   -9.55    7.17
   7  -4  -4    6.95    3.56
  -7   4   4    7.71    8.19
   6  -4  -4   12.64    3.85
  -6   4   4   14.25    8.44
   5  -4  -4   37.13    5.39
  -5   4   4   42.93   11.07
   4  -4  -4   11.54    2.68
   4  -4  -4    7.04    2.97
  -4   4   4   11.73    7.26
   3  -4  -4    3.69    2.56
   3  -4  -4    5.75    2.25
  -3   4   4   11.35    6.94
   2  -4  -4    6.44    2.40
   2  -4  -4    9.82    2.79
   2  -4  -4    8.93    1.58
  -2   4   4    5.05    5.75
   1  -4  -4  193.52    8.03
   1  -4  -4  174.36    8.98
   1  -4  -4  165.12   10.92
   1  -4  -4  162.40    8.19
  -1   4   4  203.56    9.59
  -1   4   4  169.71   11.23
   0  -4  -4   30.58    4.21
   0  -4  -4   29.19    5.17
   0  -4  -4   30.64    3.69
   0   4   4   29.79    3.38
   0   4   4   26.18    4.45
  -1  -4  -4  273.92   11.12
  -1  -4  -4  286.99   14.79
  -1  -4  -4  289.93   12.03
   1   4   4  285.00   13.91
   1   4   4  270.88   13.24
   1   4   4  289.05   10.60
  -2  -4  -4    1.46    2.06
  -2  -4  -4    3.83    1.86
  -2  -4  -4    0.33    2.28
   2   4   4    3.33    2.38
  -3  -4  -4   19.32    3.11
  -3  -4  -4   15.22    3.29
   3   4   4   15.92    2.91
  -4  -4  -4   80.80    7.07
  -4  -4  -4   90.09    6.02
  -4  -4  -4   90.08    4.64
   4   4   4   94.60    4.59
  -5  -4  -4    7.44    2.18
  -5  -4  -4    2.07    2.81
  -6  -4  -4  206.64   12.89
  -7  -4  -4   43.96    7.27
  -8  -4  -4   35.69    6.66
  -9  -4  -4    7.24    4.08
  -9  -4  -4    7.00    4.66
 -10  -4  -4    4.80    4.94
 -10  -4  -4   -1.19    3.07
 -11  -4  -4   25.40    7.70
  -9   5   4  -19.69    8.04
  -8   5   4   -3.36    8.54
   7  -5  -4   -0.32    3.03
  -7   5   4   -0.49    7.94
   6  -5  -4   24.94    4.92
  -6   5   4   28.60   10.45
   5  -5  -4    2.19    2.67
   5  -5  -4    0.44    1.88
  -5   5   4    2.67    7.18
   4  -5  -4   36.83    4.47
   4  -5  -4   34.75    5.42
  -4   5   4   27.88    9.48
   3  -5  -4    2.29    2.51
   3  -5  -4    8.36    2.80
  -3   5   4   11.72    7.53
   2  -5  -4   44.09    5.29
   2  -5  -4   39.68    4.59
   1  -5  -4   26.17    4.16
   1  -5  -4   20.19    4.87
   1  -5  -4   18.37    3.38
  -1   5   4   28.20    3.87
   0  -5  -4  105.25    8.88
   0  -5  -4  116.84    6.63
   0  -5  -4  111.89    7.38
   0   5   4  117.73    6.69
   0   5   4  120.14    6.41
   0   5   4  115.43    8.58
  -1  -5  -4  156.21    7.72
  -1  -5  -4  153.78   10.44
  -1  -5  -4  146.27    8.32
   1   5   4  153.41    6.47
   1   5   4  158.19    9.37
   1   5   4  152.88    8.43
   1   5   4  155.23    9.31
  -2  -5  -4   93.44    6.34
  -2  -5  -4   96.22    5.59
  -2  -5  -4   95.86    7.51
   2   5   4  108.55    7.19
   2   5   4   94.31    6.63
  -3  -5  -4   17.93    3.54
  -3  -5  -4   27.09    3.95
   3   5   4   26.56    3.72
   3   5   4   19.83    4.11
  -4  -5  -4    1.21    1.52
  -4  -5  -4   -0.67    1.02
  -4  -5  -4   -0.56    1.98
   4   5   4    3.70    1.69
  -6  -5  -4   18.78    4.87
  -7  -5  -4   50.49    7.93
  -8  -5  -4    1.86    3.13
  -9  -5  -4    4.56    3.96
 -10  -5  -4    9.84    4.97
 -10  -5  -4   16.85    6.31
 -11  -5  -4   13.08    5.93
 -11  -5  -4    2.24    4.03
  -8   6   4   -8.92    8.24
   7  -6  -4   11.41    4.20
  -7   6   4    0.84    9.72
   6  -6  -4    7.03    2.34
   6  -6  -4    5.00    3.34
  -6   6   4   -6.53    7.43
   5  -6  -4   14.89    4.08
   5  -6  -4    6.92    2.68
  -5   6   4    6.79    8.38
   4  -6  -4    1.11    2.77
   4  -6  -4   -2.91    1.98
  -4   6   4    5.56    7.76
   3  -6  -4   -2.94    2.22
   3  -6  -4   -0.64    2.38
  -3   6   4   -0.46    7.03
   2  -6  -4    2.58    2.84
   2  -6  -4   -1.36    2.16
   1  -6  -4    0.06    2.24
   1  -6  -4    1.06    3.62
   1  -6  -4    2.38    2.65
  -1   6   4    2.66    1.87
   0  -6  -4   51.39    7.55
   0  -6  -4   51.41    5.41
   0  -6  -4   46.18    5.62
   0   6   4   56.92    5.77
   0   6   4   50.95    6.76
   0   6   4   51.45    4.19
  -1  -6  -4    1.31    2.08
  -1  -6  -4    2.40    3.71
  -1  -6  -4    2.37    2.45
   1   6   4    0.11    1.21
   1   6   4    0.04    1.82
   1   6   4    0.19    2.80
   1   6   4    1.20    2.55
  -2  -6  -4   17.28    3.73
  -2  -6  -4   23.07    3.58
  -2  -6  -4   22.40    5.18
   2   6   4   20.76    4.17
   2   6   4   21.43    4.12
  -3  -6  -4   77.18    6.68
  -3  -6  -4   66.54    6.59
   3   6   4   82.68    5.97
   3   6   4   63.43    7.39
  -4  -6  -4   94.55    6.96
   4   6   4   90.92    7.81
   4   6   4   97.60    5.62
  -7  -6  -4   43.16    7.68
  -8  -6  -4    0.78    3.51
  -9  -6  -4   19.31    5.82
 -10  -6  -4   18.65    5.92
 -10  -6  -4   37.37    8.75
 -11  -6  -4   12.34    5.76
 -11  -6  -4    0.72    4.28
  -8   7   4   -5.16   10.18
  -7   7   4  -15.26    7.86
   6  -7  -4   12.98    4.19
   6  -7  -4   14.15    3.17
  -6   7   4    2.23    9.13
   5  -7  -4    1.70    2.52
   5  -7  -4    2.30    2.99
  -5   7   4   -6.63    7.28
   4  -7  -4    4.39    3.01
   4  -7  -4    2.89    3.00
  -4   7   4   -6.69    7.09
   3  -7  -4   48.54    6.38
   3  -7  -4   38.06    5.19
  -3   7   4   24.59    9.74
   2  -7  -4    2.77    2.93
   2  -7  -4   -3.06    2.29
   1  -7  -4   44.50    5.52
   1  -7  -4   45.00    6.15
   1  -7  -4   39.92    6.94
  -1   7   4   48.37    5.26
   0  -7  -4   15.03    5.40
   0  -7  -4   11.14    3.35
   0  -7  -4   13.76    3.84
   0   7   4   14.33    5.05
   0   7   4    4.10    2.48
  -1  -7  -4   22.64    3.98
  -1  -7  -4   31.16    6.68
  -1  -7  -4   23.42    4.55
   1   7   4   30.15    4.66
  -2  -7  -4    1.36    2.36
  -2  -7  -4    5.77    4.44
   2   7   4    0.60    2.37
   2   7   4    4.14    3.01
  -3  -7  -4   15.22    3.79
  -3  -7  -4   11.32    4.54
   3   7   4   14.30    3.56
   3   7   4   22.74    4.89
  -4  -7  -4  118.59    8.31
   4   7   4  118.84    9.30
   4   7   4  113.97    6.85
   5   7   4   -0.58    2.89
  -8  -7  -4   13.66    5.14
  -9  -7  -4   32.11    7.78
 -10  -7  -4    0.89    3.41
  -7   8   4   -9.02    8.97
   6  -8  -4    1.77    2.69
   6  -8  -4   -0.64    3.22
  -6   8   4   -7.68    8.35
   5  -8  -4   -1.73    3.11
   5  -8  -4   -4.62    2.31
  -5   8   4   -1.95    8.57
   4  -8  -4   12.30    4.46
   4  -8  -4    8.14    3.58
  -4   8   4    7.79    9.02
   3  -8  -4   51.19    6.44
   3  -8  -4   43.69    6.42
   2  -8  -4   63.64    7.75
   2  -8  -4   76.03    7.92
   1  -8  -4    4.82    5.10
   1  -8  -4   14.71    4.34
   1  -8  -4   14.20    3.87
  -1   8   4    8.18    3.03
   0  -8  -4   -2.42    2.58
   0  -8  -4    4.22    3.29
   0  -8  -4    2.80    4.64
   0   8   4    2.07    2.50
  -1  -8  -4    3.18    2.97
  -1  -8  -4    3.77    5.25
  -1  -8  -4    0.46    2.50
   1   8   4    1.06    2.49
  -2  -8  -4   29.84    5.06
  -2  -8  -4   34.23    7.19
   2   8   4   29.64    5.38
   2   8   4   16.63    4.35
  -3  -8  -4   -0.35    2.78
   3   8   4    0.88    2.87
   3   8   4    2.38    2.82
  -4  -8  -4   47.74    6.22
   4   8   4   63.86    8.15
   4   8   4   41.73    4.78
  -5  -8  -4    5.16    3.53
   5   8   4    9.46    4.06
   6   8   4   95.89   11.18
  -9  -8  -4   15.06    5.71
 -10  -8  -4    9.53    4.96
   7  -9  -4    0.98    2.73
  -7   9   4  -10.28   10.27
   6  -9  -4    0.02    3.06
  -6   9   4  -19.03    8.58
   5  -9  -4   -0.25    2.91
   5  -9  -4   -6.13    2.84
  -5   9   4   -7.44    8.36
   4  -9  -4    5.28    3.89
   4  -9  -4    9.71    4.08
   3  -9  -4    7.44    4.00
   3  -9  -4    3.00    3.24
   2  -9  -4    3.00    3.35
   2  -9  -4    3.07    3.56
   1  -9  -4   40.97    6.89
   1  -9  -4   34.27    5.20
   0  -9  -4   -2.25    2.68
   0  -9  -4   -2.10    2.59
   0  -9  -4    0.58    5.00
   0   9   4    0.59    2.61
  -1  -9  -4   82.58    8.50
  -1  -9  -4   63.31    9.88
   1   9   4   80.98    7.28
  -2  -9  -4   13.69    6.69
  -2  -9  -4    7.22    3.46
   2   9   4    4.34    3.60
   2   9   4    4.78    3.37
  -3  -9  -4   36.61    5.92
   3   9   4   22.54    4.63
   3   9   4   31.77    5.99
  -4  -9  -4   15.62    4.71
   4   9   4   12.05    3.53
   4   9   4   14.92    4.69
  -5  -9  -4   68.20    8.08
   5   9   4   80.59   10.17
   6   9   4    7.49    4.15
   7   9   4    2.57    3.46
 -10  -9  -4   16.33    6.25
   6 -10  -4   -1.41    3.43
  -6  10   4   -7.25   10.88
   5 -10  -4    7.20    4.59
   5 -10  -4    4.20    3.89
   4 -10  -4   19.51    5.06
   4 -10  -4   17.02    5.14
   3 -10  -4    8.13    4.47
   3 -10  -4   19.50    5.34
   2 -10  -4    7.98    4.00
   2 -10  -4    9.14    4.57
   1 -10  -4    0.73    3.54
   1 -10  -4   -4.14    2.88
   0 -10  -4   23.22    5.47
   0  10   4   25.47    5.23
  -1 -10  -4   -9.42    4.59
  -1 -10  -4   -0.73    3.20
   1  10   4    0.81    2.64
  -2 -10  -4   51.02    7.07
   2  10   4   50.25    7.23
   2  10   4   61.17    8.06
  -3 -10  -4   44.35    6.85
   3  10   4   23.58    4.94
   3  10   4   54.21    7.98
  -4 -10  -4   20.23    5.03
   4  10   4   16.42    4.03
   4  10   4   24.85    6.07
  -5 -10  -4    1.95    3.40
   5  10   4   -0.05    1.29
   5  10   4    0.02    3.22
  -6 -10  -4   -2.31    2.93
   6  10   4    0.87    3.28
   7  10   4   41.44    8.22
   5 -11  -4    6.29    4.28
   5 -11  -4    9.95    5.26
   4 -11  -4    2.75    4.01
   4 -11  -4   -3.54    3.68
   3 -11  -4   22.36    6.41
   3 -11  -4   10.91    4.67
   2 -11  -4    1.65    3.57
   2 -11  -4    1.32    3.70
   1 -11  -4    3.73    3.74
   1 -11  -4   -0.78    3.38
   0 -11  -4   -2.36    3.39
  -1 -11  -4    7.88    4.16
   1  11   4    4.25    3.22
  -2 -11  -4   -1.61    2.70
   2  11   4    1.07    2.98
   2  11   4    0.94    3.98
  -3 -11  -4   17.92    4.81
   3  11   4   25.11    5.93
   3  11   4   19.93    5.13
  -4 -11  -4    3.82    3.64
   4  11   4    0.50    3.11
   4  11   4    3.76    3.92
  -5 -11  -4   -3.51    2.79
   5  11   4   -0.83    2.81
   5  11   4   -1.07    1.64
  -6 -11  -4    7.50    4.24
   6  11   4   20.37    5.95
  -7 -11  -4    0.71    3.69
   7  11   4    7.85    4.57
   4 -12  -4    7.97    5.25
   4 -12  -4    6.35    4.43
   3 -12  -4    3.63    4.17
   3 -12  -4   -0.68    4.21
   2 -12  -4    3.04    4.31
   2 -12  -4    5.02    4.42
   1 -12  -4    1.01    4.36
   0 -12  -4   -0.56    3.69
  -1 -12  -4   12.67    4.71
   1  12   4   20.34    5.09
  -2 -12  -4   -0.99    3.18
   2  12   4    5.18    3.55
   2  12   4   -6.27    3.16
  -3 -12  -4   -0.69    3.00
   3  12   4   -3.94    3.15
   3  12   4   -0.65    3.13
  -4 -12  -4   -4.40    2.76
   4  12   4    3.59    3.88
   4  12   4   -0.47    3.39
  -5 -12  -4   -0.39    3.37
   5  12   4    6.44    4.24
  -6 -12  -4    3.89    3.87
   6  12   4    6.76    4.71
  -7 -12  -4   -0.58    3.62
   7  12   4    9.84    5.07
  -8 -12  -4    2.54    4.41
   8  12   4   17.50    6.31
   3 -13  -4    0.08    3.98
   3 -13  -4   -7.18    3.77
   2 -13  -4   -0.46    4.33
   2 -13  -4    2.58    4.56
   1 -13  -4    1.15    4.49
   0 -13  -4    7.32    4.60
  -1 -13  -4    1.29    3.98
  -2 -13  -4    9.27    4.74
   2  13   4   14.91    5.27
   2  13   4    7.42    5.26
  -3 -13  -4    0.41    3.58
   3  13   4    3.89    4.02
   3  13   4    2.87    4.13
  -4 -13  -4   -1.12    3.37
   4  13   4    1.61    3.97
   4  13   4    7.63    4.11
  -5 -13  -4    5.78    4.29
   5  13   4   11.62    4.92
  -6 -13  -4   -4.57    3.24
   6  13   4    6.20    4.46
   1 -14  -4    1.96    4.72
   0 -14  -4   -1.25    4.14
  -1 -14  -4    2.42    4.18
  -2 -14  -4    4.86    4.46
   2  14   4   11.92    4.77
  -3 -14  -4    2.56    4.19
   3  14   4    4.64    4.14
  -4 -14  -4    3.01    4.39
   4  14   4   12.11    5.52
  -5 -14  -4   10.15    5.41
   5  14   4    8.09    4.82
   3  13  -5    4.92    5.14
   2  13  -5   15.65    6.57
   1  13  -5    2.14    5.20
   0  13  -5   19.84    7.20
  -1  13  -5    7.33    5.66
  -2  13  -5   -3.30    4.69
  -3  13  -5   11.92    7.16
   5  12  -5    1.09    5.04
   4  12  -5    3.74    5.35
   3  12  -5    2.23    5.06
   2  12  -5    8.43    5.39
   1  12  -5    5.34    4.91
   0  12  -5   10.87    6.10
  -1  12  -5   17.02    6.72
  -2  12  -5   20.37    7.17
  -3  12  -5    5.71    5.50
  -4  12  -5   13.45    6.88
   6  11  -5   -1.21    4.23
   6  11  -5    3.46    4.61
   5  11  -5    0.92    4.12
   5  11  -5    4.55    5.28
   4  11  -5   -0.92    4.38
   3  11  -5    3.44    4.80
   2  11  -5   10.49    5.38
   1  11  -5    7.68    5.23
   0  11  -5   -1.86    4.13
  -1  11  -5    5.17    5.17
  -2  11  -5   35.34    7.91
  -3  11  -5   22.75    7.32
  -4  11  -5   22.04    7.34
  -5  11  -5   -1.38    5.00
   6 -11   5   -2.18    3.45
   6  10  -5   21.57    6.07
   6  10  -5   25.91    7.39
   5  10  -5    0.55    3.56
   5  10  -5   -1.69    4.10
   4  10  -5   42.37    8.39
   4  10  -5   31.26    6.45
   3  10  -5    1.04    3.86
   3  10  -5    2.78    3.57
   2  10  -5   27.19    7.11
   1  10  -5    2.10    4.26
   0  10  -5    7.69    4.90
  -1  10  -5    9.64    5.50
  -2  10  -5   -2.67    4.14
  -3  10  -5   -0.96    4.41
  -4  10  -5   -5.20    4.22
  -5  10  -5    5.09    5.22
   6 -10   5    0.56    3.60
  -7  10  -5   -0.08    7.93
   7 -10   5    3.39    3.78
   7   9  -5    9.41    5.45
   7   9  -5    5.73    4.28
   6   9  -5   -0.38    2.99
   6   9  -5    2.59    4.51
   5   9  -5   24.91    5.83
   5   9  -5   24.69    6.99
   4   9  -5    5.00    4.76
   4   9  -5   12.66    4.58
   3   9  -5   68.49    9.53
   3   9  -5   69.84    9.84
   3   9  -5   90.47    9.66
   2   9  -5    6.39    3.35
   2   9  -5    2.10    4.87
   2   9  -5    2.32    4.06
   1   9  -5    7.92    5.60
   1   9  -5    4.99    4.48
   0   9  -5   24.26    6.84
   0   9  -5   22.11    6.19
   0   9  -5   23.40    4.16
  -1   9  -5   59.47    8.95
  -2   9  -5   26.19    6.88
  -3   9  -5    9.34    5.38
  -4   9  -5   -0.86    4.20
  -5   9  -5    3.36    6.59
  -5   9  -5    0.29    4.64
  -6   9  -5    2.37    6.85
  -6   9  -5    4.69    5.44
   6  -9   5    3.22    3.68
  -7   9  -5   -3.54    6.65
   7  -9   5    0.75    3.41
  -8   9  -5   -4.89    7.02
   8  -9   5    0.28    3.55
   8   8  -5    0.02    3.50
   7   8  -5    3.05    3.80
   6   8  -5    1.28    3.28
   6   8  -5    1.79    4.15
   5   8  -5   19.05    5.03
   5   8  -5    7.53    4.80
   4   8  -5   10.80    4.92
   4   8  -5    6.55    3.71
   3   8  -5   23.65    6.41
   3   8  -5   13.35    5.34
   3   8  -5   11.52    3.86
   2   8  -5    1.79    4.42
   2   8  -5    5.49    3.19
   2   8  -5    5.05    4.44
   1   8  -5   12.89    3.71
   1   8  -5   14.17    5.70
   1   8  -5   22.88    5.92
   0   8  -5   48.21    8.09
   0   8  -5   60.25    8.89
   0   8  -5   35.38    5.05
  -1   8  -5   15.56    4.58
  -1   8  -5   23.92    5.99
  -2   8  -5   67.19    9.09
  -3   8  -5   29.36    6.82
  -4   8  -5   -3.28    5.19
  -4   8  -5   -5.90    3.79
  -5   8  -5    9.64    6.54
  -5   8  -5   -2.05    4.09
  -6   8  -5    3.81    6.18
  -6   8  -5    2.99    4.61
   6  -8   5    0.38    2.88
  -7   8  -5   12.59    7.98
   7  -8   5    6.97    3.53
  -8   8  -5    1.89    7.40
   8  -8   5   -2.74    2.53
  -9   8  -5    7.33    8.76
   8   7  -5    2.52    3.64
   7   7  -5    3.16    3.49
   6   7  -5   14.13    5.28
   6   7  -5   28.53    6.17
   5   7  -5   27.53    5.75
   5   7  -5   12.64    5.03
   4   7  -5   79.78   10.01
   4   7  -5   85.96    8.94
   4   7  -5   93.21   10.77
   3   7  -5   33.10    6.73
   3   7  -5   29.00    5.43
   3   7  -5   36.24    6.97
   2   7  -5    3.17    2.87
   2   7  -5   -0.25    3.70
   2   7  -5    1.74    4.27
   1   7  -5   10.06    4.83
   1   7  -5   13.17    3.58
   1   7  -5   14.55    5.46
   0   7  -5    4.40    2.98
   0   7  -5    0.81    2.20
   0   7  -5   -2.41    3.66
   0   7  -5    5.48    3.96
  -1   7  -5   45.73    7.36
  -1   7  -5   44.04    6.31
  -2   7  -5    0.44    3.89
  -3   7  -5   -1.78    3.83
  -3   7  -5   -3.52    4.03
  -4   7  -5   14.69    6.09
  -4   7  -5   17.06    5.88
  -5   7  -5    2.98    5.25
  -5   7  -5    2.64    4.49
  -6   7  -5   23.39    7.64
  -6   7  -5   33.62    7.03
  -7   7  -5   15.67    7.24
  -7   7  -5   10.04    5.78
   7  -7   5    7.84    3.30
  -8   7  -5   14.20    7.91
   8  -7   5    6.52    2.80
  -9   7  -5    6.42    7.69
   8   6  -5    6.43    4.19
   7   6  -5   56.56    8.40
   6   6  -5    2.04    3.58
   6   6  -5   -1.72    2.68
   5   6  -5   22.69    5.50
   5   6  -5   20.82    4.76
   5   6  -5   19.25    5.62
   4   6  -5   10.45    3.83
   4   6  -5   11.56    4.84
   4   6  -5    8.19    4.39
   3   6  -5    4.27    2.89
   3   6  -5    3.09    3.77
   3   6  -5    1.84    3.69
   2   6  -5   58.51    8.03
   2   6  -5   72.77    7.48
   2   6  -5   70.20    8.86
   1   6  -5   89.82    9.88
   1   6  -5   88.23    6.52
   1   6  -5   94.44    9.96
   0   6  -5   82.59    6.05
   0   6  -5   83.31    6.84
   0   6  -5   86.71    9.48
   0   6  -5   94.47    9.80
   0  -6   5   91.57    7.56
  -1   6  -5   21.09    4.60
  -1   6  -5   19.98    5.34
  -1   6  -5   19.82    3.43
  -2   6  -5   10.72    4.73
  -2   6  -5   11.99    4.47
  -3   6  -5   79.29    8.41
  -3   6  -5   63.46    8.36
  -4   6  -5   71.62    8.98
  -4   6  -5   76.22   10.21
  -5   6  -5   25.65    6.31
  -5   6  -5   35.59    7.97
  -6   6  -5    2.97    4.20
  -6   6  -5   10.90    6.28
  -7   6  -5   29.77    6.91
  -7   6  -5   29.21    8.37
   7  -6   5   19.91    3.72
  -8   6  -5   -0.77    5.25
   8  -6   5   -0.40    1.59
  -9   6  -5    5.74    6.88
 -10   6  -5    9.82    7.88
   9   5  -5   11.32    5.09
   8   5  -5    8.18    4.53
   7   5  -5   61.86    8.56
   6   5  -5   15.34    4.41
   5   5  -5   -0.27    3.31
   5   5  -5    1.38    3.27
   5   5  -5   -1.70    2.50
   4   5  -5   -1.91    3.20
   4   5  -5    2.08    2.79
   4   5  -5    7.10    4.05
   3   5  -5   49.44    7.29
   3   5  -5   53.43    6.53
   3   5  -5   40.51    6.65
   2   5  -5   29.57    5.85
   2   5  -5   22.07    4.08
   2   5  -5   32.95    6.02
   1   5  -5    8.98    4.07
   1   5  -5   12.02    4.31
   1   5  -5    7.94    2.86
  -1  -5   5    8.62    3.27
   0   5  -5  101.52    6.43
   0   5  -5  113.96    8.71
   0   5  -5  103.90    7.67
   0   5  -5  112.52    9.13
   0   5  -5  100.88    7.43
   0  -5   5  127.95    8.49
  -1   5  -5    7.94    4.08
  -1   5  -5   11.35    3.19
  -1   5  -5    9.53    2.39
  -1   5  -5    9.42    3.35
   1  -5   5   11.68    3.59
  -2   5  -5    2.13    1.72
  -2   5  -5   -2.60    2.43
  -2   5  -5    0.54    3.21
  -3   5  -5   14.08    4.58
  -3   5  -5   11.88    4.50
  -4   5  -5   12.28    4.55
  -4   5  -5   14.32    5.28
  -5   5  -5   28.34    6.11
  -5   5  -5   16.84    6.06
  -6   5  -5   34.85    8.56
  -6   5  -5   55.70    7.88
  -7   5  -5   22.45    5.64
  -7   5  -5   40.76    9.13
   7  -5   5   14.64    2.89
  -8   5  -5    3.98    5.67
  -9   5  -5    8.54    6.56
 -10   5  -5    4.89    6.62
   9   4  -5   -3.25    3.50
   8   4  -5   30.02    6.43
   7   4  -5    7.46    4.12
   6   4  -5   17.25    4.88
   5   4  -5    0.78    3.14
   5   4  -5   -0.90    3.22
   5   4  -5   -4.24    2.09
   4   4  -5    0.52    3.20
   4   4  -5    1.42    3.53
   4   4  -5    4.21    2.82
   3   4  -5   54.17    7.10
   3   4  -5   79.08    8.28
   3   4  -5   69.49    7.09
   2   4  -5    1.27    2.95
   2   4  -5    0.57    2.55
   2   4  -5   -0.10    2.00
   2   4  -5    3.43    3.47
   1   4  -5    5.62    3.22
   1   4  -5    1.72    2.67
   1   4  -5    6.15    3.39
   1   4  -5   -0.01    1.98
  -1  -4   5   -0.34    2.15
   0   4  -5   23.07    4.14
   0   4  -5   19.84    4.62
   0   4  -5   19.86    3.25
   0   4  -5   24.36    2.57
   0   4  -5   14.60    4.23
   0  -4   5   17.17    3.78
  -1   4  -5    3.96    2.20
  -1   4  -5    0.70    2.28
  -1   4  -5    2.61    3.16
  -1   4  -5    4.28    1.67
   1  -4   5   -2.53    1.76
  -2   4  -5   41.25    3.16
  -2   4  -5   31.35    5.45
  -2   4  -5   36.93    5.25
  -3   4  -5   -1.10    2.64
  -3   4  -5    4.53    3.25
  -4   4  -5   37.12    6.20
  -4   4  -5   37.71    6.74
  -5   4  -5    5.03    3.66
  -5   4  -5   10.20    5.11
  -6   4  -5   21.05    6.93
  -6   4  -5   28.03    5.71
  -7   4  -5    0.90    3.50
  -7   4  -5   -0.72    4.39
   7  -4   5   -1.42    1.50
  -8   4  -5    2.30    4.77
  -8   4  -5    2.54    3.75
  -9   4  -5   18.86    7.69
 -10   4  -5    7.51    6.51
   9   3  -5    6.62    4.53
   8   3  -5    5.20    3.96
   7   3  -5   10.37    4.11
   6   3  -5    6.75    3.51
   5   3  -5    0.14    2.57
   5   3  -5    2.02    3.67
   4   3  -5   26.42    4.88
   4   3  -5   28.68    5.73
   4   3  -5   25.50    4.78
   3   3  -5    8.23    3.74
   3   3  -5    9.72    3.96
   3   3  -5   11.87    3.30
   2   3  -5   63.88    7.41
   2   3  -5  105.84    6.84
   2   3  -5  105.78    7.56
   2   3  -5  105.18    6.78
  -2  -3   5   99.84    7.00
   1   3  -5   57.12    5.98
   1   3  -5   45.12    5.83
   1   3  -5   44.92    4.96
   1   3  -5   49.86    3.45
   1   3  -5   53.52    6.50
   1   3  -5   50.75    3.42
  -1  -3   5   49.30    5.61
   0   3  -5   84.59    7.15
   0   3  -5   83.88    5.31
   0   3  -5   85.89    6.90
   0   3  -5   90.59    6.56
   0  -3   5   78.86    6.22
  -1   3  -5   27.99    4.83
  -1   3  -5   30.38    4.55
  -1   3  -5   35.20    3.54
   1  -3   5   25.38    4.42
  -2   3  -5   25.94    4.61
  -2   3  -5   20.44    2.45
  -2   3  -5   17.02    3.76
   2  -3   5   18.36    3.81
  -3   3  -5  132.90    8.73
  -3   3  -5  116.71    8.99
  -4   3  -5    5.76    3.59
  -4   3  -5    5.66    3.13
  -5   3  -5   -1.03    2.64
  -5   3  -5    0.04    3.44
  -6   3  -5   -0.21    3.87
  -6   3  -5   -0.41    2.73
   6  -3   5   -0.13    1.78
  -7   3  -5    2.03    3.36
  -7   3  -5   -2.59    3.81
  -8   3  -5   12.81    4.43
  -8   3  -5   19.32    7.20
  -9   3  -5    8.25    6.08
 -10   3  -5   35.45    9.75
 -11   3  -5    3.34    5.98
   9   2  -5   34.26    7.00
   8   2  -5   -1.26    3.21
   7   2  -5    8.58    4.03
   6   2  -5    0.97    2.87
   5   2  -5   -2.49    2.21
   5   2  -5    1.05    3.57
   4   2  -5   75.92    7.41
   4   2  -5   67.63    8.26
   4   2  -5   69.27    6.81
  -4  -2   5   71.60    9.01
   3   2  -5   -0.38    2.64
   3   2  -5   -1.56    2.43
   3   2  -5    2.89    2.31
  -3  -2   5    1.55    4.35
   2   2  -5   23.88    4.01
   2   2  -5   17.06    3.99
   2   2  -5   11.94    3.61
   2   2  -5   13.02    3.17
  -2  -2   5   16.62    3.72
   1   2  -5   85.89    7.06
   1   2  -5  100.08    6.86
   1   2  -5   99.50    5.68
   1   2  -5   88.00    5.76
   1   2  -5   85.05    6.63
  -1  -2   5   88.24    6.56
   0   2  -5   70.79    5.73
   0   2  -5   73.09    5.94
   0   2  -5   74.01    6.08
   0   2  -5   62.86    4.52
   0  -2   5   74.28    6.08
   0  -2   5   70.29    5.68
  -1   2  -5    2.97    1.66
  -1   2  -5    4.42    2.88
  -1   2  -5    3.17    2.48
  -1   2  -5    0.44    2.44
   1  -2   5    4.72    2.55
  -2   2  -5  237.55    8.72
  -2   2  -5  246.03   12.10
   2  -2   5  228.15   11.80
  -3   2  -5  102.77    7.22
   3  -2   5   96.44    6.84
  -4   2  -5  112.71    9.10
  -4   2  -5   98.48    7.55
  -5   2  -5    4.45    2.99
  -5   2  -5   -0.55    3.05
  -6   2  -5   31.32    6.79
  -6   2  -5   39.10    6.30
   6  -2   5   32.55    2.46
  -7   2  -5   -0.62    2.83
  -7   2  -5    5.38    4.80
  -8   2  -5   58.55   10.76
  -8   2  -5   49.00    7.41
  -9   2  -5    9.99    4.12
  -9   2  -5   11.10    5.88
 -10   2  -5   18.05    7.46
 -11   2  -5    5.63    5.48
   9   1  -5    7.71    4.25
   8   1  -5   21.02    5.71
   7   1  -5    0.25    3.17
   6   1  -5   21.09    4.90
   5   1  -5   78.42    8.16
   5   1  -5   57.24    8.07
  -5  -1   5   73.22   10.27
   4   1  -5   16.15    3.79
   4   1  -5   16.66    4.49
  -4  -1   5   28.89    7.06
   3   1  -5  159.40   10.73
   3   1  -5  174.18    9.27
   3   1  -5  160.70    8.67
  -3  -1   5  149.39   11.74
   2   1  -5   50.49    5.45
   2   1  -5   50.52    5.32
   2   1  -5   45.64    5.81
  -2  -1   5   69.40    6.74
   1   1  -5   48.58    4.76
   1   1  -5   35.79    4.27
   1   1  -5   66.89    6.40
   1   1  -5   50.34    5.82
   1   1  -5   48.33    5.16
  -1  -1   5   53.85    5.77
   0   1  -5   32.59    4.32
   0   1  -5   27.42    4.13
   0   1  -5   28.40    3.45
   0   1  -5   17.77    3.64
   0  -1   5   29.48    4.35
   0  -1   5   28.36    4.31
  -1   1  -5   11.98    2.24
  -1   1  -5   11.36    3.11
  -1   1  -5   16.54    3.53
  -1   1  -5   14.36    3.38
   1  -1   5   15.77    3.35
  -2   1  -5   34.99    4.80
  -2   1  -5   21.99    3.85
  -2   1  -5   27.09    2.67
   2  -1   5   30.84    4.14
  -3   1  -5    0.59    2.18
   3  -1   5   -3.68    1.32
  -4   1  -5   19.16    4.11
  -5   1  -5   20.62    4.45
   5  -1   5   28.40    2.77
  -6   1  -5    5.26    3.24
  -6   1  -5    5.72    4.09
  -7   1  -5   12.39    4.26
  -7   1  -5   17.07    6.27
  -8   1  -5   19.40    6.63
  -8   1  -5   21.35    5.11
  -9   1  -5   33.51    8.24
  -9   1  -5   33.82    6.31
 -10   1  -5    1.91    4.07
 -11   1  -5    9.28    5.77
   9   0  -5   -3.43    3.32
   8   0  -5    0.54    3.51
   7   0  -5    1.79    3.43
  -7   0   5    2.08    6.48
   6   0  -5    6.77    3.65
  -6   0   5    2.20    6.15
   5   0  -5   24.01    5.69
   5   0  -5   38.32    5.81
  -5   0   5   36.92    8.70
   4   0  -5   94.84    8.57
   4   0  -5   79.22    7.66
  -4   0   5   90.78   11.51
   3   0  -5   21.41    3.96
   3   0  -5   19.47    4.34
   3   0  -5   24.90    3.66
  -3   0   5   30.78    6.95
   2   0  -5    5.35    2.38
   2   0  -5    3.09    2.44
   2   0  -5   -0.52    2.21
  -2   0   5    1.83    2.48
   1   0  -5    4.72    2.70
   1   0  -5   -0.99    2.42
   1   0  -5   -0.10    1.91
   1   0  -5   -1.14    1.98
   1   0  -5   -0.93    1.52
  -1   0   5    0.79    2.19
  -1   0   5    1.11    2.40
   0   0  -5    0.89    1.95
   0   0  -5    0.17    1.42
   0   0  -5    0.94    1.97
   0   0  -5    0.50    2.31
   0   0   5   -0.12    2.29
   0   0   5   -0.76    2.05
   0   0   5   -0.64    2.04
  -1   0  -5  225.11    8.90
  -1   0  -5  236.11   11.97
  -1   0  -5  211.49   10.43
  -1   0  -5  210.24   10.36
   1   0   5  203.04   10.71
   1   0   5  218.84   11.57
  -2   0  -5  281.50   12.87
  -2   0  -5  256.48   13.67
  -2   0  -5  292.25   10.21
   2   0   5  281.71   12.80
  -3   0  -5   18.26    3.81
   3   0   5   15.31    3.10
  -4   0  -5   12.01    3.48
   4   0   5   11.97    2.15
  -5   0  -5   -0.37    2.27
  -6   0  -5   21.76    4.80
  -7   0  -5    7.90    3.58
  -7   0  -5    9.93    4.98
  -8   0  -5   56.57    7.78
  -8   0  -5   65.24   10.53
  -9   0  -5    0.67    3.93
  -9   0  -5    2.55    3.25
 -10   0  -5    3.56    4.19
 -11   0  -5    9.71    5.73
   9  -1  -5   -1.23    3.77
   8  -1  -5    4.30    3.84
  -8   1   5   -8.14    6.65
   7  -1  -5   -4.83    2.83
  -7   1   5   -1.77    6.45
   6  -1  -5    0.11    3.01
  -6   1   5   -0.24    6.55
   5  -1  -5    2.09    2.89
  -5   1   5    8.23    6.99
   4  -1  -5   44.39    6.42
   4  -1  -5   42.64    5.73
  -4   1   5   47.23    9.30
   3  -1  -5   16.87    4.09
   3  -1  -5   29.85    4.61
  -3   1   5   19.86    6.68
   2  -1  -5    4.70    2.16
   2  -1  -5    7.08    2.84
   2  -1  -5    2.82    2.21
  -2   1   5    5.81    2.97
   1  -1  -5    2.52    2.72
   1  -1  -5    5.22    2.26
   1  -1  -5    7.75    2.72
   1  -1  -5    3.47    1.89
  -1   1   5    0.74    2.63
  -1   1   5    3.71    2.81
   0  -1  -5  339.05   13.93
   0  -1  -5  356.90   12.98
   0  -1  -5  342.99   16.67
   0  -1  -5  334.85   13.24
   0  -1  -5  336.27   14.70
   0   1   5  348.96   14.79
   0   1   5  344.08   16.57
   0   1   5  364.54   15.77
  -1  -1  -5   72.92    6.28
  -1  -1  -5   84.33    5.11
  -1  -1  -5   85.14    5.85
  -1  -1  -5   81.11    5.43
  -1  -1  -5   84.57    5.07
   1   1   5   88.82    6.27
   1   1   5   78.23    6.08
  -2  -1  -5    1.24    1.59
  -2  -1  -5    1.47    1.53
  -2  -1  -5    0.48    2.11
  -2  -1  -5    3.15    2.05
  -2  -1  -5    0.27    1.91
   2   1   5    1.21    1.82
  -3  -1  -5   46.99    5.60
  -3  -1  -5   52.56    3.48
   3   1   5   46.95    4.41
  -4  -1  -5   22.32    4.20
  -4  -1  -5   21.08    2.49
   4   1   5   26.63    2.57
   4   1   5   19.69    3.17
  -5  -1  -5   18.42    4.19
  -5  -1  -5   20.55    2.45
  -6  -1  -5    6.51    3.38
  -7  -1  -5    4.43    3.20
  -8  -1  -5   59.21    8.15
  -8  -1  -5   47.70    8.87
  -9  -1  -5    7.58    3.87
  -9  -1  -5   11.97    5.82
 -10  -1  -5    6.34    3.73
 -10  -1  -5    6.52    4.87
 -11  -1  -5    6.08    5.02
   9  -2  -5    5.44    4.17
  -9   2   5   -7.84    8.24
   8  -2  -5   -1.77    3.19
  -8   2   5   -6.06    7.21
   7  -2  -5   23.01    5.42
  -7   2   5   17.72    9.42
   6  -2  -5    1.30    3.23
  -6   2   5   -0.38    6.92
   5  -2  -5   26.28    5.22
  -5   2   5   25.35    8.65
   4  -2  -5   -1.68    2.39
  -4   2   5    8.01    6.79
   3  -2  -5   14.43    3.46
   3  -2  -5   13.64    3.76
  -3   2   5   14.58    6.81
   2  -2  -5   22.51    4.21
   2  -2  -5   27.35    3.40
   2  -2  -5   23.58    3.94
   2  -2  -5   27.53    2.80
  -2   2   5   18.17    4.22
   1  -2  -5    9.94    2.69
   1  -2  -5    8.94    2.64
   1  -2  -5    6.56    1.94
   1  -2  -5    4.44    3.16
   1  -2  -5    4.92    1.94
  -1   2   5    3.17    2.75
   0  -2  -5  103.54    7.76
   0  -2  -5  117.89    6.77
   0  -2  -5  109.86    6.15
   0  -2  -5  110.68    6.04
   0  -2  -5  101.32    6.30
   0   2   5  101.74    7.48
   0   2   5  101.81    7.39
   0   2   5  112.84    6.80
  -1  -2  -5   15.22    2.95
  -1  -2  -5   16.94    2.90
  -1  -2  -5   15.86    3.91
  -1  -2  -5   14.97    3.05
  -1  -2  -5   20.92    2.96
   1   2   5   17.66    3.04
   1   2   5   15.40    3.68
   1   2   5   15.95    3.35
  -2  -2  -5   65.40    4.56
  -2  -2  -5   63.69    5.31
  -2  -2  -5   67.21    4.36
  -2  -2  -5   57.98    4.27
  -2  -2  -5   66.75    5.67
   2   2   5   66.60    5.34
  -3  -2  -5   82.97    4.88
  -3  -2  -5   82.95    5.94
  -3  -2  -5   80.66    6.42
   3   2   5   75.50    5.48
  -4  -2  -5   -1.02    1.43
  -4  -2  -5    1.97    2.19
   4   2   5    0.43    1.66
  -5  -2  -5   75.68    7.98
  -5  -2  -5   69.24    4.48
  -6  -2  -5   -0.16    2.39
  -7  -2  -5   53.10    7.55
  -8  -2  -5    0.79    3.06
  -9  -2  -5   46.02    9.46
  -9  -2  -5   32.47    6.54
 -10  -2  -5    6.57    3.77
 -10  -2  -5    5.60    4.75
 -11  -2  -5    5.76    5.21
  -9   3   5   -4.42    9.90
   8  -3  -5    1.46    3.79
  -8   3   5   -8.49    7.81
   7  -3  -5    8.05    4.01
  -7   3   5    6.62    8.83
   6  -3  -5   -1.90    2.75
  -6   3   5   -4.08    6.87
   5  -3  -5   -0.26    2.58
  -5   3   5    4.71    7.29
   4  -3  -5   27.42    4.74
  -4   3   5   33.31    9.90
   3  -3  -5    1.23    1.91
   3  -3  -5    1.67    2.33
  -3   3   5    5.04    6.39
   2  -3  -5   41.13    4.34
   2  -3  -5   42.10    5.14
   1  -3  -5  312.47   11.54
   1  -3  -5  264.69   14.98
   1  -3  -5  275.96   13.10
   1  -3  -5  292.63   12.49
   1  -3  -5  274.45   11.51
  -1   3   5  280.14   14.27
   0  -3  -5  118.32    6.58
   0  -3  -5  118.91    8.73
   0  -3  -5  120.15    6.95
   0  -3  -5  115.78    6.74
   0  -3  -5  122.76    6.66
   0   3   5  123.66    8.40
   0   3   5  120.13    6.92
   0   3   5  115.99    8.12
  -1  -3  -5   58.07    4.62
  -1  -3  -5   65.10    6.26
  -1  -3  -5   50.79    4.20
  -1  -3  -5   59.45    4.97
  -1  -3  -5   57.26    4.04
   1   3   5   63.35    5.66
   1   3   5   63.37    6.49
   1   3   5   61.06    4.35
  -2  -3  -5   18.58    3.14
  -2  -3  -5   11.79    2.78
  -2  -3  -5   10.71    1.95
  -2  -3  -5    8.26    3.16
  -2  -3  -5   12.38    3.24
   2   3   5   15.34    3.52
  -3  -3  -5  153.79    8.85
  -3  -3  -5  152.64    7.49
  -3  -3  -5  153.12    9.23
   3   3   5  146.41    8.18
  -4  -3  -5   10.29    3.40
  -4  -3  -5   11.87    2.66
   4   3   5   11.95    2.46
  -5  -3  -5    6.69    2.48
  -5  -3  -5    4.48    2.99
  -6  -3  -5   17.65    4.63
  -6  -3  -5   20.30    3.48
  -7  -3  -5   45.20    7.10
  -8  -3  -5   39.72    6.90
  -9  -3  -5    8.07    4.94
  -9  -3  -5    2.06    3.17
 -10  -3  -5   10.02    5.57
 -10  -3  -5    8.92    4.19
 -11  -3  -5    6.09    4.31
 -11  -3  -5    7.49    5.56
   8  -4  -5   14.62    4.73
  -8   4   5    6.06    9.71
   7  -4  -5    7.30    4.00
  -7   4   5    3.19    8.97
   6  -4  -5    9.15    3.93
  -6   4   5   -0.80    7.55
   5  -4  -5    0.10    2.62
  -5   4   5   -0.04    7.52
   4  -4  -5    2.09    2.12
   4  -4  -5    4.37    2.86
  -4   4   5   10.64    8.13
   3  -4  -5   -1.33    2.28
   3  -4  -5    0.14    1.96
  -3   4   5    3.03    6.57
   2  -4  -5   24.54    3.58
   2  -4  -5   23.11    4.15
   1  -4  -5   41.62    6.17
   1  -4  -5   62.67    6.01
   1  -4  -5   48.68    4.93
   1  -4  -5   67.71    4.34
   0  -4  -5    5.85    2.14
   0  -4  -5    6.31    3.93
   0  -4  -5    1.29    2.22
   0  -4  -5    4.74    2.48
   0   4   5    6.36    3.52
   0   4   5    7.74    2.43
   0   4   5    2.82    2.91
  -1  -4  -5   21.33    4.80
  -1  -4  -5   12.94    3.02
  -1  -4  -5   18.95    3.15
  -1  -4  -5   18.76    3.41
   1   4   5   12.78    3.56
   1   4   5   14.50    3.77
   1   4   5   19.58    2.67
  -2  -4  -5   97.61    5.75
  -2  -4  -5   88.49    6.53
  -2  -4  -5   93.39    4.16
  -2  -4  -5   87.36    7.21
  -2  -4  -5   83.78    5.88
   2   4   5   91.01    6.68
  -3  -4  -5   76.50    3.51
  -3  -4  -5   79.34    6.53
  -3  -4  -5   82.83    5.56
  -3  -4  -5   85.84    6.46
   3   4   5   77.61    5.80
  -4  -4  -5   87.43    5.91
  -4  -4  -5   60.34    7.16
  -4  -4  -5   84.67    5.73
   4   4   5   88.35    5.45
  -5  -4  -5   84.00    8.98
  -5  -4  -5   79.36    5.81
  -6  -4  -5    2.43    3.04
  -7  -4  -5    8.59    4.12
  -8  -4  -5    5.06    3.69
  -9  -4  -5   10.36    4.48
 -10  -4  -5   29.47    7.09
 -10  -4  -5   36.68    8.91
 -11  -4  -5   29.33    8.61
 -11  -4  -5   21.59    5.92
  -8   5   5  -10.31    9.36
   7  -5  -5    7.50    4.01
  -7   5   5   -2.05    9.43
   6  -5  -5    4.63    3.24
  -6   5   5    7.50    9.25
   5  -5  -5    0.95    2.88
   5  -5  -5    3.47    2.12
  -5   5   5   -6.52    7.26
   4  -5  -5    9.92    3.60
   4  -5  -5    9.16    2.86
  -4   5   5   16.79    9.25
   3  -5  -5    8.51    3.38
   3  -5  -5    2.20    2.33
  -3   5   5   -3.32    6.56
   2  -5  -5   42.53    5.54
   2  -5  -5   47.98    5.35
   1  -5  -5   26.48    5.90
   1  -5  -5   24.65    4.48
   1  -5  -5   22.22    3.20
   1  -5  -5   23.87    3.93
   0  -5  -5   20.14    5.23
   0  -5  -5    7.91    3.00
   0  -5  -5   17.15    3.42
   0  -5  -5   17.49    3.31
   0   5   5   25.35    4.86
   0   5   5   11.51    3.91
   0   5   5   23.44    3.41
  -1  -5  -5   52.60    5.77
  -1  -5  -5   58.95    5.27
  -1  -5  -5   68.84    5.05
  -1  -5  -5   56.00    7.36
   1   5   5   60.26    6.96
   1   5   5   64.50    4.02
   1   5   5   67.28    6.23
  -2  -5  -5   25.10    4.30
  -2  -5  -5   20.47    3.79
  -2  -5  -5   22.89    5.01
  -2  -5  -5   28.05    3.91
   2   5   5   23.35    4.27
   2   5   5   24.09    3.49
  -3  -5  -5  218.63   10.31
  -3  -5  -5  193.30   11.40
  -3  -5  -5  196.39   11.50
   3   5   5  195.78   10.43
  -4  -5  -5   43.14    5.24
  -4  -5  -5   40.68    6.21
  -4  -5  -5   35.58    4.51
   4   5   5   32.88    3.95
  -5  -5  -5   -0.14    2.33
  -5  -5  -5    4.85    3.30
  -6  -5  -5   29.38    4.61
  -6  -5  -5   29.94    6.13
  -7  -5  -5    3.71    3.66
  -8  -5  -5   19.45    5.73
  -9  -5  -5    9.12    4.59
 -10  -5  -5   44.86    8.62
 -10  -5  -5   23.55    7.40
 -11  -5  -5    4.49    4.91
 -11  -5  -5    5.01    4.33
  -8   6   5  -18.12    8.59
   7  -6  -5    1.28    3.35
  -7   6   5  -17.01    7.40
   6  -6  -5    5.80    3.59
  -6   6   5   -5.34    8.64
   5  -6  -5    8.70    3.60
   5  -6  -5   12.04    3.21
  -5   6   5   -2.08    8.23
   4  -6  -5   11.91    3.95
   4  -6  -5   12.37    3.21
  -4   6   5   12.80    9.23
   3  -6  -5   79.49    7.90
   3  -6  -5   69.90    6.64
   2  -6  -5  103.99    7.16
   2  -6  -5  106.85    7.91
   1  -6  -5    8.66    3.39
   1  -6  -5    7.30    4.80
   1  -6  -5   14.39    3.66
   0  -6  -5   16.62    3.43
   0  -6  -5   22.42    6.16
   0  -6  -5   17.49    3.95
   0   6   5   14.09    4.87
   0   6   5   19.28    3.22
  -1  -6  -5   -0.47    3.69
  -1  -6  -5   -1.67    1.92
  -1  -6  -5   -0.80    2.09
   1   6   5    2.90    1.65
   1   6   5    0.96    2.96
   1   6   5   -0.23    2.90
  -2  -6  -5   15.37    3.67
  -2  -6  -5   12.61    3.07
  -2  -6  -5   15.54    5.16
   2   6   5   10.77    2.74
   2   6   5   12.38    3.57
  -3  -6  -5   95.69    6.94
  -3  -6  -5  104.11    8.41
   3   6   5   85.43    6.79
  -4  -6  -5   13.96    3.61
   4   6   5   10.35    2.89
  -5  -6  -5   41.38    5.77
   5   6   5   42.34    2.17
  -6  -6  -5    3.40    3.52
  -6  -6  -5    0.52    2.67
  -7  -6  -5   21.09    5.78
  -8  -6  -5    3.15    3.44
  -9  -6  -5   42.48    8.37
 -10  -6  -5    0.39    3.84
 -11  -6  -5   14.86    5.93
 -11  -6  -5   11.00    5.65
   7  -7  -5    0.48    3.42
  -7   7   5  -16.10    9.49
   6  -7  -5   -0.56    2.27
   6  -7  -5    1.62    3.44
  -6   7   5  -13.87    8.11
   5  -7  -5    7.09    3.96
   5  -7  -5    9.42    3.28
  -5   7   5   -0.32    9.22
   4  -7  -5    3.87    3.57
   4  -7  -5    2.52    2.81
  -4   7   5    7.15    8.86
   3  -7  -5   17.37    4.47
   3  -7  -5   17.43    4.16
   2  -7  -5    0.18    2.93
   2  -7  -5   -1.42    2.49
   1  -7  -5    1.69    3.27
   1  -7  -5    4.01    4.64
   1  -7  -5    1.04    2.59
   0  -7  -5   21.05    6.50
   0  -7  -5   32.16    5.34
   0  -7  -5   41.28    5.60
   0   7   5   34.35    4.71
  -1  -7  -5    3.21    4.76
  -1  -7  -5    0.77    2.50
  -1  -7  -5    3.29    2.74
   1   7   5    0.86    3.37
   1   7   5    4.38    2.74
  -2  -7  -5   13.86    5.51
  -2  -7  -5   14.53    4.10
   2   7   5   24.95    4.97
   2   7   5   33.82    5.52
  -3  -7  -5    1.58    2.47
  -3  -7  -5    2.39    3.99
   3   7   5    2.78    2.75
   3   7   5    1.77    2.83
  -4  -7  -5   -0.82    2.59
   4   7   5    2.22    2.64
  -5  -7  -5    7.94    3.66
   5   7   5    8.38    1.70
  -6  -7  -5    2.86    2.78
  -7  -7  -5    7.90    4.19
  -8  -7  -5   21.70    6.17
  -9  -7  -5    1.27    3.54
 -10  -7  -5    4.83    4.55
  -7   8   5  -12.27   10.87
   6  -8  -5    2.37    2.75
   6  -8  -5    2.67    3.88
  -6   8   5  -16.54    8.69
   5  -8  -5   -0.34    3.44
   5  -8  -5   -3.98    2.30
  -5   8   5   -7.70    8.66
   4  -8  -5   27.18    5.67
   4  -8  -5   23.78    4.82
   3  -8  -5   36.87    5.89
   3  -8  -5   22.24    5.29
   2  -8  -5    9.96    3.64
   2  -8  -5    6.65    3.77
   1  -8  -5    4.21    3.26
   1  -8  -5    5.69    3.78
   0  -8  -5    0.69    2.89
   0  -8  -5   -0.44    2.65
   0  -8  -5   -6.13    4.23
   0   8   5    3.20    2.68
  -1  -8  -5   40.14    5.91
  -1  -8  -5   33.48    7.94
   1   8   5   28.03    4.95
   1   8   5   30.00    6.23
  -2  -8  -5   97.69   11.32
  -2  -8  -5   82.48    8.31
   2   8   5   57.64    7.23
   2   8   5   72.95    8.15
  -3  -8  -5    9.57    3.72
   3   8   5    4.78    3.23
   3   8   5   11.95    4.02
  -4  -8  -5    1.56    2.92
   4   8   5   -0.89    2.71
   4   8   5   -1.05    2.44
  -5  -8  -5   13.17    4.21
   5   8   5   17.12    2.64
  -6  -8  -5    3.51    3.31
  -7  -8  -5    0.50    2.99
  -8  -8  -5   16.29    5.76
  -9  -8  -5    4.46    4.36
 -10  -8  -5    4.28    4.26
   6  -9  -5    0.84    3.28
   6  -9  -5    3.37    4.21
  -6   9   5  -15.79    9.48
   5  -9  -5   -0.91    3.09
   5  -9  -5    7.98    4.53
   4  -9  -5    7.93    3.96
   4  -9  -5    7.19    4.35
   3  -9  -5   -5.02    2.57
   3  -9  -5   -1.97    3.12
   2  -9  -5    7.38    4.22
   2  -9  -5    1.01    3.21
   1  -9  -5   -3.48    2.81
   1  -9  -5   -1.98    3.24
   0  -9  -5   30.09    7.63
   0  -9  -5   64.78    7.98
   0  -9  -5   55.93    7.06
   0   9   5   65.69    7.26
  -1  -9  -5   20.37    7.33
  -1  -9  -5   21.82    4.98
   1   9   5   10.23    4.52
   1   9   5   22.05    4.70
  -2  -9  -5    1.87    5.66
  -2  -9  -5    9.70    4.01
   2   9   5    0.35    3.30
   2   9   5    2.58    3.08
  -3  -9  -5    4.07    3.19
   3   9   5   13.52    4.20
   3   9   5    7.53    3.63
  -4  -9  -5   34.20    6.12
   4   9   5   31.50    6.41
   4   9   5   17.98    4.25
  -5  -9  -5   26.63    5.58
   5   9   5   24.09    3.32
   5   9   5   23.50    5.86
  -6  -9  -5    6.85    3.61
  -7  -9  -5    2.54    3.64
  -9  -9  -5    3.48    4.25
 -10  -9  -5   15.57    6.21
   5 -10  -5    0.00    3.44
   5 -10  -5   -2.57    3.85
   4 -10  -5    0.72    3.38
   4 -10  -5   -0.94    4.04
   3 -10  -5    5.04    3.86
   3 -10  -5    7.95    4.74
   2 -10  -5   13.70    4.26
   2 -10  -5   25.43    6.44
   1 -10  -5   10.06    4.65
   1 -10  -5   18.44    4.86
   0 -10  -5   13.57    4.74
  -1 -10  -5    2.63    6.00
  -1 -10  -5    6.96    3.95
   1  10   5    6.53    3.28
  -2 -10  -5   24.23    5.39
   2  10   5   13.61    5.01
   2  10   5   22.64    5.17
  -3 -10  -5    0.46    3.06
   3  10   5   -1.54    2.80
   3  10   5    5.66    3.31
  -4 -10  -5    4.86    3.57
   4  10   5    4.90    3.63
   4  10   5    2.58    3.28
  -5 -10  -5    9.11    4.09
   5  10   5    8.74    2.92
   5  10   5   14.19    4.79
  -6 -10  -5    5.00    3.92
   6  10   5    5.36    3.73
  -7 -10  -5   13.33    4.97
  -8 -10  -5    6.95    4.30
  -9 -10  -5    5.32    4.96
  -9 -10  -5    2.37    3.89
   4 -11  -5   -1.11    3.55
   4 -11  -5   10.15    5.14
   3 -11  -5    5.32    4.30
   3 -11  -5    2.98    3.68
   2 -11  -5    7.49    4.54
   2 -11  -5   13.14    5.05
   1 -11  -5   19.70    5.87
   1 -11  -5   52.02    7.82
   0 -11  -5    6.02    4.46
  -1 -11  -5    1.83    3.72
   1  11   5    4.86    3.07
  -2 -11  -5    2.48    3.62
   2  11   5    3.88    3.58
   2  11   5   -1.32    3.70
  -3 -11  -5   -2.34    3.13
   3  11   5    2.00    3.49
   3  11   5    2.01    3.07
  -4 -11  -5    3.36    3.78
   4  11   5    1.76    3.33
   4  11   5   -0.75    3.15
  -5 -11  -5    2.31    3.41
   5  11   5    3.93    3.54
   5  11   5    0.58    2.75
  -6 -11  -5    1.63    3.58
   6  11   5    3.28    3.49
  -7 -11  -5    1.25    3.78
  -8 -11  -5    3.06    4.16
   4 -12  -5   -3.62    4.46
   3 -12  -5   -3.08    3.98
   3 -12  -5    3.21    4.38
   2 -12  -5   18.13    5.66
   2 -12  -5   17.11    5.77
   1 -12  -5   12.15    5.34
   0 -12  -5    5.37    4.35
  -1 -12  -5   19.91    5.56
   1  12   5   -2.35    4.17
  -2 -12  -5   -1.35    3.39
   2  12   5    5.68    3.52
   2  12   5   -3.58    3.86
  -3 -12  -5    0.95    3.57
   3  12   5    5.10    4.11
   3  12   5    3.94    3.68
  -4 -12  -5    3.26    3.83
   4  12   5    1.28    3.60
   4  12   5    9.58    4.37
  -5 -12  -5    1.02    3.91
   5  12   5   -1.99    2.59
   5  12   5    5.48    4.03
  -6 -12  -5   -4.49    3.11
   6  12   5   10.64    4.48
  -7 -12  -5    0.84    3.83
   7  12   5    6.34    3.81
   2 -13  -5    7.73    5.29
   2 -13  -5   12.05    5.36
   1 -13  -5   -2.28    4.26
   0 -13  -5    0.96    4.23
  -1 -13  -5    0.02    4.04
   1  13   5   -4.26    4.47
  -2 -13  -5    2.55    4.05
   2  13   5   11.01    4.16
   2  13   5    2.19    4.68
  -3 -13  -5   36.46    7.21
   3  13   5   16.81    5.66
   3  13   5   64.09    9.76
  -4 -13  -5   -2.20    3.08
   4  13   5    0.42    3.80
   4  13   5   10.98    4.86
  -5 -13  -5   -0.66    3.52
   5  13   5    2.73    3.05
   5  13   5    5.54    3.73
  -6 -13  -5    1.91    4.17
   6  13   5    9.49    4.56
   0 -14  -5    5.07    4.85
  -1 -14  -5    0.39    4.26
  -2 -14  -5   -3.92    3.70
  -3 -14  -5    6.08    4.41
   3  14   5    9.40    4.23
  -4 -14  -5    5.75    4.82
   4  14   5   11.63    4.99
   2  13  -6   10.04    6.04
   1  13  -6    0.38    4.96
   0  13  -6   -5.91    4.32
  -1  13  -6   -2.02    4.95
  -2  13  -6    1.52    5.88
  -3  13  -6   30.62    9.28
   4  12  -6   -0.07    4.95
   3  12  -6   15.78    6.64
   2  12  -6   -2.54    4.40
   1  12  -6    0.64    4.61
   0  12  -6   -3.44    4.27
  -1  12  -6   -1.78    4.85
  -2  12  -6   14.40    7.06
  -3  12  -6   -6.51    4.41
  -4  12  -6   -1.66    5.51
  -5  12  -6    1.35    6.13
   5  11  -6    2.17    4.10
   5  11  -6    0.58    4.44
   4  11  -6   15.33    6.50
   4  11  -6   14.08    5.34
   3  11  -6    4.15    5.01
   2  11  -6    8.88    5.52
   1  11  -6    6.03    5.43
   0  11  -6    8.87    5.81
  -1  11  -6   50.63    9.85
  -2  11  -6   -0.38    5.01
  -3  11  -6   15.06    6.79
  -4  11  -6   -3.04    5.13
  -5  11  -6    0.03    5.65
   6  10  -6   10.21    5.95
   6  10  -6   15.15    5.45
   5  10  -6    7.95    4.58
   5  10  -6   11.34    5.96
   4  10  -6    0.15    3.39
   4  10  -6    4.26    4.88
   3  10  -6    9.67    5.50
   3  10  -6   14.58    5.03
   2  10  -6    2.01    4.34
   2  10  -6   -1.37    2.83
   1  10  -6   17.66    6.56
   0  10  -6   31.64    7.57
  -1  10  -6   38.56    8.51
  -2  10  -6    8.23    5.49
  -3  10  -6    2.07    5.18
  -4  10  -6    4.31    5.32
  -5  10  -6   30.86    8.30
  -6  10  -6   -7.96    4.59
   7 -10   6    2.17    3.87
   7   9  -6   17.99    5.68
   6   9  -6    2.16    3.63
   6   9  -6    3.93    5.29
   5   9  -6    1.14    4.85
   5   9  -6    2.23    3.51
   4   9  -6    0.00    3.10
   4   9  -6   -2.85    3.89
   3   9  -6    1.70    3.18
   3   9  -6   -2.10    3.94
   2   9  -6   22.36    6.44
   2   9  -6   15.21    4.35
   1   9  -6   42.94    8.14
   1   9  -6   39.80    6.10
   0   9  -6   20.73    6.42
  -1   9  -6   17.38    6.10
  -2   9  -6   42.00    8.24
  -3   9  -6    4.15    4.91
  -4   9  -6   23.83    6.93
  -5   9  -6   -4.30    4.64
  -6   9  -6    2.57    5.72
  -7   9  -6    7.28    7.53
   7  -9   6    3.69    3.75
  -8   9  -6    6.19    8.53
   8  -9   6   -2.32    3.20
   7   8  -6    8.56    4.69
   6   8  -6    4.88    3.84
   6   8  -6    4.34    4.78
   5   8  -6    7.98    4.93
   5   8  -6    0.73    3.07
   4   8  -6   -0.92    2.74
   4   8  -6   -1.27    3.66
   3   8  -6    4.02    4.38
   3   8  -6    0.48    2.97
   2   8  -6   -0.32    4.54
   2   8  -6    8.41    5.13
   2   8  -6   -1.99    2.50
   1   8  -6   35.58    7.33
   1   8  -6   25.66    7.03
   1   8  -6   40.55    5.78
   0   8  -6   -6.27    4.38
   0   8  -6   -0.51    3.95
   0   8  -6   -1.04    2.52
   0   8  -6    3.44    3.07
  -1   8  -6    2.05    4.91
  -1   8  -6   -1.61    4.04
  -2   8  -6    4.07    4.86
  -3   8  -6    1.25    4.53
  -4   8  -6   28.12    7.16
  -5   8  -6   -5.74    4.01
  -5   8  -6   -0.26    4.85
  -6   8  -6   13.69    7.61
  -6   8  -6    2.53    5.30
  -7   8  -6   -5.57    4.70
  -7   8  -6    9.75    7.49
   7  -8   6   -2.77    2.94
  -8   8  -6    2.86    6.64
   8  -8   6    0.86    2.91
  -9   8  -6    9.75    8.58
   7   7  -6    0.81    3.40
   6   7  -6    9.61    4.34
   5   7  -6   11.18    4.43
   5   7  -6    3.77    4.18
   4   7  -6    2.55    3.94
   4   7  -6    4.13    3.52
   3   7  -6   25.76    5.11
   3   7  -6   31.11    6.99
   3   7  -6   31.76    7.19
   2   7  -6   20.29    4.49
   2   7  -6   31.68    6.80
   2   7  -6   20.53    6.40
   1   7  -6    4.04    4.60
   1   7  -6    0.95    2.43
   1   7  -6   -5.59    3.29
   0   7  -6   -0.57    2.89
   0   7  -6    5.31    5.05
   0   7  -6    4.66    2.77
   0   7  -6   12.05    4.98
  -1   7  -6   10.51    5.37
  -1   7  -6    5.80    4.82
  -1   7  -6   14.99    4.60
  -1   7  -6   12.70    3.27
  -2   7  -6    3.02    4.72
  -3   7  -6   63.21    8.97
  -4   7  -6   26.68    6.76
  -4   7  -6   22.69    6.82
  -5   7  -6   26.10    6.81
  -5   7  -6   27.88    7.46
  -6   7  -6   14.39    6.58
  -6   7  -6   10.36    5.53
  -7   7  -6   -0.13    5.49
  -7   7  -6   -1.02    4.48
   7  -7   6    5.64    3.40
  -8   7  -6   31.72    9.87
   8  -7   6   14.69    3.52
  -9   7  -6   11.06    7.76
   8   6  -6    2.22    3.72
   7   6  -6   14.16    5.11
   6   6  -6   -3.84    2.71
   5   6  -6    2.58    3.13
   5   6  -6    3.55    4.14
   4   6  -6   18.92    5.45
   4   6  -6   15.12    4.20
   3   6  -6    3.68    3.02
   3   6  -6   -2.85    3.62
   3   6  -6    2.65    4.09
   2   6  -6  119.35   10.25
   2   6  -6  121.24    8.52
   2   6  -6  133.89   11.05
   1   6  -6   13.42    5.15
   1   6  -6    0.53    4.25
   1   6  -6    9.11    3.10
   0   6  -6   30.85    5.13
   0   6  -6   31.98    6.49
   0   6  -6   31.29    6.74
   0   6  -6   28.46    4.27
  -1   6  -6    1.04    3.08
  -1   6  -6    3.69    4.40
  -1   6  -6    1.78    4.18
  -1   6  -6    1.30    2.16
   1  -6   6    0.85    2.52
  -2   6  -6    9.44    4.99
  -2   6  -6    8.70    2.73
  -3   6  -6   62.86    8.88
  -3   6  -6   63.16    8.59
  -4   6  -6   21.46    6.07
  -4   6  -6   16.70    5.69
  -5   6  -6    5.30    5.06
  -5   6  -6    8.57    4.80
  -6   6  -6    7.95    5.60
  -6   6  -6   10.33    5.44
  -7   6  -6   -1.49    3.94
  -7   6  -6   11.04    6.69
   7  -6   6    6.57    3.15
  -8   6  -6    3.52    5.97
  -8   6  -6    8.55    5.39
   8  -6   6    3.28    2.41
  -9   6  -6   10.03    7.41
 -10   6  -6   10.76    8.19
   8   5  -6   -1.30    3.59
   7   5  -6    3.33    3.48
   6   5  -6   -0.25    2.97
   5   5  -6   -0.96    2.56
   5   5  -6   -0.71    3.49
   4   5  -6   13.20    4.82
   4   5  -6    9.53    4.64
   4   5  -6    4.63    3.25
   3   5  -6   13.19    5.01
   3   5  -6   20.78    5.54
   3   5  -6   12.15    3.93
   2   5  -6   -1.13    3.51
   2   5  -6    2.76    3.64
   2   5  -6   -0.52    2.22
   1   5  -6   89.93    9.34
   1   5  -6   66.05    8.35
   1   5  -6   98.84    6.93
   0   5  -6    3.90    3.77
   0   5  -6    0.29    3.80
   0   5  -6   -1.16    2.89
   0   5  -6    0.50    2.07
   0  -5   6   -0.43    2.48
  -1   5  -6    6.55    3.35
  -1   5  -6   12.16    2.81
  -1   5  -6   10.20    4.32
  -1   5  -6   12.57    4.47
   1  -5   6    3.95    3.07
  -2   5  -6  107.72    5.92
  -2   5  -6  100.03    7.98
  -2   5  -6   95.83   10.13
  -3   5  -6   -0.12    3.16
  -3   5  -6    1.94    3.48
  -4   5  -6   31.23    6.65
  -4   5  -6   41.26    7.19
  -5   5  -6   -3.74    3.21
  -5   5  -6    8.14    5.15
  -6   5  -6   13.02    4.97
  -6   5  -6   10.03    5.43
  -7   5  -6   12.24    6.28
  -7   5  -6    7.86    4.71
   7  -5   6   16.97    3.44
  -8   5  -6   14.99    7.00
  -8   5  -6   15.60    5.99
   8  -5   6    9.19    1.95
  -9   5  -6    5.84    6.20
 -10   5  -6    4.62    6.12
   8   4  -6    6.37    4.27
   7   4  -6    1.71    3.43
   6   4  -6   27.17    5.72
   5   4  -6    3.27    3.00
   4   4  -6   52.55    7.47
   4   4  -6   51.19    6.84
   3   4  -6    0.05    3.42
   3   4  -6    4.73    3.96
   3   4  -6    3.81    2.82
   2   4  -6   19.76    4.09
   2   4  -6   34.26    6.22
   2   4  -6   15.88    4.78
   1   4  -6   27.77    5.53
   1   4  -6   23.26    2.14
   1   4  -6   26.82    5.59
   1   4  -6   23.75    4.06
   0   4  -6    1.10    3.42
   0   4  -6   -1.51    3.35
   0   4  -6    0.36    1.71
   0   4  -6   -1.46    2.75
   0  -4   6    0.12    2.41
  -1   4  -6   14.82    3.74
  -1   4  -6   32.90    4.26
  -1   4  -6   25.88    3.47
  -1   4  -6   15.50    4.53
  -1   4  -6   22.77    5.26
   1  -4   6   30.09    5.07
  -2   4  -6   24.68    4.82
  -2   4  -6   22.18    5.26
  -2   4  -6   23.25    4.49
  -2   4  -6   26.64    3.17
   2  -4   6   25.17    4.77
  -3   4  -6  169.86   11.39
  -3   4  -6  145.93   10.49
  -4   4  -6   12.50    4.60
  -4   4  -6   10.87    4.24
  -5   4  -6    2.09    3.93
  -5   4  -6   -1.93    3.15
  -6   4  -6   16.13    6.09
  -6   4  -6   18.09    5.30
  -7   4  -6    3.10    4.62
  -7   4  -6    3.88    3.90
   7  -4   6   -2.38    1.84
  -8   4  -6   30.34    8.22
  -8   4  -6   33.18    6.94
  -9   4  -6    2.25    4.99
 -10   4  -6    7.84    6.49
   8   3  -6    4.03    4.01
   7   3  -6    3.79    3.60
   6   3  -6   26.27    5.87
   5   3  -6    7.40    3.62
   4   3  -6   21.09    4.96
   4   3  -6   22.27    4.66
   4   3  -6   24.08    5.82
   3   3  -6    0.70    3.45
   3   3  -6    1.14    3.27
   3   3  -6    1.17    2.50
   2   3  -6    7.54    3.79
   2   3  -6    6.08    3.34
   2   3  -6    8.84    2.92
   1   3  -6    5.85    2.38
   1   3  -6   10.54    3.80
   1   3  -6    1.60    3.05
   1   3  -6    3.66    2.36
  -1  -3   6    8.34    3.39
   0   3  -6    0.98    2.69
   0   3  -6    5.49    2.34
   0   3  -6    3.83    3.01
   0   3  -6    6.02    3.37
   0  -3   6    3.71    2.87
  -1   3  -6   -2.64    2.04
  -1   3  -6    3.16    3.16
  -1   3  -6    1.44    1.66
  -1   3  -6    0.42    3.01
   1  -3   6    1.19    2.26
  -2   3  -6   48.25    3.60
  -2   3  -6   58.66    7.01
  -2   3  -6   52.69    6.44
   2  -3   6   44.28    5.85
  -3   3  -6   89.90    7.68
   3  -3   6   86.56    7.13
  -4   3  -6    9.96    3.82
  -4   3  -6   18.75    5.00
  -5   3  -6   -0.04    3.55
  -5   3  -6   -0.44    2.97
  -6   3  -6   24.61    6.75
  -6   3  -6   27.31    5.75
  -7   3  -6   25.68    5.81
  -7   3  -6   27.73    7.33
   7  -3   6   20.37    2.38
  -8   3  -6   11.37    4.60
  -8   3  -6   16.21    6.47
  -9   3  -6   15.16    6.63
  -9   3  -6   18.40    5.67
 -10   3  -6   15.19    6.90
 -11   3  -6    9.23    6.44
   9   2  -6   20.33    6.13
   8   2  -6    6.79    4.30
   7   2  -6    5.13    4.32
   6   2  -6   49.58    7.22
   5   2  -6   -0.61    2.69
   5   2  -6    2.23    3.56
   4   2  -6   -0.78    2.40
   4   2  -6    4.26    3.75
   3   2  -6    9.56    4.01
   3   2  -6    4.81    2.84
   3   2  -6    6.41    3.70
   2   2  -6    7.64    3.34
   2   2  -6    5.34    2.63
   2   2  -6   14.79    4.19
   1   2  -6  107.09    6.82
   1   2  -6  107.81    7.94
   1   2  -6   92.66    7.81
   1   2  -6   92.47    7.35
   1   2  -6  108.32    6.69
  -1  -2   6  106.67    7.71
   0   2  -6   38.12    5.52
   0   2  -6   32.07    5.23
   0   2  -6   29.75    3.87
   0   2  -6   26.28    4.50
   0  -2   6   36.34    5.21
  -1   2  -6   20.03    4.43
  -1   2  -6   17.92    3.03
  -1   2  -6   17.49    4.27
  -1   2  -6   24.92    4.71
   1  -2   6   21.91    4.20
  -2   2  -6   46.33    6.01
  -2   2  -6   41.56    5.67
  -2   2  -6   40.50    3.31
   2  -2   6   51.09    6.04
  -3   2  -6    2.28    2.80
   3  -2   6    0.87    2.16
  -4   2  -6   57.47    7.16
  -5   2  -6  111.11   10.17
  -5   2  -6  116.15    8.98
  -6   2  -6    7.82    3.95
  -6   2  -6    8.21    4.88
  -7   2  -6   56.97    9.57
  -7   2  -6   50.05    7.31
  -8   2  -6   -2.73    2.83
  -8   2  -6    0.68    4.35
  -9   2  -6    6.49    5.29
  -9   2  -6   14.33    5.01
 -10   2  -6    1.50    4.11
 -11   2  -6    2.66    5.28
   9   1  -6    0.59    4.18
   8   1  -6   -0.84    3.53
   7   1  -6   99.83   10.64
   6   1  -6   17.56    4.90
   5   1  -6   43.40    6.43
   5   1  -6   35.73    7.02
   4   1  -6    7.83    3.32
   4   1  -6   10.15    4.18
  -4  -1   6    0.98    6.00
   3   1  -6   12.13    3.96
   3   1  -6   12.29    3.58
   3   1  -6   13.47    4.32
   2   1  -6   53.08    6.74
   2   1  -6   75.28    7.04
   2   1  -6   51.29    5.87
  -2  -1   6   73.13    7.59
   1   1  -6    2.20    2.66
   1   1  -6    3.28    2.81
   1   1  -6    7.58    2.61
   1   1  -6    4.21    3.11
   1   1  -6    7.51    3.12
  -1  -1   6    8.15    3.10
   0   1  -6   26.10    3.73
   0   1  -6   33.60    4.73
   0   1  -6   40.35    5.38
   0   1  -6   35.58    5.23
   0  -1   6   33.11    4.88
  -1   1  -6   14.21    2.54
  -1   1  -6    9.15    3.23
  -1   1  -6   12.68    3.66
  -1   1  -6   11.58    3.46
   1  -1   6   14.93    3.54
  -2   1  -6   58.08    5.88
  -2   1  -6   67.56    4.10
  -2   1  -6   67.16    6.91
   2  -1   6   67.02    5.86
  -3   1  -6    0.44    2.37
   3  -1   6   -1.38    1.87
  -4   1  -6    7.66    3.18
   4  -1   6    5.57    2.63
  -5   1  -6    6.35    3.27
  -6   1  -6    4.04    3.31
  -7   1  -6   -0.83    3.40
  -7   1  -6   -2.35    2.57
  -8   1  -6   11.58    5.61
  -8   1  -6   10.68    4.44
  -9   1  -6    4.29    4.48
  -9   1  -6    1.98    3.23
 -10   1  -6    4.76    4.85
 -10   1  -6   -3.15    2.75
 -11   1  -6   22.05    7.63
   9   0  -6    1.27    3.78
   8   0  -6   40.17    7.17
   7   0  -6   16.40    4.92
   6   0  -6   14.29    4.72
   5   0  -6   23.75    5.11
   5   0  -6   18.30    5.34
  -5   0   6    1.13    6.94
   4   0  -6   14.20    4.79
   4   0  -6   12.21    3.83
  -4   0   6   17.64    7.80
   3   0  -6   27.99    4.78
   3   0  -6   39.37    6.34
   2   0  -6    1.38    2.08
   2   0  -6    3.28    2.61
   2   0  -6    3.72    2.74
  -2   0   6   -3.15    2.41
   1   0  -6   28.85    4.49
   1   0  -6   35.18    4.52
   1   0  -6   33.24    5.14
   1   0  -6   24.78    4.46
   1   0  -6   33.74    4.45
  -1   0   6   43.43    5.74
   0   0  -6   25.34    4.28
   0   0  -6   16.88    3.50
   0   0  -6   22.00    3.38
   0   0  -6   14.13    3.90
   0   0   6   30.54    4.82
  -1   0  -6   13.26    3.33
  -1   0  -6   16.44    4.05
  -1   0  -6   17.60    3.68
  -1   0  -6   18.51    2.96
   1   0   6   22.17    4.34
   1   0   6   18.35    3.77
  -2   0  -6   43.11    3.48
  -2   0  -6   42.51    5.72
  -2   0  -6   48.21    5.78
  -2   0  -6   44.22    5.29
   2   0   6   35.90    4.79
  -3   0  -6   38.97    3.15
  -3   0  -6   34.26    5.13
   3   0   6   42.53    5.14
  -4   0  -6  108.10    7.95
   4   0   6  102.74    7.04
  -5   0  -6    0.39    2.47
   5   0   6   -2.39    1.41
  -6   0  -6    6.14    3.45
  -7   0  -6   10.71    4.13
  -8   0  -6    2.14    3.26
  -8   0  -6    3.36    4.09
  -9   0  -6    2.99    4.07
  -9   0  -6   -0.21    2.90
 -10   0  -6   15.89    6.52
 -10   0  -6    8.70    3.96
 -11   0  -6   14.80    6.59
   8  -1  -6   33.90    6.77
   7  -1  -6   10.28    4.35
  -7   1   6    0.74    8.16
   6  -1  -6   -0.43    2.97
  -6   1   6   -7.91    6.86
   5  -1  -6    4.09    3.24
  -5   1   6   -0.30    7.14
   4  -1  -6    2.53    3.08
   4  -1  -6    6.33    3.33
  -4   1   6    0.17    6.75
   3  -1  -6   18.48    4.51
   3  -1  -6   17.36    3.85
   2  -1  -6   63.81    5.00
   2  -1  -6   80.35    7.08
   2  -1  -6   64.26    6.47
  -2   1   6   62.91    7.23
   1  -1  -6    9.01    2.83
   1  -1  -6    6.35    2.89
   1  -1  -6    7.79    3.51
   1  -1  -6    5.27    2.38
  -1   1   6    1.30    2.76
   0  -1  -6  128.96    8.96
   0  -1  -6  133.80    8.15
   0  -1  -6  119.96    7.00
   0  -1  -6  122.87    7.22
   0   1   6  128.51    8.85
   0   1   6  110.08    8.20
  -1  -1  -6    2.10    2.25
  -1  -1  -6    4.14    2.12
  -1  -1  -6    5.01    2.63
  -1  -1  -6    3.36    2.14
  -1  -1  -6    4.28    3.00
   1   1   6    5.37    2.76
   1   1   6    6.90    3.14
  -2  -1  -6    3.66    2.76
  -2  -1  -6    4.46    2.59
  -2  -1  -6    1.19    1.94
  -2  -1  -6    2.16    2.35
  -2  -1  -6    2.47    1.80
   2   1   6   -0.85    2.12
  -3  -1  -6  243.18    9.62
  -3  -1  -6  251.52   13.23
  -3  -1  -6  222.19   12.30
  -3  -1  -6  254.69   10.38
   3   1   6  238.26   11.98
  -4  -1  -6   32.05    3.19
  -4  -1  -6   30.07    5.16
   4   1   6   21.18    3.71
   4   1   6   32.25    3.39
  -5  -1  -6   70.83    7.95
   5   1   6   73.63    3.57
  -6  -1  -6   -1.94    2.50
  -7  -1  -6   -2.73    2.39
  -8  -1  -6   12.89    4.49
  -9  -1  -6    7.44    5.11
  -9  -1  -6   13.57    4.67
 -10  -1  -6   10.08    5.67
 -10  -1  -6    9.87    4.39
 -11  -1  -6    6.50    4.84
   8  -2  -6   -3.18    3.33
  -8   2   6   -7.66    8.37
   7  -2  -6   37.13    6.84
  -7   2   6   20.88   10.86
   6  -2  -6    3.27    3.45
  -6   2   6    1.51    7.79
   5  -2  -6    4.15    3.53
  -5   2   6    4.78    7.67
   4  -2  -6   12.19    3.94
  -4   2   6    8.40    7.90
   3  -2  -6    3.09    3.18
   3  -2  -6    2.25    2.61
   2  -2  -6   55.09    6.58
   2  -2  -6   68.46    6.76
  -2   2   6   67.41    7.79
   1  -2  -6   16.36    2.91
   1  -2  -6   18.54    3.63
   1  -2  -6   13.35    3.54
   1  -2  -6   10.74    3.98
   1  -2  -6   18.93    3.28
  -1   2   6   19.06    4.42
   0  -2  -6   23.76    3.79
   0  -2  -6   17.55    3.43
   0  -2  -6   26.29    5.01
   0  -2  -6   27.17    3.87
   0  -2  -6   32.61    4.16
   0   2   6   29.63    4.44
   0   2   6   27.69    5.01
   0   2   6   26.00    4.82
  -1  -2  -6    2.43    2.38
  -1  -2  -6    1.78    2.11
  -1  -2  -6    5.37    2.23
  -1  -2  -6    6.78    2.42
  -1  -2  -6    0.01    2.72
   1   2   6    5.13    2.89
   1   2   6    3.13    2.47
   1   2   6    2.13    2.66
  -2  -2  -6   62.72    6.53
  -2  -2  -6   58.90    4.69
  -2  -2  -6   57.24    5.09
  -2  -2  -6   64.24    6.19
  -2  -2  -6   57.06    4.45
   2   2   6   49.94    5.85
  -3  -2  -6   55.49    4.51
  -3  -2  -6   58.66    5.54
  -3  -2  -6   54.07    4.15
  -3  -2  -6   42.61    5.62
   3   2   6   54.05    5.07
  -4  -2  -6    3.54    2.71
  -4  -2  -6    7.44    2.18
   4   2   6    8.83    2.11
   4   2   6    2.21    2.25
  -5  -2  -6   66.25    4.48
  -5  -2  -6   64.03    7.65
  -6  -2  -6   17.86    4.52
  -7  -2  -6   28.87    5.95
  -8  -2  -6    1.71    3.14
  -9  -2  -6   32.80    6.53
  -9  -2  -6   29.20    7.66
 -10  -2  -6    3.66    3.68
 -10  -2  -6    4.86    4.51
 -11  -2  -6    1.09    4.58
 -11  -2  -6    7.30    4.01
   8  -3  -6   16.53    5.23
  -8   3   6    5.42   10.32
   7  -3  -6    1.76    3.68
  -7   3   6  -12.05    7.65
   6  -3  -6    9.01    3.93
  -6   3   6    6.33    9.32
   5  -3  -6    2.65    3.11
  -5   3   6    2.47    8.48
   4  -3  -6    1.90    2.80
  -4   3   6    5.27    7.84
   3  -3  -6   23.57    4.70
   2  -3  -6    7.36    3.08
   2  -3  -6    8.18    2.64
   2  -3  -6    7.96    3.05
  -2   3   6    6.38    3.78
   1  -3  -6    0.37    2.12
   1  -3  -6    5.62    2.08
   1  -3  -6    1.02    2.02
   1  -3  -6    4.39    2.43
   1  -3  -6    4.95    3.79
  -1   3   6    7.37    3.46
   0  -3  -6    9.64    2.66
   0  -3  -6   10.93    2.80
   0  -3  -6    7.71    2.60
   0  -3  -6   14.96    3.35
   0  -3  -6   11.47    4.10
   0   3   6   13.45    3.17
   0   3   6   12.76    4.29
   0   3   6   13.19    3.92
  -1  -3  -6   15.04    3.17
  -1  -3  -6   22.34    3.21
  -1  -3  -6   18.09    3.50
  -1  -3  -6   21.75    4.91
  -1  -3  -6   11.65    2.90
   1   3   6   17.94    3.23
   1   3   6   15.39    3.79
   1   3   6   19.96    4.33
  -2  -3  -6  100.25    6.19
  -2  -3  -6   86.16    7.57
  -2  -3  -6   91.49    5.99
  -2  -3  -6  100.65    5.59
  -2  -3  -6   93.37    6.79
   2   3   6   86.78    7.10
  -3  -3  -6   30.83    5.00
  -3  -3  -6   26.50    3.34
  -3  -3  -6   32.43    5.08
  -3  -3  -6   29.88    3.89
  -3  -3  -6   36.59    4.42
   3   3   6   23.31    4.04
  -4  -3  -6   11.78    2.75
  -4  -3  -6    6.44    3.19
  -4  -3  -6   17.32    3.65
   4   3   6   17.03    3.35
   4   3   6    7.79    2.05
  -5  -3  -6    1.71    2.01
  -5  -3  -6    1.07    2.79
   5   3   6   -0.11    1.78
  -6  -3  -6   -2.24    2.41
  -7  -3  -6    9.07    4.05
  -8  -3  -6    4.52    3.61
  -9  -3  -6   17.95    5.47
 -10  -3  -6    9.54    4.54
 -10  -3  -6    9.38    5.20
 -11  -3  -6    5.96    5.07
 -11  -3  -6    9.23    4.74
   8  -4  -6    8.63    4.82
  -8   4   6    0.10   11.25
   7  -4  -6    0.37    3.25
  -7   4   6   -2.48    8.92
   6  -4  -6   26.11    5.53
  -6   4   6   15.59   10.47
   5  -4  -6    2.36    3.05
  -5   4   6    5.66    8.54
   4  -4  -6    0.99    2.76
  -4   4   6   -1.79    7.30
   3  -4  -6    8.53    2.87
   3  -4  -6    4.68    3.08
   2  -4  -6    5.66    4.05
   2  -4  -6    9.30    3.37
   2  -4  -6   12.30    3.20
  -2   4   6    8.76    4.22
   1  -4  -6    7.16    2.88
   1  -4  -6   15.91    3.38
   1  -4  -6    2.79    4.00
   1  -4  -6    6.70    2.36
  -1   4   6   11.66    4.23
   0  -4  -6   31.45    6.25
   0  -4  -6   36.24    4.51
   0  -4  -6   25.43    4.22
   0  -4  -6   39.96    4.47
   0  -4  -6   38.71    4.60
   0   4   6   23.84    4.97
   0   4   6   33.91    5.81
   0   4   6   39.78    4.63
  -1  -4  -6   68.99    4.71
  -1  -4  -6   71.49    7.35
  -1  -4  -6   71.71    5.47
  -1  -4  -6   76.38    5.93
  -1  -4  -6   75.94    6.77
   1   4   6   69.09    5.09
   1   4   6   58.34    6.79
   1   4   6   74.62    6.77
  -2  -4  -6   12.82    3.48
  -2  -4  -6   15.49    3.32
  -2  -4  -6   16.48    3.47
  -2  -4  -6   19.28    2.43
  -2  -4  -6   17.06    4.53
   2   4   6   18.22    3.70
   2   4   6   21.87    4.50
  -3  -4  -6   82.85    6.13
  -3  -4  -6   96.91    6.16
  -3  -4  -6   82.72    7.20
  -3  -4  -6   96.10    7.67
  -3  -4  -6   94.72    4.66
   3   4   6   93.56    7.01
  -4  -4  -6   13.11    3.45
  -4  -4  -6   11.08    2.96
  -4  -4  -6   11.18    3.73
   4   4   6    7.51    2.77
  -5  -4  -6    2.39    2.97
  -5  -4  -6    2.50    2.29
   5   4   6   -2.92    1.70
  -6  -4  -6   10.42    3.08
  -6  -4  -6    7.22    3.80
  -7  -4  -6    2.07    3.42
  -8  -4  -6   39.59    7.63
  -9  -4  -6    3.82    4.03
 -10  -4  -6   30.82    7.31
 -10  -4  -6   38.24    9.24
 -11  -4  -6   10.32    5.13
 -11  -4  -6   14.15    6.39
   8  -5  -6   -3.13    3.31
  -8   5   6  -27.82    8.25
   7  -5  -6   -2.61    3.07
  -7   5   6  -15.72    8.88
   6  -5  -6   22.67    5.38
  -6   5   6   16.05   10.53
   5  -5  -6    1.72    3.03
  -5   5   6   -0.84    8.38
   4  -5  -6   42.16    6.08
   4  -5  -6   32.70    4.38
  -4   5   6   41.22   11.74
   3  -5  -6    4.80    2.70
   3  -5  -6   -0.46    2.65
   2  -5  -6   -0.04    2.48
   2  -5  -6    0.39    2.27
   1  -5  -6   12.67    3.44
   1  -5  -6   10.14    4.87
   1  -5  -6   10.29    3.36
  -1   5   6   10.33    4.28
   0  -5  -6   50.62    5.48
   0  -5  -6   53.56    4.88
   0  -5  -6   58.74    6.51
   0  -5  -6   58.57    8.47
   0   5   6   67.49    5.46
   0   5   6   67.00    8.07
  -1  -5  -6   -1.34    3.69
  -1  -5  -6   -1.24    1.95
  -1  -5  -6   -0.43    2.04
  -1  -5  -6    0.08    1.94
   1   5   6   -3.44    1.70
   1   5   6    0.97    3.16
   1   5   6    1.48    2.95
  -2  -5  -6  109.14    6.75
  -2  -5  -6   91.16    7.13
  -2  -5  -6   96.96    8.80
  -2  -5  -6   95.90    6.98
   2   5   6   97.94    7.14
   2   5   6   98.36    7.69
  -3  -5  -6    5.52    3.15
  -3  -5  -6   -1.17    2.95
  -3  -5  -6    5.61    2.70
   3   5   6    3.88    2.97
  -4  -5  -6   18.38    4.76
  -4  -5  -6   19.16    3.90
   4   5   6   21.68    3.99
  -5  -5  -6    7.57    2.84
  -5  -5  -6    4.14    3.27
   5   5   6    7.96    2.49
  -6  -5  -6    7.52    3.78
  -6  -5  -6    3.74    2.79
  -7  -5  -6   30.88    6.68
  -7  -5  -6   24.51    4.37
  -8  -5  -6   12.98    5.07
  -9  -5  -6    0.65    3.38
 -10  -5  -6    3.62    3.95
 -11  -5  -6    7.57    5.00
 -11  -5  -6    6.39    5.08
   7  -6  -6    0.62    3.61
  -7   6   6  -20.58    8.38
   6  -6  -6   -0.09    3.27
  -6   6   6   -9.74    9.02
   5  -6  -6   27.75    5.35
   5  -6  -6   17.29    3.46
  -5   6   6   10.37   10.16
   4  -6  -6    9.83    4.19
   4  -6  -6    7.63    3.05
   3  -6  -6    5.53    3.60
   3  -6  -6   12.55    3.58
   2  -6  -6    5.63    3.34
   2  -6  -6    1.94    2.82
   1  -6  -6    3.35    2.72
   1  -6  -6    2.44    4.47
   1  -6  -6   -1.72    2.46
  -1   6   6    2.34    3.78
   0  -6  -6   58.53    5.92
   0  -6  -6   46.56    6.04
   0  -6  -6   39.12    7.23
   0  -6  -6   66.18    6.46
   0   6   6   48.92    6.99
  -1  -6  -6   -2.20    4.06
  -1  -6  -6    2.88    2.51
  -1  -6  -6   -1.79    1.96
  -1  -6  -6    4.49    2.88
   1   6   6   -1.42    2.91
  -2  -6  -6   31.38    6.75
  -2  -6  -6   37.07    4.96
  -2  -6  -6   17.24    4.13
  -2  -6  -6   25.47    4.68
   2   6   6   17.66    4.20
  -3  -6  -6   -0.56    3.67
  -3  -6  -6   -1.88    2.39
  -3  -6  -6   -0.46    2.57
   3   6   6   -1.03    2.50
  -4  -6  -6   23.29    4.38
  -4  -6  -6   23.27    5.19
   4   6   6   25.88    4.38
  -5  -6  -6    1.32    2.73
  -5  -6  -6    3.23    3.35
   5   6   6    2.10    2.14
  -6  -6  -6   15.55    4.18
  -6  -6  -6   19.66    5.39
  -7  -6  -6    1.27    3.12
  -7  -6  -6    7.34    3.32
  -8  -6  -6   -0.38    3.38
  -9  -6  -6    4.02    4.19
 -10  -6  -6    1.08    3.75
 -11  -6  -6   17.51    6.59
 -11  -6  -6   15.33    6.03
   7  -7  -6   19.34    5.56
  -7   7   6   -9.69   10.50
   6  -7  -6    5.38    3.82
  -6   7   6  -13.45    9.12
   5  -7  -6   19.26    5.12
   5  -7  -6   25.50    4.36
   4  -7  -6    2.40    2.72
   4  -7  -6    1.58    3.21
   3  -7  -6    5.56    3.65
   3  -7  -6    6.27    3.23
   2  -7  -6   -0.42    2.64
   2  -7  -6    1.51    3.08
   1  -7  -6   12.64    3.53
   1  -7  -6    4.83    5.06
   1  -7  -6    7.22    3.56
   0  -7  -6    1.02    2.28
   0  -7  -6    2.30    5.38
   0  -7  -6    5.23    3.21
   0  -7  -6    2.88    2.75
   0   7   6    4.43    4.02
  -1  -7  -6   34.59    5.08
  -1  -7  -6   34.64    5.27
  -1  -7  -6   46.25    8.41
  -1  -7  -6   46.26    6.38
   1   7   6   31.37    5.85
  -2  -7  -6    2.38    4.91
  -2  -7  -6   -2.13    2.19
   2   7   6    0.35    3.15
  -3  -7  -6    0.11    2.68
   3   7   6   -0.88    2.70
  -4  -7  -6   26.55    5.55
  -4  -7  -6   27.73    5.15
   4   7   6   25.38    4.49
  -5  -7  -6   10.75    3.81
  -5  -7  -6    9.39    4.22
   5   7   6    9.79    2.82
  -6  -7  -6   15.26    4.98
  -6  -7  -6    8.17    3.65
  -7  -7  -6    9.52    3.84
  -7  -7  -6   -0.07    3.13
  -8  -7  -6    1.33    3.49
  -9  -7  -6    0.16    3.44
 -10  -7  -6    9.00    5.23
   6  -8  -6   23.77    5.81
   6  -8  -6   11.26    3.31
   5  -8  -6   -0.38    3.64
   5  -8  -6    6.12    3.20
   4  -8  -6    0.57    3.29
   4  -8  -6   -0.75    2.86
   3  -8  -6   12.28    4.52
   3  -8  -6   10.83    3.97
   2  -8  -6    3.48    3.11
   2  -8  -6    1.61    3.50
   1  -8  -6    7.69    3.58
   1  -8  -6    6.70    3.82
   0  -8  -6    3.37    5.60
   0  -8  -6    8.89    3.78
   0  -8  -6    0.52    3.25
   0   8   6    6.76    4.35
  -1  -8  -6    3.15    5.88
  -1  -8  -6   -0.78    2.99
   1   8   6    1.83    3.56
  -2  -8  -6    4.14    5.65
  -2  -8  -6    5.30    3.48
   2   8   6    0.21    3.27
  -3  -8  -6    3.81    3.19
   3   8   6    2.73    3.40
  -4  -8  -6    2.28    3.20
   4   8   6    3.30    3.24
  -5  -8  -6   27.21    5.32
   5   8   6   20.33    3.56
  -6  -8  -6    3.48    3.28
  -6  -8  -6   -0.80    3.05
  -7  -8  -6    3.18    3.65
  -7  -8  -6    1.62    2.95
  -8  -8  -6    7.28    4.55
  -8  -8  -6   -0.05    2.82
  -9  -8  -6    6.76    4.53
 -10  -8  -6    9.00    5.51
   6  -9  -6   -0.99    3.96
   6  -9  -6    2.18    3.30
   5  -9  -6    3.83    3.96
   5  -9  -6    0.32    3.27
   4  -9  -6    0.68    3.34
   4  -9  -6    8.77    4.48
   3  -9  -6    6.04    4.01
   3  -9  -6    0.25    3.42
   2  -9  -6   29.14    5.62
   2  -9  -6   18.15    5.22
   1  -9  -6    6.40    4.02
   1  -9  -6    2.91    3.45
   0  -9  -6   16.99    4.93
   0  -9  -6   24.84    5.45
   0   9   6    6.06    4.62
  -1  -9  -6    7.85    6.40
  -1  -9  -6    1.81    3.23
   1   9   6    1.54    3.86
  -2  -9  -6   21.20    7.27
  -2  -9  -6   15.17    4.52
   2   9   6   24.59    5.69
  -3  -9  -6   -0.76    3.10
   3   9   6    4.61    3.49
  -4  -9  -6    1.32    3.18
   4   9   6    2.32    3.10
  -5  -9  -6   80.35    8.93
   5   9   6   59.21    5.52
  -6  -9  -6   -0.56    2.90
  -7  -9  -6    3.26    3.54
  -7  -9  -6    3.17    4.00
  -8  -9  -6    7.33    4.77
  -8  -9  -6   11.26    4.61
  -9  -9  -6    4.38    4.17
   5 -10  -6    2.58    3.83
   5 -10  -6    0.25    4.05
   4 -10  -6   -2.80    3.00
   4 -10  -6    1.71    4.08
   3 -10  -6   -1.67    3.51
   3 -10  -6    1.03    3.74
   2 -10  -6   17.75    4.86
   2 -10  -6   16.36    5.72
   1 -10  -6   27.74    6.43
   1 -10  -6   30.20    5.99
   0 -10  -6    1.98    3.64
  -1 -10  -6    0.31    3.01
   1  10   6    5.01    2.83
   1  10   6   -2.13    3.53
  -2 -10  -6   -1.28    3.03
   2  10   6    0.53    2.42
   2  10   6   -0.78    3.53
  -3 -10  -6   -2.92    3.01
   3  10   6   -0.31    3.26
   3  10   6    2.94    2.85
  -4 -10  -6    5.54    3.86
   4  10   6   11.81    4.15
  -5 -10  -6    7.17    3.98
   5  10   6    4.20    2.97
  -6 -10  -6    2.41    3.49
  -7 -10  -6    0.34    3.42
  -8 -10  -6    0.50    3.52
  -8 -10  -6   -1.03    3.28
  -9 -10  -6    3.65    4.84
   4 -11  -6   -5.60    3.85
   4 -11  -6    0.57    3.98
   3 -11  -6   20.13    6.27
   3 -11  -6   20.22    5.67
   2 -11  -6   -2.37    3.92
   2 -11  -6    0.03    3.75
   1 -11  -6    8.05    4.32
   1 -11  -6   15.54    5.42
   0 -11  -6   -0.12    3.44
  -1 -11  -6    4.07    3.89
   1  11   6    1.89    4.71
  -2 -11  -6    4.97    3.90
   2  11   6    0.75    4.05
   2  11   6    1.55    2.72
  -3 -11  -6    4.04    3.82
   3  11   6   11.52    4.24
   3  11   6    1.20    3.54
  -4 -11  -6    6.09    3.86
   4  11   6    7.95    3.91
   4  11   6    0.08    3.38
  -5 -11  -6    3.69    3.78
   5  11   6    1.74    3.00
  -6 -11  -6    8.30    4.34
  -7 -11  -6   -4.08    3.33
  -8 -11  -6    4.15    4.88
  -8 -11  -6    4.86    4.82
   3 -12  -6    2.23    4.73
   3 -12  -6    0.11    4.56
   2 -12  -6   14.77    5.15
   2 -12  -6   15.96    6.18
   1 -12  -6    9.11    4.98
   0 -12  -6   -2.06    3.62
   0  12   6   -4.79    4.49
  -1 -12  -6    8.44    5.08
   1  12   6    0.59    5.05
  -2 -12  -6    3.02    3.80
   2  12   6   -2.52    4.06
   2  12   6    7.59    3.44
  -3 -12  -6   14.63    5.20
   3  12   6   45.00    7.46
   3  12   6   26.47    6.04
  -4 -12  -6   -2.57    3.33
   4  12   6    0.07    3.53
   4  12   6    2.58    3.17
  -5 -12  -6    1.16    3.44
   5  12   6    2.81    3.28
   5  12   6   -0.87    3.18
  -6 -12  -6    3.65    4.23
  -7 -12  -6    3.00    4.30
   1 -13  -6    0.09    4.46
   0 -13  -6    2.33    4.18
   0  13   6   -6.92    4.85
  -1 -13  -6   -3.92    3.78
   1  13   6   -3.33    4.55
  -2 -13  -6   14.95    5.85
   2  13   6   11.01    5.95
  -3 -13  -6    0.21    4.03
   3  13   6   11.17    4.28
  -4 -13  -6   -1.72    3.55
   4  13   6    4.73    3.40
  -5 -13  -6    8.47    4.99
   5  13   6    5.87    3.99
  -6 -13  -6    2.28    4.32
  -1 -14  -6    3.16    4.81
  -2 -14  -6   -2.76    3.76
  -3 -14  -6   -3.34    3.83
   3  14   6    9.70    4.00
  -1  13  -7    0.29    5.81
   3  12  -7   -0.87    5.11
   2  12  -7    3.61    5.48
   1  12  -7    9.12    6.16
   0  12  -7   -2.90    4.78
  -1  12  -7    2.48    5.37
  -2  12  -7    0.83    5.60
  -3  12  -7   -5.96    5.36
  -4  12  -7   -0.64    6.01
   4  11  -7   -4.37    4.38
   4  11  -7    4.11    4.02
   3  11  -7    7.14    5.89
   3  11  -7    5.16    4.16
   2  11  -7   -3.16    4.49
   1  11  -7   14.89    6.60
   0  11  -7    0.67    4.60
  -1  11  -7   -2.18    4.85
  -2  11  -7    3.91    5.64
  -3  11  -7   -2.56    5.25
  -4  11  -7    7.90    6.63
  -5  11  -7   16.65    7.56
  -6  11  -7  -10.98    4.98
   5  10  -7    4.84    5.48
   5  10  -7   -1.70    3.64
   4  10  -7   -0.27    3.69
   4  10  -7   11.03    6.03
   3  10  -7    4.97    5.34
   3  10  -7    1.03    3.56
   2  10  -7    3.39    4.92
   2  10  -7    7.78    4.38
   1  10  -7   -0.17    2.95
   1  10  -7   -0.94    4.22
   0  10  -7    0.44    4.81
  -1  10  -7    8.51    5.81
  -2  10  -7    1.11    5.28
  -3  10  -7    7.59    6.10
  -4  10  -7   -4.39    4.83
  -5  10  -7    9.08    6.35
  -6  10  -7    2.04    5.85
   7 -10   7   -0.04    3.97
   6   9  -7   -1.70    3.14
   5   9  -7    1.39    3.60
   5   9  -7    4.47    5.12
   4   9  -7    4.29    4.88
   4   9  -7    2.18    3.63
   3   9  -7    3.42    3.33
   3   9  -7    2.18    4.68
   2   9  -7    2.19    4.69
   2   9  -7   -0.43    2.74
   1   9  -7    1.98    4.58
   1   9  -7    0.34    2.92
   0   9  -7   40.36    6.14
   0   9  -7   40.26    8.47
  -1   9  -7    2.49    4.99
  -2   9  -7    1.59    4.94
  -3   9  -7    1.38    4.94
  -4   9  -7   29.49    8.33
  -5   9  -7   -1.38    5.25
  -6   9  -7    3.61    5.90
  -7   9  -7    9.49    6.68
  -8   9  -7   10.86    8.49
   6   8  -7    7.97    4.28
   5   8  -7    2.56    4.70
   5   8  -7    2.43    3.47
   4   8  -7    3.42    4.93
   4   8  -7    8.18    3.98
   3   8  -7   10.35    5.73
   3   8  -7    6.73    3.82
   2   8  -7    7.52    3.60
   2   8  -7   19.70    6.09
   1   8  -7   31.14    7.33
   1   8  -7   39.00    5.87
   0   8  -7    0.20    2.44
   0   8  -7    2.21    4.63
  -1   8  -7  122.33   13.39
  -1   8  -7   91.69    7.16
  -2   8  -7    0.80    4.48
  -3   8  -7   33.89    7.75
  -4   8  -7   -3.83    4.43
  -5   8  -7   16.33    6.59
  -6   8  -7    8.65    6.18
  -7   8  -7   -2.12    5.04
  -7   8  -7    6.95    6.90
  -8   8  -7   22.26    9.29
   7   7  -7   -1.28    3.37
   6   7  -7   10.62    4.55
   5   7  -7   12.63    5.31
   5   7  -7    3.37    3.41
   4   7  -7   33.55    6.27
   4   7  -7   26.48    6.60
   3   7  -7   48.04    8.39
   3   7  -7   28.61    5.66
   2   7  -7    4.57    4.38
   2   7  -7    0.98    2.63
   1   7  -7   -1.01    2.17
   1   7  -7    0.84    4.72
   1   7  -7    1.51    4.15
   0   7  -7    2.23    2.50
   0   7  -7    3.35    3.32
   0   7  -7    0.98    4.93
   0   7  -7   -4.60    3.69
  -1   7  -7   19.49    6.34
  -1   7  -7   18.65    6.39
  -1   7  -7   19.73    3.88
  -2   7  -7    2.06    4.48
  -3   7  -7    3.14    4.72
  -4   7  -7   13.85    6.04
  -5   7  -7   32.01    7.54
  -5   7  -7   35.68    8.16
  -6   7  -7    6.91    5.40
  -6   7  -7   33.49    8.42
  -7   7  -7   13.50    6.65
  -7   7  -7    3.56    5.36
  -8   7  -7   22.87    8.53
  -8   7  -7    4.75    5.57
   8  -7   7    5.74    3.15
  -9   7  -7    7.34    6.97
   7   6  -7    1.45    3.94
   6   6  -7   10.30    4.41
   5   6  -7   26.66    6.02
   4   6  -7   90.03   10.78
   4   6  -7   78.84    8.91
   3   6  -7   -1.07    2.75
   3   6  -7    3.79    4.43
   2   6  -7   -2.05    3.61
   2   6  -7   -0.24    4.16
   2   6  -7    0.54    2.56
   1   6  -7   16.77    6.11
   1   6  -7    4.93    2.85
   1   6  -7    7.53    4.88
   0   6  -7    7.10    2.89
   0   6  -7    4.31    4.83
   0   6  -7    4.42    3.54
   0   6  -7    6.78    4.87
  -1   6  -7   -4.42    3.92
  -1   6  -7    3.20    3.80
  -1   6  -7    4.80    4.52
  -1   6  -7    0.79    2.10
  -2   6  -7    2.60    2.31
  -2   6  -7   13.17    4.60
  -2   6  -7   -0.83    4.33
  -3   6  -7   13.36    5.34
  -4   6  -7    2.37    4.43
  -4   6  -7    3.50    4.68
  -5   6  -7   12.35    5.64
  -5   6  -7   19.22    6.27
  -6   6  -7    4.14    4.81
  -6   6  -7    7.41    5.38
  -7   6  -7   28.86    7.40
  -7   6  -7   28.31    8.16
  -8   6  -7   -0.07    4.81
  -8   6  -7    3.36    5.50
   8  -6   7   -1.92    2.40
  -9   6  -7    6.00    6.55
   8   5  -7    2.65    4.14
   7   5  -7    8.15    4.36
   6   5  -7   15.54    5.12
   5   5  -7   63.79    8.25
   4   5  -7   14.01    5.05
   4   5  -7   10.11    4.05
   3   5  -7   -1.92    2.68
   3   5  -7    7.51    4.64
   3   5  -7    7.04    4.90
   2   5  -7   -1.75    3.69
   2   5  -7   -3.31    3.57
   2   5  -7    2.87    2.68
   1   5  -7   24.79    6.16
   1   5  -7   18.49    4.12
   1   5  -7   33.79    6.56
   0   5  -7   20.10    5.82
   0   5  -7   33.51    5.68
   0   5  -7   35.61    4.90
   0   5  -7   22.39    5.92
  -1   5  -7   35.20    4.45
  -1   5  -7   27.82    6.51
  -1   5  -7   15.06    4.55
  -1   5  -7   35.53    6.83
   1  -5   7   27.22    5.51
  -2   5  -7   -2.36    2.74
  -2   5  -7   -2.52    3.54
  -2   5  -7   -0.60    1.80
   2  -5   7    2.63    3.08
  -3   5  -7    4.93    4.45
  -3   5  -7    3.48    3.85
  -4   5  -7   25.26    6.38
  -4   5  -7   36.83    7.12
  -5   5  -7   14.45    5.37
  -5   5  -7   14.39    5.63
  -6   5  -7    2.14    3.80
  -6   5  -7    2.68    4.45
  -7   5  -7   23.22    6.35
  -7   5  -7   20.64    7.16
  -8   5  -7   14.92    6.63
  -8   5  -7    5.73    4.96
   8  -5   7    0.25    1.95
  -9   5  -7   11.80    6.61
 -10   5  -7    6.27    6.48
   8   4  -7    0.74    4.23
   7   4  -7   -2.21    3.01
   6   4  -7   91.89   10.53
   5   4  -7   14.76    4.81
   4   4  -7    0.63    2.68
   4   4  -7   -0.70    3.71
   3   4  -7   -1.66    3.16
   3   4  -7   -0.32    2.72
   3   4  -7    0.77    3.82
   2   4  -7    0.13    3.30
   2   4  -7   -1.55    2.31
   2   4  -7   -4.55    3.42
   1   4  -7   99.55   10.12
   1   4  -7   86.24    9.80
   1   4  -7   87.14    6.76
   0   4  -7    6.05    2.64
   0   4  -7    3.41    4.00
   0   4  -7    0.97    3.50
   0   4  -7    5.39    4.09
   0  -4   7    9.53    3.69
  -1   4  -7   45.36    7.16
  -1   4  -7   38.78    4.47
  -1   4  -7   19.59    4.64
  -1   4  -7   37.83    6.65
   1  -4   7   50.46    6.96
  -2   4  -7   15.77    2.90
  -2   4  -7   18.72    5.06
  -2   4  -7   13.78    5.00
  -2   4  -7   16.95    4.14
   2  -4   7   22.21    4.88
  -3   4  -7   67.81    8.22
  -3   4  -7   64.28    8.40
   3  -4   7   58.81    7.54
  -4   4  -7  107.08    9.42
  -4   4  -7  104.32    9.59
  -5   4  -7   12.32    5.29
  -5   4  -7   23.94    5.77
  -6   4  -7   50.39    9.23
  -6   4  -7   44.38    7.64
  -7   4  -7    3.01    4.31
  -7   4  -7    3.91    4.17
  -8   4  -7   -0.88    3.72
  -8   4  -7    1.05    4.36
  -9   4  -7    7.10    4.89
  -9   4  -7   14.58    6.68
 -10   4  -7    7.82    6.20
   8   3  -7    0.07    3.90
   7   3  -7   15.67    5.13
   6   3  -7   35.21    6.65
   5   3  -7    3.37    3.27
   4   3  -7    3.44    3.06
   3   3  -7    5.50    3.83
   3   3  -7   -2.01    1.97
   3   3  -7   -6.16    3.28
   2   3  -7   47.81    5.94
   2   3  -7   44.20    6.64
   2   3  -7   38.12    6.60
   1   3  -7   58.61    7.68
   1   3  -7   60.65    6.26
   1   3  -7   69.44    8.09
   1   3  -7   57.59    4.91
   0   3  -7   48.59    6.94
   0   3  -7   51.66    5.48
   0   3  -7   44.59    6.26
   0   3  -7   38.06    6.30
   0  -3   7   56.16    7.12
  -1   3  -7   -0.16    2.92
  -1   3  -7    0.37    3.14
  -1   3  -7    4.41    3.84
  -1   3  -7    1.37    1.97
   1  -3   7    0.66    2.77
  -2   3  -7    2.72    1.85
  -2   3  -7    7.87    3.93
  -2   3  -7   -1.08    2.72
   2  -3   7    1.26    2.62
  -3   3  -7   64.51    8.18
   3  -3   7   54.75    7.13
  -4   3  -7   -2.63    2.49
  -4   3  -7    1.73    3.24
  -5   3  -7   49.68    7.49
  -5   3  -7   49.95    8.06
  -6   3  -7   -3.26    3.13
  -6   3  -7   -1.35    3.50
  -7   3  -7   -0.87    3.54
  -7   3  -7    7.12    4.29
  -8   3  -7    7.01    4.97
  -8   3  -7    2.64    3.79
  -9   3  -7    6.72    5.18
  -9   3  -7   -0.19    3.42
 -10   3  -7   11.01    6.31
   8   2  -7    4.67    4.55
   7   2  -7   32.55    6.86
   6   2  -7    2.26    3.56
   5   2  -7   -0.49    2.54
   4   2  -7   40.43    6.35
   4   2  -7   38.19    7.11
   3   2  -7    3.21    3.54
   3   2  -7    0.19    3.59
   3   2  -7   -2.55    2.31
   2   2  -7   21.12    5.01
   2   2  -7   19.91    4.23
   2   2  -7   25.17    5.34
   1   2  -7    5.48    3.47
   1   2  -7    6.33    3.82
   1   2  -7    3.83    2.37
   1   2  -7    4.95    3.36
  -1  -2   7    7.16    3.65
   0   2  -7   26.57    5.33
   0   2  -7   30.15    5.34
   0   2  -7   31.26    4.37
   0   2  -7   31.40    5.51
   0  -2   7   22.37    4.58
  -1   2  -7   65.25    7.50
  -1   2  -7   74.92    8.07
  -1   2  -7   41.06    5.82
  -1   2  -7   63.96    4.85
   1  -2   7   56.34    6.62
  -2   2  -7   52.66    4.00
  -2   2  -7   58.50    7.33
  -2   2  -7   55.64    6.98
  -2   2  -7   32.93    5.36
   2  -2   7   56.69    6.74
  -3   2  -7    5.59    3.24
  -3   2  -7    8.51    2.00
  -3   2  -7    6.74    3.57
   3  -2   7    6.04    3.08
  -4   2  -7  112.07    9.14
   4  -2   7  132.81    8.99
  -5   2  -7   18.17    4.79
  -6   2  -7   12.43    4.47
  -6   2  -7   15.49    5.62
  -7   2  -7   15.50    5.83
  -7   2  -7    3.08    3.80
  -8   2  -7    2.67    3.82
  -8   2  -7    3.91    4.44
  -9   2  -7   19.95    6.82
  -9   2  -7   11.53    4.73
 -10   2  -7   12.17    6.00
 -10   2  -7    7.65    4.68
 -11   2  -7   15.16    6.95
   8   1  -7   18.12    5.75
   7   1  -7   -0.23    3.23
   6   1  -7   -0.29    3.19
   5   1  -7    6.38    3.78
   4   1  -7   18.87    4.59
   4   1  -7   16.76    5.14
   3   1  -7   16.37    4.24
   3   1  -7   14.00    4.71
   2   1  -7   19.68    4.05
   2   1  -7   17.98    4.45
   2   1  -7   17.84    4.74
   1   1  -7   43.99    6.31
   1   1  -7   44.06    5.60
   1   1  -7   52.11    6.23
   1   1  -7   48.36    5.56
  -1  -1   7   34.58    5.64
   0   1  -7   46.23    5.97
   0   1  -7   36.28    4.59
   0   1  -7   33.97    5.65
   0   1  -7   36.61    5.54
   0  -1   7   49.42    6.52
  -1   1  -7   23.59    4.79
  -1   1  -7    8.08    3.48
  -1   1  -7   21.66    3.42
  -1   1  -7   19.62    4.30
   1  -1   7   23.89    4.64
  -2   1  -7    5.69    3.24
  -2   1  -7    3.25    2.95
  -2   1  -7   11.73    3.98
  -2   1  -7    8.87    2.28
   2  -1   7    7.78    3.16
  -3   1  -7    2.53    2.84
  -3   1  -7   -3.69    2.15
  -3   1  -7    0.35    1.47
   3  -1   7    3.76    2.74
  -4   1  -7   81.02    8.71
   4  -1   7  101.56    7.65
  -5   1  -7   -4.57    2.18
  -6   1  -7   19.47    5.09
  -7   1  -7   18.69    6.08
  -7   1  -7   17.33    5.26
  -8   1  -7   28.10    6.21
  -8   1  -7   27.40    7.47
  -9   1  -7   18.37    5.27
  -9   1  -7   20.17    7.06
 -10   1  -7    8.13    4.34
 -10   1  -7    6.17    5.10
 -11   1  -7    4.28    5.29
   8   0  -7   11.14    4.98
   7   0  -7   13.55    5.05
   6   0  -7    1.31    3.65
   5   0  -7   -0.44    2.94
   4   0  -7  133.70    9.42
   4   0  -7   95.55   10.78
   3   0  -7   49.56    6.54
   3   0  -7   30.27    5.73
   2   0  -7   19.81    4.88
   2   0  -7   16.73    4.19
   2   0  -7   19.27    4.16
   1   0  -7   16.42    3.82
   1   0  -7   14.23    4.11
   1   0  -7   18.10    3.70
   1   0  -7   14.14    4.44
  -1   0   7   12.82    4.33
   0   0  -7    9.02    4.13
   0   0  -7    6.17    2.84
   0   0  -7    6.92    2.47
   0   0  -7    4.33    2.96
   0   0   7    7.45    3.42
  -1   0  -7   22.16    3.35
  -1   0  -7   24.53    5.09
  -1   0  -7   18.56    4.06
  -1   0  -7   17.72    3.97
   1   0   7   22.04    4.57
   1   0   7   14.07    3.56
  -2   0  -7   43.93    6.51
  -2   0  -7   41.44    5.82
  -2   0  -7   34.32    3.90
  -2   0  -7   24.25    4.63
   2   0   7   32.91    5.18
  -3   0  -7   90.98    5.08
  -3   0  -7   88.03    7.56
  -3   0  -7   81.46    7.19
   3   0   7   85.17    7.05
  -4   0  -7   29.95    5.56
  -4   0  -7   33.37    3.22
   4   0   7   39.73    5.52
  -5   0  -7   38.05    6.35
  -6   0  -7    5.75    3.74
  -7   0  -7    0.01    2.85
  -8   0  -7   32.82    7.87
  -8   0  -7   30.34    6.25
  -9   0  -7    1.89    3.17
  -9   0  -7    3.76    4.19
 -10   0  -7   20.21    7.17
 -10   0  -7    6.81    4.07
 -11   0  -7    9.95    5.45
   8  -1  -7   -2.69    3.48
   7  -1  -7    5.96    4.53
   6  -1  -7    0.14    3.46
   5  -1  -7    4.09    3.67
  -5   1   7   -3.96    7.56
   4  -1  -7   86.01    9.01
   4  -1  -7   94.49   10.51
   3  -1  -7   17.13    4.18
   3  -1  -7   19.54    5.11
   2  -1  -7   39.54    6.08
   2  -1  -7   30.33    4.83
   1  -1  -7   16.53    4.23
   1  -1  -7   19.20    3.67
   1  -1  -7   23.60    4.14
   1  -1  -7   26.45    5.37
  -1   1   7   21.62    4.96
   0  -1  -7   54.81    5.80
   0  -1  -7   51.75    6.15
   0  -1  -7   67.86    7.82
   0  -1  -7   61.55    6.10
   0   1   7   59.25    7.30
  -1  -1  -7   51.15    5.76
  -1  -1  -7   56.64    5.53
  -1  -1  -7   61.91    6.53
  -1  -1  -7   35.59    5.67
   1   1   7   59.66    7.15
   1   1   7   61.54    7.09
  -2  -1  -7   20.05    3.93
  -2  -1  -7   30.30    4.17
  -2  -1  -7   26.12    3.61
  -2  -1  -7   21.95    4.64
  -2  -1  -7   28.51    4.95
   2   1   7   20.51    4.20
  -3  -1  -7   55.40    6.84
  -3  -1  -7   59.72    4.43
  -3  -1  -7   52.48    6.67
  -3  -1  -7   62.06    6.25
  -3  -1  -7   57.92    4.75
   3   1   7   58.84    6.51
  -4  -1  -7   18.45    2.94
  -4  -1  -7   14.02    4.08
   4   1   7   14.57    3.76
  -5  -1  -7    2.35    3.00
   5   1   7    0.61    2.46
  -6  -1  -7   26.90    5.82
  -7  -1  -7    4.47    3.49
  -8  -1  -7   26.18    5.79
  -9  -1  -7   24.41    6.02
  -9  -1  -7   15.43    6.16
 -10  -1  -7   -1.00    2.94
 -10  -1  -7    2.48    4.32
 -11  -1  -7    8.23    5.28
 -11  -1  -7    6.19    4.10
   8  -2  -7   10.12    4.99
   7  -2  -7   -1.89    3.53
   6  -2  -7   -0.60    3.38
  -6   2   7   -8.28    8.37
   5  -2  -7   40.61    6.74
  -5   2   7   26.31   10.12
   4  -2  -7    0.62    2.91
   3  -2  -7   45.09    6.14
   3  -2  -7   49.77    7.29
   2  -2  -7   -3.13    2.28
   2  -2  -7    3.40    2.63
   1  -2  -7    5.69    2.38
   1  -2  -7    4.13    3.00
   1  -2  -7    6.67    3.17
   1  -2  -7    5.04    4.23
   1  -2  -7    7.19    2.66
  -1   2   7    7.66    3.94
   0  -2  -7   47.01    5.35
   0  -2  -7   56.58    6.13
   0  -2  -7   54.62    5.50
   0  -2  -7   44.08    5.25
   0  -2  -7   33.72    6.00
   0   2   7   68.83    7.82
  -1  -2  -7   23.80    4.03
  -1  -2  -7   15.04    3.23
  -1  -2  -7   19.23    3.69
  -1  -2  -7   14.12    3.65
  -1  -2  -7   16.54    4.59
   1   2   7   18.06    4.36
   1   2   7   16.41    4.15
  -2  -2  -7   25.65    3.87
  -2  -2  -7   22.29    3.73
  -2  -2  -7   21.49    3.68
  -2  -2  -7   23.58    5.07
  -2  -2  -7   22.85    4.42
   2   2   7   31.76    5.28
  -3  -2  -7    2.75    2.62
  -3  -2  -7    3.73    2.13
  -3  -2  -7    4.21    2.99
  -3  -2  -7   -1.16    1.92
  -3  -2  -7    5.21    3.24
   3   2   7    6.79    2.93
  -4  -2  -7   13.92    4.13
  -4  -2  -7   13.96    2.92
  -4  -2  -7   12.07    3.63
   4   2   7   11.45    3.39
  -5  -2  -7    1.02    2.00
  -5  -2  -7    0.16    2.82
   5   2   7   -0.17    2.34
  -6  -2  -7  102.43    9.13
  -7  -2  -7   31.69    6.31
  -8  -2  -7   23.27    5.90
  -9  -2  -7   17.51    5.32
 -10  -2  -7    5.62    4.11
 -10  -2  -7    3.17    4.45
 -11  -2  -7   22.61    7.49
 -11  -2  -7   11.78    4.91
   8  -3  -7   -1.86    3.52
   7  -3  -7    4.38    3.97
  -7   3   7  -22.18    8.26
   6  -3  -7  101.68   10.66
   5  -3  -7    4.35    3.50
  -5   3   7   -8.07    7.65
   4  -3  -7    6.70    3.46
   3  -3  -7    1.32    2.72
   2  -3  -7   -2.57    2.01
   2  -3  -7   -0.20    2.01
   2  -3  -7    0.07    2.49
   2  -3  -7   -2.06    3.43
   1  -3  -7  131.43   10.46
   1  -3  -7  136.82    9.07
   1  -3  -7  126.89    8.46
   1  -3  -7  139.33    7.34
   1  -3  -7  126.28    7.53
  -1   3   7  118.27    9.80
   0  -3  -7  137.41    8.06
   0  -3  -7  135.14    8.34
   0  -3  -7  149.09    8.81
   0  -3  -7  147.18    8.02
   0  -3  -7  119.28   10.30
   0   3   7  142.10   10.10
  -1  -3  -7  149.48    8.15
  -1  -3  -7  155.90    9.10
  -1  -3  -7  147.11    8.40
  -1  -3  -7  154.21   11.14
  -1  -3  -7  139.61    8.27
   1   3   7  152.82   10.19
   1   3   7  152.03   10.31
   1   3   7  148.62    8.81
  -2  -3  -7   14.16    3.22
  -2  -3  -7   12.28    3.50
  -2  -3  -7   14.35    2.94
  -2  -3  -7   16.73    3.34
  -2  -3  -7   19.45    5.18
   2   3   7   16.87    3.83
   2   3   7   10.44    3.89
  -3  -3  -7    2.39    2.70
  -3  -3  -7    3.39    2.40
  -3  -3  -7    8.26    2.69
  -3  -3  -7    4.87    3.61
  -3  -3  -7    0.75    1.86
   3   3   7    1.69    2.75
  -4  -3  -7   -2.43    2.39
  -4  -3  -7    0.92    2.51
  -4  -3  -7    5.48    2.49
   4   3   7    1.19    2.45
  -5  -3  -7    1.13    2.94
  -5  -3  -7   -1.90    1.99
   5   3   7    1.70    2.45
  -6  -3  -7   60.30    8.19
  -7  -3  -7    1.99    3.47
  -8  -3  -7    4.98    3.83
  -9  -3  -7    7.83    4.38
 -10  -3  -7    4.02    4.09
 -10  -3  -7    4.81    4.66
 -11  -3  -7   16.95    6.84
 -11  -3  -7   20.18    6.09
   7  -4  -7   24.98    6.03
  -7   4   7    1.24   10.76
   6  -4  -7   12.16    4.42
  -6   4   7   -5.55    9.64
   5  -4  -7   41.47    6.78
   4  -4  -7    0.36    2.92
   3  -4  -7    2.23    3.08
   3  -4  -7    2.03    2.35
   2  -4  -7    9.27    3.56
   2  -4  -7    4.16    4.27
   2  -4  -7    0.94    2.42
   1  -4  -7   45.63    7.28
   1  -4  -7   70.64    5.66
   1  -4  -7   58.74    6.44
   1  -4  -7   65.42    6.86
  -1   4   7   54.34    7.48
   0  -4  -7   -0.49    4.33
   0  -4  -7    1.29    2.40
   0  -4  -7    4.79    2.85
   0  -4  -7    5.43    2.60
   0  -4  -7    4.95    2.79
   0   4   7   -0.07    3.40
  -1  -4  -7   30.95    4.72
  -1  -4  -7   32.54    4.04
  -1  -4  -7   39.35    7.22
  -1  -4  -7   38.86    5.26
  -1  -4  -7   35.50    4.77
   1   4   7   22.53    5.03
   1   4   7   34.14    4.56
   1   4   7   29.78    5.51
  -2  -4  -7    3.72    2.60
  -2  -4  -7    1.28    2.38
  -2  -4  -7   -1.21    3.41
  -2  -4  -7   -0.31    2.19
  -2  -4  -7    0.06    1.65
   2   4   7   -0.64    2.70
  -3  -4  -7    1.80    1.82
  -3  -4  -7    4.22    2.52
  -3  -4  -7    3.78    3.57
  -3  -4  -7    0.00    2.30
   3   4   7    0.81    2.71
  -4  -4  -7    2.73    3.05
  -4  -4  -7    6.33    3.69
  -4  -4  -7    4.65    2.76
   4   4   7    6.11    2.95
  -5  -4  -7   44.50    7.05
  -5  -4  -7   51.20    5.49
   5   4   7   33.83    4.49
  -6  -4  -7   35.26    6.52
  -6  -4  -7   33.20    4.55
  -7  -4  -7   18.79    5.64
  -8  -4  -7    0.33    3.23
  -9  -4  -7    4.24    4.01
 -10  -4  -7   16.26    5.74
 -11  -4  -7   -0.78    3.70
 -11  -4  -7    9.69    5.58
   7  -5  -7   11.81    4.71
  -7   5   7   -4.17   11.61
   6  -5  -7    1.10    3.32
  -6   5   7  -14.74    8.68
   5  -5  -7    1.96    3.27
   4  -5  -7    0.13    2.96
   4  -5  -7    6.42    2.83
   3  -5  -7    3.36    2.64
   3  -5  -7    4.45    3.42
   2  -5  -7   34.80    5.63
   2  -5  -7   17.47    3.66
   2  -5  -7   19.74    5.74
   1  -5  -7   18.07    3.92
   1  -5  -7   21.14    6.41
   1  -5  -7   10.92    3.69
  -1   5   7   11.05    5.17
   0  -5  -7   35.14    5.35
   0  -5  -7   30.62    4.61
   0  -5  -7   23.36    6.58
   0  -5  -7   26.92    4.62
   0   5   7   29.25    5.89
  -1  -5  -7   14.01    5.79
  -1  -5  -7   19.94    3.98
  -1  -5  -7   22.04    4.28
  -1  -5  -7   29.20    4.80
   1   5   7   19.67    4.78
  -2  -5  -7    7.89    3.14
  -2  -5  -7    8.24    3.30
  -2  -5  -7   10.35    4.79
  -2  -5  -7    5.94    3.11
   2   5   7    3.31    3.58
  -3  -5  -7   11.86    4.63
  -3  -5  -7   14.68    4.17
  -3  -5  -7   15.55    3.77
   3   5   7   19.57    4.56
  -4  -5  -7   23.10    5.12
  -4  -5  -7   22.35    4.25
   4   5   7   20.82    4.31
  -5  -5  -7   58.01    8.06
  -5  -5  -7   57.38    6.14
   5   5   7   41.94    5.06
  -6  -5  -7    2.60    2.88
  -6  -5  -7   -0.68    2.73
  -7  -5  -7    8.45    4.50
  -8  -5  -7    2.27    3.62
  -9  -5  -7    1.20    3.98
 -10  -5  -7   34.43    7.83
 -11  -5  -7   18.80    7.29
 -11  -5  -7   22.40    6.97
   7  -6  -7    4.97    4.28
  -7   6   7  -16.38   10.13
   6  -6  -7    8.72    4.27
   5  -6  -7    2.17    3.44
   4  -6  -7    4.43    3.35
   4  -6  -7    0.04    2.55
   3  -6  -7   37.95    5.33
   3  -6  -7   30.55    5.73
   2  -6  -7    4.50    3.14
   2  -6  -7    0.14    3.04
   1  -6  -7   26.40    5.34
   1  -6  -7   33.51    5.15
  -1   6   7   44.87    7.82
   0  -6  -7    2.67    2.58
   0  -6  -7    6.67    5.41
   0  -6  -7    7.64    3.60
   0   6   7    9.92    4.80
  -1  -6  -7   14.11    4.06
  -1  -6  -7   18.40    4.11
  -1  -6  -7   14.47    3.86
  -1  -6  -7   11.88    5.77
   1   6   7   12.81    4.52
  -2  -6  -7   17.69    4.31
  -2  -6  -7   20.40    6.31
  -2  -6  -7   17.58    4.08
   2   6   7    9.61    4.24
  -3  -6  -7    0.60    2.59
  -3  -6  -7   -1.06    2.58
  -3  -6  -7    2.67    4.39
   3   6   7   -1.48    2.71
  -4  -6  -7   22.03    4.68
  -4  -6  -7   12.09    4.37
   4   6   7   14.77    3.89
  -5  -6  -7    3.48    3.55
  -5  -6  -7   -0.07    2.86
   5   6   7    2.28    2.63
  -6  -6  -7    6.94    3.19
  -6  -6  -7    7.92    4.14
  -7  -6  -7    3.27    3.61
  -7  -6  -7   -1.46    2.65
  -8  -6  -7    8.06    4.32
  -9  -6  -7   46.86    9.18
 -10  -6  -7    5.23    4.40
 -11  -6  -7   16.68    6.14
   6  -7  -7   22.36    5.96
   5  -7  -7    2.07    2.87
   5  -7  -7   -1.55    3.05
   4  -7  -7    9.66    3.54
   4  -7  -7   18.36    5.27
   3  -7  -7   16.04    4.11
   3  -7  -7   28.43    6.03
   2  -7  -7   13.94    4.66
   2  -7  -7   20.96    4.68
   1  -7  -7   11.09    4.17
   1  -7  -7    3.28    3.13
  -1   7   7    9.02    4.94
   0  -7  -7    7.78    5.69
   0  -7  -7    3.59    3.05
   0  -7  -7    5.03    3.50
   0   7   7   11.52    5.11
  -1  -7  -7   18.84    4.82
  -1  -7  -7   23.98    4.76
  -1  -7  -7   23.59    7.42
  -1  -7  -7   17.62    4.03
   1   7   7   14.06    4.83
  -2  -7  -7   -0.46    2.43
  -2  -7  -7    5.46    3.36
  -2  -7  -7   -4.60    4.43
   2   7   7    4.35    3.55
  -3  -7  -7   43.04    6.22
  -3  -7  -7   33.41    7.22
  -3  -7  -7   42.53    6.56
   3   7   7   47.20    6.83
  -4  -7  -7   61.81    7.22
  -4  -7  -7   81.54    9.39
   4   7   7   76.07    6.93
  -5  -7  -7    4.21    3.13
  -5  -7  -7    1.96    3.21
   5   7   7    1.26    2.50
  -6  -7  -7    3.59    3.07
  -6  -7  -7   -0.45    3.14
  -7  -7  -7   -0.56    3.55
  -7  -7  -7    1.11    3.11
  -8  -7  -7   10.59    5.21
  -9  -7  -7    7.18    4.79
 -10  -7  -7    6.50    5.02
   6  -8  -7   -5.50    3.20
   5  -8  -7    1.26    3.26
   5  -8  -7   -2.31    3.53
   4  -8  -7   50.67    6.72
   4  -8  -7   52.00    7.85
   3  -8  -7    7.51    3.77
   3  -8  -7    2.71    3.96
   2  -8  -7    9.71    3.59
   2  -8  -7   29.29    6.13
   1  -8  -7    0.34    3.23
   1  -8  -7   -2.73    2.67
  -1   8   7    1.19    4.22
   0  -8  -7   41.09    6.66
   0  -8  -7   32.78    5.57
   0   8   7   42.66    8.05
  -1  -8  -7   -0.22    5.35
  -1  -8  -7    5.68    3.70
  -1  -8  -7    8.87    3.44
   1   8   7    4.91    4.14
  -2  -8  -7   -0.96    3.06
  -2  -8  -7    5.43    3.10
  -2  -8  -7    0.10    5.56
   2   8   7    3.59    3.55
  -3  -8  -7   16.95    4.78
  -3  -8  -7   12.67    4.11
   3   8   7    9.54    3.66
  -4  -8  -7    5.72    3.59
  -4  -8  -7   -2.69    2.86
   4   8   7   -1.07    2.71
  -5  -8  -7    0.80    3.10
  -5  -8  -7    5.05    3.52
   5   8   7    1.18    2.71
  -6  -8  -7    3.82    3.61
  -6  -8  -7   -1.91    2.91
   6   8   7    2.51    1.40
  -7  -8  -7    2.49    3.64
  -7  -8  -7    7.70    3.97
  -8  -8  -7   12.60    5.48
  -9  -8  -7    5.60    4.72
 -10  -8  -7   -0.63    4.14
   5  -9  -7   10.01    4.08
   5  -9  -7    7.38    4.60
   4  -9  -7    2.73    3.41
   4  -9  -7    4.62    4.49
   3  -9  -7    7.66    4.44
   3  -9  -7    4.88    3.59
   2  -9  -7    6.71    4.05
   2  -9  -7    8.81    4.61
   1  -9  -7    6.94    4.07
   1  -9  -7   11.50    4.32
   0  -9  -7   -2.63    3.05
   0  -9  -7    0.08    3.21
   0   9   7    0.19    4.28
  -1  -9  -7    7.11    3.96
   1   9   7    4.04    4.45
  -2  -9  -7   12.48    6.86
  -2  -9  -7   25.16    5.14
  -2  -9  -7   22.93    5.41
   2   9   7   13.16    4.88
  -3  -9  -7    3.74    3.59
  -3  -9  -7    6.46    3.41
   3   9   7    9.74    4.19
  -4  -9  -7    2.83    3.39
  -4  -9  -7    7.99    4.01
   4   9   7    3.08    3.38
  -5  -9  -7    0.80    3.12
  -5  -9  -7    1.88    3.17
   5   9   7    0.99    2.84
  -6  -9  -7    3.96    3.55
  -6  -9  -7    0.40    3.00
  -7  -9  -7    6.99    4.01
  -7  -9  -7    7.03    4.34
  -8  -9  -7    1.44    3.95
  -8  -9  -7    5.42    4.03
  -9  -9  -7   12.30    5.68
   4 -10  -7   -2.36    3.50
   4 -10  -7    3.51    4.59
   3 -10  -7    4.69    4.05
   3 -10  -7   -2.57    3.55
   2 -10  -7    0.07    3.73
   2 -10  -7   -4.79    3.08
   1 -10  -7    2.83    3.72
   1 -10  -7   -0.86    3.85
   0 -10  -7    4.57    4.00
   0  10   7   -2.88    4.25
  -1 -10  -7    4.47    3.83
   1  10   7    5.89    4.61
  -2 -10  -7   12.17    4.61
   2  10   7   14.72    5.34
  -3 -10  -7   -1.48    3.04
   3  10   7    1.78    3.60
  -4 -10  -7    8.66    4.27
   4  10   7    2.93    3.52
  -5 -10  -7    9.51    4.59
  -5 -10  -7    6.71    4.15
   5  10   7    6.85    3.59
  -6 -10  -7   20.38    5.91
  -6 -10  -7   11.22    4.41
  -7 -10  -7    9.11    4.46
  -7 -10  -7   10.09    4.99
  -8 -10  -7    1.69    3.78
  -8 -10  -7    3.92    4.22
  -9 -10  -7    7.26    4.98
   3 -11  -7   -4.26    4.14
   3 -11  -7    7.16    4.68
   2 -11  -7    0.06    3.65
   2 -11  -7   -1.95    3.72
   1 -11  -7   10.15    4.49
   1 -11  -7   16.68    5.54
   0 -11  -7    2.48    4.26
   0  11   7   -2.84    4.49
  -1 -11  -7   36.94    7.30
   1  11   7   18.85    6.53
  -2 -11  -7   -4.52    3.00
   2  11   7    0.47    4.21
  -3 -11  -7    2.06    3.89
   3  11   7    3.06    4.14
  -4 -11  -7    2.14    3.79
   4  11   7    0.28    3.44
  -5 -11  -7    0.44    3.57
   5  11   7   -0.31    3.28
  -6 -11  -7   27.55    6.24
  -6 -11  -7   22.03    6.34
  -7 -11  -7    0.01    4.04
  -7 -11  -7    1.07    3.50
  -8 -11  -7    8.02    4.66
  -8 -11  -7   17.77    6.35
   2 -12  -7    4.36    5.51
   2 -12  -7    3.12    4.67
   1 -12  -7    5.42    4.90
   0 -12  -7   35.22    7.60
   0  12   7   15.09    6.47
  -1 -12  -7    2.99    4.39
   1  12   7   -1.75    4.79
  -2 -12  -7    2.22    4.09
   2  12   7    3.27    4.60
  -3 -12  -7    6.94    4.86
   3  12   7   -2.89    3.52
  -4 -12  -7    0.95    4.01
   4  12   7    0.35    3.66
  -5 -12  -7    0.72    3.82
   5  12   7    2.74    3.80
  -6 -12  -7    4.14    4.43
  -7 -12  -7    1.99    4.46
  -7 -12  -7    3.76    4.65
   0 -13  -7   10.57    5.66
   0  13   7    6.65    6.71
  -1 -13  -7    3.07    4.66
  -2 -13  -7   -1.32    4.06
  -3 -13  -7    4.55    4.56
  -4 -13  -7   16.55    5.53
  -5 -13  -7    5.08    4.87
   1  12  -8   18.15    7.85
   0  12  -8    9.04    6.92
  -1  12  -8    4.69    6.27
  -2  12  -8   -8.96    5.02
  -3  12  -8    1.04    6.27
   3  11  -8   -2.99    4.79
   3  11  -8    5.35    4.57
   2  11  -8    5.41    4.23
   2  11  -8   12.51    6.74
   1  11  -8    7.71    6.30
   0  11  -8   -0.41    5.56
  -1  11  -8    1.94    5.62
  -2  11  -8   -1.56    5.27
  -3  11  -8    6.94    6.78
  -4  11  -8   -2.88    5.87
  -5  11  -8   -7.66    5.50
   4  10  -8   12.32    4.99
   4  10  -8   14.40    6.47
   3  10  -8   -1.44    4.72
   3  10  -8    5.14    4.32
   2  10  -8    9.25    6.02
   2  10  -8    4.97    4.14
   1  10  -8    1.01    5.05
   1  10  -8    0.95    3.38
   0  10  -8   12.49    6.64
  -1  10  -8    1.12    5.56
  -2  10  -8   17.48    7.38
  -3  10  -8   -0.28    5.45
  -4  10  -8   -4.96    5.15
  -5  10  -8    7.28    6.88
  -6  10  -8    2.92    6.39
   5   9  -8   15.94    6.84
   5   9  -8   17.57    5.85
   4   9  -8   13.18    5.09
   4   9  -8    6.64    5.42
   3   9  -8    4.02    3.55
   3   9  -8   -0.75    4.65
   2   9  -8   -0.07    5.09
   2   9  -8    4.47    3.39
   1   9  -8   -6.27    4.11
   1   9  -8   -4.82    2.47
   0   9  -8    9.82    5.96
   0   9  -8   15.01    4.14
  -1   9  -8   10.83    6.21
  -2   9  -8   17.05    6.65
  -3   9  -8   17.19    7.15
  -4   9  -8   -8.56    4.13
  -5   9  -8    7.04    6.25
  -6   9  -8   48.41   10.75
  -7   9  -8   23.23    8.13
   6   8  -8   17.63    5.85
   5   8  -8    0.55    4.78
   5   8  -8    3.99    3.78
   4   8  -8    2.30    3.71
   4   8  -8    3.41    4.88
   3   8  -8    4.14    3.40
   3   8  -8    2.52    4.87
   2   8  -8    6.06    3.80
   2   8  -8    0.97    4.72
   1   8  -8    6.55    5.43
   1   8  -8   12.02    4.17
   0   8  -8    6.31    5.17
   0   8  -8    9.05    3.53
  -1   8  -8   20.12    6.86
  -2   8  -8   -5.23    4.34
  -3   8  -8   17.34    7.23
  -4   8  -8    3.62    5.31
  -5   8  -8    3.25    5.58
  -6   8  -8   81.03   11.93
  -7   8  -8   -5.23    5.10
  -8   8  -8   12.14    7.39
   8  -8   8    5.92    4.12
   6   7  -8   22.40    6.25
   5   7  -8    6.36    4.11
   4   7  -8   -2.34    2.71
   4   7  -8   -1.61    4.41
   3   7  -8    5.18    3.58
   3   7  -8    9.56    5.46
   2   7  -8    1.96    4.65
   2   7  -8    0.95    2.80
   1   7  -8    1.30    4.65
   1   7  -8   -0.21    2.76
   0   7  -8   34.22    7.73
   0   7  -8   33.91    5.26
  -1   7  -8    0.08    2.26
  -1   7  -8   -0.19    4.48
  -2   7  -8   37.53    8.09
  -3   7  -8   -3.81    4.56
  -4   7  -8    6.55    5.83
  -5   7  -8   45.49    9.10
  -6   7  -8    5.32    5.28
  -7   7  -8    2.15    5.28
  -7   7  -8   -3.53    4.59
  -8   7  -8   12.82    7.09
  -8   7  -8   -0.07    5.10
   8  -7   8    0.42    3.16
  -9   7  -8    9.34    7.04
   7   6  -8   10.77    4.93
   6   6  -8    0.27    3.37
   5   6  -8    0.61    3.46
   4   6  -8    3.24    3.58
   4   6  -8    3.90    4.46
   3   6  -8   -2.44    2.61
   3   6  -8   -1.44    4.14
   2   6  -8    5.44    5.06
   2   6  -8    8.50    3.69
   1   6  -8   12.50    3.84
   1   6  -8    5.84    4.72
   0   6  -8   13.94    5.92
   0   6  -8   19.18    4.83
   0   6  -8   10.88    5.45
   0   6  -8   23.54    4.50
  -1   6  -8    0.40    4.60
  -1   6  -8    3.95    2.60
  -1   6  -8   -0.53    4.63
  -2   6  -8   -0.44    4.38
  -2   6  -8    5.37    5.21
   2  -6   8    0.75    3.20
  -3   6  -8   24.76    6.88
  -4   6  -8   18.72    6.31
  -5   6  -8    7.87    4.91
  -5   6  -8   -0.63    4.25
  -6   6  -8    0.30    4.42
  -6   6  -8    3.98    4.91
  -7   6  -8   15.75    6.55
  -7   6  -8    7.88    5.34
  -8   6  -8   -3.99    4.46
  -8   6  -8   12.78    6.39
   8  -6   8   -0.24    2.75
  -9   6  -8    9.22    6.17
  -9   6  -8   25.26    8.22
   7   5  -8    0.15    3.40
   6   5  -8    4.06    3.80
   5   5  -8   -0.90    3.17
   4   5  -8   10.45    4.12
   3   5  -8   37.51    7.29
   3   5  -8   18.00    4.58
   2   5  -8    8.90    5.18
   2   5  -8    7.53    3.41
   1   5  -8  101.21    7.85
   1   5  -8  118.71   12.14
   1   5  -8   84.94   10.05
   0   5  -8    7.53    4.37
   0   5  -8    6.23    3.09
   0   5  -8    4.09    4.71
   0   5  -8    7.24    4.54
  -1   5  -8   27.50    6.10
  -1   5  -8   13.58    3.34
  -1   5  -8   21.83    6.54
  -1   5  -8   12.66    5.58
  -2   5  -8    0.50    4.33
  -2   5  -8    8.44    4.88
  -2   5  -8    7.07    4.19
   2  -5   8    1.61    3.30
  -3   5  -8   -2.61    3.86
  -3   5  -8    0.92    3.25
  -4   5  -8   87.00   10.60
  -4   5  -8   73.16    9.96
  -5   5  -8    0.64    3.92
  -5   5  -8   -0.72    3.68
  -6   5  -8    7.98    5.28
  -6   5  -8    9.00    5.07
  -7   5  -8   21.27    6.53
  -7   5  -8   20.02    7.04
  -8   5  -8   -3.87    3.86
  -8   5  -8    1.95    4.59
   8  -5   8    0.69    2.55
  -9   5  -8   11.27    5.99
  -9   5  -8   13.36    6.39
 -10   5  -8   18.26    7.88
   7   4  -8    1.08    3.93
   6   4  -8    4.46    4.01
   5   4  -8   12.30    4.62
   4   4  -8    6.37    3.78
   3   4  -8   -0.32    2.57
   3   4  -8   11.85    5.57
   2   4  -8   22.95    4.79
   2   4  -8   37.87    6.96
   2   4  -8   36.57    7.17
   1   4  -8   63.31    8.45
   1   4  -8   52.02    6.34
   1   4  -8   52.36    8.17
   0   4  -8   38.70    6.50
   0   4  -8   50.72    8.10
   0   4  -8   35.13    5.12
   0   4  -8   29.60    6.52
  -1   4  -8   -4.37    3.53
  -1   4  -8   12.85    4.71
  -1   4  -8    3.50    2.38
  -1   4  -8    1.32    3.99
   1  -4   8    6.69    3.82
  -2   4  -8   -3.89    3.56
  -2   4  -8   -4.04    3.55
  -2   4  -8    1.77    2.04
  -2   4  -8   -1.06    3.11
   2  -4   8    1.31    3.23
  -3   4  -8  111.77   10.13
  -3   4  -8  116.43    9.83
  -3   4  -8  123.21   10.30
   3  -4   8  126.93    9.91
  -4   4  -8   48.22    7.70
  -4   4  -8   32.28    6.72
  -5   4  -8   28.46    6.67
  -5   4  -8   43.66    7.76
  -6   4  -8    1.91    4.22
  -6   4  -8   12.43    5.37
  -7   4  -8    5.76    4.59
  -7   4  -8    2.34    4.01
  -8   4  -8   12.64    5.97
  -8   4  -8    6.78    5.04
   8  -4   8    2.36    2.15
  -9   4  -8    3.27    4.95
  -9   4  -8    1.04    4.41
 -10   4  -8   10.15    6.20
   7   3  -8   -0.21    3.57
   6   3  -8    5.85    4.26
   5   3  -8    9.66    4.26
   4   3  -8   26.37    5.41
   3   3  -8   -1.79    3.24
   3   3  -8   -2.01    2.56
   3   3  -8   -3.69    3.71
   2   3  -8   58.46    8.23
   2   3  -8   45.68    7.18
   2   3  -8   38.58    5.76
   1   3  -8   20.16    5.48
   1   3  -8   24.77    5.83
   1   3  -8   23.45    3.82
   1   3  -8   32.69    5.12
   0   3  -8    6.32    4.28
   0   3  -8   11.34    4.87
   0   3  -8    1.96    2.55
   0   3  -8    8.66    4.66
  -1   3  -8   87.49    6.22
  -1   3  -8   78.02    9.23
  -1   3  -8   91.49    9.99
  -1   3  -8   94.69    8.71
   1  -3   8  108.20    8.74
  -2   3  -8    5.24    4.13
  -2   3  -8    8.91    4.12
  -2   3  -8    5.24    2.33
  -2   3  -8    4.56    4.27
   2  -3   8   -2.87    2.38
  -3   3  -8   56.30    7.91
  -3   3  -8   77.04    7.94
   3  -3   8   62.52    7.49
  -4   3  -8   -0.03    3.50
   4  -3   8   -1.36    2.69
  -5   3  -8    4.76    4.25
  -5   3  -8    5.36    4.16
  -6   3  -8    0.30    3.69
  -6   3  -8   -0.73    3.43
  -7   3  -8   -0.27    3.60
  -7   3  -8    4.92    4.17
  -8   3  -8   12.20    5.13
  -8   3  -8   22.74    6.96
  -9   3  -8   18.99    5.96
  -9   3  -8   20.10    6.80
 -10   3  -8    0.53    4.81
 -10   3  -8    6.71    5.10
   7   2  -8   -5.06    2.97
   6   2  -8    0.78    3.64
   5   2  -8   64.97    8.49
   4   2  -8   25.77    5.61
   3   2  -8    2.63    3.19
   3   2  -8   -0.45    3.38
   2   2  -8   -3.58    3.29
   2   2  -8    5.39    3.82
   2   2  -8   -3.10    2.02
   1   2  -8    8.18    3.14
   1   2  -8    9.59    4.40
   1   2  -8   11.33    4.31
   1   2  -8    9.88    3.83
   0   2  -8  156.73   10.70
   0   2  -8  122.97    9.42
   0   2  -8  130.62    8.22
   0   2  -8  124.93   10.23
   0  -2   8  148.33   10.27
  -1   2  -8    5.24    3.93
  -1   2  -8   -1.95    1.88
  -1   2  -8    2.90    3.64
  -1   2  -8    1.53    3.39
   1  -2   8   -0.11    2.95
  -2   2  -8  101.79    9.22
  -2   2  -8  112.47    9.03
  -2   2  -8  116.99    6.58
  -2   2  -8   84.67    9.21
   2  -2   8  108.71    8.69
  -3   2  -8    0.54    3.41
  -3   2  -8    3.52    3.67
   3  -2   8    5.12    3.47
  -4   2  -8   35.62    6.58
   4  -2   8   33.99    5.84
  -5   2  -8    0.34    3.38
  -6   2  -8    0.92    3.59
  -7   2  -8    7.69    4.83
  -7   2  -8    3.11    4.10
  -8   2  -8   18.88    5.55
  -8   2  -8   24.24    7.10
  -9   2  -8   28.48    6.88
  -9   2  -8   24.44    7.66
 -10   2  -8    6.71    4.54
 -10   2  -8    7.91    5.42
 -11   2  -8    8.81    6.40
   7   1  -8    3.09    3.74
   6   1  -8    2.75    3.66
   5   1  -8    8.96    4.22
   4   1  -8   69.84    8.21
   3   1  -8    3.57    3.14
   3   1  -8    0.35    3.62
   2   1  -8    4.95    3.21
   2   1  -8    5.74    3.67
   2   1  -8   10.53    4.37
   1   1  -8   13.82    4.65
   1   1  -8   29.48    4.85
   1   1  -8   26.62    4.98
   1   1  -8   21.06    5.02
   0   1  -8   11.55    4.14
   0   1  -8   13.97    3.56
   0   1  -8    9.94    4.67
   0   1  -8   12.33    4.23
   0  -1   8   12.14    4.33
  -1   1  -8   86.02    6.19
  -1   1  -8   90.52    7.58
  -1   1  -8   76.82    8.04
  -1   1  -8   96.48    9.50
   1  -1   8  100.09    8.19
  -2   1  -8  133.86   10.25
  -2   1  -8  112.10    6.69
  -2   1  -8  125.21    9.22
  -2   1  -8  116.75    9.39
   2  -1   8  116.88    9.01
  -3   1  -8   81.03    5.10
  -3   1  -8   76.22    8.36
  -3   1  -8   79.43    8.69
   3  -1   8   84.47    8.99
  -4   1  -8    7.92    3.98
  -4   1  -8    4.53    3.61
   4  -1   8    0.68    2.77
  -5   1  -8    0.58    3.12
  -6   1  -8    4.70    3.74
  -7   1  -8    3.35    3.77
  -8   1  -8   11.25    5.25
  -8   1  -8    7.43    4.32
  -9   1  -8   -0.17    3.44
  -9   1  -8    6.32    4.72
 -10   1  -8   -1.03    3.46
 -10   1  -8    3.19    4.46
 -11   1  -8   11.39    4.97
 -11   1  -8    9.87    6.15
   7   0  -8    2.42    3.94
   6   0  -8   10.39    4.79
   5   0  -8    6.94    4.15
   4   0  -8   26.98    5.74
   3   0  -8    2.45    3.07
   3   0  -8    9.62    4.24
   2   0  -8   11.26    3.78
   2   0  -8    9.03    4.20
   1   0  -8  123.70    8.31
   1   0  -8  130.54    9.89
   1   0  -8  129.48    8.50
   1   0  -8  114.70    9.30
   0   0  -8   34.77    5.39
   0   0  -8   29.91    5.46
   0   0  -8   35.27    4.92
   0   0  -8   14.33    5.10
   0   0   8   34.78    6.16
  -1   0  -8   28.42    5.88
  -1   0  -8   38.44    5.83
  -1   0  -8   50.67    5.44
  -1   0  -8   43.82    6.12
   1   0   8   36.64    6.08
  -2   0  -8   -0.85    3.11
  -2   0  -8    0.21    1.76
  -2   0  -8    0.67    3.28
  -2   0  -8   -1.17    2.78
   2   0   8    1.02    2.84
  -3   0  -8   91.20    7.97
  -3   0  -8   89.57    7.73
  -3   0  -8   91.79    5.60
  -3   0  -8   87.10    8.23
   3   0   8  101.86    8.18
  -4   0  -8   18.21    4.67
  -4   0  -8   10.01    3.99
   4   0   8   13.98    4.22
  -5   0  -8    7.37    3.76
   5   0   8   10.59    3.58
  -6   0  -8   15.98    4.87
  -7   0  -8    1.14    3.34
  -8   0  -8   25.20    6.17
  -9   0  -8   11.45    5.86
  -9   0  -8    3.93    3.84
 -10   0  -8    4.44    3.92
 -10   0  -8   12.58    6.16
 -11   0  -8    7.56    4.86
 -11   0  -8    8.52    6.06
   7  -1  -8    5.47    4.54
   6  -1  -8    8.79    4.70
   5  -1  -8    3.36    3.52
   4  -1  -8    8.07    3.84
   3  -1  -8   25.74    5.45
   3  -1  -8   29.15    6.25
   2  -1  -8   60.51    7.05
   2  -1  -8   54.06    7.51
   1  -1  -8    0.11    2.73
   1  -1  -8    1.53    4.33
   1  -1  -8   -0.77    2.54
   1  -1  -8   -0.84    2.24
   0  -1  -8  147.89    9.77
   0  -1  -8  113.55   10.15
   0  -1  -8  129.10    8.25
   0  -1  -8  130.56    8.16
   0   1   8  129.05    9.90
  -1  -1  -8   -1.45    3.61
  -1  -1  -8    1.56    2.24
  -1  -1  -8    2.26    2.74
  -1  -1  -8   -1.82    2.41
   1   1   8   -0.62    2.82
  -2  -1  -8   48.19    6.03
  -2  -1  -8   41.50    4.89
  -2  -1  -8   29.18    5.68
  -2  -1  -8   41.54    6.02
   2   1   8   34.94    5.62
  -3  -1  -8   43.06    4.76
  -3  -1  -8   52.65    7.59
  -3  -1  -8   46.83    6.81
  -3  -1  -8   53.19    6.52
   3   1   8   51.25    6.92
  -4  -1  -8   10.15    4.13
  -4  -1  -8    4.65    2.37
  -4  -1  -8    3.06    3.31
   4   1   8    9.59    3.53
  -5  -1  -8   41.02    6.67
   5   1   8   42.12    5.67
  -6  -1  -8    2.54    3.29
  -7  -1  -8   37.00    6.83
  -8  -1  -8    6.31    3.98
  -9  -1  -8   -1.48    3.17
 -10  -1  -8    7.08    5.13
 -10  -1  -8    1.81    3.60
 -11  -1  -8   10.26    5.67
 -11  -1  -8   10.03    4.73
   7  -2  -8    7.01    4.47
   6  -2  -8    4.47    4.20
   5  -2  -8    8.34    4.22
   4  -2  -8   10.27    4.06
   3  -2  -8    3.96    3.38
   3  -2  -8    0.08    2.82
   2  -2  -8   11.16    4.14
   2  -2  -8   12.60    3.92
   1  -2  -8   33.42    6.60
   1  -2  -8   17.87    4.18
   1  -2  -8   22.97    4.91
   0  -2  -8   -1.29    2.04
   0  -2  -8   -1.73    3.95
   0  -2  -8    0.69    2.46
   0  -2  -8   -0.83    2.12
   0  -2  -8   -1.84    2.40
   0   2   8    0.99    3.19
  -1  -2  -8   76.31    6.95
  -1  -2  -8   66.58    6.91
  -1  -2  -8   57.51    6.22
  -1  -2  -8   59.77    6.75
  -1  -2  -8   72.78    9.16
   1   2   8   71.01    8.39
  -2  -2  -8   -2.18    2.08
  -2  -2  -8   -2.35    2.17
  -2  -2  -8   -1.55    2.07
  -2  -2  -8   -1.79    2.37
  -2  -2  -8    2.97    3.86
   2   2   8    0.01    2.95
  -3  -2  -8   73.15    6.96
  -3  -2  -8   67.01    5.33
  -3  -2  -8   45.93    6.93
  -3  -2  -8   66.95    7.78
  -3  -2  -8   73.35    6.24
   3   2   8   76.92    7.10
  -4  -2  -8   86.58    8.11
  -4  -2  -8   80.90    6.81
  -4  -2  -8   75.43    8.58
  -4  -2  -8   92.60    6.00
   4   2   8   84.02    7.08
  -5  -2  -8   -0.91    2.87
   5   2   8   -1.28    2.29
  -6  -2  -8   39.19    6.97
  -7  -2  -8    4.13    3.73
  -8  -2  -8   -0.78    3.04
  -9  -2  -8   38.88    7.87
 -10  -2  -8    2.59    3.61
 -10  -2  -8    4.56    4.45
 -11  -2  -8   15.23    5.54
 -11  -2  -8   18.96    7.27
   7  -3  -8    1.12    4.16
   6  -3  -8   13.17    5.11
   5  -3  -8    7.62    3.99
   4  -3  -8    1.24    3.04
   3  -3  -8   59.82    7.47
   2  -3  -8    4.45    3.22
   2  -3  -8    7.45    3.29
   2  -3  -8   -1.65    3.72
   1  -3  -8   56.47    6.76
   1  -3  -8   60.05    7.18
   1  -3  -8   64.62    8.92
   1  -3  -8   69.70    6.72
   0  -3  -8   14.79    5.29
   0  -3  -8   17.97    4.05
   0  -3  -8   26.96    4.62
   0  -3  -8   33.31    4.90
   0  -3  -8   26.75    4.71
   0   3   8   21.59    5.45
  -1  -3  -8   13.05    3.80
  -1  -3  -8    1.36    4.33
  -1  -3  -8   12.83    3.56
  -1  -3  -8   13.95    3.56
  -1  -3  -8    7.22    2.89
   1   3   8   15.85    4.74
  -2  -3  -8   42.33    7.28
  -2  -3  -8   27.54    5.04
  -2  -3  -8   39.77    4.97
  -2  -3  -8   35.80    4.95
  -2  -3  -8   30.22    4.54
   2   3   8   44.67    6.78
  -3  -3  -8   14.90    4.35
  -3  -3  -8   14.70    4.94
  -3  -3  -8   12.99    3.29
  -3  -3  -8   15.34    3.44
  -3  -3  -8   10.54    3.22
   3   3   8   12.85    4.08
  -4  -3  -8   60.37    7.63
  -4  -3  -8   51.68    7.30
  -4  -3  -8   68.19    5.82
  -4  -3  -8   71.89    5.52
   4   3   8   67.02    7.38
  -5  -3  -8   32.26    4.27
  -5  -3  -8   28.07    6.01
   5   3   8   21.37    4.27
  -6  -3  -8   74.12    9.48
  -7  -3  -8    0.61    3.20
  -8  -3  -8   15.46    5.17
  -9  -3  -8   12.32    5.14
 -10  -3  -8   22.57    6.47
 -11  -3  -8   13.38    6.26
 -11  -3  -8    6.82    4.65
   7  -4  -8    4.85    4.34
   6  -4  -8   -2.72    3.09
   5  -4  -8    3.46    3.63
   4  -4  -8   22.37    5.20
   3  -4  -8    5.43    3.26
   2  -4  -8   67.62    8.62
   2  -4  -8   55.77    6.27
   2  -4  -8   84.37    8.67
   1  -4  -8    3.13    2.85
   1  -4  -8   -5.16    4.09
   1  -4  -8    2.38    2.77
   1  -4  -8    7.47    3.32
   0  -4  -8    8.37    3.52
   0  -4  -8   10.18    3.38
   0  -4  -8   11.66    3.46
   0  -4  -8   14.10    3.66
   0  -4  -8    5.41    4.98
   0   4   8   13.12    4.96
  -1  -4  -8    6.80    2.79
  -1  -4  -8   11.54    3.45
  -1  -4  -8    3.37    2.85
  -1  -4  -8   19.06    6.33
  -1  -4  -8   13.59    3.86
   1   4   8    7.23    4.35
  -2  -4  -8   12.52    3.04
  -2  -4  -8   12.31    3.63
  -2  -4  -8    9.93    5.20
  -2  -4  -8   14.26    4.19
  -2  -4  -8   17.20    3.88
   2   4   8    7.98    4.06
  -3  -4  -8   55.04    7.22
  -3  -4  -8   59.22    8.28
  -3  -4  -8   43.63    5.36
   3   4   8   64.23    7.85
  -4  -4  -8    1.76    2.55
  -4  -4  -8    1.75    3.12
  -4  -4  -8    0.72    3.59
   4   4   8    1.87    2.96
  -5  -4  -8   10.31    4.22
  -5  -4  -8   12.19    3.40
   5   4   8    4.09    3.00
  -6  -4  -8   -0.07    3.13
   6   4   8    3.55    2.54
  -7  -4  -8    1.26    3.44
  -8  -4  -8   17.47    5.67
  -9  -4  -8   -3.23    3.13
 -10  -4  -8   17.14    6.40
 -11  -4  -8    6.81    5.23
 -11  -4  -8   13.59    6.48
   6  -5  -8    2.85    3.54
   5  -5  -8   13.11    4.62
   4  -5  -8   -2.93    3.02
   3  -5  -8   -2.34    2.74
   3  -5  -8   -0.37    2.33
   2  -5  -8   23.39    4.52
   2  -5  -8   22.15    5.13
   1  -5  -8   -1.33    2.41
   1  -5  -8    1.24    2.89
   0  -5  -8    0.49    4.87
   0  -5  -8    3.96    3.19
   0  -5  -8    2.47    2.81
   0   5   8    6.39    4.54
  -1  -5  -8    1.09    2.90
  -1  -5  -8    1.16    2.49
  -1  -5  -8    0.89    2.63
  -1  -5  -8    0.33    4.67
   1   5   8   -1.36    3.20
  -2  -5  -8   46.73    5.95
  -2  -5  -8   30.53    6.88
  -2  -5  -8   53.03    6.46
  -2  -5  -8   52.50    6.60
   2   5   8   39.37    6.45
  -3  -5  -8    0.74    4.29
  -3  -5  -8    3.28    3.03
  -3  -5  -8    2.52    2.69
   3   5   8    0.91    3.17
  -4  -5  -8   40.56    5.55
  -4  -5  -8   25.99    5.46
   4   5   8   36.19    5.76
  -5  -5  -8    0.61    2.49
  -5  -5  -8   -3.69    2.37
   5   5   8    0.58    2.70
  -6  -5  -8    2.28    2.79
  -6  -5  -8   -2.90    2.65
   6   5   8    1.68    2.42
  -7  -5  -8   23.93    6.09
  -8  -5  -8    4.56    3.93
  -9  -5  -8   12.23    5.35
 -10  -5  -8    3.31    4.06
 -11  -5  -8    6.12    5.01
   6  -6  -8   -4.59    2.82
   5  -6  -8   35.10    6.83
   4  -6  -8   -1.52    2.93
   4  -6  -8   -0.48    2.40
   3  -6  -8    9.82    4.32
   3  -6  -8    1.67    2.70
   2  -6  -8    1.67    2.88
   2  -6  -8   -0.81    2.91
   1  -6  -8   -1.62    2.52
   1  -6  -8   -2.40    2.72
   0  -6  -8   -0.12    2.62
   0  -6  -8    2.36    3.09
   0   6   8    4.47    4.46
  -1  -6  -8    0.10    2.64
  -1  -6  -8    0.24    5.28
  -1  -6  -8   -0.34    2.76
  -1  -6  -8    3.54    3.01
   1   6   8    0.62    3.68
  -2  -6  -8   24.24    5.06
  -2  -6  -8   27.85    5.08
  -2  -6  -8   13.31    5.92
   2   6   8   20.56    5.45
  -3  -6  -8   11.23    3.91
  -3  -6  -8    7.47    3.69
  -3  -6  -8    5.02    5.16
   3   6   8   11.63    4.37
  -4  -6  -8   18.17    4.98
   4   6   8   11.43    3.96
  -5  -6  -8    3.93    3.44
  -5  -6  -8    1.28    2.93
   5   6   8   -0.94    2.63
  -6  -6  -8    4.14    3.13
  -6  -6  -8    4.87    4.03
   6   6   8    3.38    2.64
  -7  -6  -8    5.23    3.72
  -8  -6  -8   19.93    6.25
  -9  -6  -8   12.29    5.61
 -10  -6  -8    8.63    5.32
   6  -7  -8   14.87    5.59
   5  -7  -8    3.90    3.81
   4  -7  -8    8.27    3.41
   4  -7  -8   20.71    5.50
   3  -7  -8   14.85    4.14
   3  -7  -8   26.14    5.83
   2  -7  -8    3.16    3.21
   2  -7  -8   -3.30    2.52
   1  -7  -8    3.00    3.57
   1  -7  -8    2.95    3.09
   0  -7  -8    3.78    3.70
   0  -7  -8   13.69    4.17
   0   7   8    6.69    4.95
  -1  -7  -8   30.37    5.68
  -1  -7  -8   46.61    6.33
  -1  -7  -8   40.00    5.73
   1   7   8   15.51    4.92
  -2  -7  -8   14.39    6.44
  -2  -7  -8    4.98    3.40
  -2  -7  -8   17.64    4.74
   2   7   8    3.50    3.85
  -3  -7  -8   66.12    7.82
  -3  -7  -8   83.14    9.13
  -3  -7  -8   65.50    9.65
   3   7   8   69.86    8.35
  -4  -7  -8    0.97    2.99
  -4  -7  -8   -0.73    2.82
   4   7   8    0.96    3.03
  -5  -7  -8   -2.12    2.60
  -5  -7  -8    2.80    3.00
   5   7   8    1.06    2.82
  -6  -7  -8   28.24    5.29
  -6  -7  -8   32.18    6.98
   6   7   8   27.33    4.17
  -7  -7  -8    5.37    4.31
  -7  -7  -8    1.92    3.19
  -8  -7  -8   23.62    6.35
  -9  -7  -8    1.88    4.20
 -10  -7  -8    6.45    5.33
   5  -8  -8    8.79    4.79
   5  -8  -8    4.15    3.72
   4  -8  -8   19.05    5.93
   4  -8  -8    7.48    3.77
   3  -8  -8   -0.62    3.01
   3  -8  -8    9.90    4.64
   2  -8  -8    3.04    4.05
   2  -8  -8   -1.03    2.96
   1  -8  -8    0.17    3.10
   1  -8  -8    0.87    3.26
   0  -8  -8    9.57    3.85
   0  -8  -8    5.95    4.14
   0   8   8    8.26    4.92
  -1  -8  -8   22.95    5.22
   1   8   8   15.93    5.29
  -2  -8  -8    3.07    3.17
  -2  -8  -8   -5.18    5.27
  -2  -8  -8    2.24    3.18
   2   8   8   -0.29    3.36
  -3  -8  -8    6.48    3.41
  -3  -8  -8   12.62    4.58
   3   8   8   11.69    4.51
  -4  -8  -8   -4.43    2.75
  -4  -8  -8    1.07    3.10
   4   8   8    1.50    3.14
  -5  -8  -8   15.96    5.04
  -5  -8  -8   24.30    5.51
   5   8   8   23.65    4.77
  -6  -8  -8   10.96    4.31
  -6  -8  -8   13.34    5.17
   6   8   8   11.94    3.17
  -7  -8  -8    9.60    4.26
  -7  -8  -8    4.68    4.21
  -8  -8  -8    4.20    4.51
  -9  -8  -8   -3.24    3.23
 -10  -8  -8    5.59    4.91
   4  -9  -8    0.04    3.23
   4  -9  -8   -2.06    3.77
   3  -9  -8    6.18    4.52
   3  -9  -8   -0.49    3.23
   2  -9  -8   10.66    4.72
   2  -9  -8   13.46    4.65
   1  -9  -8   22.65    5.23
   1  -9  -8   10.21    4.79
   0  -9  -8   26.81    5.79
   0  -9  -8   15.04    5.13
   0   9   8   25.27    6.96
  -1  -9  -8   -0.27    3.26
   1   9   8   -3.27    3.51
  -2  -9  -8   14.16    4.82
  -2  -9  -8   25.50    5.36
   2   9   8    8.88    4.43
  -3  -9  -8    4.29    3.02
  -3  -9  -8   -1.18    3.20
   3   9   8    0.01    3.33
  -4  -9  -8    2.55    3.35
  -4  -9  -8   -0.78    3.15
   4   9   8    1.54    3.42
  -5  -9  -8   14.37    5.04
  -5  -9  -8    8.40    4.24
   5   9   8    7.21    3.73
  -6  -9  -8   17.15    5.23
  -6  -9  -8   19.69    5.68
   6   9   8   12.17    3.30
  -7  -9  -8   11.58    5.16
  -7  -9  -8   11.21    4.52
  -8  -9  -8    8.76    5.02
  -9  -9  -8    3.81    4.65
   3 -10  -8    3.17    4.23
   3 -10  -8   -3.61    4.09
   2 -10  -8   -2.31    3.55
   2 -10  -8    1.00    3.65
   1 -10  -8   30.56    6.50
   1 -10  -8   33.70    7.31
   0 -10  -8    1.02    3.59
   0  10   8    0.09    4.60
  -1 -10  -8   13.17    4.90
   1  10   8    3.51    4.45
  -2 -10  -8   10.95    4.62
   2  10   8   11.36    5.42
  -3 -10  -8    0.03    3.53
  -3 -10  -8    0.63    3.26
   3  10   8   -5.04    3.24
  -4 -10  -8   11.45    4.64
  -4 -10  -8    9.15    4.43
   4  10   8   12.42    4.67
  -5 -10  -8   -1.94    3.28
  -5 -10  -8    5.34    3.74
   5  10   8    0.40    3.29
  -6 -10  -8   37.00    7.58
  -6 -10  -8   49.57    7.81
   6  10   8   31.69    4.45
  -7 -10  -8    0.80    3.72
  -7 -10  -8   -1.76    3.40
  -8 -10  -8    6.66    4.51
  -8 -10  -8   10.74    5.64
   2 -11  -8    3.34    4.81
   2 -11  -8    4.31    4.78
   1 -11  -8    8.87    5.05
   1 -11  -8    6.57    4.83
   0 -11  -8    0.12    4.12
   0  11   8   -8.95    4.34
  -1 -11  -8    0.10    4.03
   1  11   8   -1.76    4.66
  -2 -11  -8    1.33    4.06
   2  11   8    0.16    4.28
  -3 -11  -8   19.03    5.23
  -3 -11  -8   15.17    5.52
   3  11   8    8.53    4.50
  -4 -11  -8    0.97    3.15
  -4 -11  -8    1.02    3.49
   4  11   8   -2.60    3.23
  -5 -11  -8   33.42    7.06
  -5 -11  -8   26.72    6.14
   5  11   8   18.71    5.08
  -6 -11  -8   10.14    5.08
  -6 -11  -8   16.44    5.54
   6  11   8    9.81    3.08
  -7 -11  -8   18.57    6.31
  -7 -11  -8   13.20    5.43
   1 -12  -8   -4.44    3.59
   0 -12  -8   -6.95    3.47
   0  12   8   -6.73    4.96
  -1 -12  -8    4.09    4.49
   1  12   8    3.61    5.80
  -2 -12  -8   -3.00    3.81
   2  12   8   -3.15    4.32
  -3 -12  -8    8.89    4.99
  -4 -12  -8   10.16    4.82
  -4 -12  -8   13.72    5.31
  -5 -12  -8   22.93    6.39
  -5 -12  -8   23.62    6.78
  -6 -12  -8   10.42    4.86
  -6 -12  -8    6.84    4.89
  -1 -13  -8   -1.54    4.18
  -2 -13  -8    8.50    5.49
  -3 -13  -8    1.22    4.15
  -4 -13  -8    2.85    4.23
  -4 -13  -8   11.14    5.09
   1  11  -9   -1.75    5.99
   0  11  -9    1.52    5.79
  -1  11  -9    6.58    6.65
  -2  11  -9   13.23    7.85
  -3  11  -9   -3.49    5.86
  -4  11  -9   -1.43    6.16
   3  10  -9    2.86    4.06
   3  10  -9    0.16    4.93
   2  10  -9   14.37    5.22
   2  10  -9   10.02    6.75
   1  10  -9    2.23    3.41
   1  10  -9   -1.28    5.13
   0  10  -9    4.64    6.41
  -1  10  -9    1.99    5.81
  -2  10  -9   -0.02    5.61
  -3  10  -9    6.91    6.64
  -4  10  -9   -2.12    5.72
  -5  10  -9   -1.32    5.98
   4   9  -9    2.80    3.92
   4   9  -9   11.70    6.64
   3   9  -9   13.96    5.27
   3   9  -9   19.40    7.23
   2   9  -9    8.81    4.07
   2   9  -9    2.81    5.65
   1   9  -9    7.95    3.95
   1   9  -9    6.74    5.96
   0   9  -9    9.47    3.88
   0   9  -9   14.95    6.87
  -1   9  -9   12.50    6.61
  -2   9  -9    0.85    5.39
  -3   9  -9    2.18    5.70
  -4   9  -9   25.71    8.44
  -5   9  -9   -2.87    5.63
  -6   9  -9   13.21    7.46
  -7   9  -9   -2.92    5.99
   5   8  -9    6.16    4.41
   4   8  -9    3.73    3.96
   4   8  -9    2.59    5.38
   3   8  -9    4.05    5.03
   3   8  -9    7.32    4.08
   2   8  -9    5.71    3.94
   2   8  -9   -0.07    4.78
   1   8  -9   -1.88    4.59
   1   8  -9    4.66    3.47
   0   8  -9    2.32    2.88
   0   8  -9    3.66    5.40
  -1   8  -9   -3.47    4.69
  -2   8  -9    9.22    6.23
  -3   8  -9   41.64    9.39
  -4   8  -9   -3.80    5.04
  -5   8  -9   33.19    8.94
  -6   8  -9    3.49    5.83
  -7   8  -9   -5.38    5.46
   5   7  -9    5.23    3.95
   4   7  -9    2.37    3.82
   4   7  -9    5.88    5.23
   3   7  -9    1.52    3.57
   3   7  -9    0.17    4.75
   2   7  -9   12.83    4.42
   2   7  -9   13.10    6.15
   1   7  -9    1.89    5.24
   1   7  -9   11.68    3.99
   0   7  -9    3.73    3.07
   0   7  -9    4.47    5.39
  -1   7  -9    7.97    5.74
  -2   7  -9    4.40    5.77
  -3   7  -9   44.64    9.16
  -4   7  -9    0.91    5.17
  -5   7  -9    1.36    5.08
  -6   7  -9    4.37    5.66
  -7   7  -9   12.26    6.67
  -8   7  -9   -4.38    4.94
   6   6  -9    2.20    4.29
   5   6  -9    8.10    4.66
   4   6  -9   -3.45    2.78
   3   6  -9   19.96    6.55
   3   6  -9   23.58    5.42
   2   6  -9    1.37    4.70
   2   6  -9    1.32    3.20
   1   6  -9   -2.96    2.38
   1   6  -9   -2.37    4.31
   0   6  -9   -1.54    2.14
   0   6  -9   -5.71    3.87
  -1   6  -9    3.60    5.14
  -1   6  -9    1.81    2.49
  -2   6  -9   41.52    8.51
  -3   6  -9   26.67    7.17
  -4   6  -9   71.38   10.93
  -5   6  -9    4.57    5.05
  -6   6  -9   -0.53    4.47
  -7   6  -9    9.78    5.43
  -7   6  -9    4.94    5.49
  -8   6  -9   -0.86    4.95
  -8   6  -9   10.49    6.05
  -9   6  -9   18.96    7.36
  -9   6  -9    4.80    5.72
   6   5  -9    3.89    3.97
   5   5  -9   21.45    5.87
   4   5  -9   12.30    4.59
   3   5  -9   29.35    6.23
   3   5  -9   27.63    6.80
   2   5  -9    1.67    4.30
   2   5  -9    1.69    3.31
   1   5  -9    0.85    2.54
   1   5  -9   -3.89    3.90
   0   5  -9    4.19    4.64
   0   5  -9   -4.90    3.52
   0   5  -9    6.47    3.25
  -1   5  -9   10.39    5.39
  -1   5  -9    7.66    5.54
  -1   5  -9   11.04    3.34
  -2   5  -9   11.16    5.75
  -2   5  -9   16.04    6.09
   2  -5   9   25.70    6.11
  -3   5  -9    8.23    5.10
   3  -5   9   -1.30    3.02
  -4   5  -9   49.95    8.69
  -5   5  -9   29.43    7.04
  -5   5  -9   23.13    6.77
  -6   5  -9    6.72    4.75
  -6   5  -9    3.08    4.73
  -7   5  -9    0.03    4.47
  -7   5  -9   15.91    6.55
  -8   5  -9    3.10    5.09
  -8   5  -9   12.00    6.05
  -9   5  -9   29.59    8.08
  -9   5  -9   31.98    8.93
   6   4  -9   -1.89    3.22
   5   4  -9   -0.26    3.30
   4   4  -9   62.56    8.76
   3   4  -9    1.49    3.08
   2   4  -9   12.39    4.10
   2   4  -9   16.26    5.64
   1   4  -9   -2.85    2.38
   1   4  -9   -4.05    3.71
   0   4  -9    7.44    5.02
   0   4  -9   -0.63    2.31
   0   4  -9   -1.16    3.96
   0   4  -9    2.49    4.31
  -1   4  -9   51.90    8.44
  -1   4  -9   62.65    9.09
  -1   4  -9   56.37    6.15
  -2   4  -9    0.19    4.22
  -2   4  -9    3.19    4.79
  -2   4  -9   -2.29    1.63
   2  -4   9   -2.18    2.94
  -3   4  -9    1.80    4.23
  -3   4  -9    3.17    4.83
   3  -4   9   -0.02    3.09
  -4   4  -9    2.80    3.75
  -4   4  -9   -2.41    3.42
  -4   4  -9   -0.79    3.43
  -5   4  -9   -0.45    3.84
  -5   4  -9    3.02    3.67
  -6   4  -9   22.94    6.33
  -6   4  -9   23.34    6.40
  -7   4  -9    1.52    4.26
  -7   4  -9    4.90    4.52
  -8   4  -9   63.10    9.90
  -9   4  -9   -3.24    4.01
  -9   4  -9    5.52    4.84
 -10   4  -9   12.38    6.70
 -10   4  -9    3.57    4.98
   7   3  -9   -0.77    4.09
   6   3  -9   -0.43    3.73
   5   3  -9   27.10    6.17
   4   3  -9   11.86    4.19
   3   3  -9   29.09    5.89
   2   3  -9    4.42    4.50
   2   3  -9    3.54    3.14
   1   3  -9    5.35    4.68
   1   3  -9   -0.49    3.63
   1   3  -9    1.55    2.78
   0   3  -9  151.60    9.26
   0   3  -9  134.37   10.73
  -1   3  -9   28.58    6.51
  -1   3  -9   15.44    3.69
  -1   3  -9   27.95    6.63
  -1   3  -9   23.24    6.18
   1  -3   9   35.72    6.68
  -2   3  -9   72.29    9.30
  -2   3  -9   88.56   10.31
  -2   3  -9   95.80    6.47
  -2   3  -9   92.99   10.33
   2  -3   9  106.55   10.90
  -3   3  -9   -1.10    4.06
  -3   3  -9   -0.60    3.33
  -3   3  -9   -2.22    3.34
   3  -3   9   -2.17    2.80
  -4   3  -9    1.41    3.73
  -4   3  -9    2.52    3.54
   4  -3   9    0.01    3.01
  -5   3  -9   41.04    7.73
  -6   3  -9    4.06    4.04
  -6   3  -9    4.48    4.23
  -7   3  -9   20.37    5.88
  -8   3  -9   43.56    8.38
  -8   3  -9   47.91    9.50
  -9   3  -9   10.93    5.53
  -9   3  -9   14.33    6.42
 -10   3  -9    4.63    4.85
 -10   3  -9   13.64    6.24
   7   2  -9   -0.43    3.80
   6   2  -9   14.57    5.26
   5   2  -9   44.13    7.40
   4   2  -9   10.88    4.47
   3   2  -9    0.90    2.75
   2   2  -9    8.16    3.54
   2   2  -9    4.76    4.02
   2   2  -9    7.13    4.61
   1   2  -9    5.78    3.70
   1   2  -9    9.54    3.51
   1   2  -9   12.86    5.06
   1   2  -9   10.50    4.74
   0   2  -9  115.18   10.97
   0   2  -9  110.79    9.90
   0   2  -9   98.55    7.39
  -1   2  -9   31.54    6.71
  -1   2  -9   26.70    6.03
  -1   2  -9   20.30    5.76
  -1   2  -9   40.36    5.23
   1  -2   9   41.24    7.10
  -2   2  -9    0.57    2.16
  -2   2  -9    0.68    3.66
  -2   2  -9    1.97    4.12
  -2   2  -9    4.13    4.02
   2  -2   9   -1.65    2.86
  -3   2  -9   43.68    7.15
  -3   2  -9   41.05    6.72
  -3   2  -9   52.24    7.72
   3  -2   9   74.70    8.71
  -4   2  -9    8.95    4.04
  -4   2  -9    6.39    4.38
   4  -2   9   13.16    4.43
  -5   2  -9   13.26    4.97
  -7   2  -9    5.41    4.43
  -7   2  -9    4.99    4.26
  -8   2  -9    2.75    4.19
  -8   2  -9    4.40    4.34
  -9   2  -9    9.75    5.21
  -9   2  -9    1.45    3.76
 -10   2  -9   15.25    5.88
 -10   2  -9    5.03    5.19
   7   1  -9    7.88    5.19
   6   1  -9    4.14    4.10
   5   1  -9    2.01    3.22
   4   1  -9    0.97    3.06
   3   1  -9   19.39    4.87
   2   1  -9   13.51    4.72
   2   1  -9    8.42    3.74
   1   1  -9  144.54   10.22
   1   1  -9  149.42    9.66
   1   1  -9  152.73   10.26
   1   1  -9  143.61   11.32
   0   1  -9   12.14    5.23
   0   1  -9   18.11    5.06
   0   1  -9   13.63    3.61
   0   1  -9   11.49    4.45
  -1   1  -9   49.26    7.32
  -1   1  -9   51.94    5.99
  -1   1  -9   42.25    7.36
  -1   1  -9   48.42    7.23
   1  -1   9   59.86    8.25
  -2   1  -9   -3.56    3.38
  -2   1  -9    1.86    4.27
  -2   1  -9    2.31    3.85
  -2   1  -9    0.03    2.08
   2  -1   9    4.06    3.64
  -3   1  -9   -0.47    1.98
  -3   1  -9    2.00    3.79
  -3   1  -9    1.31    3.47
  -3   1  -9    1.55    4.17
   3  -1   9    0.97    3.14
  -4   1  -9   26.75    6.03
  -4   1  -9   26.16    5.94
   4  -1   9   16.18    4.64
  -5   1  -9   14.17    5.07
   5  -1   9   24.82    5.42
  -6   1  -9   41.18    7.37
  -7   1  -9   -0.75    3.23
  -8   1  -9    9.87    5.04
  -8   1  -9    1.53    3.43
  -9   1  -9   -0.33    3.54
  -9   1  -9    0.44    4.17
 -10   1  -9   11.47    5.44
 -10   1  -9   32.82    8.49
   7   0  -9    4.85    4.53
   6   0  -9    4.32    4.22
   5   0  -9    6.94    4.01
   4   0  -9   10.84    4.39
   3   0  -9   15.58    4.70
   2   0  -9   33.90    5.75
   2   0  -9   30.03    6.19
   1   0  -9   15.22    5.32
   1   0  -9   13.25    3.84
   1   0  -9   19.39    5.18
   1   0  -9   20.03    4.82
   0   0  -9   31.41    6.03
   0   0  -9   29.51    4.95
   0   0  -9   29.07    6.78
   0   0  -9   36.46    6.06
   0   0   9   37.43    6.79
  -1   0  -9    8.44    3.15
  -1   0  -9    5.13    3.80
  -1   0  -9    3.48    4.42
  -1   0  -9    7.58    3.82
   1   0   9    6.48    4.13
  -2   0  -9    0.63    3.96
  -2   0  -9    0.32    3.16
  -2   0  -9   -1.89    1.87
  -2   0  -9   -3.95    2.99
   2   0   9    1.91    3.33
  -3   0  -9    6.36    4.33
  -3   0  -9   10.67    4.32
  -3   0  -9    1.26    2.21
  -3   0  -9    1.80    3.60
   3   0   9    2.54    3.27
  -4   0  -9   -0.23    3.02
  -4   0  -9    1.72    3.21
   4   0   9   -2.18    2.86
  -5   0  -9   86.75   10.04
  -5   0  -9   82.44    8.29
   5   0   9   61.04    7.67
  -6   0  -9   -3.40    2.59
  -7   0  -9   -1.06    3.12
  -8   0  -9    0.87    3.70
  -9   0  -9    3.53    4.04
  -9   0  -9    1.53    3.85
 -10   0  -9   45.96   10.18
 -10   0  -9   33.13    7.25
 -11   0  -9    7.31    5.75
 -11   0  -9    5.47    4.73
   7  -1  -9   13.72    5.34
   6  -1  -9    1.66    3.83
   5  -1  -9    0.88    3.78
   4  -1  -9    5.56    3.75
   2  -1  -9   25.36    5.32
   2  -1  -9   37.77    6.79
   1  -1  -9    0.05    2.64
   1  -1  -9   -1.27    4.46
   1  -1  -9    1.67    3.29
   0  -1  -9    2.14    3.28
   0  -1  -9   -3.67    4.32
   0  -1  -9    2.32    2.75
   0  -1  -9    0.52    3.08
   0   1   9    3.57    3.95
  -1  -1  -9    1.70    2.99
  -1  -1  -9    2.99    4.50
  -1  -1  -9   -0.85    2.19
  -1  -1  -9    2.02    3.19
   1   1   9   -0.75    3.31
  -2  -1  -9   13.16    3.50
  -2  -1  -9   20.15    4.74
  -2  -1  -9   15.44    4.69
  -2  -1  -9   21.31    6.13
   2   1   9   14.38    4.93
  -3  -1  -9   17.05    4.73
  -3  -1  -9   17.99    5.56
  -3  -1  -9   14.72    4.75
  -3  -1  -9   17.68    3.62
   3   1   9   19.81    5.05
  -4  -1  -9   56.70    7.28
  -4  -1  -9   51.76    7.52
  -4  -1  -9   51.21    7.63
   4   1   9   51.35    6.66
  -5  -1  -9   50.96    7.77
   5   1   9   20.64    4.25
  -6  -1  -9    1.55    3.17
  -7  -1  -9    5.80    3.90
  -8  -1  -9    0.80    3.33
  -9  -1  -9   21.42    6.00
 -10  -1  -9   40.92    9.66
 -10  -1  -9   35.86    7.84
 -11  -1  -9    8.19    6.00
 -11  -1  -9    4.83    4.37
   6  -2  -9    2.55    4.36
   5  -2  -9    3.46    3.89
   4  -2  -9    0.49    3.18
   3  -2  -9  141.07   10.33
   2  -2  -9    3.10    3.19
   2  -2  -9    8.72    4.14
   1  -2  -9    9.59    5.33
   1  -2  -9   25.06    5.19
   1  -2  -9   22.47    4.79
   0  -2  -9    2.64    3.01
   0  -2  -9    1.89    2.85
   0  -2  -9   -0.23    4.40
   0  -2  -9    1.77    3.03
   0   2   9    9.09    4.61
  -1  -2  -9   13.36    4.03
  -1  -2  -9   16.74    4.53
  -1  -2  -9    7.42    5.00
  -1  -2  -9   14.93    4.01
   1   2   9   23.83    5.99
  -2  -2  -9    1.31    2.95
  -2  -2  -9   -2.04    3.84
  -2  -2  -9   -1.20    2.61
  -2  -2  -9   -3.11    2.28
  -2  -2  -9   -0.77    2.42
   2   2   9   -1.22    3.15
  -3  -2  -9    2.73    3.29
  -3  -2  -9   -0.81    3.73
  -3  -2  -9    3.52    3.26
  -3  -2  -9   11.74    3.35
  -3  -2  -9   11.44    3.60
   3   2   9    3.47    3.29
  -4  -2  -9   28.87    5.25
  -4  -2  -9   33.13    4.49
  -4  -2  -9   42.26    7.19
  -4  -2  -9   22.79    5.34
   4   2   9   42.26    6.42
  -5  -2  -9   -1.89    2.72
   5   2   9    2.79    3.09
  -6  -2  -9    6.08    3.97
   6   2   9    4.85    3.08
  -7  -2  -9   -0.32    3.00
  -8  -2  -9    3.01    3.47
  -9  -2  -9   27.31    6.69
 -10  -2  -9    9.16    4.88
 -11  -2  -9    3.45    4.87
 -11  -2  -9    2.06    3.89
   6  -3  -9    4.37    4.12
   5  -3  -9    3.19    3.78
   4  -3  -9   13.19    4.63
   3  -3  -9   27.19    5.82
   3  -3  -9   15.57    4.64
   2  -3  -9   68.33    8.54
   2  -3  -9   46.40    6.67
   1  -3  -9   10.66    3.79
   1  -3  -9   12.34    3.95
   0  -3  -9   14.71    6.06
   0  -3  -9   30.21    5.20
   0  -3  -9   33.41    5.19
   0  -3  -9   28.50    5.22
   0   3   9   37.30    7.30
  -1  -3  -9   29.14    4.77
  -1  -3  -9   32.81    7.18
  -1  -3  -9   38.00    5.84
  -1  -3  -9   34.85    5.27
  -1  -3  -9   29.03    4.86
   1   3   9   41.89    7.18
  -2  -3  -9    2.12    2.72
  -2  -3  -9    2.87    2.84
  -2  -3  -9   -1.57    4.18
  -2  -3  -9    2.19    3.14
  -2  -3  -9    2.43    2.85
   2   3   9    0.31    3.59
  -3  -3  -9   92.29   10.80
  -3  -3  -9   80.97    8.97
  -3  -3  -9   86.33    6.67
   3   3   9   82.25    9.34
  -4  -3  -9   29.76    6.35
  -4  -3  -9   36.14    6.51
  -4  -3  -9   34.54    4.83
   4   3   9   18.16    4.48
  -5  -3  -9    3.50    3.52
   5   3   9    8.66    3.58
  -6  -3  -9    3.60    3.81
   6   3   9   -2.90    2.34
  -7  -3  -9    7.90    4.40
  -8  -3  -9   28.08    6.85
  -9  -3  -9   14.89    5.71
 -10  -3  -9    3.97    4.29
 -11  -3  -9    5.73    4.54
 -11  -3  -9    8.51    5.32
   6  -4  -9   -3.81    3.59
   5  -4  -9    4.32    4.01
   4  -4  -9    8.60    3.98
   3  -4  -9    4.16    3.47
   2  -4  -9    2.69    3.05
   1  -4  -9   16.57    3.98
   1  -4  -9   20.97    4.82
   1  -4  -9   21.06    5.01
   0  -4  -9    3.70    2.95
   0  -4  -9    4.91    3.08
   0  -4  -9   10.17    3.77
   0   4   9    3.09    4.06
  -1  -4  -9   38.86    5.85
  -1  -4  -9   26.10    4.84
  -1  -4  -9   28.00    5.20
  -1  -4  -9   36.87    8.08
   1   4   9   23.66    5.81
  -2  -4  -9   34.26    5.26
  -2  -4  -9   53.90    8.94
  -2  -4  -9   49.67    6.14
  -2  -4  -9   46.48    6.58
   2   4   9   54.49    7.99
  -3  -4  -9   15.84    4.57
  -3  -4  -9   15.02    5.88
  -3  -4  -9   14.13    3.71
   3   4   9   15.39    4.74
  -4  -4  -9    4.61    3.39
  -4  -4  -9    2.74    4.29
  -4  -4  -9    0.04    2.47
   4   4   9    0.31    2.98
  -5  -4  -9    9.86    3.21
  -5  -4  -9   13.39    4.80
   5   4   9    4.75    3.29
  -6  -4  -9    2.53    3.41
   6   4   9    1.37    2.77
  -7  -4  -9   42.33    7.73
  -8  -4  -9    2.88    3.60
  -9  -4  -9    4.59    4.42
 -10  -4  -9    4.37    4.36
   6  -5  -9    4.94    4.35
   5  -5  -9    2.92    3.78
   4  -5  -9    3.73    3.68
   3  -5  -9    2.21    3.56
   2  -5  -9    4.65    3.18
   2  -5  -9    4.89    3.59
   1  -5  -9    4.16    3.40
   1  -5  -9    3.61    3.04
   0  -5  -9   25.79    4.72
   0  -5  -9   18.04    4.78
   0   5   9   15.75    5.37
  -1  -5  -9   19.42    6.88
  -1  -5  -9   12.24    3.95
  -1  -5  -9   17.32    4.46
  -1  -5  -9   13.82    4.16
   1   5   9   14.23    5.47
  -2  -5  -9   44.39    8.54
  -2  -5  -9   56.99    6.91
  -2  -5  -9   47.35    6.72
  -2  -5  -9   38.22    5.73
   2   5   9   57.20    8.40
  -3  -5  -9    2.18    3.12
  -3  -5  -9   -0.07    2.61
  -3  -5  -9   -0.19    4.58
   3   5   9    1.19    3.32
  -4  -5  -9    0.85    2.59
  -4  -5  -9    3.27    3.39
   4   5   9   -1.52    2.76
  -5  -5  -9   21.27    5.40
  -5  -5  -9   14.55    3.90
   5   5   9    9.82    3.50
  -6  -5  -9   51.03    7.99
   6   5   9   22.86    4.26
  -7  -5  -9   35.92    7.38
  -8  -5  -9    3.24    4.13
  -9  -5  -9   10.61    5.16
 -10  -5  -9    4.73    4.54
   5  -6  -9    7.01    4.65
   4  -6  -9    1.44    3.58
   3  -6  -9    0.57    3.49
   3  -6  -9    2.72    3.03
   2  -6  -9    8.98    4.14
   2  -6  -9    9.82    3.79
   1  -6  -9   -1.30    2.37
   1  -6  -9    0.15    3.09
   0  -6  -9    8.41    3.54
   0  -6  -9    4.98    3.41
   0   6   9   -0.21    4.09
  -1  -6  -9    3.98    3.31
  -1  -6  -9   15.23    4.19
   1   6   9    9.16    4.71
  -2  -6  -9    2.40    3.40
  -2  -6  -9   -1.39    2.72
  -2  -6  -9    2.41    5.35
   2   6   9    2.17    3.66
  -3  -6  -9    0.73    4.99
  -3  -6  -9    7.38    3.59
  -3  -6  -9    5.59    3.43
   3   6   9    5.31    3.91
  -4  -6  -9    4.67    3.15
  -4  -6  -9   -1.46    2.72
   4   6   9    2.14    3.48
  -5  -6  -9   -0.94    2.74
  -5  -6  -9    0.24    2.83
   5   6   9   -1.94    2.54
  -6  -6  -9   37.12    7.34
  -6  -6  -9   31.28    5.40
   6   6   9   20.05    4.05
  -7  -6  -9    3.00    3.94
  -8  -6  -9   12.19    5.09
  -9  -6  -9    8.55    4.89
 -10  -6  -9    3.08    4.12
   5  -7  -9    1.17    3.97
   4  -7  -9    4.48    3.37
   4  -7  -9   -4.64    3.02
   3  -7  -9   -1.51    3.26
   3  -7  -9   -2.64    2.73
   2  -7  -9    8.85    4.30
   2  -7  -9    6.30    3.54
   1  -7  -9    9.84    3.76
   1  -7  -9   13.74    4.59
   0  -7  -9    1.58    2.92
   0  -7  -9   -2.35    2.78
   0   7   9   -2.23    3.77
  -1  -7  -9   -0.79    3.06
  -1  -7  -9    1.37    3.08
   1   7   9    4.82    4.13
  -2  -7  -9    4.58    3.68
  -2  -7  -9    4.34    3.40
   2   7   9   -0.97    3.52
  -3  -7  -9    1.63    3.29
  -3  -7  -9    0.90    5.20
  -3  -7  -9    1.64    2.98
   3   7   9   -3.26    2.84
  -4  -7  -9    1.87    3.21
  -4  -7  -9    3.85    3.43
   4   7   9   -1.67    2.81
  -5  -7  -9   37.06    7.09
  -5  -7  -9   31.70    5.55
   5   7   9   37.38    5.89
  -6  -7  -9   -0.47    3.03
  -6  -7  -9   -0.60    3.37
   6   7   9    4.02    3.03
  -7  -7  -9   20.83    6.09
  -8  -7  -9   16.69    6.06
  -9  -7  -9    0.17    3.61
 -10  -7  -9    4.26    4.74
   4  -8  -9    2.48    4.15
   4  -8  -9   -0.09    3.37
   3  -8  -9   -1.75    3.17
   3  -8  -9   -2.18    3.57
   2  -8  -9   18.56    4.87
   2  -8  -9   18.16    5.57
   1  -8  -9    0.53    3.39
   1  -8  -9   -1.93    3.21
   0  -8  -9   26.73    6.19
   0  -8  -9   21.39    5.06
   0   8   9   19.63    6.24
  -1  -8  -9    2.71    3.71
   1   8   9   -1.25    4.19
  -2  -8  -9    4.97    3.21
  -2  -8  -9   -5.09    2.70
   2   8   9    6.30    4.76
  -3  -8  -9    4.29    3.73
  -3  -8  -9    5.52    3.52
   3   8   9    2.29    3.83
  -4  -8  -9   -2.21    2.87
  -4  -8  -9   -0.62    3.15
   4   8   9    2.80    3.49
  -5  -8  -9   28.14    6.58
  -5  -8  -9   18.17    5.16
   5   8   9   20.22    4.85
  -6  -8  -9    1.31    3.61
  -6  -8  -9    6.02    4.27
   6   8   9    8.89    3.62
  -7  -8  -9   -0.71    3.59
  -8  -8  -9    2.30    4.04
  -9  -8  -9    6.93    4.96
   3  -9  -9   10.70    4.45
   3  -9  -9    9.05    5.06
   2  -9  -9    0.46    3.88
   2  -9  -9    0.20    3.32
   1  -9  -9    9.74    4.86
   1  -9  -9    7.90    3.99
   0  -9  -9    0.20    3.45
   0  -9  -9   -1.15    3.33
   0   9   9   -4.27    4.06
  -1  -9  -9   14.50    5.05
   1   9   9    4.57    4.75
  -2  -9  -9   12.25    4.89
   2   9   9   11.37    5.08
  -3  -9  -9   17.81    5.00
  -3  -9  -9   15.59    5.44
   3   9   9   19.59    5.57
  -4  -9  -9   20.55    5.61
  -4  -9  -9   28.61    6.40
   4   9   9   27.74    6.09
  -5  -9  -9    0.22    3.38
  -5  -9  -9   -2.48    3.11
   5   9   9    3.96    3.57
  -6  -9  -9    0.61    3.82
  -6  -9  -9    9.77    5.03
   6   9   9    6.88    3.46
  -7  -9  -9   -6.10    3.01
  -7  -9  -9   -2.00    3.42
  -8  -9  -9    4.23    4.73
  -9  -9  -9   13.56    5.88
   3 -10  -9    9.65    5.47
   2 -10  -9    0.90    4.07
   2 -10  -9   -5.34    3.19
   1 -10  -9   -3.04    3.68
   1 -10  -9    1.93    4.00
   0 -10  -9    4.74    4.23
   0  10   9    0.81    5.16
  -1 -10  -9    4.54    4.40
   1  10   9    5.39    5.28
   2  10   9   14.45    5.35
  -3 -10  -9   -2.30    3.33
  -3 -10  -9    1.78    3.22
   3  10   9   -1.80    3.54
  -4 -10  -9   16.64    5.16
  -4 -10  -9   10.98    4.98
   4  10   9   11.69    4.66
  -5 -10  -9   24.89    6.30
  -5 -10  -9   19.67    5.68
   5  10   9   16.00    5.01
  -6 -10  -9    2.03    3.62
  -6 -10  -9   -2.31    2.94
   6  10   9    5.61    3.64
  -7 -10  -9   -1.65    3.76
  -7 -10  -9   -3.04    3.27
  -8 -10  -9    6.01    5.05
   1 -11  -9   -6.13    3.40
   1 -11  -9    1.25    4.68
   0 -11  -9   -1.97    3.89
  -1 -11  -9    4.68    4.70
   1  11   9   -2.77    4.79
  -2 -11  -9    0.32    3.80
   2  11   9   -1.06    4.30
  -3 -11  -9    6.45    4.27
   3  11   9    0.07    4.37
  -4 -11  -9   -0.45    3.71
  -4 -11  -9    0.30    3.38
   4  11   9    4.71    4.26
  -5 -11  -9   13.06    5.34
  -5 -11  -9    7.10    5.00
  -6 -11  -9    4.63    4.40
  -6 -11  -9    8.28    4.99
  -7 -11  -9   -1.40    3.94
  -7 -11  -9    7.88    5.09
   0 -12  -9   21.33    7.12
  -1 -12  -9    0.14    4.48
  -2 -12  -9    7.51    5.33
  -3 -12  -9    0.07    4.07
  -4 -12  -9    5.97    4.62
  -4 -12  -9    3.11    3.50
  -5 -12  -9   -0.12    4.61
  -5 -12  -9    4.11    3.75
   1  10 -10    5.48    3.88
   1  10 -10    8.91    7.04
   0  10 -10    3.45    6.72
  -1  10 -10   -4.59    5.45
  -2  10 -10    2.84    6.25
  -3  10 -10    0.46    6.39
  -4  10 -10    2.85    6.80
   3   9 -10   20.63    7.84
   3   9 -10    6.19    4.35
   2   9 -10    1.87    5.51
   2   9 -10    3.76    4.21
   1   9 -10   11.24    6.99
   1   9 -10   16.27    5.07
   0   9 -10   -1.72    5.72
  -1   9 -10   -7.73    4.61
  -2   9 -10    1.24    6.15
  -3   9 -10   -0.68    5.98
  -4   9 -10    5.21    6.86
  -5   9 -10  -11.14    4.81
  -6   9 -10    1.20    6.40
   4   8 -10    2.49    4.14
   3   8 -10   -1.71    3.33
   3   8 -10   -0.63    5.46
   2   8 -10    9.80    4.34
   2   8 -10    3.77    5.64
   1   8 -10    0.50    3.04
   1   8 -10   -9.68    4.40
   0   8 -10   -1.78    5.14
  -1   8 -10   28.27    8.33
  -2   8 -10   -5.22    5.10
  -3   8 -10   33.92    9.20
  -4   8 -10    1.89    6.07
  -5   8 -10   -0.92    5.61
  -6   8 -10   -0.45    6.15
  -7   8 -10    3.05    6.63
   4   7 -10    6.82    4.53
   3   7 -10    1.51    5.16
   3   7 -10   10.61    4.79
   2   7 -10    0.49    4.99
   2   7 -10    1.84    3.48
   1   7 -10   -3.15    4.70
   1   7 -10    2.56    3.27
   0   7 -10   17.61    4.51
   0   7 -10   24.15    7.60
  -1   7 -10    5.74    5.86
  -2   7 -10   15.61    6.62
  -3   7 -10    1.11    5.27
  -4   7 -10    9.12    6.49
  -5   7 -10   -2.61    4.88
  -6   7 -10   -1.52    5.34
  -7   7 -10    9.87    6.69
  -8   7 -10    1.07    6.40
   5   6 -10   22.55    6.49
   4   6 -10    3.44    3.77
   3   6 -10   11.43    4.27
   3   6 -10   10.81    6.12
   2   6 -10   -2.64    4.59
   2   6 -10   -1.72    2.75
   1   6 -10    3.52    3.56
   1   6 -10    0.87    4.80
   0   6 -10   42.38    6.38
   0   6 -10   56.46    9.83
  -1   6 -10   10.60    6.35
  -2   6 -10   17.12    6.78
  -3   6 -10    5.00    5.60
  -4   6 -10    0.09    5.14
  -5   6 -10   20.89    7.61
  -6   6 -10   -2.23    4.50
  -7   6 -10   -4.43    4.67
  -8   6 -10    6.29    6.41
   5   5 -10    2.62    3.71
   4   5 -10    4.06    3.66
   3   5 -10    1.31    3.56
   2   5 -10    5.02    3.87
   2   5 -10   -0.62    4.89
   1   5 -10   86.72    9.36
   1   5 -10   47.77    8.40
   0   5 -10   -1.19    4.45
   0   5 -10   -0.05    2.56
  -1   5 -10   41.64    5.72
  -1   5 -10   51.68    9.18
  -2   5 -10   -4.02    4.30
  -3   5 -10   -0.96    4.87
   3  -5  10   12.87    4.95
  -4   5 -10    5.32    5.43
  -5   5 -10   -0.90    4.42
  -6   5 -10    7.90    5.64
  -7   5 -10   15.44    5.92
  -7   5 -10   -4.03    4.40
  -8   5 -10    6.79    5.32
  -8   5 -10    3.11    5.17
  -9   5 -10   -0.30    4.95
  -9   5 -10   10.97    6.09
   5   4 -10   -0.95    3.51
   4   4 -10    2.82    3.85
   3   4 -10   -2.60    2.95
   2   4 -10   18.73    6.05
   2   4 -10   22.95    5.56
   1   4 -10    9.81    5.44
   1   4 -10   16.48    4.76
   0   4 -10    5.33    3.32
   0   4 -10   13.01    5.66
  -1   4 -10   -0.11    2.54
  -1   4 -10   -4.98    3.97
  -2   4 -10    6.62    5.21
  -3   4 -10   -3.20    4.17
   3  -4  10   -0.44    3.35
  -4   4 -10   18.46    6.26
   4  -4  10   31.64    6.62
  -5   4 -10   15.53    4.90
  -5   4 -10   15.07    6.02
  -6   4 -10    4.46    4.90
  -6   4 -10   15.04    5.70
  -7   4 -10   19.62    6.33
  -7   4 -10   23.90    6.77
  -8   4 -10   10.70    5.47
  -8   4 -10    1.73    4.61
  -9   4 -10    0.94    4.78
  -9   4 -10    5.87    5.16
   6   3 -10    4.21    4.35
   5   3 -10    4.70    4.15
   4   3 -10   -0.24    3.24
   3   3 -10    1.63    3.60
   2   3 -10   31.37    5.79
   1   3 -10   11.23    5.28
   1   3 -10    5.12    3.63
   0   3 -10   53.29    8.59
   0   3 -10   33.38    7.10
   0   3 -10   52.19    6.75
  -1   3 -10   -0.13    4.25
  -1   3 -10   -2.92    3.92
  -1   3 -10    1.85    2.52
  -2   3 -10   -0.07    4.03
  -2   3 -10    1.14    4.74
   2  -3  10   -1.52    3.27
  -3   3 -10   29.53    7.13
  -3   3 -10   31.54    7.18
   3  -3  10   27.55    5.78
  -4   3 -10    3.81    4.50
   4  -3  10   -1.13    3.21
  -5   3 -10   77.66   10.59
  -6   3 -10   24.82    6.78
  -6   3 -10   37.64    7.87
  -7   3 -10    5.04    4.42
  -7   3 -10    2.55    4.43
  -8   3 -10    0.98    3.71
  -8   3 -10    3.21    4.22
  -9   3 -10   10.89    5.51
  -9   3 -10   19.41    6.87
 -10   3 -10   11.21    6.08
 -10   3 -10   14.34    6.64
   6   2 -10   -1.45    3.55
   5   2 -10   -0.89    3.35
   4   2 -10   -0.61    3.21
   3   2 -10   20.11    5.12
   2   2 -10    4.37    3.41
   1   2 -10   33.08    5.84
   1   2 -10   18.79    5.52
   0   2 -10   -5.11    3.45
   0   2 -10   -2.46    2.12
   0   2 -10   -1.87    3.55
  -1   2 -10   -0.11    2.21
  -1   2 -10    1.55    4.30
  -1   2 -10   -0.82    3.82
  -2   2 -10   28.92    6.68
  -2   2 -10   30.27    6.86
  -2   2 -10   33.07    4.74
   2  -2  10   46.19    7.77
  -3   2 -10   -2.36    3.62
  -3   2 -10   -2.85    3.98
   3  -2  10    2.68    3.58
  -4   2 -10   20.03    5.95
  -4   2 -10   36.13    7.23
  -4   2 -10   14.70    5.56
   4  -2  10   18.38    5.00
  -5   2 -10    5.52    4.03
  -5   2 -10   -4.70    3.11
   5  -2  10   -0.93    2.86
  -6   2 -10   12.17    5.08
  -7   2 -10    2.58    4.14
  -7   2 -10    0.45    3.32
  -8   2 -10    1.05    4.21
  -8   2 -10    2.92    4.09
  -9   2 -10   16.50    5.92
  -9   2 -10   26.34    7.67
 -10   2 -10   14.72    6.42
 -10   2 -10   10.77    5.30
   6   1 -10   -0.94    3.82
   5   1 -10   -0.02    3.41
   4   1 -10    9.40    4.27
   3   1 -10   -0.31    2.96
   2   1 -10    1.98    3.22
   1   1 -10   -1.60    3.89
   1   1 -10    1.91    3.86
   1   1 -10   -0.42    3.97
   1   1 -10    3.50    3.19
   0   1 -10   -0.27    3.21
   0   1 -10   -0.99    2.40
   0   1 -10   -1.98    3.38
  -1   1 -10   43.64    5.74
  -1   1 -10   56.02    7.99
  -1   1 -10   37.43    7.18
   1  -1  10   35.07    6.93
  -2   1 -10    3.29    2.82
  -2   1 -10    9.54    4.58
  -2   1 -10    3.54    4.24
   2  -1  10    3.09    3.91
  -3   1 -10   33.40    6.84
  -3   1 -10   18.61    5.64
  -3   1 -10   17.90    5.66
   3  -1  10   28.29    5.96
  -4   1 -10   -1.89    4.10
  -4   1 -10   12.34    4.69
  -4   1 -10    3.99    4.08
   4  -1  10    3.64    3.47
  -5   1 -10   27.02    6.54
  -5   1 -10   34.69    6.93
   5  -1  10   13.01    4.35
  -6   1 -10    1.67    3.86
  -7   1 -10    1.55    3.76
  -8   1 -10    6.60    4.72
  -9   1 -10   -2.02    3.70
  -9   1 -10    5.55    5.05
 -10   1 -10   21.61    6.77
 -10   1 -10   32.78    8.90
   6   0 -10   -0.44    3.79
   5   0 -10    0.95    3.63
   4   0 -10    9.70    4.50
   3   0 -10    4.07    3.45
   2   0 -10    1.59    2.98
   1   0 -10    2.49    2.98
   1   0 -10    6.07    4.02
   0   0 -10    1.67    2.94
   0   0 -10    4.87    3.78
   0   0 -10    5.01    4.03
  -1   0 -10   24.47    4.76
  -1   0 -10   21.88    5.49
  -1   0 -10   31.16    5.99
   1   0  10   28.44    6.43
  -2   0 -10    3.00    3.91
  -2   0 -10    2.46    2.54
  -2   0 -10    2.97    3.96
  -2   0 -10    6.03    4.87
   2   0  10    3.94    3.87
  -3   0 -10    9.65    5.22
  -3   0 -10    2.28    4.49
  -3   0 -10    2.93    2.49
  -3   0 -10    5.87    4.00
   3   0  10   10.08    4.41
  -4   0 -10   11.52    5.03
  -4   0 -10   16.64    5.71
  -4   0 -10    5.30    4.02
   4   0  10   13.35    4.60
  -5   0 -10    5.27    4.10
  -5   0 -10    1.34    3.23
   5   0  10    3.17    3.32
  -6   0 -10    3.94    3.78
   6   0  10    1.40    2.92
  -7   0 -10   46.86    8.39
  -8   0 -10   -0.91    3.54
  -9   0 -10   17.69    6.20
 -10   0 -10    8.85    5.35
 -10   0 -10    0.11    3.91
   6  -1 -10   -2.39    3.62
   5  -1 -10   11.54    4.95
   4  -1 -10    5.53    4.27
   3  -1 -10    2.54    3.43
   2  -1 -10   10.89    4.31
   1  -1 -10   -0.72    2.66
   1  -1 -10    1.18    3.15
   0  -1 -10    6.78    3.52
   0  -1 -10    5.07    3.81
   0  -1 -10    4.36    3.53
  -1  -1 -10   14.27    4.79
  -1  -1 -10   19.01    5.09
  -1  -1 -10   17.80    4.21
   1   1  10    9.51    4.58
  -2  -1 -10    3.74    2.76
  -2  -1 -10   -0.50    3.41
  -2  -1 -10    2.43    4.72
  -2  -1 -10   -2.70    2.88
   2   1  10    0.86    3.57
  -3  -1 -10    2.15    2.51
  -3  -1 -10   -1.12    4.32
  -3  -1 -10    1.19    3.60
  -3  -1 -10   -3.97    3.19
   3   1  10    3.71    3.92
  -4  -1 -10   43.30    7.43
  -4  -1 -10   28.27    6.12
  -4  -1 -10   46.43    8.18
   4   1  10   38.97    6.65
  -5  -1 -10    6.02    4.01
   5   1  10    5.72    3.56
  -6  -1 -10    8.89    4.59
   6   1  10    1.81    2.83
  -7  -1 -10   11.31    4.99
  -8  -1 -10    5.41    4.16
  -9  -1 -10    9.78    5.16
 -10  -1 -10    4.64    5.09
 -10  -1 -10   -0.68    3.44
   6  -2 -10    3.91    4.14
   5  -2 -10   46.82    8.24
   4  -2 -10    1.19    3.47
   3  -2 -10    4.67    3.75
   2  -2 -10    3.37    3.26
   2  -2 -10    8.52    4.10
   1  -2 -10    1.28    3.13
   1  -2 -10    6.22    3.48
   0  -2 -10   24.63    5.24
  -1  -2 -10    9.68    4.31
  -1  -2 -10   16.64    4.54
  -1  -2 -10    7.91    3.47
   1   2  10   10.69    5.04
  -2  -2 -10    2.03    3.32
  -2  -2 -10    4.16    5.12
  -2  -2 -10    2.94    3.21
  -2  -2 -10   -0.73    2.40
   2   2  10    1.60    3.81
  -3  -2 -10   52.10    8.77
  -3  -2 -10   51.23    6.07
  -3  -2 -10   47.84    6.60
  -3  -2 -10   57.87    8.06
   3   2  10   38.04    6.45
  -4  -2 -10   -0.78    3.15
  -4  -2 -10   -0.63    3.84
   4   2  10   -1.36    2.88
  -5  -2 -10   11.76    4.56
   5   2  10    8.21    3.88
  -6  -2 -10   16.42    5.25
   6   2  10   10.50    3.72
  -7  -2 -10    1.23    3.47
  -8  -2 -10    7.27    4.47
  -9  -2 -10    1.23    3.97
 -10  -2 -10    4.63    4.18
   5  -3 -10    0.13    3.45
   4  -3 -10    8.48    4.36
   3  -3 -10    0.38    3.33
   2  -3 -10    7.03    3.91
   2  -3 -10    3.80    3.33
   1  -3 -10   11.78    4.31
   1  -3 -10   16.93    4.79
   0  -3 -10    2.28    3.19
   0  -3 -10    1.40    2.97
  -1  -3 -10    8.82    3.57
  -1  -3 -10    5.05    3.19
  -1  -3 -10   11.40    4.08
   1   3  10   10.65    5.16
  -2  -3 -10   14.04    5.88
  -2  -3 -10   31.82    5.06
  -2  -3 -10   27.49    5.17
  -2  -3 -10   23.13    5.32
   2   3  10   39.49    7.32
  -3  -3 -10    1.29    2.71
  -3  -3 -10    0.88    3.14
  -3  -3 -10   -1.75    4.33
   3   3  10    0.86    3.39
  -4  -3 -10    4.30    4.54
  -4  -3 -10    6.21    3.17
  -4  -3 -10    8.67    4.20
   4   3  10    2.33    3.22
  -5  -3 -10   -1.85    2.71
   5   3  10   -1.43    2.83
  -6  -3 -10    0.55    3.38
   6   3  10   -2.01    2.55
  -7  -3 -10    2.93    3.62
  -8  -3 -10    2.54    3.79
  -9  -3 -10    6.55    4.35
 -10  -3 -10    2.79    4.35
   5  -4 -10    1.42    3.81
   4  -4 -10   -0.26    3.06
   3  -4 -10    4.64    3.82
   2  -4 -10   48.79    7.29
   1  -4 -10   -0.41    2.86
   1  -4 -10   -0.30    2.55
   0  -4 -10   39.64    6.36
   0  -4 -10   29.90    4.88
  -1  -4 -10   16.82    4.47
  -1  -4 -10    8.96    3.99
  -1  -4 -10    4.55    3.55
   1   4  10   11.59    5.11
  -2  -4 -10    2.03    2.98
  -2  -4 -10    5.07    3.58
  -2  -4 -10    2.66    3.31
   2   4  10    4.01    4.06
  -3  -4 -10   12.65    3.88
  -3  -4 -10   11.95    5.47
  -3  -4 -10   21.81    5.30
   3   4  10   21.71    5.24
  -4  -4 -10   24.64    5.76
  -4  -4 -10   22.94    4.40
  -4  -4 -10   44.98    8.31
   4   4  10   12.92    4.17
  -5  -4 -10   24.32    6.07
   5   4  10   21.57    4.93
  -6  -4 -10    5.06    4.02
   6   4  10    3.59    3.03
  -7  -4 -10   -2.09    3.07
  -8  -4 -10    6.73    4.46
  -9  -4 -10    6.21    4.64
 -10  -4 -10    8.10    5.28
   5  -5 -10   13.24    5.12
   4  -5 -10    2.60    3.54
   3  -5 -10   -0.86    2.86
   2  -5 -10    9.41    4.29
   2  -5 -10    9.47    3.66
   1  -5 -10   15.35    4.85
   1  -5 -10   19.89    4.63
   0  -5 -10    2.63    3.25
   0  -5 -10    7.87    4.08
  -1  -5 -10   -1.19    2.89
  -1  -5 -10    0.14    2.82
   1   5  10    2.71    4.04
  -2  -5 -10  112.45    9.10
  -2  -5 -10  123.73    8.95
   2   5  10   72.01    9.39
  -3  -5 -10    2.84    5.62
  -3  -5 -10    4.29    3.46
  -3  -5 -10    5.77    3.40
   3   5  10    0.11    3.29
  -4  -5 -10   46.51    6.05
  -4  -5 -10   32.70    6.32
   4   5  10   15.34    4.36
  -5  -5 -10   -0.98    3.08
  -5  -5 -10   -0.08    2.68
   5   5  10    0.21    2.95
  -6  -5 -10    6.25    4.27
   6   5  10   12.17    4.06
  -7  -5 -10    5.26    4.10
  -8  -5 -10   14.10    5.59
  -9  -5 -10    0.10    3.89
 -10  -5 -10    3.59    4.64
   4  -6 -10   -0.43    3.78
   3  -6 -10    6.87    4.41
   2  -6 -10    3.48    3.43
   2  -6 -10    4.32    3.70
   1  -6 -10   69.67    7.65
   1  -6 -10   51.49    7.59
   0  -6 -10    7.64    3.94
   0  -6 -10   21.72    4.93
  -1  -6 -10   12.14    3.93
  -1  -6 -10   13.64    4.41
   1   6  10    9.30    4.62
  -2  -6 -10   14.24    4.42
  -2  -6 -10    9.45    3.91
   2   6  10   21.03    5.86
  -3  -6 -10   24.30    5.56
  -3  -6 -10   22.72    5.08
   3   6  10   35.17    6.91
  -4  -6 -10   22.10    5.45
  -4  -6 -10    9.47    3.92
   4   6  10   13.25    4.73
  -5  -6 -10    0.61    3.05
  -5  -6 -10    1.81    3.29
   5   6  10   -0.37    2.91
  -6  -6 -10    1.44    3.40
   6   6  10    4.16    3.33
  -7  -6 -10    2.09    3.69
   7   6  10    3.75    2.73
  -8  -6 -10    5.44    4.30
  -9  -6 -10    7.88    5.01
 -10  -6 -10    2.02    4.75
   4  -7 -10    3.08    4.42
   3  -7 -10    3.96    3.30
   3  -7 -10   -1.67    3.61
   2  -7 -10    3.39    3.54
   2  -7 -10    2.25    3.71
   1  -7 -10   29.39    6.42
   1  -7 -10   40.90    6.51
   0  -7 -10   -0.66    2.95
   0  -7 -10   -2.91    2.80
  -1  -7 -10    5.34    3.50
  -1  -7 -10    6.28    4.27
   1   7  10    5.99    4.88
  -2  -7 -10    0.48    3.27
   2   7  10   -1.29    3.56
  -3  -7 -10    7.87    4.31
  -3  -7 -10   12.05    4.38
   3   7  10    7.46    4.11
  -4  -7 -10    3.25    3.41
  -4  -7 -10    7.21    3.93
   4   7  10    1.42    3.32
  -5  -7 -10   -1.55    3.11
  -5  -7 -10   -0.82    2.78
   5   7  10    0.85    3.05
  -6  -7 -10   16.33    4.96
  -6  -7 -10   19.82    5.78
   6   7  10   26.10    5.26
  -7  -7 -10    1.90    3.75
   7   7  10    1.34    2.31
  -8  -7 -10   28.02    7.75
  -9  -7 -10    9.37    5.16
   3  -8 -10   -2.68    3.62
   3  -8 -10    2.52    3.49
   2  -8 -10   26.74    5.45
   2  -8 -10   25.17    6.44
   1  -8 -10   -0.92    2.95
   1  -8 -10    2.95    3.88
   0  -8 -10    2.38    3.53
   0  -8 -10   -2.81    3.39
  -1  -8 -10    3.92    4.18
   1   8  10    3.81    4.68
  -2  -8 -10   18.47    5.44
   2   8  10    0.29    3.73
  -3  -8 -10   17.61    5.37
  -3  -8 -10   23.36    5.27
   3   8  10    8.48    4.35
  -4  -8 -10    2.35    3.20
  -4  -8 -10    2.60    3.43
   4   8  10    1.31    3.55
  -5  -8 -10    4.69    3.90
  -5  -8 -10    0.76    3.18
   5   8  10   -0.48    3.21
  -6  -8 -10    4.21    4.08
  -6  -8 -10    5.23    3.84
   6   8  10    4.11    3.41
  -7  -8 -10    7.87    4.83
  -8  -8 -10    1.91    4.19
  -9  -8 -10   13.24    5.95
   2  -9 -10    5.25    4.61
   2  -9 -10    2.00    3.88
   1  -9 -10   -2.01    3.68
   1  -9 -10    2.65    3.80
   0  -9 -10    2.02    3.55
   0  -9 -10    7.18    4.69
  -1  -9 -10   -0.86    3.50
   1   9  10   -3.01    4.09
  -2  -9 -10   14.18    5.38
   2   9  10   20.51    6.67
  -3  -9 -10    3.54    3.90
   3   9  10   -5.45    3.22
  -4  -9 -10    5.77    3.93
  -4  -9 -10    0.73    3.67
   4   9  10    6.37    4.27
  -5  -9 -10   -0.98    3.69
  -5  -9 -10    4.23    3.99
   5   9  10    1.18    3.57
  -6  -9 -10    1.20    3.54
  -6  -9 -10   -5.08    3.03
   6   9  10   -1.24    3.10
  -7  -9 -10    0.53    3.92
  -8  -9 -10   13.00    6.27
   1 -10 -10    5.20    4.42
   1 -10 -10    4.86    4.78
   0 -10 -10    0.91    4.15
  -1 -10 -10   19.18    5.94
   1  10  10   17.33    6.90
  -2 -10 -10   -0.69    3.97
   2  10  10    8.05    5.59
  -3 -10 -10    2.90    4.26
   3  10  10    6.33    4.87
  -4 -10 -10   12.37    4.77
  -4 -10 -10    8.60    4.82
   4  10  10    4.30    4.32
  -5 -10 -10    6.35    4.23
  -5 -10 -10   -1.58    3.48
  -6 -10 -10   11.07    5.39
  -6 -10 -10   16.13    5.53
  -7 -10 -10    1.50    3.99
  -7 -10 -10    4.98    4.60
   0 -11 -10    8.15    5.59
  -1 -11 -10   12.03    5.55
   1  11  10    9.57    6.52
  -2 -11 -10   -5.04    3.38
  -3 -11 -10    4.43    4.63
  -4 -11 -10    4.20    3.78
  -4 -11 -10   -6.00    3.66
  -5 -11 -10   10.78    5.21
  -5 -11 -10    4.31    4.06
  -6 -11 -10   -0.28    4.03
  -6 -11 -10   -3.37    3.48
   1   9 -11    6.82    6.99
   1   9 -11   11.25    4.48
   0   9 -11   -6.10    5.58
  -1   9 -11   24.64    9.32
  -2   9 -11    1.06    6.59
  -3   9 -11   -2.93    5.89
  -4   9 -11   -3.46    6.30
  -5   9 -11   -3.78    6.43
   2   8 -11   -1.05    5.38
   2   8 -11    4.27    3.84
   1   8 -11    3.31    3.69
   1   8 -11    1.92    5.66
   0   8 -11   18.39    7.78
  -1   8 -11    3.78    6.47
  -2   8 -11   -4.78    5.70
  -3   8 -11   13.71    8.27
  -4   8 -11   -7.31    5.10
  -5   8 -11    7.22    6.96
  -6   8 -11    2.37    6.59
   3   7 -11    6.58    4.43
   2   7 -11    7.72    6.38
   2   7 -11   11.95    5.01
   1   7 -11   -7.72    4.54
   1   7 -11   -0.53    3.13
   0   7 -11   14.49    7.16
  -1   7 -11   -9.14    4.60
  -2   7 -11    3.95    6.21
  -3   7 -11   -1.22    5.43
  -4   7 -11   15.52    7.43
  -5   7 -11    5.16    6.32
  -6   7 -11   -0.65    5.56
  -7   7 -11    7.35    6.97
   4   6 -11    3.22    4.03
   3   6 -11    4.00    4.01
   2   6 -11   -2.62    5.17
   2   6 -11    4.01    3.77
   1   6 -11   14.38    6.82
   1   6 -11   22.65    5.44
   0   6 -11    4.21    5.64
   0   6 -11    2.19    3.29
  -1   6 -11   -0.34    5.27
  -2   6 -11   -0.31    4.95
  -3   6 -11    8.93    6.33
  -4   6 -11   17.04    7.04
  -5   6 -11    4.25    5.82
  -6   6 -11    0.95    5.49
  -7   6 -11    8.60    6.69
  -8   6 -11   -3.06    5.14
   4   5 -11    3.36    4.07
   3   5 -11   12.73    5.03
   2   5 -11   19.82    5.51
   1   5 -11    3.33    5.18
   1   5 -11   13.28    4.63
   0   5 -11   -2.58    4.38
   0   5 -11    2.70    3.27
  -1   5 -11    0.84    4.94
  -2   5 -11    3.08    5.36
  -3   5 -11   36.99    8.79
  -4   5 -11    1.70    5.05
  -5   5 -11   -0.25    4.59
  -6   5 -11   -5.15    4.07
  -7   5 -11    1.02    4.98
  -8   5 -11   47.48   10.25
   4   4 -11   34.41    7.21
   3   4 -11    0.78    3.57
   2   4 -11   16.66    4.97
   1   4 -11   -1.52    3.06
   1   4 -11    0.49    4.66
   0   4 -11   -4.91    4.29
   0   4 -11   -0.89    2.67
  -1   4 -11    7.28    5.50
  -1   4 -11   16.01    4.33
  -2   4 -11    3.89    5.24
  -3   4 -11    7.41    5.48
   3  -4  11    2.93    3.84
  -4   4 -11    0.78    4.95
   4  -4  11    9.11    4.71
  -5   4 -11    4.48    5.17
  -6   4 -11    8.12    5.42
  -7   4 -11   25.36    7.42
  -7   4 -11   26.31    7.06
  -8   4 -11    8.48    5.86
  -8   4 -11   18.25    6.26
  -9   4 -11   11.68    5.44
  -9   4 -11   10.58    6.29
   5   3 -11   23.92    6.69
   4   3 -11    7.39    4.93
   3   3 -11    9.43    4.47
   2   3 -11    3.61    3.54
   1   3 -11   15.45    4.52
   1   3 -11    1.99    4.74
   0   3 -11    4.27    3.50
   0   3 -11   -2.22    4.10
  -1   3 -11    0.97    4.55
  -1   3 -11   -1.58    2.43
  -2   3 -11   33.28    7.60
  -3   3 -11   -0.31    4.26
   3  -3  11    2.10    4.00
  -4   3 -11    7.10    5.29
   4  -3  11    5.35    4.01
  -5   3 -11    1.97    4.41
   5  -3  11    2.00    3.48
  -6   3 -11   -0.59    4.18
  -6   3 -11    3.33    3.67
  -7   3 -11   11.96    5.59
  -7   3 -11   16.62    6.52
  -8   3 -11    0.97    4.43
  -8   3 -11    4.38    4.51
  -9   3 -11    0.98    4.76
  -9   3 -11    4.61    4.95
   5   2 -11    3.37    4.35
   4   2 -11    4.25    4.05
   3   2 -11   21.40    5.82
   2   2 -11    2.21    3.40
   1   2 -11    0.56    2.99
   0   2 -11    3.22    3.30
   0   2 -11    5.38    4.65
  -1   2 -11   15.25    5.55
  -1   2 -11   11.92    4.04
  -2   2 -11   18.90    6.14
  -2   2 -11   15.17    5.69
   2  -2  11   36.01    7.21
  -3   2 -11   -0.68    4.07
  -3   2 -11    0.49    4.75
   3  -2  11    1.96    3.59
  -4   2 -11    2.29    5.01
  -4   2 -11    0.46    4.20
   4  -2  11    6.28    4.51
  -5   2 -11    2.81    4.58
   5  -2  11    3.31    3.45
  -6   2 -11   51.99    8.83
  -7   2 -11   10.16    5.12
  -8   2 -11   -0.49    4.18
  -8   2 -11    7.30    4.63
  -9   2 -11    8.93    5.15
  -9   2 -11   -2.02    4.05
   5   1 -11    5.80    4.60
   4   1 -11    9.01    4.47
   3   1 -11    3.57    3.83
   2   1 -11   -1.38    2.80
   1   1 -11    4.08    3.54
   0   1 -11    0.90    3.99
   0   1 -11   10.13    4.09
  -1   1 -11   53.32    6.58
  -1   1 -11   71.85    9.29
  -1   1 -11   68.58    9.24
  -2   1 -11    3.88    4.52
  -2   1 -11    6.48    4.78
  -2   1 -11    7.31    3.30
   2  -1  11   10.25    4.79
  -3   1 -11    0.41    4.50
  -3   1 -11    1.58    3.96
   3  -1  11    2.32    3.61
  -4   1 -11   -5.89    4.13
  -4   1 -11    3.06    4.09
   4  -1  11    2.23    3.78
  -5   1 -11   42.72    7.92
  -5   1 -11   54.99    8.93
   5  -1  11   29.16    5.70
  -6   1 -11   68.97   10.24
  -7   1 -11   10.75    5.13
  -8   1 -11   -3.15    3.23
  -9   1 -11    1.25    4.22
  -9   1 -11    4.77    4.61
 -10   1 -11   -1.42    3.90
 -10   1 -11    5.89    5.59
   5   0 -11    9.79    5.07
   4   0 -11   17.34    5.55
   3   0 -11   -3.65    2.86
   2   0 -11    0.34    3.17
   1   0 -11    2.44    3.29
   0   0 -11   11.81    4.85
   0   0 -11   23.02    5.67
   0   0 -11   19.06    4.83
  -1   0 -11   32.99    6.61
  -1   0 -11   27.18    5.12
  -1   0 -11   25.35    6.08
  -2   0 -11    0.16    2.66
  -2   0 -11    4.52    4.46
  -2   0 -11    6.15    4.25
   2   0  11    3.67    3.85
  -3   0 -11   14.28    5.12
  -3   0 -11    3.52    4.53
   3   0  11    5.10    4.14
  -4   0 -11   30.29    6.88
  -4   0 -11   14.86    5.54
   4   0  11   33.61    6.51
  -5   0 -11   64.17    9.65
  -5   0 -11   74.27    9.72
  -5   0 -11   87.71   11.19
  -6   0 -11   19.86    6.06
   6   0  11    9.93    4.34
  -7   0 -11    9.04    5.07
  -8   0 -11   29.92    7.54
  -9   0 -11    2.81    4.33
 -10   0 -11   12.87    6.30
 -10   0 -11   20.16    6.75
   5  -1 -11   10.08    4.98
   4  -1 -11    4.25    4.21
   3  -1 -11   -1.88    3.06
   2  -1 -11   -0.56    3.18
   1  -1 -11    1.14    3.06
   0  -1 -11   22.48    5.05
   0  -1 -11   13.84    4.73
  -1  -1 -11    0.85    3.93
  -1  -1 -11   -0.65    3.35
  -1  -1 -11    1.68    2.78
  -2  -1 -11   -0.68    3.40
  -2  -1 -11   -1.51    3.16
  -2  -1 -11   -0.76    2.51
   2   1  11    4.31    4.26
  -3  -1 -11   34.11    5.20
  -3  -1 -11   28.46    6.29
  -3  -1 -11   34.96    6.25
   3   1  11   42.21    7.74
  -4  -1 -11   90.09   10.50
  -5  -1 -11    8.32    4.52
   5   1  11    4.24    3.65
  -6  -1 -11   16.04    5.69
   6   1  11   20.55    5.05
  -7  -1 -11    9.70    4.96
  -8  -1 -11    1.16    3.73
  -9  -1 -11   25.49    7.34
 -10  -1 -11   -0.28    4.21
   5  -2 -11   -5.53    3.07
   4  -2 -11    0.83    3.77
   3  -2 -11    4.22    3.69
   2  -2 -11    2.75    3.84
   1  -2 -11   19.48    5.41
   1  -2 -11    2.37    3.29
   0  -2 -11   32.78    6.41
   0  -2 -11   24.52    5.36
  -1  -2 -11   36.52    6.19
  -1  -2 -11   35.59    6.46
  -1  -2 -11   30.22    5.30
   1   2  11   40.08    7.58
  -2  -2 -11   51.36    6.60
  -2  -2 -11   37.78    6.82
   2   2  11   64.05    9.36
  -3  -2 -11   67.19    7.21
  -3  -2 -11   51.22    8.08
   3   2  11   62.93    9.17
  -4  -2 -11    3.54    4.58
  -4  -2 -11    1.37    3.59
   4   2  11    4.48    3.85
  -5  -2 -11   -1.27    3.06
   5   2  11    3.57    3.45
  -6  -2 -11    0.66    3.69
   6   2  11   -0.95    2.91
  -7  -2 -11    1.48    3.61
  -8  -2 -11   52.85    9.39
  -9  -2 -11    4.82    4.37
 -10  -2 -11   10.26    5.51
   5  -3 -11    5.80    4.82
   4  -3 -11   -4.62    2.96
   3  -3 -11    4.46    3.98
   2  -3 -11   43.93    7.44
   1  -3 -11    4.36    3.59
   0  -3 -11   23.30    5.26
  -1  -3 -11   18.29    4.73
   1   3  11   13.34    5.56
  -2  -3 -11   12.82    4.65
  -2  -3 -11    8.39    3.50
   2   3  11   14.54    5.48
  -3  -3 -11   15.41    4.32
  -3  -3 -11   20.26    5.43
   3   3  11   19.37    5.83
  -4  -3 -11   35.37    7.02
  -4  -3 -11   42.74    8.22
   4   3  11   25.40    5.59
  -5  -3 -11   20.09    5.59
   5   3  11   11.93    4.56
  -6  -3 -11   -1.76    3.22
   6   3  11    0.80    2.95
  -7  -3 -11    5.34    4.22
   7   3  11    2.22    3.14
  -8  -3 -11   15.82    5.86
  -9  -3 -11   -2.06    3.58
 -10  -3 -11   19.11    6.56
   4  -4 -11    5.02    4.56
   3  -4 -11    9.33    4.60
   2  -4 -11   11.81    4.75
   1  -4 -11    1.74    3.34
   0  -4 -11   23.25    5.27
  -1  -4 -11    1.46    2.89
  -1  -4 -11   -0.49    3.01
   1   4  11   -1.73    3.67
  -2  -4 -11   70.79    8.05
  -2  -4 -11   54.94    7.67
  -2  -4 -11   62.73    7.63
   2   4  11   66.41    9.24
  -3  -4 -11   17.53    4.44
  -3  -4 -11   15.43    4.79
   3   4  11   23.04    5.88
  -4  -4 -11   -1.94    2.69
  -4  -4 -11    1.68    3.33
   4   4  11   -0.25    3.37
  -5  -4 -11   73.64    9.76
   5   4  11   64.99    8.52
  -6  -4 -11    8.28    4.50
   6   4  11    1.04    3.14
  -7  -4 -11   -2.24    3.56
   7   4  11    2.63    3.21
  -8  -4 -11   -3.04    3.01
  -9  -4 -11    6.71    4.60
 -10  -4 -11    5.60    4.77
   4  -5 -11    0.38    3.78
   3  -5 -11    4.07    3.64
   2  -5 -11   -2.51    3.09
   1  -5 -11    1.84    3.16
   1  -5 -11    1.53    3.42
   0  -5 -11   -1.93    2.76
   0  -5 -11    3.45    3.76
  -1  -5 -11    1.42    3.21
  -1  -5 -11    1.31    3.25
   1   5  11    8.70    4.86
  -2  -5 -11   19.23    5.02
  -2  -5 -11   19.58    4.86
   2   5  11   17.00    5.70
  -3  -5 -11   11.74    4.01
  -3  -5 -11   12.08    4.49
   3   5  11    7.71    4.26
  -4  -5 -11   14.49    5.12
  -4  -5 -11    8.42    4.01
   4   5  11    9.02    4.50
  -5  -5 -11    1.82    3.47
   5   5  11    0.74    3.33
  -6  -5 -11    5.08    4.34
   6   5  11    5.55    3.51
  -7  -5 -11    3.00    4.02
   7   5  11    7.56    3.70
  -8  -5 -11    8.21    4.63
  -9  -5 -11   38.49    8.60
   3  -6 -11    6.63    4.10
   2  -6 -11    1.47    3.18
   2  -6 -11    6.64    4.34
   1  -6 -11    0.97    3.24
   1  -6 -11    5.26    3.90
   0  -6 -11    1.94    3.19
   0  -6 -11    1.68    3.55
  -1  -6 -11   68.35    8.36
   1   6  11   71.33   10.59
  -2  -6 -11   -1.67    3.02
   2   6  11   -2.04    3.34
  -3  -6 -11   13.10    4.54
  -3  -6 -11   10.55    4.35
   3   6  11   14.75    5.47
  -4  -6 -11   -1.71    3.03
  -4  -6 -11    1.47    3.33
   4   6  11   -1.17    3.30
  -5  -6 -11    2.89    3.73
  -5  -6 -11   -3.23    2.93
   5   6  11    0.18    3.28
  -6  -6 -11   16.41    5.69
   6   6  11   18.02    4.88
  -7  -6 -11    4.72    4.86
   7   6  11   -0.52    3.05
  -8  -6 -11   18.28    6.57
  -9  -6 -11   -0.33    4.26
   3  -7 -11    8.27    4.99
   2  -7 -11    1.89    3.47
   2  -7 -11   -0.33    3.93
   1  -7 -11    9.60    5.12
   1  -7 -11    2.71    3.61
   0  -7 -11    7.06    4.00
   0  -7 -11   22.64    6.13
  -1  -7 -11   22.85    5.18
  -1  -7 -11   21.19    5.58
   1   7  11   35.93    7.92
  -2  -7 -11   20.62    5.42
   2   7  11   38.14    7.91
  -3  -7 -11    5.13    3.56
  -3  -7 -11    0.62    3.28
   3   7  11   -1.40    3.70
  -4  -7 -11   10.84    4.61
  -4  -7 -11   10.39    4.55
   4   7  11    3.75    3.96
  -5  -7 -11    3.03    3.94
  -5  -7 -11    4.34    3.60
   5   7  11    2.14    3.54
  -6  -7 -11    1.03    3.70
   6   7  11    1.37    3.41
  -7  -7 -11   11.78    5.19
   7   7  11    5.45    3.64
  -8  -7 -11    3.17    4.54
  -9  -7 -11   13.82    6.30
   2  -8 -11    1.56    3.97
   2  -8 -11   -1.86    4.02
   1  -8 -11   -3.63    3.47
   1  -8 -11    2.05    3.90
   0  -8 -11   34.37    7.48
   0  -8 -11   23.15    5.46
  -1  -8 -11    4.04    4.14
   1   8  11    1.78    5.10
  -2  -8 -11   10.75    4.77
   2   8  11   18.99    6.30
  -3  -8 -11    1.28    3.58
   3   8  11    2.05    4.16
  -4  -8 -11   -0.53    3.58
  -4  -8 -11    1.41    3.41
   4   8  11    4.32    4.13
  -5  -8 -11    7.44    4.08
  -5  -8 -11    5.46    4.16
   5   8  11    4.52    3.90
  -6  -8 -11    0.60    3.76
   6   8  11    1.50    3.56
  -7  -8 -11    7.85    4.73
   7   8  11    7.95    3.70
  -8  -8 -11    6.66    5.13
   1  -9 -11   -0.50    3.63
   1  -9 -11   -4.05    3.65
   0  -9 -11    3.99    4.24
   0  -9 -11    5.34    4.88
  -1  -9 -11    7.42    4.72
   1   9  11    3.87    5.16
  -2  -9 -11    3.37    4.01
   2   9  11    6.22    5.12
  -3  -9 -11   -5.08    3.02
   3   9  11   -3.15    3.69
  -4  -9 -11   16.89    5.28
  -4  -9 -11    7.68    4.78
   4   9  11    7.39    4.64
  -5  -9 -11   -0.44    3.40
  -5  -9 -11    7.67    4.24
   5   9  11    1.49    3.74
  -6  -9 -11    8.92    4.75
  -6  -9 -11   15.94    5.63
  -7  -9 -11    3.43    4.53
   0 -10 -11   12.12    5.63
  -1 -10 -11    3.47    4.34
   1  10  11    1.37    4.97
  -2 -10 -11    1.98    4.33
   2  10  11   -5.01    4.22
  -3 -10 -11    7.36    5.20
  -4 -10 -11    6.12    4.60
  -5 -10 -11   26.79    6.43
  -5 -10 -11   41.05    7.74
  -6 -10 -11   16.36    5.87
  -6 -10 -11   10.64    5.31
  -3 -11 -11   -0.58    4.21
  -4 -11 -11   -0.53    4.33
   0   8 -12   -1.50    6.39
  -1   8 -12   -4.07    6.05
  -2   8 -12   -1.29    6.48
  -3   8 -12   18.19    8.83
  -4   8 -12    0.67    6.50
   2   7 -12   -2.20    5.88
   2   7 -12   -0.48    3.62
   1   7 -12   -2.81    3.30
   1   7 -12   -7.09    4.69
   0   7 -12   -0.73    5.52
  -1   7 -12   -3.08    5.70
  -2   7 -12    5.65    6.92
  -3   7 -12   -8.37    5.53
  -4   7 -12   14.38    7.65
  -5   7 -12   -5.35    5.18
  -6   7 -12   -4.38    5.51
   2   6 -12    3.23    3.71
   1   6 -12   -1.23    5.25
   1   6 -12    1.08    3.38
   0   6 -12   12.61    6.89
  -1   6 -12    1.60    6.24
  -2   6 -12   12.87    7.18
  -3   6 -12   -4.54    5.23
  -4   6 -12   -0.82    5.79
  -5   6 -12   -0.79    5.50
  -6   6 -12   21.13    8.22
  -7   6 -12   -1.18    5.75
   3   5 -12   -0.08    3.85
   2   5 -12    0.54    3.81
   1   5 -12    4.23    5.95
   1   5 -12    5.47    4.16
   0   5 -12    1.31    5.31
   0   5 -12   -1.96    2.92
  -1   5 -12   22.71    7.65
  -2   5 -12   -5.16    5.10
  -3   5 -12   29.28    8.38
  -4   5 -12   -3.47    4.94
   4  -5  12    2.30    4.14
  -5   5 -12    0.64    5.20
  -6   5 -12    6.87    5.95
  -7   5 -12   15.27    7.33
   3   4 -12    4.45    4.37
   2   4 -12   -0.99    3.63
   1   4 -12    1.39    3.39
   0   4 -12    7.83    3.78
   0   4 -12    0.09    4.88
  -1   4 -12    4.94    5.94
  -2   4 -12   25.58    7.61
  -3   4 -12    6.19    5.94
  -4   4 -12    4.61    5.57
   4  -4  12    5.47    4.30
  -5   4 -12    2.29    5.30
  -6   4 -12   -2.07    4.65
  -7   4 -12   27.70    8.31
  -8   4 -12   -4.40    4.55
   4   3 -12    3.73    4.21
   3   3 -12    2.19    4.09
   2   3 -12    2.82    3.95
   1   3 -12    1.00    3.39
   0   3 -12   36.98    8.08
   0   3 -12   26.99    5.58
  -1   3 -12    6.40    3.54
  -1   3 -12    4.94    5.15
  -2   3 -12    7.94    5.25
  -3   3 -12   -2.91    4.38
   3  -3  12    1.50    4.10
  -4   3 -12   -2.05    4.12
   4  -3  12    2.34    3.73
  -5   3 -12    1.85    4.80
   5  -3  12   -1.51    3.22
  -6   3 -12    9.05    5.64
  -7   3 -12    2.01    4.79
  -8   3 -12    4.81    5.37
  -8   3 -12   11.08    5.36
   4   2 -12    3.85    4.32
   3   2 -12   20.74    5.94
   2   2 -12    3.55    3.66
   1   2 -12   19.04    5.41
   0   2 -12    9.01    3.92
   0   2 -12   -1.72    4.22
  -1   2 -12    9.67    3.74
  -1   2 -12   24.18    6.78
  -2   2 -12   -1.78    4.20
  -3   2 -12   -1.12    4.49
   3  -2  12   12.74    5.27
  -4   2 -12    2.22    4.37
   4  -2  12   -0.34    3.76
  -5   2 -12   -0.20    4.27
   5  -2  12   -1.80    3.33
  -6   2 -12   22.68    6.76
  -7   2 -12   -2.25    3.87
  -8   2 -12   14.55    5.78
  -8   2 -12    5.80    5.10
  -9   2 -12    1.36    4.88
  -9   2 -12   10.62    5.87
   4   1 -12    4.32    4.17
   3   1 -12    6.15    4.38
   2   1 -12    7.58    4.08
   1   1 -12   -1.97    3.04
   0   1 -12   24.91    5.65
  -1   1 -12   -0.89    2.46
  -1   1 -12    3.95    4.60
  -2   1 -12    3.60    4.53
  -3   1 -12    5.92    4.70
   3  -1  12   12.66    5.04
  -4   1 -12    2.69    4.35
   4  -1  12    1.73    3.62
  -5   1 -12   20.47    6.36
   5  -1  12   40.48    7.74
  -6   1 -12   16.45    6.23
   6  -1  12   16.89    5.28
  -7   1 -12    4.06    4.68
  -8   1 -12    1.28    4.36
  -9   1 -12    9.18    5.34
  -9   1 -12    5.99    5.34
   4   0 -12    3.20    3.98
   3   0 -12    1.47    3.75
   2   0 -12   41.33    7.52
   1   0 -12   -0.71    3.18
   0   0 -12    6.74    3.96
  -1   0 -12    8.08    3.70
  -1   0 -12    5.05    4.50
  -2   0 -12   15.02    5.51
  -2   0 -12   11.87    4.15
  -2   0 -12    9.83    4.89
   2   0  12    9.44    5.04
  -3   0 -12   19.40    5.99
  -3   0 -12   32.69    7.34
   3   0  12   14.16    4.97
  -4   0 -12   51.97    8.40
   4   0  12   29.94    6.21
  -5   0 -12    7.78    4.81
   5   0  12    1.09    3.73
  -6   0 -12    7.08    4.96
   6   0  12    6.16    3.96
  -7   0 -12   -1.84    3.48
  -8   0 -12    5.32    4.74
  -9   0 -12    5.10    5.02
   4  -1 -12    0.42    3.86
   3  -1 -12    8.36    4.84
   2  -1 -12   -0.97    3.22
   1  -1 -12   -3.80    2.99
   0  -1 -12    3.66    3.34
  -1  -1 -12   -3.15    3.38
  -1  -1 -12    0.01    3.84
  -1  -1 -12   -0.86    3.05
  -2  -1 -12   34.58    6.92
  -2  -1 -12   50.40    6.81
   2   1  12   45.43    8.01
  -3  -1 -12   19.09    5.86
   3   1  12    7.75    4.56
  -4  -1 -12   21.25    6.01
   4   1  12   24.49    5.84
  -5  -1 -12   44.42    8.31
   5   1  12   23.69    6.05
  -6  -1 -12    5.92    4.74
   6   1  12    1.22    3.29
  -7  -1 -12   12.15    5.35
  -8  -1 -12    0.79    4.04
  -9  -1 -12    1.32    4.25
   4  -2 -12    7.02    5.11
   3  -2 -12    6.18    4.28
   2  -2 -12   -2.31    3.11
   1  -2 -12   -2.95    2.94
   0  -2 -12    3.98    3.63
  -1  -2 -12    9.53    4.29
  -2  -2 -12   15.21    4.75
  -2  -2 -12   24.82    5.95
   2   2  12   21.67    6.30
  -3  -2 -12   69.00    9.57
  -3  -2 -12   52.74    7.06
  -4  -2 -12    1.03    3.72
   4   2  12    2.84    3.87
  -5  -2 -12    6.89    4.82
   5   2  12    1.92    3.40
  -6  -2 -12    4.68    4.30
   6   2  12    4.80    3.88
  -7  -2 -12    5.07    4.56
   7   2  12    5.33    3.70
  -8  -2 -12   15.33    6.04
  -9  -2 -12    6.30    4.82
   4  -3 -12   11.29    5.22
   3  -3 -12    4.14    4.03
   2  -3 -12    0.79    3.40
   1  -3 -12   -1.13    3.22
   0  -3 -12   -1.88    2.84
  -1  -3 -12   59.22    7.86
  -2  -3 -12    3.82    3.44
  -2  -3 -12   -0.43    3.44
   2   3  12    5.25    4.62
  -3  -3 -12   32.17    6.54
  -3  -3 -12   29.52    5.49
   3   3  12   33.57    7.18
  -4  -3 -12    0.16    3.36
   4   3  12   -0.05    3.75
  -5  -3 -12    3.47    4.05
   5   3  12    1.28    3.51
  -6  -3 -12    8.46    4.78
   6   3  12   14.62    5.11
  -7  -3 -12    8.39    5.27
   7   3  12    5.05    3.67
  -8  -3 -12   11.18    5.51
  -9  -3 -12    8.58    5.21
   3  -4 -12   11.95    5.20
   2  -4 -12   -0.38    3.50
   1  -4 -12    1.01    3.53
   0  -4 -12    7.71    4.01
  -1  -4 -12    2.69    3.55
  -2  -4 -12   33.20    5.95
  -2  -4 -12   30.56    5.74
   2   4  12   28.66    6.81
  -3  -4 -12    0.97    3.56
  -3  -4 -12   -1.92    3.01
   3   4  12   -1.29    3.75
  -4  -4 -12   11.77    4.79
   4   4  12    4.44    4.03
  -5  -4 -12   24.54    6.38
   5   4  12   27.01    6.23
  -6  -4 -12    2.10    3.69
   6   4  12    3.54    3.71
  -7  -4 -12   55.03    9.68
   7   4  12   40.34    6.65
  -8  -4 -12    2.67    4.43
  -9  -4 -12   13.23    6.02
   3  -5 -12   -1.05    3.89
   2  -5 -12    1.44    3.82
   1  -5 -12   11.10    4.74
   0  -5 -12   -0.54    3.19
  -1  -5 -12    3.94    3.52
  -1  -5 -12    3.62    3.80
  -2  -5 -12   -0.29    3.10
   2   5  12    4.54    4.63
  -3  -5 -12    3.07    3.56
  -3  -5 -12   -0.16    3.07
   3   5  12   -0.22    3.86
  -4  -5 -12   14.10    5.00
  -4  -5 -12   15.06    4.56
   4   5  12   22.99    6.08
  -5  -5 -12    5.18    4.08
   5   5  12   -0.39    3.43
  -6  -5 -12   68.20   10.09
   6   5  12   80.20    9.57
  -7  -5 -12    5.92    4.77
   7   5  12    5.46    3.86
  -8  -5 -12   13.76    6.11
  -9  -5 -12    5.56    4.65
   2  -6 -12    3.94    4.12
   1  -6 -12   33.16    7.13
   0  -6 -12    6.95    3.92
   0  -6 -12    6.63    4.62
  -1  -6 -12    4.89    4.11
  -1  -6 -12   12.19    4.49
  -2  -6 -12   25.90    5.89
   2   6  12   19.76    5.97
  -3  -6 -12    5.21    3.79
   3   6  12   -4.93    3.49
  -4  -6 -12    6.74    4.03
  -4  -6 -12    2.64    3.73
   4   6  12    2.23    3.98
  -5  -6 -12   11.90    4.90
   5   6  12    8.52    4.63
  -6  -6 -12   18.91    6.09
   6   6  12    9.72    4.28
  -7  -6 -12   13.37    5.43
   7   6  12    3.47    3.68
  -8  -6 -12    6.35    4.88
   2  -7 -12   10.68    5.32
   1  -7 -12    4.17    4.11
   1  -7 -12   -2.05    3.44
   0  -7 -12   17.95    5.96
   0  -7 -12   10.11    4.75
  -1  -7 -12    0.90    3.66
  -1  -7 -12    1.30    3.91
  -2  -7 -12    6.39    4.20
   2   7  12    3.49    4.92
  -3  -7 -12   31.98    6.61
   3   7  12   36.16    7.80
  -4  -7 -12    5.44    4.11
  -4  -7 -12   -0.05    3.43
   4   7  12    2.30    4.23
  -5  -7 -12   29.56    6.14
  -5  -7 -12   31.94    6.79
   5   7  12   26.93    6.38
  -6  -7 -12    4.33    4.35
   6   7  12   -2.18    3.51
  -7  -7 -12    1.17    4.24
  -8  -7 -12    1.36    4.85
   1  -8 -12   -0.83    4.02
   1  -8 -12    0.40    3.78
   0  -8 -12    2.16    4.27
   0  -8 -12   -2.59    3.27
  -1  -8 -12    3.99    4.52
  -2  -8 -12    5.52    4.29
   2   8  12   -2.92    4.03
  -3  -8 -12   -1.35    3.65
   3   8  12    0.95    4.38
  -4  -8 -12   28.76    6.44
   4   8  12   33.10    7.30
  -5  -8 -12    3.77    4.27
  -5  -8 -12    6.66    4.45
  -6  -8 -12    9.70    4.90
  -7  -8 -12    4.18    4.36
  -1  -9 -12    3.05    4.67
  -2  -9 -12    3.66    4.36
   2   9  12    4.19    5.49
  -3  -9 -12    1.53    4.16
  -4  -9 -12    9.71    5.01
  -5  -9 -12    7.09    4.22
  -5  -9 -12   -1.63    3.99
  -6  -9 -12    1.17    3.89
  -3 -10 -12    5.65    5.09
  -1   7 -13   -3.75    6.24
  -2   7 -13   15.74    8.58
  -3   7 -13    0.18    6.17
  -4   7 -13   -5.34    6.11
   1   6 -13    3.66    3.99
   0   6 -13    2.98    5.94
  -1   6 -13    8.67    7.34
  -2   6 -13   -6.27    5.26
  -3   6 -13    4.68    6.96
  -4   6 -13  -10.82    5.20
  -5   6 -13   -3.20    6.18
   1   5 -13    7.68    4.81
   0   5 -13   -8.87    5.01
  -1   5 -13   -0.68    5.55
  -2   5 -13   -9.38    4.63
  -3   5 -13   -2.09    5.52
  -4   5 -13    4.90    6.35
  -5   5 -13    8.61    6.87
  -6   5 -13    0.53    6.11
   2   4 -13   22.23    6.32
   1   4 -13    3.28    3.93
   0   4 -13    2.35    5.76
   0   4 -13    4.92    3.84
  -1   4 -13   -2.74    5.15
  -2   4 -13   -2.24    5.37
  -3   4 -13   -2.55    5.42
  -4   4 -13   24.92    8.15
  -5   4 -13   12.61    6.99
  -6   4 -13   -1.18    5.01
  -7   4 -13    4.86    6.18
   2   3 -13   -3.12    3.30
   1   3 -13   15.04    5.28
   0   3 -13    1.28    3.66
  -1   3 -13    3.44    5.70
  -2   3 -13   -0.81    5.09
  -3   3 -13    0.41    5.30
  -4   3 -13   17.56    7.11
   4  -3  13   35.39    7.89
  -5   3 -13   -7.08    3.93
   5  -3  13    2.83    4.19
  -6   3 -13    4.01    5.65
  -7   3 -13    4.88    5.43
  -8   3 -13    4.78    5.59
   3   2 -13   20.05    6.36
   2   2 -13    8.34    4.65
   1   2 -13   11.47    4.89
   0   2 -13    0.08    3.34
  -1   2 -13    6.25    5.30
  -1   2 -13    5.35    3.74
  -2   2 -13    7.55    5.90
  -3   2 -13   10.74    5.97
  -4   2 -13   29.39    7.79
   4  -2  13   16.72    5.94
  -5   2 -13   -0.10    4.59
   5  -2  13    0.76    3.98
  -6   2 -13    0.29    4.75
  -7   2 -13    2.48    5.04
  -8   2 -13   16.12    7.06
  -8   2 -13   27.51    7.21
   3   1 -13    0.51    4.00
   2   1 -13   13.86    5.41
   1   1 -13   -0.25    3.40
   0   1 -13   -0.76    3.34
  -1   1 -13    2.05    3.34
  -1   1 -13    1.16    4.60
  -2   1 -13    6.24    5.11
  -3   1 -13   22.00    6.97
   3  -1  13   27.78    7.20
  -4   1 -13   -1.14    4.25
   4  -1  13    6.82    4.94
  -5   1 -13   -0.64    4.26
   5  -1  13    3.84    4.19
  -6   1 -13    1.80    5.12
   6  -1  13    1.41    3.77
  -7   1 -13    8.03    5.42
  -8   1 -13   17.45    6.96
   3   0 -13   16.79    5.98
   2   0 -13   -1.62    3.46
   1   0 -13    5.29    4.37
   0   0 -13   -0.40    3.49
  -1   0 -13    4.27    3.66
  -2   0 -13   17.64    6.39
  -3   0 -13    8.12    5.02
   3   0  13   10.71    5.53
  -4   0 -13   13.73    5.76
   4   0  13    6.95    4.67
  -5   0 -13   -4.01    3.70
   5   0  13    6.73    4.75
  -6   0 -13   -0.55    4.44
   6   0  13    0.97    3.53
  -7   0 -13   32.61    8.23
  -8   0 -13    6.45    5.24
   3  -1 -13    2.48    4.15
   2  -1 -13    5.28    4.79
   1  -1 -13   32.55    6.95
   0  -1 -13    3.23    3.99
  -1  -1 -13   25.10    5.82
  -2  -1 -13   21.58    6.32
  -2  -1 -13   21.22    5.24
  -3  -1 -13   15.57    5.56
   3   1  13   18.45    6.30
  -4  -1 -13    9.30    5.13
   4   1  13    2.47    4.29
  -5  -1 -13   -1.82    3.76
   5   1  13    2.40    4.12
  -6  -1 -13   11.53    5.46
   6   1  13   10.27    4.72
  -7  -1 -13   29.70    8.21
   7   1  13   24.73    6.11
  -8  -1 -13   14.61    5.94
   3  -2 -13   -4.22    3.39
   2  -2 -13   -2.68    3.63
   1  -2 -13   17.38    5.61
   0  -2 -13   11.26    4.42
  -1  -2 -13   15.11    4.82
  -2  -2 -13    9.50    4.16
  -3  -2 -13   12.23    5.37
   3   2  13    0.62    4.18
  -4  -2 -13   26.20    7.08
   4   2  13   17.90    6.23
  -5  -2 -13    7.86    4.84
   5   2  13    1.01    3.70
  -6  -2 -13   11.32    5.59
   6   2  13    3.25    4.05
  -7  -2 -13   -3.08    3.70
   7   2  13    4.33    3.77
  -8  -2 -13    6.82    5.78
   2  -3 -13    5.96    4.25
   1  -3 -13    3.37    4.08
   0  -3 -13    3.99    3.88
  -1  -3 -13    3.22    3.73
  -2  -3 -13   12.02    4.66
  -3  -3 -13   11.47    5.11
  -3  -3 -13    8.31    4.19
   3   3  13    5.43    4.53
  -4  -3 -13    2.22    4.04
   4   3  13   -3.64    3.26
  -5  -3 -13   22.34    6.42
   5   3  13   11.35    5.17
  -6  -3 -13    1.21    4.23
   6   3  13    2.82    3.76
  -7  -3 -13    7.24    5.15
  -8  -3 -13    2.52    4.39
   2  -4 -13    5.44    4.52
   1  -4 -13   17.54    5.57
   0  -4 -13    1.73    3.92
  -1  -4 -13    2.12    3.64
  -2  -4 -13    1.53    3.65
   2   4  13   -0.25    4.21
  -3  -4 -13   15.84    4.68
  -3  -4 -13   13.48    5.34
   3   4  13    1.13    4.48
  -4  -4 -13   14.88    5.37
   4   4  13   21.69    6.49
  -5  -4 -13   18.62    5.98
   5   4  13    7.22    4.36
  -6  -4 -13   37.25    7.90
   6   4  13   19.76    5.55
  -7  -4 -13    2.87    4.39
  -8  -4 -13    5.08    5.35
   1  -5 -13   17.93    5.89
   0  -5 -13   -1.65    3.11
  -1  -5 -13    0.70    3.79
  -2  -5 -13    9.87    4.58
   2   5  13    1.65    4.55
  -3  -5 -13   -0.39    3.44
   3   5  13    1.55    4.40
  -4  -5 -13   16.94    5.53
   4   5  13    8.43    4.87
  -5  -5 -13    2.81    3.94
   5   5  13    2.53    4.21
  -6  -5 -13   21.51    6.14
   6   5  13   27.04    6.37
  -7  -5 -13   11.94    5.65
  -8  -5 -13   11.45    5.84
   1  -6 -13    4.57    4.44
   0  -6 -13   -2.24    3.83
  -1  -6 -13    3.26    4.01
  -1  -6 -13    0.19    3.47
  -2  -6 -13    9.47    4.94
   2   6  13   -0.45    4.49
  -3  -6 -13   12.64    4.67
   3   6  13    6.01    4.63
  -4  -6 -13    0.61    3.54
  -4  -6 -13    4.90    4.08
   4   6  13    0.15    4.20
  -5  -6 -13   17.69    5.82
   5   6  13   12.15    4.99
  -6  -6 -13    4.74    4.17
  -7  -6 -13    1.46    3.96
   0  -7 -13    4.81    4.55
   0  -7 -13   10.81    4.85
  -1  -7 -13   -2.40    3.77
  -1  -7 -13    3.66    4.29
  -2  -7 -13    7.26    4.49
   2   7  13    8.46    5.74
  -3  -7 -13    1.10    3.89
   3   7  13   -1.49    4.09
  -4  -7 -13    5.69    4.47
   4   7  13    4.84    4.60
  -5  -7 -13    1.50    3.73
  -6  -7 -13    2.00    4.09
  -7  -7 -13    8.86    5.21
  -1  -8 -13    0.01    4.31
  -2  -8 -13   17.26    5.74
   2   8  13   22.26    7.67
  -3  -8 -13   16.86    6.00
  -4  -8 -13    1.64    3.84
  -5  -8 -13    7.09    4.54
  -5  -8 -13   -6.52    3.37
  -1   5 -14   -3.17    6.16
  -2   5 -14   -4.07    6.32
  -3   5 -14   13.51    7.95
  -4   5 -14   -1.12    6.45
  -1   4 -14   -3.53    5.60
  -2   4 -14    4.95    6.50
  -3   4 -14   -1.67    5.93
  -4   4 -14    7.55    6.73
  -5   4 -14   -3.96    5.43
   5  -4  14    2.55    4.58
   0   3 -14   -1.44    3.41
  -1   3 -14    0.09    5.84
  -2   3 -14    6.12    6.21
  -3   3 -14   14.86    6.98
  -4   3 -14    3.16    6.61
  -5   3 -14   -0.38    5.54
   5  -3  14    5.92    5.34
  -6   3 -14    0.97    5.79
   1   2 -14    0.13    3.63
   0   2 -14    4.08    3.97
  -2   2 -14   -1.94    5.30
  -3   2 -14   -1.39    4.59
  -4   2 -14    1.90    5.37
   4  -2  14    3.04    4.42
  -5   2 -14    3.54    5.61
   5  -2  14    0.46    4.07
  -6   2 -14    5.91    5.82
  -7   2 -14    6.49    5.94
   1   1 -14    2.68    3.98
   0   1 -14   10.05    4.42
  -2   1 -14   -2.67    5.11
  -3   1 -14   -3.12    4.52
  -4   1 -14    1.88    5.03
   4  -1  14    5.54    4.99
  -5   1 -14   11.08    6.23
   5  -1  14    9.87    5.16
  -6   1 -14    5.05    5.64
  -7   1 -14   28.43    8.55
   1   0 -14   15.59    6.09
   0   0 -14   29.00    6.58
  -1   0 -14    0.74    3.51
  -2   0 -14    1.88    4.95
  -3   0 -14    5.01    5.19
  -4   0 -14    0.24    4.52
   4   0  14    0.12    4.48
  -5   0 -14   12.23    6.18
   5   0  14    7.04    4.85
  -6   0 -14   15.82    6.60
  -7   0 -14    8.66    6.03
   1  -1 -14   32.82    7.32
   0  -1 -14    5.00    4.52
  -1  -1 -14   -0.57    3.49
  -3  -1 -14    5.94    5.14
   3   1  14    1.23    4.27
  -4  -1 -14   14.19    6.01
   4   1  14   17.80    6.42
  -5  -1 -14    1.88    4.41
   5   1  14    0.26    4.25
  -6  -1 -14   23.43    7.33
  -7  -1 -14    3.44    5.15
   1  -2 -14   13.55    5.59
   0  -2 -14   -1.95    3.79
  -1  -2 -14    2.92    3.90
  -2  -2 -14    1.47    3.51
  -3  -2 -14    8.26    5.17
   3   2  14    7.00    5.38
  -4  -2 -14    4.27    4.40
   4   2  14    4.14    4.45
  -5  -2 -14   19.06    6.22
   5   2  14   11.69    5.05
  -6  -2 -14    1.57    4.70
  -7  -2 -14    0.58    4.57
   1  -3 -14   -1.23    3.64
   0  -3 -14    1.84    4.07
  -1  -3 -14    8.10    4.67
  -2  -3 -14   13.80    5.08
   3   3  14    8.04    5.02
  -4  -3 -14   13.17    5.66
   4   3  14    8.03    5.31
  -5  -3 -14    8.68    4.92
   5   3  14    3.74    4.35
  -6  -3 -14    6.14    5.21
  -7  -3 -14    4.66    5.12
   0  -4 -14    9.51    4.83
  -1  -4 -14    1.82    3.81
  -2  -4 -14   19.80    5.78
   3   4  14   10.60    5.77
  -4  -4 -14    5.12    4.55
   4   4  14   -0.61    3.80
  -5  -4 -14    6.91    4.87
  -6  -4 -14    4.97    4.68
  -7  -4 -14   -3.14    3.93
  -1  -5 -14   -3.43    3.43
  -2  -5 -14    1.66    3.93
  -3  -5 -14    2.40    4.14
   3   5  14    4.69    5.34
   4   5  14    3.75    4.75
  -5  -5 -14    6.91    4.65
  -6  -5 -14   18.17    5.96
  -1  -6 -14    2.20    4.37
  -2  -6 -14   -4.93    3.46
  -3  -6 -14   -1.56    3.62
   3   6  14   -0.85    4.25
  -5  -6 -14    2.57    4.13
  -6  -6 -14   13.05    5.52
  -3  -7 -14    0.62    4.28
  -2   2 -15    2.39    6.36
  -3   2 -15   11.60    7.38
  -4   2 -15   -0.38    5.69
  -3   1 -15   17.57    7.68
  -4   1 -15    0.54    5.35
  -5   1 -15   -4.48    4.95
  -3   0 -15    1.41    5.35
  -4   0 -15    0.15    5.06
   4   0  15    1.45    5.05
  -5   0 -15    1.41    5.19
  -1  -1 -15    1.34    3.92
  -4  -1 -15   -0.64    4.66
   4   1  15   -0.19    4.75
  -5  -1 -15    1.49    5.01
  -6  -1 -15    2.39    5.18
  -1  -2 -15    2.95    4.32
  -4  -2 -15   -0.45    4.39
   4   2  15    7.14    5.19
  -5  -2 -15   10.84    5.99
  -4  -3 -15    1.36    4.53
  -5  -3 -15    1.84    4.13
   0   0   0    0.00    0.00
;
_shelx_hkl_checksum   98420
