# Supplementary material for: Indefinitely stable iron(IV) cage complexes formed in water by air oxidation
Source: Nat Commun. 2017 Jan 19;8:14099. doi: 10.1038/ncomms14099 (PMC5253674; doi:10.1038/ncomms14099)
Supplement: Supplementary Data 4 — Table: All geometries used in the calibration of the B3LYP/TZVP method for the Mössbauer calculations. The geometires are in Å [file ncomms14099-s5.xlsx]

## Sheet: Coordinates
Supplementary Table 15 | All geometries used in the calibration of the B3LYP/TZVP method for the Mössbauer calculations. The geometires are in Å.
FeCO5S0 – Fe(CO)5					FeIICl42minS2 – [FeCl4]2-					FeIICN64minS0 – [Fe(CN)6]4-					FeIIF64minS2 – [FeF6]4-					FeIIIAzPlusS0p5 – [FeAz]+					FeIIICl4minS2p5 – [FeCl4]-					FeIIICN63minS0p5 – [Fe(CN)6]3-					FeIIIF63minS2p5 – [FeF6]3-					FeIIIH2O63plusS2p5 – [Fe(H2O)6]3+					FeIIIMAC2minS1p5 – [Fe(MAC)]2-
Fe	0.006906	0.000706	-6e-06		Fe	-0.005543	-0.010542	7.8e-05		Fe	-6.6e-05	-3.4e-05	-1e-06		Fe	-3.5e-05	1.2e-05	1.4e-05		Fe	0.022934	-0.015741	0.001763		Fe	0.002291	0.001525	-1.3e-05		Fe	-1.8e-05	-1.9e-05	3.9e-05		Fe	1e-05	5e-06	0		Fe	-0.000411	-0.000246	-0.000775		Fe	-0.173441	-0.037399	0.166692
C	1.81382	-0.001302	-0.001041		Cl	2.34029	-0.142823	0.000187		C	1.91985	6e-05	5.8e-05		F	2.11681	-0.003546	0.03236		N	2.00188	-0.168113	-0.40641		Cl	2.23463	-0.00395	1.5e-05		C	1.94272	-0.035671	0.036581		F	1.97771	2e-05	-7e-06		O	-0.167444	1.03913	1.71899		Cl	-0.578421	0.076477	2.59813
C	-0.98332	1.51629	0.000213		Cl	-0.91572	2.15437	-0.000255		C	-1.92001	5.4e-05	-2.2e-05		F	-2.11682	0.001611	-0.030945		H	2.46633	0.303514	0.374597		Cl	-0.749004	2.10307	6e-06		C	-1.94274	0.036085	-0.03647		F	-1.97777	2e-05	8e-06		H	0.366677	1.82111	1.95362		N	1.09488	-1.48463	-0.085277
C	-0.981646	-1.51621	0.000956		Cl	-0.709682	-1.00036	-2.00523		C	3.2e-05	1.92004	-1.1e-05		F	-0.003602	2.16495	0.001902		N	-0.031051	-1.54715	1.33513		Cl	-0.743967	-1.05033	-1.82182		C	-0.035924	1.94294	0.036657		F	1.4e-05	1.97772	-1e-06		O	-1.20264	1.28833	-0.980811		N	-1.50682	-1.4297	-0.111515
C	0.076814	0.000959	-1.81583		Cl	-0.709344	-1.00064	2.00522		C	6.6e-05	-1.92013	-3.2e-05		F	0.001648	-2.16522	-0.003295		H	0.306429	-1.067	2.17663		Cl	-0.743948	-1.05032	1.82181		C	0.035719	-1.94296	-0.036888		F	1.4e-05	-1.97775	0		H	-1.65185	2.05475	-0.579763		N	-1.4266	1.39422	-0.270701
C	0.077244	0.001856	1.81561							C	1.1e-05	-3.1e-05	1.92023		F	0.032586	0.003638	2.10979		N	0.422904	1.08719	1.57124							C	0.035898	0.036368	1.94277		F	5e-06	-7e-06	1.97773		O	-1.60561	-1.10569	0.5093		N	1.17431	1.27521	-0.314149
O	2.97019	-0.002554	-0.001386							C	-5.3e-05	-5.3e-05	-1.92023		F	-0.03058	-0.001452	-2.10982		N	0.936171	2.16909	1.71286							C	-0.035628	-0.0366	-1.94273		F	2.1e-05	-6e-06	-1.97773		H	-2.53088	-0.892003	0.288257		O	-1.70766	-3.64046	-0.812817
O	-1.6403	2.46735	0.000415							N	3.1021	0.000123	9.8e-05							N	1.4152	3.20829	1.9231							N	3.11688	-0.04239	0.042632							O	0.168539	-1.04105	-1.71938		O	-4.45834	0.087408	1.19679
O	-1.63806	-2.46762	0.001058							N	-3.10222	0.000156	-2.9e-05							C	2.30896	0.621958	-1.63929							N	-3.1169	0.042905	-0.042321							H	0.865752	-0.92602	-2.39115		O	-1.5276	3.56469	-1.07259
O	0.150834	0.001048	-2.9642							N	0.000149	3.10226	-3e-06							H	2.00904	0.020683	-2.50118							N	-0.042631	3.11708	0.042625							O	1.201	-1.28715	0.983345		O	3.33264	1.96206	-0.753113
O	0.147516	-0.000532	2.96421							N	0.000158	-3.10234	-6.1e-05							H	3.38215	0.827744	-1.70545							N	0.042282	-3.11711	-0.042932							H	1.46129	-1.22439	1.92121		O	3.15889	-2.48198	0.071938
										N	5.8e-05	-2.3e-05	3.10249							C	2.54876	-1.56154	-0.447329							N	0.043454	0.043125	3.11693							O	1.6042	1.10566	-0.512009		C	0.500202	-2.79991	-0.433121
										N	-7.8e-05	-8e-05	-3.10249							H	3.62343	-1.5051	-0.656914							N	-0.043116	-0.043759	-3.1169							H	2.52938	0.891372	-0.291077		C	-1.02633	-2.64038	-0.47688
																				H	2.05471	-2.07805	-1.27367																	H	-1.46265	1.23043	-1.91913		C	-2.98718	-1.27345	-0.11145
																				C	2.31062	-2.29705	0.871961																	H	1.59756	1.9012	-1.07592		C	-3.45049	0.083147	0.490989
																				H	2.66181	-1.69052	1.71755																	H	-0.863921	0.926491	2.39193		C	-2.87411	1.45045	0.063726
																				H	2.92454	-3.2035	0.864077																	H	1.65009	-2.0556	0.586009		C	-0.884398	2.53544	-0.745349
																				C	0.861739	-2.72477	1.10763																	H	-0.365028	-1.82245	-1.95715		C	0.650483	2.55881	-0.848147
																				H	0.477072	-3.28043	0.247669																	H	-1.59857	-1.90088	1.07361		C	2.52324	1.11946	-0.291146
																				H	0.810754	-3.37247	1.99046																						C	3.12908	-0.115967	0.40291
																				C	-1.45548	-1.9265	1.58933																						C	2.43615	-1.4556	0.085008
																				H	-1.54097	-2.49222	2.52279																						C	0.973257	-3.27417	-1.8281
																				H	-1.78469	-2.56588	0.76631																						C	0.756303	-3.90523	0.621339
																				C	1.5019	1.90611	-1.5657																						C	-3.50338	-1.29493	-1.58122
																				N	0.076842	1.52076	-1.32515																						C	-3.71647	-2.36631	0.703956
																				N	-1.95954	0.137464	0.405761																						C	-3.07908	2.44991	1.22565
																				H	-2.43869	-0.332712	-0.366894																						C	-3.78505	1.89043	-1.1337
																				C	-2.26428	-0.643422	1.64678																						C	1.11743	3.75075	0.020218
																				H	-1.96473	-0.033304	2.50228																						C	1.01017	2.78018	-2.33365
																				H	-3.33716	-0.849725	1.71496																						C	2.98776	0.031071	1.95936
																				N	-0.348262	-1.13901	-1.5613																						C	3.66711	1.24897	2.59653
																				N	-1.18013	-2.00081	-1.72111																						C	4.64338	-0.217531	0.066049
																				N	-1.95097	-2.84017	-1.95241																						C	5.02736	-0.446573	-1.40227
																				C	-2.50818	1.5312	0.440942																						H	0.390685	-4.1528	-2.12198
																				H	-3.58168	1.47456	0.654958																						H	2.03418	-3.53085	-1.80251
																				H	-2.01488	2.05172	1.26498																						H	0.818044	-2.48674	-2.5744
																				C	-2.27467	2.25917	-0.883084																						H	1.81061	-4.17797	0.639103
																				H	-2.62373	1.64594	-1.72486																						H	0.147437	-4.7759	0.35868
																				H	-2.8921	3.16339	-0.880571																						H	0.453353	-3.55065	1.61254
																				C	-0.828368	2.6935	-1.11998																						H	-4.56009	-1.01123	-1.63066
																				H	-0.245093	1.03279	-2.16826																						H	-3.38357	-2.30735	-1.97344
																				H	-0.455811	3.27052	-0.269553																						H	-2.91377	-0.616196	-2.20177
																				H	1.59006	2.48885	-2.48831																						H	-3.54179	-3.34107	0.256269
																				H	1.82646	2.52903	-0.728275																						H	-4.78514	-2.14392	0.707103
																				H	-0.778775	3.32803	-2.01222																						H	-3.36684	-2.36691	1.74087
																																													H	-4.13323	2.48239	1.51091
																																													H	-2.75783	3.43626	0.886916
																																													H	-2.47825	2.14593	2.08679
																																													H	-3.68118	2.96542	-1.27025
																																													H	-4.82815	1.64768	-0.90759
																																													H	-3.49492	1.39217	-2.06116
																																													H	2.19263	3.89581	-0.09633
																																													H	0.895653	3.54276	1.0717
																																													H	0.577609	4.65257	-0.283627
																																													H	2.08517	2.92803	-2.44396
																																													H	0.471552	3.66016	-2.70163
																																													H	0.711883	1.91026	-2.93003
																																													H	1.92295	0.044947	2.20584
																																													H	3.40949	-0.888737	2.38699
																																													H	3.43838	1.26684	3.66857
																																													H	3.29973	2.18641	2.16472
																																													H	4.75621	1.22395	2.48672
																																													H	5.04828	-1.03594	0.67112
																																													H	5.11186	0.7107	0.403537
																																													H	6.11847	-0.527756	-1.49587
																																													H	4.70067	0.39043	-2.02535
																																													H	4.59559	-1.37476	-1.78941








[truncated: 48 more columns]
